# Supplementary material for: Testosterone Deficiency Induces Changes of the Transcriptomes of Visceral Adipose Tissue in Miniature Pigs Fed a High-Fat and High-Cholesterol Diet
Source: Int J Mol Sci. 2016 Dec 16;17(12):2125. doi: 10.3390/ijms17122125 (PMC5187925; doi:10.3390/ijms17122125)
Supplement: Supplementary file 1 [file ijms-17-02125-s001.zip]

Archive with 9 entries (8 files):
- ijms-158040-Supplementary Materials/
- ijms-158040-Supplementary Materials/Table S1 List of genes expressed in IM, CM, and CMT pigs.xlsx
- ijms-158040-Supplementary Materials/Table S2 List of differentially expressed genes (DEGs) between groups.xlsx
- ijms-158040-Supplementary Materials/Table S3 GO terms for CM versus IM.xlsx
- ijms-158040-Supplementary Materials/Table S4 GO terms for CMT versus CM.xlsx
- ijms-158040-Supplementary Materials/Table S5 List of differentially expressed genes (DEGs) in profile 5 and 2.xlsx
- ijms-158040-Supplementary Materials/Table S6 GO terms for profile 5.xlsx
- ijms-158040-Supplementary Materials/Table S7 GO terms for profile 2.xlsx
- ijms-158040-Supplementary Materials/Table S8 Primers of quantitative real-time RT-PCR.xlsx
