# Supplementary material for: Testosterone Deficiency Induces Changes of the Transcriptomes of Visceral Adipose Tissue in Miniature Pigs Fed a High-Fat and High-Cholesterol Diet
Source: Int J Mol Sci. 2016 Dec 16;17(12):2125. doi: 10.3390/ijms17122125 (PMC5187925; doi:10.3390/ijms17122125)
Supplement: Supplementary file 1 [file ijms-17-02125-s001.zip › ijms-158040-Supplementary Materials/Table S1 List of genes expressed in IM, CM, and CMT pigs.xlsx]

## Sheet: Sheet1
Table S1. List of genes expressed in IM, CM, and CMT pigs.
GeneID	GeneType	IM	CM	CMT
SCN3A	mRNA	0.706464	0.494193	0.961307
SCN3B	mRNA	0.265535	0.139313	0.812975
GFER	mRNA	291.018	288.209	259.456
LOC100622460	mRNA	1.64697	1.72816	2.10102
PIP5KL1	mRNA	0	0.930899	0
LOC100622468	mRNA	0	0	0
BTBD1	mRNA	146.282	144.71	151.637
BTBD2	mRNA	899.545	774.614	816.508
BTBD3	mRNA	57.2593	51.635	61.616
TMEFF2	mRNA	53.1933	81.3481	156.506
ACAA2	mRNA	2267.49	2215.89	2338.75
TMEFF1	mRNA	0.284382	0.895202	2.03158
TFPT	mRNA	193.923	148.041	135.954
SCN2B	mRNA	16.927	5.92048	6.97054
BARHL1	mRNA	0	0	0
SCN2A	mRNA	0	0	0.10539
BARHL2	mRNA	0	0	0
BTBD7	mRNA	42.8944	37.6695	39.9056
LOC100622476	mRNA	0	0	0
LOC100622474	mRNA	0	0	0
GEM	mRNA	692.513	504.739	548.857
LOC100622473	mRNA	0	0	0
LOC100622471	mRNA	0	0	0
BTBD9	mRNA	107.815	108.041	102.416
LOC100622470	mRNA	0	0	0
LOC100622479	mRNA	0	0	0
LOC100525950	mRNA	166.907	183.738	159.578
ACAA1	mRNA	7902.42	9056.08	5729.57
LOC100525924	mRNA	38.5826	41.7739	39.6262
SCN1A	mRNA	0	0	0
RALGPS2	mRNA	23.0318	28.432	25.0606
SCN1B	mRNA	28.3931	22.3445	32.5985
RALGPS1	mRNA	20.9893	14.4108	21.6851
LOC100525923	mRNA	4.38654	0	17.9067
LOC100622441	mRNA	0	0	0
LOC100622446	mRNA	0	0	0
T	mRNA	0	0	0
ATN1	mRNA	640.558	479.589	515.542
LOC100525938	mRNA	0	0	0
PPAPDC1B	mRNA	34.2101	39.4862	21.2653
GGH	mRNA	209.971	278.672	221.624
ACACA	mRNA	1507.41	1466.53	961.775
PPAPDC1A	mRNA	0	1.16594	2.83498
ACACB	mRNA	25.2554	18.3915	16.1801
LOC100622454	mRNA	84.6484	88.8212	107.299
GGN	mRNA	9.48018	5.26633	5.97572
GH1	mRNA	0	0	0
PARP9	mRNA	64.7983	63.7868	67.0388
PARP8	mRNA	34.6548	26.6512	27.2391
PARP3	mRNA	279.238	286.569	225.008
PARP4	mRNA	0	0	0
PARP1	mRNA	531.98	529.491	486.691
ACAD11	mRNA	256.339	205.865	276.555
PARP2	mRNA	113.583	143.169	122.843
SPATA6L	mRNA	20.3214	23.5677	19.1017
BCKDK	mRNA	980.478	851.799	857.838
GFAP	mRNA	16.5714	11.2789	17.826
LOC100525988	mRNA	0	0	0
LOC100525984	mRNA	0.508826	1.60173	0.519281
ANP32A	mRNA	274.045	292.628	311.299
GHR	mRNA	1863.85	1896.84	1771.93
PARVG	mRNA	51.6668	55.3201	55.4187
AIFM3	mRNA	33.6349	38.5608	23.2019
GIP	mRNA	0	0	0
AIFM2	mRNA	2443.58	2855.74	1951.97
ANP32B	mRNA	846.656	939.921	1059.42
AIFM1	mRNA	242.965	201.253	221.379
SLC3A2	mRNA	525.213	535.264	423.669
GIF	mRNA	0	0	0
SLC3A1	mRNA	1.25708	2.19841	2.70837
LOC100525990	mRNA	50.831	53.3367	40.4452
PARVB	mRNA	335.57	342.114	313.29
PARVA	mRNA	1090.24	980.072	1052.12
SCML4	mRNA	2.54541	0	3.46362
PTOV1	mRNA	972.833	861.759	889.465
LOC100622482	mRNA	126.172	121.213	181.086
GK2	mRNA	0	0	0
SCML2	mRNA	9.53325	6.54755	5.4837
SCML1	mRNA	7.16477	5.8329	6.0513
PARS2	mRNA	102.193	86.6739	104.564
GK5	mRNA	25.9151	28.1196	26.4476
SPATA33	mRNA	5.84872	12.2741	11.9378
LOC100622495	mRNA	21.5829	18.2986	19.3832
SPATA32	mRNA	1.18367	0	0
LOC100622492	mRNA	0	0.192886	0
ATRN	mRNA	88.8688	90.8231	91.7063
ATRX	mRNA	18.9892	16.8027	21.9826
LOC100525973	mRNA	6.97784	1.33124	3.8843
LOC100525970	mRNA	142.394	176.916	190.459
SPATA2L	mRNA	10.0379	17.1464	13.5795
QRFPR	mRNA	0	0	2.53678
SPATA20	mRNA	106.711	90.1989	118.735
CTNNBL1	mRNA	395.609	339.738	443.127
NUDCD3	mRNA	541.291	477.923	458.737
NUDCD2	mRNA	69.8167	88.0282	81.0196
NUDCD1	mRNA	13.3846	22.0697	19.1234
ATG5	mRNA	9.20773	31.1319	22.9703
GALR1	mRNA	9.19944	13.6019	20.4839
GALR3	mRNA	0	0	0
ATG7	mRNA	720.437	698.029	628.334
GALR2	mRNA	0	0	0
SPATA25	mRNA	0	0	0
SPATA21	mRNA	0	0	0
SPATA22	mRNA	1.93971	10.1767	1.97957
SPATA24	mRNA	96.7692	80.5765	88.5632
BCL10	mRNA	29.527	19.2594	24.4328
SPATA18	mRNA	2.9393	2.05613	3.9996
SPATA19	mRNA	0	0	0
SPATA17	mRNA	0.78865	2.48258	5.63398
TFE3	mRNA	508.144	403.611	480.307
TFEB	mRNA	71.9653	56.2976	46.5583
ATF2	mRNA	64.7943	65.4703	71.8403
TFEC	mRNA	9.08701	6.47016	4.63687
SCN9A	mRNA	0.519057	0	0.317834
TFF2	mRNA	0	0	0
TFF3	mRNA	0	0.898247	0
TFF1	mRNA	0	0	0
ARHGDIB	mRNA	1625.66	1406.75	1541.51
MEA1	mRNA	992.121	976.032	936.23
ATG3	mRNA	214.8	258.88	237.261
ATF6	mRNA	64.3468	64.7202	70.4326
ATF5	mRNA	86.7154	93.8335	102.632
ATF4	mRNA	4180.73	4183.6	3612.52
ATF7	mRNA	222.897	163.668	180.682
SCN8A	mRNA	0.652226	0.684378	0.570539
HINT3	mRNA	42.1824	54.8318	45.6193
ATL2	mRNA	171.327	206.762	180.187
ATL1	mRNA	0.515469	0.81132	0.789092
HP1BP3	mRNA	334.898	326.624	321.007
HINT2	mRNA	1256.85	1556.87	1174.17
ATL3	mRNA	43.0001	44.1699	31.7579
LOC100622426	mRNA	0	0	0
LOC100622420	mRNA	50.1195	63.471	44.6822
ALS2CR12	mRNA	0	0	0
SCN7A	mRNA	4.01371	6.76403	7.69586
ACAD8	mRNA	524.344	423.463	347.727
ACAD9	mRNA	376.556	339.748	254.104
IMPDH1	mRNA	324.335	230.204	193.162
IMPDH2	mRNA	807.413	817.187	942.215
ACADM	mRNA	465.031	574.925	477.581
ACADS	mRNA	1479.91	1341.26	1159.73
LOC100622439	mRNA	0	0	0
GAN	mRNA	6.10706	7.20913	7.79069
LOC100622435	mRNA	0	0	0
ACADL	mRNA	758.236	927.94	807.198
GAL	mRNA	2.60132	0	0.884924
LOC100622437	mRNA	0	0	0
GAK	mRNA	138.332	117.186	123.689
GAA	mRNA	341.493	253.063	278.619
LOC100622402	mRNA	0	0	0
LOC100622408	mRNA	0	0	0
WDYHV1	mRNA	168.83	153.035	191.917
ATIC	mRNA	169.925	171.46	202.943
SCNN1G	mRNA	0	0.219112	0
SCNN1B	mRNA	0	0.543384	0
SCNN1A	mRNA	18.896	13.5293	9.98244
SCN5A	mRNA	0	0	0.309644
SCNN1D	mRNA	34.6069	16.3204	21.0321
GBA	mRNA	819.544	724.769	709.308
LOC100622412	mRNA	3.78565	1.13493	2.7596
LOC100622417	mRNA	0	0	0
GCS	mRNA	165.54	111.76	138.82
GCG	mRNA	2.36734	0	0.603996
GCK	mRNA	16.772	22.8234	14.7096
CUL4A	mRNA	294.713	298.874	267.445
SCN4B	mRNA	0.495673	0	1.01172
CUL4B	mRNA	53.9926	59.9481	68.5572
GCA	mRNA	6.69596	9.54821	8.41052
SCN4A	mRNA	21.2906	7.89077	9.06996
FST	mRNA	175.822	175.54	226.971
LOC100620211	mRNA	0	0	0
LOC100620216	mRNA	0	0	0
WWP1	mRNA	40.4523	48.0968	55.3575
FTL	mRNA	78328.9	77294.9	82614.3
SGPL1	mRNA	195.427	167.688	200.233
C5AR2	mRNA	6.33152	2.76818	8.61549
C5AR1	mRNA	143.511	157.863	106.714
FRY	mRNA	229.773	177.776	199.062
ACAP3	mRNA	63.6311	63.2538	46.6533
ACAP1	mRNA	32.631	28.6872	28.5013
ACAP2	mRNA	128.629	132.888	128.46
CDCA7L	mRNA	54.3743	60.827	66.9568
MDH2	mRNA	730.274	699.139	738.024
MDH1	mRNA	2997.13	3281.18	2620.97
FUS	mRNA	1466.01	1314.39	1074.18
ACAT2	mRNA	472.421	407.574	469.166
ACAT1	mRNA	1844.42	2203.7	2032.35
FUZ	mRNA	40.7558	33.4681	35.7159
MDFI	mRNA	82.1384	90.0854	104.467
ZFHX4	mRNA	20.637	18.6922	17.584
FUK	mRNA	0	0	0
ZFHX3	mRNA	22.5701	16.2335	25.3577
STEAP3	mRNA	225.039	210.572	280.061
STEAP4	mRNA	41.0817	58.0623	74.8676
LOC100620250	mRNA	19.4337	29.402	27.2128
LOC100620256	mRNA	0	0	0
LOC100620243	mRNA	0	0	0
LOC100620244	mRNA	0	0	0
LOC100620249	mRNA	0	0	0
STEAP2	mRNA	0.303409	0.955098	0
STEAP1	mRNA	60.8591	85.7369	46.0072
PARD3	mRNA	243.341	241.54	265.844
PIGE-108A11.3	mRNA	0.393631	0.413035	0.401719
LOC100620231	mRNA	11.2947	5.92572	8.19006
MDC1	mRNA	115.207	101.209	89.4072
LOC100620234	mRNA	0	0	0
FYB	mRNA	29.9616	35.2113	28.1311
TEX9	mRNA	2.83182	4.95236	2.89001
BLVRA	mRNA	214.194	241.534	213.349
TEX2	mRNA	178.73	181.921	204.673
FYN	mRNA	506.262	441.388	520.44
BLVRB	mRNA	282.156	331.148	188.086
LOC100620224	mRNA	49.9275	51.885	51.9333
ATP5A1	mRNA	4468.48	4722	4496.02
LOC100620223	mRNA	0	0	0
APOBEC3F	mRNA	120.284	131.037	102.427
LOC100620291	mRNA	0	0	0
LOC100620297	mRNA	0	0	0
IFN-DELTA-11	mRNA	0	0	0
LOC100620296	mRNA	0	0	0.707574
IFN-DELTA-10	mRNA	0	0	0
LOC100620294	mRNA	34.8448	76.7017	72.2811
RAI14	mRNA	62.0005	52.8967	58.8394
LSAMP	mRNA	0	0	0
LOC100620286	mRNA	0	1.2553	4.88365
LOC100620279	mRNA	105.374	120.958	118.005
COPS7A	mRNA	267.833	247.588	226.66
GFM2	mRNA	14.776	16.5924	15.8733
MDP1	mRNA	83.6628	108.046	107.9
GFM1	mRNA	106.87	131.874	118.881
LOC100620272	mRNA	0.290915	0	0
LOC100620271	mRNA	548.371	588.676	549.008
LOC100620270	mRNA	0	0	0
LOC100620277	mRNA	0	0	0
FN1	mRNA	2109.05	1776.51	2098.83
LOC100620268	mRNA	0	0	0
LOC100620269	mRNA	0	0	0
TESC	mRNA	76.3712	126.275	66.1313
OOEP	mRNA	0	0	0
SPTBN5	mRNA	0.380035	0.683603	0.166219
SPTBN4	mRNA	5.10244	5.7109	6.24874
UBOX5	mRNA	128.18	100.804	122.075
TET2	mRNA	39.722	33.9812	41.4849
TET1	mRNA	2.49495	7.23783	3.44488
TET3	mRNA	22.5322	20.0188	20.8691
FLG	mRNA	0	0	0
LOC100620262	mRNA	0	0	0
SCMH1	mRNA	496.385	536.528	411.061
LOC100620265	mRNA	1.68206	2.64746	4.72071
SGPP1	mRNA	50.2782	40.7168	38.5367
SGPP2	mRNA	1.9786	0.415227	0
FOS	mRNA	493.227	552.044	174.379
LOC100525914	mRNA	3.33901	0	0
MDN1	mRNA	23.5353	23.0814	23.7442
TERT	mRNA	0	0	0.605063
PARM1	mRNA	367.806	315.515	214.648
CAMK1G	mRNA	51.0224	22.4217	31.1535
PPAP2C	mRNA	157.747	122.387	137.572
OR10J1	mRNA	0	0	0
MDM2	mRNA	52.2674	62.6788	68.4045
MDM4	mRNA	15.6715	21.875	17.314
MDM1	mRNA	8.51203	7.78656	9.80065
CAMK1D	mRNA	18.7809	17.3883	17.4756
FRK	mRNA	0	0.672613	0
ENDOV	mRNA	15.5686	10.6539	10.7075
CAMK2G	mRNA	265.593	279.923	235.472
TEPP	mRNA	0	0	0
CAMK2D	mRNA	89.3592	109.999	96.3512
HINFP	mRNA	96.2691	68.7821	73.3355
CAMK2B	mRNA	0.520533	0	0.708306
GFI1	mRNA	19.5169	19.6431	7.72326
PPAP2A	mRNA	854.337	797.15	746.513
PPAP2B	mRNA	2667.75	1612.12	2533.25
PARK2	mRNA	86.0437	83.0625	60.5901
AMMECR1L	mRNA	96.6602	78.7701	74.0696
PARK7	mRNA	4242.62	3850.6	3720.8
ENDOG	mRNA	130.434	121.311	136.744
PECAM1	mRNA	4338.44	4037.85	4735.2
TEP1	mRNA	114.93	89.28	85.2656
LOC100622320	mRNA	66.7791	77.3359	77.7243
PVRIG	mRNA	11.4541	10.5164	6.57534
ACBD6	mRNA	254.537	304.456	300.116
ACBD5	mRNA	303.972	321.436	307.606
ACBD4	mRNA	179.836	206.21	198.127
ACBD3	mRNA	16.8723	17.704	16.2623
AIF1L	mRNA	184.865	172.05	163.645
LOC100622328	mRNA	0	0	0
LOC100622329	mRNA	0	0	0
AUP1	mRNA	802.419	708.353	649.807
LOC100622330	mRNA	0	0	0
PTPRJ	mRNA	39.9879	38.136	39.88
PTPRK	mRNA	82.1851	63.6285	78.0933
PTPRM	mRNA	399.716	490.621	380.878
OPA1	mRNA	45.6605	49.1152	42.618
LOC100622334	mRNA	0	0	0
PTPRF	mRNA	43.0255	38.9091	36.9765
PTPRG	mRNA	92.7316	78.4281	78.2575
PTPRH	mRNA	0	0	0
LOC100525818	mRNA	82.876	82.4915	90.5074
PTPRR	mRNA	8.7032	10.1759	17.5103
PTPRS	mRNA	831.193	737.886	736.962
PTPRT	mRNA	2.05871	1.0801	0.350169
LOC100525814	mRNA	6.11645	6.41796	12.4843
PTPRU	mRNA	186.25	201.047	182.673
PTPRN	mRNA	0	0	0
PTPRO	mRNA	29.6264	17.8519	19.4583
LOC100622339	mRNA	0	0	0
FAM108B1	mRNA	69.2761	78.3015	72.3603
ACADSB	mRNA	648.582	808.445	690.687
LOC100622344	mRNA	29.0339	42.0098	40.5469
TEN1	mRNA	583.86	541.178	439.976
PVRL4	mRNA	0	0.221455	0
PVRL1	mRNA	14.1293	6.94959	10.8147
UNC45B	mRNA	34.0551	51.0484	23.6428
UNC45A	mRNA	625.117	545.964	480.263
RANBP17	mRNA	15.9311	12.0928	10.0318
LOC100622354	mRNA	0	0	0
NPLOC4	mRNA	236.384	227.074	235.468
HGD	mRNA	0	0	0
HGF	mRNA	38.4482	35.4921	29.0562
RANBP10	mRNA	49.0543	39.0525	30.8842
LOC100525848	mRNA	0	2.13725	0
ASPDH	mRNA	0	4.35091	0
HLF	mRNA	39.0956	43.4538	56.3018
LOC100525844	mRNA	24.3325	14.8619	23.3499
LOC100525845	mRNA	1915.66	2225.63	2517.77
LOC100622364	mRNA	0	0	0
LOC100622366	mRNA	0	0	0
LOC100622368	mRNA	0.160483	0.168394	0.163781
POMGNT2	mRNA	60.452	57.995	62.4496
ARHGEF3	mRNA	92.8733	121.125	101.264
ARHGEF2	mRNA	409.116	417.521	394.295
ARHGEF1	mRNA	201.564	156.824	111.716
LOC100525859	mRNA	0	0	0
LOC100525856	mRNA	1.60945	0	0
ARHGEF6	mRNA	267.485	306.954	254.39
ARHGEF5	mRNA	0	0	0.129477
LOC100622373	mRNA	0	0	0
HN1	mRNA	330.545	308.172	265.539
LOC100622372	mRNA	0	0	0
ARHGEF9	mRNA	45.9019	42.0832	37.618
LOC100622375	mRNA	0	0	0
LOC100622379	mRNA	96.2818	126.285	96.8152
CYBRD1	mRNA	459.111	585.114	457.651
LOC100622380	mRNA	0	0	0
GANAB	mRNA	1023.9	768.311	867.207
LOC100525869	mRNA	987.198	640.205	837.512
HK2	mRNA	246.322	333.022	180.847
LOC100622386	mRNA	89.9263	79.7891	72.8794
HK1	mRNA	598.488	643.756	562.042
LOC100622387	mRNA	4.48424	4.70529	3.05092
LOC100622382	mRNA	102.266	104.446	91.2871
SPAG11B	mRNA	0	0	0
HK3	mRNA	33.9618	84.1175	36.2717
SLC4A8	mRNA	0.683965	0.448551	0.785272
SLC4A7	mRNA	15.2607	16.6222	15.3204
SLC4A9	mRNA	0.437083	1.6052	1.11516
LOC100525862	mRNA	0	0	0
RANBP3L	mRNA	0	1.8516	0.300145
LOC100622391	mRNA	17.0117	8.06145	16.8013
LOC100525876	mRNA	80.9484	62.4968	61.0609
EXPH5	mRNA	0.530826	1.02115	0.902889
LOC100525873	mRNA	0	1.62827	3.95914
CTNNAL1	mRNA	108.834	89.8475	126.859
LOC100525885	mRNA	26.4529	28.3877	23.7241
LOC100525886	mRNA	0	0	0.319315
SH2D7	mRNA	0	0	0
SH2D5	mRNA	0	0.915768	0.742232
SH2D6	mRNA	56.8909	52.0651	30.9944
LONRF3	mRNA	57.1165	60.967	61.2183
SLC51B	mRNA	0	0	0
LONRF1	mRNA	53.461	50.7025	63.7926
LONRF2	mRNA	2.41418	2.89507	4.22363
LOC100525890	mRNA	108.305	63.1015	117.085
HAL	mRNA	3.30503	0.924787	1.57404
TECR	mRNA	15411.7	14625.7	11691
LOC100525898	mRNA	0	0	0
TEF1	mRNA	167.454	169.218	154.662
GAREML	mRNA	3.74212	3.92659	5.81154
LYSMD2	mRNA	14.787	18.5191	17.5249
LYSMD1	mRNA	73.8819	69.239	60.7229
LYSMD3	mRNA	20.9865	22.2458	25.5702
ATP5J2	mRNA	1176.68	1957.2	1010.5
ZC2HC1C	mRNA	4.11406	5.75583	5.31823
TEFM	mRNA	34.6893	28.3106	28.5183
ZC2HC1A	mRNA	11.689	11.2431	17.6452
ZC2HC1B	mRNA	0	0	0
WWC1	mRNA	0	0	0
PIP5K1B	mRNA	5.62095	2.94902	2.86822
WWC2	mRNA	67.1449	66.1457	71.3536
PIP5K1C	mRNA	28.8539	30.2762	30.0357
PIP5K1A	mRNA	182.216	167.951	182.73
WWC3	mRNA	140.06	105.219	112.625
CABLES2	mRNA	35.655	29.1446	26.1348
HDH	mRNA	65.128	53.7065	52.0733
CABLES1	mRNA	23.4477	17.7468	22.7526
IPO8	mRNA	60.3759	71.3715	73.0559
IPO7	mRNA	295.943	333.715	344.845
IPO4	mRNA	260.077	244.953	243.018
IPO5	mRNA	721.122	701.204	782.329
BTAF1	mRNA	4.63431	7.48866	5.58085
LOC100622308	mRNA	1458.44	1743.75	1469.79
LOC100622303	mRNA	0	0	0
LOC100622302	mRNA	0	0	0
HBM	mRNA	37.966	42.4077	21.2479
ATP5G2	mRNA	381.072	1626.71	408.803
ATP5G1	mRNA	1645.5	1576.61	1449.72
ATP5G3	mRNA	3491.47	3745.43	3248.76
UBCH5B	mRNA	547.839	641.113	626.618
SH2B3	mRNA	163.932	118.355	116.86
SH2B2	mRNA	16.7624	13.5298	16.4489
SH2B1	mRNA	139.452	100.649	105.062
A4GNT	mRNA	0	0	0
HBB	mRNA	4534.26	4192.7	2330.98
SCLT1	mRNA	4.27974	6.1237	9.13242
CNTD1	mRNA	2.97888	1.56286	5.77616
CNTD2	mRNA	131.071	216.839	102.032
HCK	mRNA	46.9575	68.7131	53.1384
SAAL1	mRNA	41.9463	45.8673	36.4996
LOC100622316	mRNA	0	0	0
ATP5F1	mRNA	878.328	923.348	974.452
HBZ	mRNA	0	0	0
ZRANB1	mRNA	73.6857	63.0609	71.9998
LOC100622310	mRNA	0.814491	0	0.831228
ZRANB3	mRNA	7.02892	8.90137	8.90485
TBL1X	mRNA	757.428	648.756	641.972
IPPK	mRNA	4.05115	16.5311	6.89066
QPCTL	mRNA	0	0	0
OVCH1	mRNA	0.163893	0	0.334521
OVCH2	mRNA	0	0	0
GET4	mRNA	85.7624	97.3149	85.4892
MEI1	mRNA	0	0	0
RTBDN	mRNA	0	0	0
MEI4	mRNA	0.771426	0	0
ZRSR2	mRNA	50.831	38.4205	48.7981
DEPDC7	mRNA	12.5099	2.12864	5.86591
DEPDC4	mRNA	1.2695	0	1.72744
DEPDC5	mRNA	40.2191	40.1305	33.3652
KIAA0947	mRNA	57.1123	39.3555	50.7464
KIAA0930	mRNA	205.817	243.871	158.422
PASD1	mRNA	0	0	0
ADPRM	mRNA	11.5606	11.4748	13.3925
ANKMY2	mRNA	0	0	0
ANKMY1	mRNA	0.206568	0	0.632439
ADPRH	mRNA	34.1751	36.432	34.6918
HIP1R	mRNA	233.753	201.001	221.55
LOC100620111	mRNA	0	0	0
CAMKK1	mRNA	118.216	134.115	78.3598
CAMKK2	mRNA	187.102	154.265	210.055
RESP18	mRNA	0	0	0
GEN1	mRNA	1.53272	1.20621	0.586581
LOC100620101	mRNA	0	0	0
LOC100620105	mRNA	0	0	0
MED6	mRNA	109.284	127.629	126.652
MED7	mRNA	151.794	156.773	155.401
MED4	mRNA	166.956	169.385	208.752
LOC100620108	mRNA	0	0	0
MED8	mRNA	329.107	327.81	261.11
LOC100620106	mRNA	0	0	0
MED9	mRNA	230.054	260.224	238.078
AVEN	mRNA	36.2551	27.4259	22.3721
MECR	mRNA	225.12	197.493	246.425
MED1	mRNA	110.813	127.342	104.682
PLEK2	mRNA	10.5249	8.83503	7.87689
LOC100620132	mRNA	0	0	0
MEFV	mRNA	0	0	0.203485
LOC100620123	mRNA	0	0.875902	0.638929
OPN5	mRNA	0	0	0
LOC100620128	mRNA	2.46085	1.87793	1.36986
NUTM2F	mRNA	0	0	0
NUTM2G	mRNA	0	0	0
OPN4	mRNA	0	0	0
LOC100620159	mRNA	1.37576	0.240596	0.234005
KLHL4	mRNA	13.8804	18.0709	13.3786
KLHL3	mRNA	6.675	6.79181	5.05751
KLHL2	mRNA	72.5499	66.9267	63.751
KLHL1	mRNA	0	0	0
GP9	mRNA	0	1.80571	1.75623
KLHL7	mRNA	40.2546	38.9618	37.5402
LOC100622298	mRNA	0	0	0
KLHL8	mRNA	52.7741	37.0444	45.3154
LOC100620150	mRNA	43.5392	52.3712	61.7739
KLHL5	mRNA	39.9144	43.5708	36.464
GP5	mRNA	0	0	0
GP6	mRNA	0	0	0
KLHL6	mRNA	16.5024	22.0638	16.5698
LOC100622295	mRNA	0	0	0
LOC100620155	mRNA	0	0	0
LOC100622296	mRNA	0	0	0
GP2	mRNA	0.309139	0	0
LOC100620153	mRNA	2.09513	0.488536	3.80122
LOC100622293	mRNA	0	0	0
SLC4A2	mRNA	198.976	204.045	181.112
PARD3B	mRNA	86.179	69.02	72.1547
SLC4A1	mRNA	1.62062	0.212564	0.620222
SLC4A4	mRNA	34.8979	37.6432	34.2556
SLC4A5	mRNA	0.399093	0	0.135764
LOC100620149	mRNA	0	0	0
MEPE	mRNA	0	0	0
GNS	mRNA	429.344	441.293	431.312
LOC100620141	mRNA	0	0	0
LOC100620143	mRNA	5.13628	17.5158	15.7255
LOC100622285	mRNA	360.768	295.812	309.792
LOC100622283	mRNA	14.6608	20.5114	16.6246
IQCG	mRNA	0	0	0
IQCJ	mRNA	0	0	0
IQCD	mRNA	24.4631	5.58023	14.8348
IQCC	mRNA	48.5056	46.8867	48.3022
IQCE	mRNA	66.201	70.7951	67.5613
DSCAML1	mRNA	0	0	0
LOC100620175	mRNA	0	0	0
PTPLB	mRNA	876.131	1150.99	806.551
LOC100620173	mRNA	0	0	0
SLC30A1	mRNA	16.1227	18.6379	8.08755
PTPLA	mRNA	16.2804	21.6724	16.119
LOC100620170	mRNA	0	0	0
SLC30A4	mRNA	40.6536	41.9093	57.5022
SLC30A5	mRNA	87.4404	134.167	90.4074
SLC30A2	mRNA	7.56641	5.55758	4.44009
SLC30A3	mRNA	0	0	0
SLC30A8	mRNA	0	0.856201	0
SLC30A9	mRNA	100.857	95.7124	93.0901
SLC30A6	mRNA	36.703	27.5088	42.8082
MEST	mRNA	27.0313	25.2123	28.4227
SLC30A7	mRNA	33.2119	32.6955	40.7493
PARD6A	mRNA	0	0	0
PTPN7	mRNA	27.5376	28.5246	29.905
PTPN6	mRNA	320.717	260.824	268.528
PTPN9	mRNA	171.597	159.223	153.775
PTPN3	mRNA	0.750158	0.262379	3.31748
PTPN2	mRNA	156.014	115.036	165.675
PTPN5	mRNA	0.463815	0	0
PTPN4	mRNA	60.7805	60.2493	68.6167
DYTN	mRNA	0	0	0
GLS	mRNA	58.7899	85.708	57.3431
PTPN1	mRNA	124.015	92.0742	95.933
PARD6G	mRNA	12.576	14.5156	14.9735
GSS	mRNA	168.76	186.38	181.273
MEN1	mRNA	171.008	150.595	148.704
GSR	mRNA	62.0692	49.9619	46.8576
LOC100620190	mRNA	115.59	145.21	100.413
LOC100620193	mRNA	0	0	0
IFNGR1	mRNA	718.668	634.105	624.963
LOC100620198	mRNA	8.90895	3.73925	6.06134
KIAA0907	mRNA	100.84	108.415	121.331
GRN	mRNA	2205.64	1909.98	1943.59
LOC100620182	mRNA	0	0	0
HAGHL	mRNA	5.05124	8.83373	4.46769
LOC100620185	mRNA	0	0	0
MELK	mRNA	2.29493	2.1405	2.34209
ADPGK	mRNA	288.214	268.938	211.681
SH3GLB2	mRNA	819.578	720.404	681.538
SH3GLB1	mRNA	805.298	1021.61	810.587
RCSD1	mRNA	71.8438	77.4794	76.7824
BAHD1	mRNA	144.257	105.387	105.051
PTPRB	mRNA	333.438	260.442	256.15
PTPRC	mRNA	99.3249	96.0593	111.136
PTPRD	mRNA	3.57163	3.91804	4.63911
PTPRE	mRNA	50.1007	47.3682	42.8748
PTPRA	mRNA	386.629	338.851	380.54
GPI	mRNA	2254.77	2061.48	1965.47
TDP2	mRNA	54.0247	49.2375	50.0939
TDP1	mRNA	18.1721	14.6875	16.29
GPT	mRNA	320.881	338.667	319.606
SGMS2	mRNA	13.1212	11.5076	19.9863
SGMS1	mRNA	192.875	161.906	177.954
LOC100622265	mRNA	0	0	0
MC1R	mRNA	0	0	0
LOC100622263	mRNA	0	0	0
E4	mRNA	0	0	0
E3	mRNA	0	0	0
ILK	mRNA	1955.17	1685.59	1623.9
PATZ1	mRNA	73.5678	68.874	71.0333
INA	mRNA	0.404912	0	0
F8	mRNA	244.791	187.985	220.689
F9	mRNA	0	27.5685	0.530955
F7	mRNA	0.448025	4.7011	0.457231
F5	mRNA	173.397	147.891	198.435
LOC100622275	mRNA	0	0	0
F3	mRNA	859.871	734.001	860.072
F2	mRNA	1.68121	81.1482	3.43152
MC2R	mRNA	4.88757	5.39843	1.57516
GC	mRNA	0	156.089	0
AHCTF1	mRNA	41.9858	45.8557	53.7219
SULT4A1	mRNA	0	0	0
LOC100622241	mRNA	234.952	202.313	82.2563
INS	mRNA	0	0	0
FH	mRNA	965.797	887.625	861.842
LOC100622259	mRNA	0	0	0
LOC100622258	mRNA	36.3038	28.2174	33.3252
GL	mRNA	64.024	69.2993	66.5762
GHDC	mRNA	18.6501	17.3645	16.8887
GK	mRNA	212.611	303.184	225.478
KCNAB3	mRNA	2.75983	1.05305	1.28025
KCNAB2	mRNA	1.42277	3.41236	1.65943
KCNAB1	mRNA	21.6418	20.9023	18.8237
DPP10	mRNA	0	0	0
MC5R	mRNA	46.5273	38.7892	27.3192
IHH	mRNA	0	0.634437	0
HYAL1	mRNA	80.0268	59.8842	73.2112
AR	mRNA	29.529	24.4941	27.8812
HYAL2	mRNA	700.896	527.302	530.952
HYAL3	mRNA	154.533	137.204	117.051
LOC100622236	mRNA	0	0	0
CNPY3	mRNA	262.229	221.691	262.627
CNPY2	mRNA	527.59	438.543	484.371
CNPY1	mRNA	0	0	0
HYAL4	mRNA	2.29414	0.437679	0.851375
LOC100622234	mRNA	0	0	0
LOC100622233	mRNA	0	0	0
LOC100622230	mRNA	0	0	0
BCMO1	mRNA	0	0	0
C7	mRNA	226.988	164.914	329.19
LOC100622205	mRNA	0	0	0
C4	mRNA	501.112	596.316	912.394
EXOC7	mRNA	564.226	524.958	513.074
EXOC8	mRNA	49.0107	49.4756	47.4423
C3	mRNA	308.179	1321.85	1365.18
C6	mRNA	0	20.5423	0
C5	mRNA	1.43017	6.13912	2.123
EXOC4	mRNA	87.8171	93.101	85.9067
EXOC6	mRNA	4.32436	9.68007	7.35536
MC3R	mRNA	0	0	0
EXOC5	mRNA	46.6965	67.584	46.9987
C2	mRNA	265.432	297.941	331.822
NBEAL2	mRNA	187.084	156.238	117.193
NBEAL1	mRNA	4.21722	5.68943	5.53356
EXOC2	mRNA	297.783	283.659	276.597
EXOC1	mRNA	156.832	171.276	154.515
IL4	mRNA	0	0	0
LOC100622217	mRNA	8.83455	13.7556	13.3787
IL6	mRNA	0.597632	1.25419	0.609912
IL8	mRNA	0	0.947176	0
IL7	mRNA	0.317174	1.99686	2.91322
CS	mRNA	1945.38	2017.75	1333.56
IL9	mRNA	0	0	0
LOC100622219	mRNA	0	0	0
NTNG1	mRNA	3.9034	7.16769	5.22848
NTNG2	mRNA	32.1588	17.6056	20.2626
MC4R	mRNA	0	0	0
CP	mRNA	0	19.0575	0.145947
IL2	mRNA	0	0	0
RBM15B	mRNA	188.426	157.836	157.078
IDE	mRNA	46.61	45.9573	43.1531
CXCL11	mRNA	4.50053	10.0351	9.18601
CXCL12	mRNA	1364.87	860.029	964.006
LZTFL1	mRNA	112.375	117.915	126.47
FDFT1	mRNA	1067.64	878.85	967.071
CXCL10	mRNA	180.837	269.146	187.642
IDS	mRNA	1203.54	1629.93	1281.23
CYGB	mRNA	672.468	638.433	539.345
MB	mRNA	0	0	0
BEND2	mRNA	0	0	0
BEND4	mRNA	2.37632	4.27451	1.73225
BEND6	mRNA	8.31993	8.73007	19.529
RBM12B	mRNA	16.8846	16.9252	17.2316
IGJ	mRNA	35.9902	39.8919	61.0437
S100Z	mRNA	1.22026	1.28041	4.98132
DNMBP	mRNA	119.536	91.0568	98.9747
CXCL14	mRNA	190.918	287.589	154.598
CXCL13	mRNA	2.86812	0.601902	1.17082
S100G	mRNA	0	0	0
PC	mRNA	24830.4	21425.1	20100
HR	mRNA	12.394	13.7041	13.8727
HP	mRNA	12.5628	1226.44	16.2727
LRRFIP2	mRNA	162.192	157.215	157.714
LRRFIP1	mRNA	98.3273	80.9799	77.1569
IK	mRNA	893.371	815.967	883.422
AVL9	mRNA	53.4568	58.2632	48.9237
CYCS	mRNA	386.43	417.584	478.917
MPPE1	mRNA	52.833	29.2923	47.0905
AVIL	mRNA	0	0	0
OLR1	mRNA	25.8462	19.8883	24.6188
KL	mRNA	1.4718	2.31653	0.500681
ICA	mRNA	6.0881	58.7108	3.5504
KY	mRNA	6.79167	3.88717	2.31041
ZBED2	mRNA	1.31855	6.57185	4.70975
ICK	mRNA	67.228	52.7785	65.6192
ID2	mRNA	272.226	275.758	258.586
ZBED6	mRNA	4.39037	2.61052	3.58446
ID1	mRNA	594.478	416.326	433.744
ZBED5	mRNA	81.4118	96.9	85.3581
ZBED4	mRNA	27.5709	22.3264	25.9965
ZBED3	mRNA	62.7768	90.4235	53.0007
ID4	mRNA	34.3323	30.7953	25.4306
ID3	mRNA	0	0	0
SLX1A	mRNA	0	0	0
IQUB	mRNA	0.463655	0.486511	0
TRAPPC2L	mRNA	1177.09	1246.02	1388.95
UNC5CL	mRNA	0	0	0
TRAPPC12	mRNA	113.52	109.496	105.395
TRAPPC11	mRNA	83.309	79.455	81.4473
CATSPER4	mRNA	0	0	0
CATSPER2	mRNA	54.4027	54.889	50.449
CATSPER3	mRNA	0	0	0
CATSPER1	mRNA	0.280577	0	0
TCTP	mRNA	0	0	0
CATSPERB	mRNA	0.472191	0	0.160631
CATSPERD	mRNA	0	0	0
CATSPERG	mRNA	40.8521	32.5997	27.3272
XK	mRNA	6.38747	5.58529	2.79374
EPHB3	mRNA	7.45184	5.15733	4.85423
EPHB4	mRNA	243.787	217.056	171.233
RAB40B	mRNA	70.3031	68.4452	49.5577
EPHB1	mRNA	5.64933	6.52061	12.3956
EPHB2	mRNA	52.4329	46.3418	59.0671
EPHB6	mRNA	61.42	86.6016	43.7468
SLC31A2	mRNA	84.7477	67.7907	62.0549
SLC31A1	mRNA	20.737	21.3525	15.2295
RTCD1	mRNA	124.381	121.812	120.59
CELSR3	mRNA	1.49707	0.956178	0.863554
CELSR2	mRNA	67.9274	92.7694	77.4698
CELSR1	mRNA	4.35806	5.36818	4.06086
HS1BP3	mRNA	106.169	107.866	72.4488
EPHA1	mRNA	8.95871	5.40019	7.58657
TRAPPC3L	mRNA	0	0	3.68243
EPHA2	mRNA	103.574	81.1724	66.4743
EPHA3	mRNA	27.8621	18.3124	47.4953
EPHA5	mRNA	1.98123	0.779585	1.26371
EPHA4	mRNA	59.5968	40.5054	38.3589
EPHA7	mRNA	1.15839	0.607746	1.32996
EPHA6	mRNA	0	0	0
EPHA8	mRNA	0.594983	0	0
GHSR	mRNA	2.50426	1.7518	0
RI	mRNA	0	0	0
RH	mRNA	0	0	0
TAS1R3	mRNA	10.1959	9.76005	8.39735
TAS1R2	mRNA	0	0	0
EFHD2	mRNA	452.582	348.132	350.804
EFHD1	mRNA	201.8	179.655	242.118
TRAPPC6B	mRNA	136.646	149.533	125.621
MBD6	mRNA	0	0	0
MBD5	mRNA	7.37279	8.87392	5.31126
MBD3	mRNA	811.217	646.076	614.733
MBD2	mRNA	178.971	222.027	209.285
MBD1	mRNA	280.279	223.825	233.303
KCNA10	mRNA	0	0	0
EFHC2	mRNA	0	0.968229	0
EFHC1	mRNA	45.6086	53.2448	31.4415
PLA2G7	mRNA	367.905	368.249	371.843
PLA2G6	mRNA	156.572	109.382	112.107
PLA2G3	mRNA	7.1793	0.519532	2.52649
PLA2G5	mRNA	0	1.55458	2.26799
TG	mRNA	0	0.0949987	0.277188
TF	mRNA	5.2476	781.313	8.73781
C7H14orf2	mRNA	1816.6	1711.18	1443.47
MOGAT3	mRNA	0	0	0
MOGAT2	mRNA	6.01022	3.50361	4.08914
MOGAT1	mRNA	5.84919	7.27412	8.84353
SI	mRNA	0	0	0
HYI	mRNA	533.311	484.019	530.84
TMTC1	mRNA	117.962	119.542	107.397
TMTC3	mRNA	11.785	14.9026	11.4104
TMTC4	mRNA	316.928	306.876	291.928
SLC22A17	mRNA	150.153	115.347	152.394
SLC22A16	mRNA	4.40092	0	1.12284
SLC22A18	mRNA	2.07462	5.44224	9.52764
LOC100620096	mRNA	0	0	0
SLC22A13	mRNA	0.381114	0	1.94472
SLC22A12	mRNA	0	0	0
SLC22A15	mRNA	23.1996	25.4426	15.5805
SLC22A14	mRNA	0	0.326938	0
LOC100620095	mRNA	0	0	0
LOC100620092	mRNA	0	0	0
PXDC1	mRNA	141.661	117.315	143.275
LOC100620090	mRNA	0	0	0
SLC22A10	mRNA	0	0	0
MBIP	mRNA	55.4628	51.8994	66.3178
OMA1	mRNA	16.5654	16.3595	25.3586
LOC100620087	mRNA	39.4273	30.3387	39.3433
LOC100620089	mRNA	21.1319	13.2189	19.0777
LOC100620086	mRNA	0.68067	0.714224	0
SLC22A23	mRNA	3.80215	1.80175	1.87755
HRK	mRNA	0	0.964692	1.40739
LOC100620080	mRNA	0	0	0
SLC22A20	mRNA	1.60945	0.422197	0.821261
TCN2	mRNA	600.734	467.1	451.116
TCN1	mRNA	0	0	0
C1H6orf211	mRNA	48.3355	37.0185	42.5247
NRSN2	mRNA	0	0	0
NRSN1	mRNA	45.8872	30.1365	37.0597
LOC100620074	mRNA	0	0	0
ADCYAP1R1	mRNA	0	0	0
PABPC1L2B	mRNA	0	0	0.654185
PABPC1L2A	mRNA	1.38953	0	0
MUSTN1	mRNA	1310.08	1061.67	1091.39
AWAT2	mRNA	0	0	0
MBF1	mRNA	1611.68	1293.68	1159.01
AWAT1	mRNA	1.85057	0	0
DNMT1	mRNA	85.675	82.7978	82.6259
SLC5A3	mRNA	31.2104	40.6284	40.8325
SLC5A2	mRNA	7.57876	0.883595	1.71877
SLC5A5	mRNA	0	0.223068	0
SLC5A4	mRNA	16.5441	18.8063	15.1957
SLC5A1	mRNA	4.96561	2.46808	5.33436
IGFBP7	mRNA	7491.61	5628.14	6391.88
IGFBP6	mRNA	771.365	663.286	604.566
PPIP5K2	mRNA	22.2002	31.5348	27.8966
PPIP5K1	mRNA	42.5291	39.8528	40.6178
LOC100622197	mRNA	25.1229	67.7864	87.9056
SRD5A3	mRNA	0.554204	0	0
SRD5A1	mRNA	47.7177	57.0242	35.6218
HPD	mRNA	0	87.6397	0
LOC100622180	mRNA	0	0	0
HO2	mRNA	675.998	520.736	529.603
IRGC	mRNA	0	0	0
GHRH	mRNA	0	2.17689	0
RAG-1	mRNA	0.42857	0	0.656065
GHRL	mRNA	0	0	0
IRGQ	mRNA	83.3544	76.8128	57.2346
LOC100622170	mRNA	0	0	0
MBL1	mRNA	0	4.03336	0
MBL2	mRNA	0	36.1392	0.949974
LOC100622177	mRNA	0	0	0
LOC100622174	mRNA	0	0	0
DTNBP1	mRNA	201.599	186.714	216.239
LOC100622175	mRNA	0	0	0
PATL1	mRNA	93.1323	82.4991	94.0455
PATL2	mRNA	0	0	0
IRG6	mRNA	331.267	269.241	159.066
HRG	mRNA	0	174.808	0
PLA2R1	mRNA	8.71612	8.23121	15.7572
IRG1	mRNA	0	0.793642	0
HRC	mRNA	38.9556	23.4956	40.6952
LOC100622161	mRNA	0	0	0.913242
LOC100622160	mRNA	1.68121	1.05845	2.05891
HPN	mRNA	6.11645	26.2553	0.567466
TCP1	mRNA	971.005	921.75	971.853
LOC100622162	mRNA	6.98499	2.44311	4.75234
CYSTM1	mRNA	1174.5	1330.83	1290.47
IRF5	mRNA	55.5657	52.0634	46.4912
HPX	mRNA	0.440092	754.56	0
IRF6	mRNA	23.2859	28.3045	12.7057
IRF7	mRNA	113.47	121.096	71.5364
IRF8	mRNA	96.8963	84.2076	143.781
SLC5A8	mRNA	0	0	0
IRF1	mRNA	349.499	326.622	231.726
IRF2	mRNA	207.054	163.666	184.965
SLC5A9	mRNA	1.09425	1.53092	2.23347
SLC5A6	mRNA	1279.9	1047.7	1060.89
IRF3	mRNA	267.751	228.709	232.845
IGFBP1	mRNA	0	17.6687	0
SLC5A7	mRNA	0	0	0
IGFBP2	mRNA	0	0	0
IGFBP3	mRNA	1071.73	1005.07	1961.66
IGFBP4	mRNA	937.876	710.545	611.17
IGFBP5	mRNA	295.344	297.685	302.493
XRCC5	mRNA	167.274	168.017	190.78
LOC100622127	mRNA	0	0	0
XRCC4	mRNA	12.663	13.9866	23.1258
XRCC3	mRNA	16.3062	19.614	17.0472
XRCC2	mRNA	2.55511	4.91528	0.434601
XRCC6	mRNA	345.749	369.235	310.643
ANKLE2	mRNA	0	0	0
XRCC1	mRNA	191.507	151.773	146.138
ANKLE1	mRNA	0	0	0
NMRK1	mRNA	72.3958	120.397	84.1062
NMRK2	mRNA	0	0	3.5748
MAGED1	mRNA	744.812	680.777	599.221
LOC100622121	mRNA	0	0	0.356735
LOC100622125	mRNA	0	0	0.442034
LOC100622139	mRNA	0	0	0
LOC100622138	mRNA	0	0	0
WNT10B	mRNA	25.8716	24.592	26.7139
MAGED2	mRNA	1189.36	1094.39	893.012
PDCD1LG2	mRNA	0	0	0
GGACT	mRNA	119.513	129.489	98.1311
IRK1	mRNA	0	0	0
ATPIF1	mRNA	3320.38	3396.59	3294.88
GGCX	mRNA	397.499	362.263	377.781
HMGCS1	mRNA	91.1753	102.617	118.724
HADHA	mRNA	2535.59	2320.67	2369.73
ADRB3	mRNA	2.74159	0	0.559585
TCF4	mRNA	416.375	319.166	345.655
TCF3	mRNA	87.7923	84.3886	74.7169
LOC100622142	mRNA	0	0	0
PPPDE2	mRNA	115.14	77.6348	86.2308
MCSF	mRNA	0	0	0
LOC100622159	mRNA	0	0	0
MCT7	mRNA	0	0	0
HMGCS2	mRNA	0	42.7057	0
DFNB31	mRNA	58.5777	59.3032	55.5756
TCHH	mRNA	0	0	0
JMY	mRNA	23.1455	20.184	23.3019
TCHP	mRNA	0	0	0
KANSL1L	mRNA	9.75496	13.3853	13.3249
LOC100622109	mRNA	0	0	0
LOC100622101	mRNA	0	0	0
LOC100622103	mRNA	0	0	0
DFNB59	mRNA	2.49727	1.96528	1.91144
CPT1C	mRNA	22.4378	12.0336	13.7393
CPT1B	mRNA	0	0	0
LOC100622119	mRNA	0	0	0
CPT1A	mRNA	603.393	443.363	466.392
LOC100622113	mRNA	0	0	0
LOC100622112	mRNA	0	0	0
IMPAD1	mRNA	569.485	705.702	497.904
RNASEL	mRNA	34.9191	34.8215	31.0873
RNASEK	mRNA	1620.54	1541.38	1459.13
IMPACT	mRNA	25.6555	25.7985	27.8191
ROMO1	mRNA	1051.4	1298.13	1235.74
ST3GAL1	mRNA	84.8465	74.3841	73.3709
ST3GAL3	mRNA	200.673	157.924	184.317
ST3GAL2	mRNA	0	0	0
SMARCD2	mRNA	820.544	727.754	765.026
SMARCD3	mRNA	256.164	255.572	208.44
ST3GAL4	mRNA	200.891	174.477	189.278
RNASE7	mRNA	0	0	0
SMARCD1	mRNA	244.691	183.56	217.606
ST3GAL6	mRNA	6.72486	16.9353	13.7261
AKR7A2	mRNA	472.391	449.838	416.446
GTSF1L	mRNA	0	0	0
IRS1	mRNA	72.7756	68.5106	76.5954
SMARCE1	mRNA	209.975	252.469	256.92
UGGT2	mRNA	21.7779	18.8616	23.6366
UGGT1	mRNA	15.3376	16.9407	16.2294
AFTPH	mRNA	69.4511	78.7461	83.475
HERPUD2	mRNA	44.4754	48.1979	61.0151
FIGNL1	mRNA	14.7119	11.5166	15.2525
RAB3IP	mRNA	10.6298	11.5384	12.3445
HMOX1	mRNA	0	0	0
FIGNL2	mRNA	11.856	8.81856	6.27956
EBAG9	mRNA	41.1394	36.9678	38.8582
LCTHIO	mRNA	2603.34	2490.89	2468.24
PCYOX1L	mRNA	38.7545	33.6341	46.0194
ADRB2	mRNA	0	0	0
ADRB1	mRNA	207.84	200.389	188.318
CPSF7	mRNA	215.735	149.702	162.314
CPSF6	mRNA	254.77	273.385	187.641
CPSF4	mRNA	33.2396	30.5674	48.0252
CPSF3	mRNA	202.4	223.99	209.069
CPSF1	mRNA	397.481	347.905	307.231
IRX4	mRNA	8.18465	10.57	9.31661
IRX3	mRNA	100.437	102.93	92.9379
IRX6	mRNA	1.07958	0.755201	1.46902
TCAP	mRNA	11.0249	14.4605	112.514
IRX2	mRNA	1.28243	0.897102	0
MOBKL3	mRNA	152.125	173.709	211.568
RNASE1	mRNA	0	0	0
RNASE4	mRNA	0	0	0
RNASE6	mRNA	0	0	0
POLR3GL	mRNA	188.228	256.25	193.67
GGA1	mRNA	228.086	227.785	215.499
GGA2	mRNA	366.466	412.455	394.71
GGA3	mRNA	205.234	179.331	190.904
C1H6orf163	mRNA	0.386157	0.405193	1.57637
C1H6orf162	mRNA	59.4189	103.232	117.303
C1H6orf165	mRNA	0.295007	0.30955	0
GGT1	mRNA	14.1908	12.5546	10.7908
DNASE1L2	mRNA	80.3396	71.4824	77.6751
DNASE1L3	mRNA	140.577	164.954	177.403
DNASE1L1	mRNA	0	0	0
TMUB1	mRNA	116.836	100.204	79.4913
PITX3	mRNA	1.33295	0.69933	0.68017
BCL7A	mRNA	30.7914	41.0153	42.3378
BCL7C	mRNA	333.884	270.366	232.67
TMUB2	mRNA	137.029	128.566	130.658
BCL7B	mRNA	197.603	213.539	192.022
PITX2	mRNA	3.50618	5.82511	15.2074
TC2N	mRNA	1.30827	1.20116	2.83719
TBR1	mRNA	0.300623	0	0
PFKFB4	mRNA	69.3127	69.4059	60.2785
PFKFB2	mRNA	11.4952	10.8247	15.0402
PFKFB1	mRNA	51.4635	51.4114	74.8245
SLC32A1	mRNA	0	0	0.268811
TCTEX1D1	mRNA	0	0	0
TCTEX1D2	mRNA	0	0	0
GALNS	mRNA	78.5697	45.9414	60.5972
TCTEX1D4	mRNA	3.25165	4.09433	3.98216
MCAT	mRNA	228.678	210.713	201.998
DONSON	mRNA	52.4648	62.9156	70.5792
MCAM	mRNA	550.355	401.512	332.76
GGT5	mRNA	184.458	90.0118	134.608
GGT6	mRNA	0	0	0
BCL6B	mRNA	264.464	229.573	180.389
C1H6orf120	mRNA	18.913	21.5463	9.65081
SCHIP1	mRNA	146.599	130.666	136.819
MCEE	mRNA	332.507	476.302	431.422
FLOT2	mRNA	1699.83	1675.35	1311.33
FLOT1	mRNA	1524.6	1339.53	1195.74
PDAP1	mRNA	1219.09	1043.2	962.451
GALK2	mRNA	92.4518	82.0744	66.6087
GALK1	mRNA	224.022	222.948	219.668
BCL9L	mRNA	295.493	237.95	212.454
TBX3	mRNA	73.2518	47.1385	40.4447
MCF2	mRNA	1.60528	1.68441	0.546089
TBX2	mRNA	198.214	160.797	138.433
TBX5	mRNA	33.259	35.557	30.0998
TBX4	mRNA	0	0.345717	0
IYD	mRNA	29.5792	22.4753	7.28651
SLC6A1	mRNA	0	0	0.155313
TBK1	mRNA	0	0	0
SLC6A2	mRNA	1.14638	0.534618	0.129993
SLC6A3	mRNA	0	0	0
LOC100622090	mRNA	0	0	0
LOC100622097	mRNA	0.577823	0.303153	0
ABHD17C	mRNA	46.3241	50.9502	46.1368
LSDP5	mRNA	78.7052	101.605	53.0615
LOC100622083	mRNA	10.1997	6.42151	3.27149
LOC100622084	mRNA	0	0	0
MAGEL2	mRNA	6.68058	7.36938	5.2445
LOC100622081	mRNA	0	0	0
LOC100622082	mRNA	0	0	0
LOC100622080	mRNA	0	0	0
SGOL2	mRNA	1.30066	0.524915	0
SGOL1	mRNA	0.910639	0.477765	0.929351
MCL1	mRNA	688.847	657.956	612.303
B9D2	mRNA	247.526	275.509	271.159
IVD	mRNA	1475.36	1456.83	1226.03
CLASP1	mRNA	142.187	135.364	119.472
CLASP2	mRNA	132.415	117.505	142.494
IVL	mRNA	0	0	0
ITK	mRNA	11.2539	4.83081	8.35282
TBL3	mRNA	0	0	0
TBL2	mRNA	300.598	284.011	224.105
EPHX3	mRNA	29.8214	42.0584	33.0521
EPHX2	mRNA	1169.1	1292.09	818.569
EPHX1	mRNA	807.395	717.423	676.374
ABHD14A	mRNA	348.556	298.258	338.048
ABHD14B	mRNA	1196.04	1373.67	1154.16
RAB33A	mRNA	2.4894	0	0.508109
RAB33B	mRNA	60.1278	66.2965	65.0646
PLAC8L1	mRNA	0	0	0
COQ10B	mRNA	58.7491	100.429	64.324
LOC100622054	mRNA	0	0	0
SULT2B1	mRNA	65.8116	66.8978	67.8635
MCM8	mRNA	14.95	23.6512	15.4919
SETMAR	mRNA	77.9174	75.7393	85.8604
ATP8B1	mRNA	0	0	0
ATP8B2	mRNA	99.8411	81.3716	92.8167
KLK15	mRNA	0	0	0
ATP8B3	mRNA	6.48873	5.41593	3.76253
ATP8B4	mRNA	0.663183	1.73969	0.67681
LOC100622048	mRNA	0	0	0
ABHD12B	mRNA	0	0	1.07863
LOC100622045	mRNA	0	0	0
LOC100622044	mRNA	0	0	0
RAB39B	mRNA	0.802081	0.210405	0
SULT2A1	mRNA	13.4363	38.0662	0.685617
RAB39A	mRNA	3.22836	0.37639	2.19647
LOC100622042	mRNA	0	0	0
IGFALS	mRNA	38.2359	26.7472	48.2635
MCM2	mRNA	31.1425	34.5391	13.8797
MCM3	mRNA	29.1878	26.8917	18.5264
MCM4	mRNA	51.1459	60.8436	45.217
RTDR1	mRNA	0.30096	0	0
LOC100622075	mRNA	122.271	98.1104	162.86
NANOS3	mRNA	0	0	2.55333
LOC100622074	mRNA	3.82635	3.61347	5.27171
LOC100622077	mRNA	0	0	0
NANOS2	mRNA	0	0	0
NANOS1	mRNA	33.4514	22.5382	35.2168
LOC100622073	mRNA	0	0	0
LOC100622072	mRNA	0	0	0
DNM1L	mRNA	38.1127	54.3634	44.6694
AKIP1	mRNA	88.3427	90.8529	74.9074
LOC100622067	mRNA	9.24326	11.8074	10.2535
RACGAP1	mRNA	13.9224	24.0614	10.4474
A2ML1	mRNA	5.5409	6.17742	4.41777
SLC6A7	mRNA	0.584448	0	0.397638
SLC6A8	mRNA	314.772	253.068	280.422
SLC6A5	mRNA	0	0	0
ATP8A2	mRNA	6.28138	8.95703	5.25985
ATP8A1	mRNA	11.8709	12.1523	10.0465
LOC100628214	mRNA	0.266326	0.279455	0
LOC100622878	mRNA	0	0	0
LOC100628215	mRNA	71.3325	69.5297	59.8645
LOC102159046	mRNA	16.2442	5.38261	7.85272
LOC100622875	mRNA	55.846	80.3792	80.6989
BTD	mRNA	6.789	3.053	4.45403
LOC100622874	mRNA	0	0	0
LOC100628219	mRNA	47.0341	49.3527	73.8471
LOC100628216	mRNA	0	0	0
LOC100622877	mRNA	0	0	0
VPS54	mRNA	27.0535	43.0506	32.3633
LOC100628217	mRNA	0	0	0
BTC	mRNA	328.27	372.541	259.954
VPS52	mRNA	473.695	387.797	394.47
VPS53	mRNA	254.102	226.94	236.955
VPS51	mRNA	406.473	423.75	399.789
WTAP	mRNA	399.246	388.193	473.409
USP51	mRNA	1.9624	2.97431	1.7802
BTK	mRNA	0	0	0
BSX	mRNA	0	0	0
USP53	mRNA	33.4061	37.7829	38.1285
USP54	mRNA	33.1082	25.9329	36.6439
VPS4A	mRNA	869.192	793.877	793.079
LOC100622872	mRNA	0	0	0
LOC100622873	mRNA	0	0	0.969471
BSG	mRNA	0	0	0
GATM	mRNA	156.306	191.771	202.966
LOC100628205	mRNA	9.12887	3.90251	14.4923
LOC100622865	mRNA	23.391	28.3201	55.0883
VPS45	mRNA	120.629	164.488	141.4
BSN	mRNA	0	0	0
VPS41	mRNA	765.874	738.8	576.809
MIIP	mRNA	125.454	126.312	125.811
CD163L1	mRNA	4.87571	0.511606	3.73192
LOC100628209	mRNA	0	4.85673	11.8092
LOC102159053	mRNA	6.88854	7.22812	9.03869
GATC	mRNA	397.441	374.12	455.908
LOC102159055	mRNA	0	0.793047	0
HACL1	mRNA	345.102	464.885	363.597
LOC100622855	mRNA	40.9998	23.6421	24.8792
GAST	mRNA	4.906	0	1.00136
VPS72	mRNA	651.444	521.238	595.209
KLKB1	mRNA	8.46866	24.4368	9.26
LOC102159067	mRNA	0	0.183392	0.178368
ISY1	mRNA	186.992	221.306	221.9
ARNTL2	mRNA	40.9834	64.0205	35.2215
LOC102159063	mRNA	0	0	0
LOC100622851	mRNA	0	0	0
LOC100622843	mRNA	0	0	0
ACER3	mRNA	499.838	710.645	571.297
LOC100622841	mRNA	0	0	0
LOC100622846	mRNA	0	0	0
ACER2	mRNA	370.429	215.08	256.035
LOC100622845	mRNA	0	0	0
ACER1	mRNA	10.6709	7.66103	10.8901
GARS	mRNA	307.037	353.94	321.275
GAS2	mRNA	17.3659	17.1501	12.5102
LOC100622849	mRNA	0	0	0
GAS1	mRNA	67.4283	58.5798	84.599
GAS7	mRNA	234.133	168.575	179.7
GAS6	mRNA	1097.42	788.677	1267.39
GART	mRNA	97.2086	80.4872	79.7453
LOC102159075	mRNA	0	0	0
LOC102159073	mRNA	0	0	0
GAR1	mRNA	16.7471	20.8676	12.6048
LOC102159004	mRNA	0	0	0
LOC102159008	mRNA	0	0	0
SCIMP	mRNA	23.243	17.6818	20.1625
USP19	mRNA	296.105	270.626	278.65
USP18	mRNA	585.643	427.926	417.022
LOC102159001	mRNA	0	0	0.777448
USP12	mRNA	80.0782	90.0429	87.1579
USP11	mRNA	340.434	278.172	251.543
USP10	mRNA	756.361	645.437	608.193
USP16	mRNA	58.387	62.7806	62.5345
USP15	mRNA	22.6482	26.5372	23.884
TARSL2	mRNA	1.40162	1.22559	0
NICN1	mRNA	0	0	0
USP13	mRNA	13.322	23.046	21.6797
APCS	mRNA	0	0	0
CPXM2	mRNA	339.525	318.324	667.251
LOC102159019	mRNA	0	0.832418	0
C8A	mRNA	0	42.6017	0
C8B	mRNA	0	14.3375	0
USP28	mRNA	66.9958	55.4007	70.9383
NAALAD2	mRNA	18.6153	15.7926	11.9242
LOC102159010	mRNA	0	0	0
LOC102159011	mRNA	0.951973	4.99451	4.85767
CPXM1	mRNA	770.117	574.193	522.208
LOC102159012	mRNA	0.619705	0	1.26488
USP21	mRNA	142.188	107.435	137.358
USP20	mRNA	109.712	96.7908	96.7974
DOLPP1	mRNA	54.9373	53.4855	37.8591
USP25	mRNA	124.298	128.255	120.694
USP24	mRNA	109.319	107.8	107.226
USP26	mRNA	0	0	0
LOC100628233	mRNA	0	0.338733	0.658905
USP30	mRNA	149.095	111.134	133.084
MIDN	mRNA	154.367	132.288	89.8097
LOC100628231	mRNA	0	0	1.79907
APC2	mRNA	0.761362	0.998618	0.291378
LOC100622897	mRNA	0	0	0
LOC100628236	mRNA	0.146794	0	0
LOC102159026	mRNA	0	0	0
LOC102159025	mRNA	0	0	0
LOC100622890	mRNA	1227.62	997.002	997.644
LOC100622893	mRNA	0	0	0
USP39	mRNA	46.1015	68.7422	54.9728
USP38	mRNA	84.7516	81.3756	68.1258
USP37	mRNA	10.2947	11.9915	13.8798
USP36	mRNA	71.1391	59.3675	56.5735
USP35	mRNA	6.70694	1.40751	5.4758
USP34	mRNA	39.9797	40.4805	35.5223
USP33	mRNA	27.3577	37.355	28.0988
USP32	mRNA	28.8342	30.0469	24.1502
USP31	mRNA	11.0111	6.62237	8.77063
LOC100628220	mRNA	1315.96	1063.24	1402.92
USP40	mRNA	31.4824	24.4647	31.4571
LOC100628221	mRNA	0	0	0
MID1	mRNA	59.3751	44.9648	47.7581
LOC100628224	mRNA	77.8855	47.8178	108.236
LOC102159035	mRNA	0	0	0
LOC100628225	mRNA	0	0	0
MID2	mRNA	118.388	141.478	116.626
LOC100622880	mRNA	0	0	0
PLSCR1	mRNA	0	0	0
LOC102159034	mRNA	11.5857	9.11759	8.86779
GANC	mRNA	24.371	30.0312	24.7443
LOC100622884	mRNA	6.68634	9.64692	2.5589
PLSCR4	mRNA	174.156	176.308	242.649
PLSCR5	mRNA	0	0	0
LOC100622882	mRNA	0	0	0
IST1	mRNA	0	0	0
PLSCR3	mRNA	479.333	389.923	330.591
USP47	mRNA	103.717	111.693	96.1719
USP46	mRNA	49.9113	49.3531	43.4504
GAMT	mRNA	974.456	1141.25	865.116
USP49	mRNA	0.91167	0.159435	0.155067
USP48	mRNA	0	0	0
USP43	mRNA	10.2936	12.4627	8.08083
USP45	mRNA	3.10793	3.44232	2.29074
USP44	mRNA	0.484695	0	0.824424
C14H10orf88	mRNA	20.8663	19.7413	10.473
BD114	mRNA	0	0	0
NFXL1	mRNA	5.84448	8.68783	8.61549
C14H10orf90	mRNA	0	0	0
API5	mRNA	162.39	168.168	189.015
C14H10orf99	mRNA	0	0	0
BD125	mRNA	0	0	0
BD123	mRNA	0	0	0
BD129	mRNA	0	0	0
MIB1	mRNA	80.4984	91.6867	91.44
GPALPP1	mRNA	64.7914	82.0955	78.5987
DTWD1	mRNA	24.2464	43.2508	53.4484
DTWD2	mRNA	0	1.76056	0
MIB2	mRNA	201.503	162.139	164.624
MIA2	mRNA	0	0	0
TDRKH	mRNA	3.45237	3.2603	0.704662
AUTS2	mRNA	42.6426	28.0158	29.6006
C14H10orf71	mRNA	0	0.287556	4.47485
C14H10orf76	mRNA	97.4148	88.0282	91.2491
SPPL2B	mRNA	84.5855	62.6888	74.1712
HACE1	mRNA	39.9398	45.7185	39.7853
SPPL2A	mRNA	48.993	56.6807	58.4932
GTF2A1L	mRNA	0.536913	1.69014	1.64384
SPPL2C	mRNA	0	0	0
APEH	mRNA	56.8041	122.487	57.1018
C14H10orf82	mRNA	4.54351	5.44855	5.96169
C14H10orf84	mRNA	103.753	148.976	138.26
APLF	mRNA	56.1294	71.4065	67.6729
LOC102159087	mRNA	406.438	331.903	312.478
LOC102159088	mRNA	0	0	0
FSIP1	mRNA	0	0	0.352512
FSIP2	mRNA	0	0	0
SNTB1	mRNA	447.36	405.547	452.204
SNTB2	mRNA	107.49	80.8525	80.2101
CAR	mRNA	0.491588	3.99762	4.13894
VPS16	mRNA	383.16	361.076	335.492
CAT	mRNA	16538.4	17189.9	16087.3
VPS11	mRNA	370.047	370.091	337.774
APLN	mRNA	79.7685	58.722	46.8839
MLANA	mRNA	0	0	0
LOC102159097	mRNA	0	0	0
C14H10orf54	mRNA	760.322	637.942	568.248
C14H10orf53	mRNA	0	0	0
SLC7A10	mRNA	70.8897	65.8948	99.8695
C14H10orf58	mRNA	2892.08	3220.86	2835.11
SLC7A14	mRNA	0	0	0.29851
SLC7A11	mRNA	0	0	0
TBCK	mRNA	15.8537	16.2392	24.2692
TBCB	mRNA	968.964	886.641	915.363
CA9	mRNA	39.6343	28.6496	28.7635
CA8	mRNA	5.59802	1.95799	4.44349
TBCA	mRNA	890.525	1061.64	1100.31
CA7	mRNA	0	0	0
C14H10orf62	mRNA	1.94646	4.08483	4.37021
TBCD	mRNA	175.037	155.837	166.962
CA6	mRNA	0	0	0
TBCC	mRNA	362.558	331.804	283.209
CA4	mRNA	1402.98	1028.17	902.323
CA3	mRNA	17481.3	20442.9	7983.73
CA2	mRNA	66.1358	48.8646	43.1327
CA1	mRNA	1.12513	0.590298	0
VPS29	mRNA	608.141	661.729	635.727
HS3ST5	mRNA	6.01444	4.826	4.69378
CCK	mRNA	0	0	0
HS3ST4	mRNA	0	0	0
HS3ST2	mRNA	55.5853	54.7251	70.0339
HS3ST1	mRNA	0	0	0
ISM1	mRNA	8.81034	9.24466	16.6605
CD9	mRNA	204.84	663.451	339.916
CD2	mRNA	121.37	107.389	119.177
CEBPZ	mRNA	63.7022	74.2924	56.9602
VPS35	mRNA	0	0	0
CD4	mRNA	11.6615	8.01695	5.95057
CCS	mRNA	261.909	296.29	210.213
UBTD1	mRNA	109.552	119.045	106.014
CD6	mRNA	17.8598	20.5465	13.8348
UBTD2	mRNA	25.7482	33.2182	28.6465
CD5	mRNA	40.0895	29.2958	28.8584
VPS36	mRNA	130.207	129.781	122.285
VPS39	mRNA	229.521	229.032	188.034
CNNM2	mRNA	9.70936	9.56104	10.0613
CEBPA	mRNA	3195.85	3722.94	2778.31
CNNM3	mRNA	183.622	164.548	177.224
CNNM4	mRNA	65.7018	56.4841	51.3855
VPS18	mRNA	155.651	129.637	131.831
CEBPB	mRNA	108.311	69.6784	59.8739
CEBPE	mRNA	4.59686	36.176	5.62957
CEBPD	mRNA	567.614	591.017	908.789
CEBPG	mRNA	77.3116	78.4685	65.0241
CBL	mRNA	48.9346	43.1173	47.6141
C14H10orf32	mRNA	129.736	188.563	138.016
CNNM1	mRNA	0	0.127392	0
VPS28	mRNA	1235.01	1081.38	1084.43
APIP	mRNA	780.812	934.381	1006.11
SNTA1	mRNA	33.8621	38.4123	61.9552
VPS25	mRNA	682.833	554.547	657.487
PNMA2	mRNA	0	0	0
BBX	mRNA	17.0768	14.7464	20.5129
VPS33A	mRNA	103.141	96.0882	97.6366
HIBADH	mRNA	286.989	351.169	238.716
APOB	mRNA	0	0	0
DDX17	mRNA	682.008	558.176	515.583
DDX18	mRNA	54.8146	52.3687	56.1136
GBF1	mRNA	186.29	145.641	142.969
APOE	mRNA	13949.8	24527.4	11363.4
SULT1A1	mRNA	0	0	0
SEMA7A	mRNA	0	0	0
APOH	mRNA	0	161.837	0
APOM	mRNA	15.4181	25.6947	13.8837
APON	mRNA	15.167	57.4066	16.5843
APOO	mRNA	73.2154	77.5778	87.9056
BCR	mRNA	192.593	152.125	177.222
TANK	mRNA	37.1988	51.1687	45.9386
PRAM1	mRNA	43.3437	40.5413	36.8286
PNMA1	mRNA	87.3868	54.9639	49.0889
SEMA5A	mRNA	8.28569	8.69414	18.247
TAL2	mRNA	0	0	0
TAL1	mRNA	26.2692	23.8176	18.8704
SEMA5B	mRNA	0	1.74746	0
SAC3D1	mRNA	71.7636	101.816	56.218
EHBP1	mRNA	352.513	402.892	361.094
SEMA6A	mRNA	129.877	120.834	112.338
ATP6V0E2	mRNA	0	0	0
SEMA6C	mRNA	63.113	56.7341	64.9115
GBE1	mRNA	775.062	1000.61	926.012
SEMA6D	mRNA	60.2702	49.2263	51.4825
PCDHA6	mRNA	0.758637	1.06138	0
PCDHA7	mRNA	0.336918	0.353527	0.687682
PCDHA4	mRNA	0.288787	0.909069	0.294721
PCDHA5	mRNA	0	0	0
VPS37B	mRNA	123.678	102.101	145.558
VPS37C	mRNA	101.29	86.7938	74.559
VPS37D	mRNA	44.3083	33.7299	34.1357
PCDHA1	mRNA	3.11106	2.67089	0.577271
SEMA3G	mRNA	608.928	507.649	469.233
SEMA3F	mRNA	362.095	221.89	317.88
SEMA3E	mRNA	3.74279	4.13399	9.04664
SEMA3D	mRNA	7.87118	10.5821	16.9444
SEMA3C	mRNA	75.8501	93.5251	94.5772
SEMA3B	mRNA	312.863	218.055	213.251
SEMA3A	mRNA	0	0	0.80391
ATP6V0D1	mRNA	1246.17	987.695	1008.03
ATP6V0D2	mRNA	0.316129	0	0
GOLM1	mRNA	257.207	221.373	237.963
PCDHB8	mRNA	13.8824	9.54371	12.2135
PCDHB4	mRNA	15.5377	11.7748	8.80941
PCDHB1	mRNA	0	0	0
APTX	mRNA	85.2679	93.8005	84.2129
C7H15orf60	mRNA	0.313471	0	0
BGN	mRNA	2510.66	1865.97	2310.76
MAP3K15	mRNA	0.625627	0.492351	0
SEMA4G	mRNA	41.0453	43.7805	37.3882
SEMA4F	mRNA	33.3075	26.7905	27.9516
MAP3K19	mRNA	0	0	0
MAP3K10	mRNA	65.274	60.3622	68.1966
SEMA4C	mRNA	30.6798	29.582	41.2956
SEMA4D	mRNA	22.7404	20.8787	30.0784
MAP3K14	mRNA	114.157	86.2574	87.1091
MAP3K13	mRNA	8.99574	6.96334	9.78259
MAP3K12	mRNA	23.1325	17.8523	16.6016
SEMA4A	mRNA	61.2846	41.0033	45.328
MAP3K11	mRNA	0	0	0
BID	mRNA	702.293	828.096	744.054
SULT1C4	mRNA	392.244	349.152	313.187
RWDD2A	mRNA	20.8724	23.4941	24.0123
RWDD2B	mRNA	9.85161	10.3373	12.2534
PRAP1	mRNA	1.113	0	0
SULT1C2	mRNA	14.4221	19.4567	5.78223
ZWILCH	mRNA	28.4221	20.2798	23.9784
C7H15orf59	mRNA	17.1141	23.5915	9.24658
DLGAP1	mRNA	6.17344	3.70158	2.2501
DLGAP2	mRNA	0.657498	0	0.503256
DLGAP5	mRNA	2.12142	4.65436	1.77137
DLGAP4	mRNA	146.071	122.549	130.877
LOC100736999	mRNA	0	0	0
APRT	mRNA	13.6079	45.1207	86.658
GBA3	mRNA	1.96651	6.19034	2.58032
GBA2	mRNA	240.004	209.896	200.279
LOC100736997	mRNA	35.3232	28.2861	19.9218
LOC100736998	mRNA	31.5419	16.5484	19.6717
LOC100736995	mRNA	7.0913	5.31491	5.16929
C7H15orf40	mRNA	298.078	306.27	357.328
C7H15orf42	mRNA	0	0	0
ATP6V0A1	mRNA	19.6306	14.5201	14.6149
BIK	mRNA	1.01381	1.06378	3.10392
ATP6V0A4	mRNA	9.27747	59.2939	84.137
CSF3R	mRNA	0	0	0
ITCH	mRNA	64.8699	72.8509	74.6721
SMIM11	mRNA	120.974	132.456	205.05
SMIM17	mRNA	0	0	0
SMIM18	mRNA	3.09282	0	10.5212
SMIM15	mRNA	140.471	160.498	170.755
SMIM13	mRNA	21.3941	15.7973	12.9385
DTX3L	mRNA	33.0844	33.6133	34.3002
ZDBF2	mRNA	0.817468	0.311915	0.834265
SMIM20	mRNA	356.746	287.716	369.204
GBP2	mRNA	139.946	129.213	128.233
GBP1	mRNA	520.427	368.145	479.914
BLM	mRNA	3.70114	6.47266	2.0145
CYP2C42	mRNA	0	0.367358	0
BLK	mRNA	6.08091	2.6866	2.93962
LOC102159110	mRNA	0	0	0
LOC102159114	mRNA	13.9705	10.2614	8.26936
LOC102159116	mRNA	0	0	0
STAMBPL1	mRNA	36.1332	22.8189	23.5595
CYP2C49	mRNA	0	71.2138	0
CSF1R	mRNA	285.314	245.535	220.632
CYP2C36	mRNA	0	0	0
CYP2C33	mRNA	0	30.8054	0
CYP2C32	mRNA	0	34.5986	0
BMX	mRNA	9.68457	11.1782	14.43
LOC102159108	mRNA	0.497141	1.56495	0
IER5L	mRNA	44.559	33.7411	35.1608
BNP	mRNA	0	0	5.11143
RMND5A	mRNA	238.041	228.941	217.543
BOK	mRNA	243.196	329.907	176.204
RMND5B	mRNA	229.706	142.522	159.002
LOC100622820	mRNA	0	0	0
BOC	mRNA	95.2105	114.008	94.6901
LOC100622826	mRNA	0	0	0
BPI	mRNA	16.5447	19.2473	12.8471
LOC100622838	mRNA	65.998	68.7422	56.2109
C1D	mRNA	37.8954	44.4254	50.143
PLBD1	mRNA	470.894	629.261	434.801
C1R	mRNA	0	0	0
PLBD2	mRNA	848.28	731.064	789.99
TAP2	mRNA	232.894	180.796	162.126
TAP1	mRNA	276.826	244.392	196.868
LOC100622802	mRNA	74.3049	54.829	69.9609
GBI1	mRNA	283.319	267.557	328.72
WSB1	mRNA	735.921	809.075	579.475
WSB2	mRNA	548.862	526.774	514.668
LOC100622814	mRNA	0	0	0
BRE	mRNA	224.217	167.937	174.122
KIAA0226L	mRNA	163.583	149.277	140.585
LOC100622810	mRNA	0	0	0
LOC100622739	mRNA	0	0	0
KIAA0556	mRNA	41.6341	53.0062	48.7213
STOML1	mRNA	138.56	138.98	101.167
STOML2	mRNA	1317.35	1190.62	1108.15
STOML3	mRNA	21.3819	18.8726	16.6869
LOC100622735	mRNA	0	0	0
CTTNBP2	mRNA	8.09735	6.64944	5.98821
LOC102159182	mRNA	0	0	0
CLCA2	mRNA	40.4276	59.7948	52.0118
CLCA1	mRNA	10.034	26.561	23.0405
CLCA4	mRNA	4.18499	3.23569	3.82141
RCOR3	mRNA	79.5044	79.9567	91.254
RCOR1	mRNA	66.3846	60.4715	69.2376
PLAUR	mRNA	68.806	74.1705	42.2087
CD164L2	mRNA	87.4345	110.433	177.636
LOC102159190	mRNA	18.0528	16.7142	21.675
LOC100622750	mRNA	4.62324	8.08525	0.786374
LOC100622751	mRNA	0	0	0
CLCC1	mRNA	111.691	106.78	112.298
TGFBR1	mRNA	6.18563	8.29349	7.36485
ROGDI	mRNA	282.294	269.106	208.539
LOC100736901	mRNA	61.5033	41.3251	43.7717
LOC100736904	mRNA	0	0	0
ZNF585A	mRNA	6.67695	5.42407	9.01226
LOC100736905	mRNA	192.781	158.399	186.072
LOC100622742	mRNA	0	0	0
LOC100736907	mRNA	0	0	0
LOC102159177	mRNA	0	0	0
TGFBR3	mRNA	540.723	464.051	495.005
LOC100622776	mRNA	0	0	0
UPF0639	mRNA	11.1915	12.8441	9.63687
LOC102159148	mRNA	1.88126	3.948	1.43994
LOC100622779	mRNA	0	0	0
LOC102159147	mRNA	1.27472	0	0
LOC102159143	mRNA	0	0	0
LOC102159144	mRNA	0	0	0
LOC100622774	mRNA	234.371	233.921	245.174
CSDC2	mRNA	29.0537	16.2592	23.7206
LOC100622764	mRNA	713.734	574.324	717.025
LOC100622765	mRNA	0.411743	9.93692	1.26061
LOC100622769	mRNA	44.7904	33.4845	49.3618
KIAA0586	mRNA	15.888	16.4023	18.8297
LOC102159152	mRNA	0	0	1.33515
LOC102159153	mRNA	14.4905	9.60307	57.5965
ASTE1	mRNA	38.283	36.2917	43.3808
CSDE1	mRNA	1210.73	1382.34	1273.06
ILVBL	mRNA	551.195	499.924	470.855
LOC100622795	mRNA	2193.36	2045.76	1832.82
FLRT3	mRNA	14.5275	26.6764	15.9071
FLRT2	mRNA	112.834	73.2287	74.9611
CYM	mRNA	0	0	0
FLRT1	mRNA	1.14529	0.901312	0
LOC102159137	mRNA	0	0.53029	3.09457
LOC100622787	mRNA	325.322	324.631	339.158
LOC100622785	mRNA	0	0	0
LOC100622784	mRNA	0	0	0
LOC100622782	mRNA	0	0	0
LOC100622780	mRNA	0	0	0
LOC102159131	mRNA	20.9732	35.8633	24.5751
LOC102159133	mRNA	43.4644	10.7311	43.0528
LOC100736951	mRNA	0	0	0
CNOT8	mRNA	233.276	227.169	255.745
DAK	mRNA	144.859	148.016	135.913
CNOT3	mRNA	265.553	199.031	241.614
CNOT2	mRNA	160.553	147.827	172.119
CNOT1	mRNA	203.481	193.101	206.839
CNOT7	mRNA	125.763	152.899	165.062
CNOT6	mRNA	12.4516	16.8663	13.4006
CNOT4	mRNA	91.1198	70.374	80.719
RCBTB1	mRNA	79.2579	75.6694	60.0573
ODF2L	mRNA	22.4057	32.6981	26.02
RCBTB2	mRNA	175.211	178.839	183.142
HIRIP3	mRNA	0	0	0
LOC100736956	mRNA	0	0	0
LOC100736958	mRNA	147.926	188.034	120.007
C10H1orf101	mRNA	0	0	0
LOC100736962	mRNA	788.1	754.468	958.904
NTSR2	mRNA	0	0	0
SSUH2	mRNA	5.07741	2.90602	7.06601
C7H15orf17	mRNA	134.012	135.809	128.786
FILIP1L	mRNA	8.1066	4.25311	3.91887
LOC100736967	mRNA	203.276	187.214	159.535
EXTL3	mRNA	246.882	210.159	254.679
LOC100736971	mRNA	158.298	151.312	193.64
LOC100736973	mRNA	0	0	0
ASTN1	mRNA	2.24355	1.68153	2.28965
ANKS4B	mRNA	0	0	0
ASTN2	mRNA	5.99998	3.59758	5.24852
EXTL1	mRNA	0	2.71177	0.81153
EXTL2	mRNA	27.0551	21.3679	41.565
C7H15orf26	mRNA	23.3847	20.0389	22.6719
C7H15orf24	mRNA	131.17	91.9628	75.6366
C7H15orf29	mRNA	12.9764	10.6206	13.2431
C7H15orf27	mRNA	15.5874	24.688	17.1083
LOC100736977	mRNA	4678.19	6002.32	4989.15
SDR16C5	mRNA	1356.65	2692.48	882.052
LOC100736983	mRNA	0	0	0
TAF2	mRNA	46.4558	53.0111	52.0032
LOC100736982	mRNA	1.15435	0.121126	13.3122
PRAF2	mRNA	868.934	652.202	781.866
TAF4	mRNA	72.9765	54.9381	66.4301
LOC100736981	mRNA	3950.01	4012.86	3988.6
TAF3	mRNA	38.2081	37.8925	34.0574
TAF5	mRNA	0	0	0
LOC100736985	mRNA	253.116	323.273	356.164
TAF8	mRNA	209.614	184.44	192.817
LOC100736984	mRNA	132.269	138.789	159.984
TAF7	mRNA	485.727	466.634	539.86
AKAP8L	mRNA	176.113	169.621	171.299
SHANK1	mRNA	0.922703	0.264052	0.513634
SHANK2	mRNA	0	0	1.52716
SAFB2	mRNA	84.1366	86.2363	92.7258
C7H15orf39	mRNA	78.5637	68.2178	64.795
C7H15orf38	mRNA	336.931	333.151	270.086
LOXHD1	mRNA	0.420449	0.110294	0.107272
ODF3B	mRNA	7.359	4.63306	6.75919
SEL1L	mRNA	115.91	114.542	122.774
USPL1	mRNA	26.9825	20.5366	27.9247
MFSD2B	mRNA	12.2733	13.1924	6.4155
MFSD2A	mRNA	0.926137	1.61965	0
DEK	mRNA	127.185	141.477	139.02
MLC2V	mRNA	1.77082	0	297.286
LOC100736916	mRNA	9.41127	3.3946	7.20349
DES	mRNA	52.9376	32.9517	459.063
LOC100736917	mRNA	41.0698	50.1016	49.7512
LOC100736912	mRNA	25.9037	62.5978	24.0327
LOC100736913	mRNA	0	0.935226	1.36441
LOC100736919	mRNA	0	0	1.10473
ANKS1B	mRNA	1.2533	2.63016	1.91858
DDC	mRNA	131.252	58.5461	60.7382
ANKS1A	mRNA	119.56	84.4984	94.7625
LOC100736920	mRNA	7.6148	8.71656	3.88564
LOC100736921	mRNA	0	0	0
DDN	mRNA	0.593755	2.90745	0
DDO	mRNA	315.592	306.988	251.925
LOC100736929	mRNA	4.44097	4.65989	0.566527
LOC100736927	mRNA	22.8058	20.7744	24.5532
LOC100736925	mRNA	111.29	74.8797	91.0352
LOC100736923	mRNA	0	0	0
DDT	mRNA	545.005	574.368	455.407
LOC100736922	mRNA	26.238	24.6334	32.4145
MFSD10	mRNA	103.252	101.324	77.0041
MFSD11	mRNA	115.35	110.594	100.793
MFSD12	mRNA	96.824	105.846	60.4904
DCC	mRNA	0	1.93269	0.234968
DCK	mRNA	9.78948	8.08293	9.66307
TAC1	mRNA	0	0	3.97886
DCN	mRNA	11012.3	11157.5	14746.9
CDKAL1	mRNA	77.3308	62.1898	46.6606
TAC4	mRNA	0.827547	0.868342	6.75641
LOC100736931	mRNA	0	0	0
TAC3	mRNA	0.826528	2.60182	0
DCT	mRNA	0.93214	0.652061	4.43937
ADPRHL2	mRNA	313.908	272.35	273.329
LOC100736933	mRNA	0	0	0
LOC100736938	mRNA	188.256	91.1398	100.358
SHISA2	mRNA	2.30406	2.93571	6.04648
LOC100736937	mRNA	10.3556	6.72662	8.0521
DCX	mRNA	7.55979	14.9835	7.28651
WDTC1	mRNA	491.329	410.839	420.555
TAB1	mRNA	261.816	259.016	249.697
LOC100736942	mRNA	0	0	1.03152
DBH	mRNA	0	0	0
DBI	mRNA	22716.9	29247.3	23735.4
TAB2	mRNA	137.306	136.634	139.82
TAB3	mRNA	20.9176	20.1928	18.8925
LOC100736940	mRNA	21.0475	27.2702	30.8191
LOC100736941	mRNA	0	0	0
LOC100736947	mRNA	0.4906	0.514785	0
DBT	mRNA	205.382	231.892	183.272
ITPA	mRNA	139.667	154.333	201.821
LOC100736944	mRNA	109.532	51.1241	50.8622
LOC100736949	mRNA	1435.89	1113.13	1414.05
CGA	mRNA	0	0	0
STARD3NL	mRNA	207.876	247.503	199.158
AQP9	mRNA	0.741183	1.03696	0.378206
AQP5	mRNA	2.29581	0.802994	1.56199
AQP4	mRNA	0	0	0
AQP7	mRNA	2192.84	2278.75	1480.83
AQP6	mRNA	0	0	1.77904
AQP1	mRNA	0	0	0
GPCPD1	mRNA	49.6049	43.6096	56.0971
AQP3	mRNA	2033.74	1584.51	1459.7
AQP2	mRNA	0	0	0
CFP	mRNA	136.431	154.716	135.343
GAB2	mRNA	158.304	178.556	106.977
CLEC4F	mRNA	0	0	0
GAB3	mRNA	35.9856	29.2032	25.1467
CLEC4G	mRNA	2.95332	13.1703	1.507
GAB1	mRNA	221.186	163.36	172.221
CFH	mRNA	232.065	246.957	374.491
CFI	mRNA	40.2749	67.6165	48.6653
OLA1	mRNA	176.33	223.166	212.622
CGN	mRNA	1.59101	5.98216	7.84789
ATP6V1G3	mRNA	0	1.0433	0
CLEC5A	mRNA	2.03994	2.1405	4.16372
TDRD3	mRNA	0	0	0
TDRD5	mRNA	0	0	0
TDRD6	mRNA	0.189401	0.198737	0
TDRD7	mRNA	175.605	213.628	175.293
OLAH	mRNA	1.11177	3.11088	1.51282
TDRD9	mRNA	0.167827	0.704401	0
AKAP12	mRNA	485.349	560.169	562.562
AKAP13	mRNA	190.501	175.716	184.294
IGF2BP1	mRNA	0	0	0
IGF2BP2	mRNA	40.0941	38.0465	34.8692
IGF2BP3	mRNA	26.0067	20.2465	17.9795
AKAP11	mRNA	193.736	207.499	187.655
AKAP14	mRNA	0	0	0
GAD2	mRNA	0	0	0
C1H9orf171	mRNA	2.03994	0	0
C1H9orf173	mRNA	0	0	0
CDA	mRNA	29.4713	40.7635	25.9754
GAD1	mRNA	0	0	0
TDRD1	mRNA	0.315905	0	0.644793
PLAG1	mRNA	10.4816	5.6658	12.6419
TIMM10B	mRNA	289.549	223.34	216.243
CFB	mRNA	15.8707	165.683	101.573
CEL	mRNA	34.5216	12.0745	19.6879
PMFBP1	mRNA	0	0	0
TMOD2	mRNA	29.9263	25.8601	36.38
COX6A1	mRNA	7298.96	8069.35	6813.46
TMOD3	mRNA	166.696	156.218	150.321
TMOD4	mRNA	204.936	86.1173	153.143
CLEC7A	mRNA	4.03168	6.20463	5.48604
TMOD1	mRNA	24.2216	25.6804	36.3065
TIMM17B	mRNA	659.838	606.375	571.738
MITF	mRNA	87.4213	93.6419	93.8644
CKB	mRNA	0	0	0
C1H9orf156	mRNA	54.9581	58.156	82.2298
C1H9orf152	mRNA	52.9456	36.7762	58.8534
LOC100736881	mRNA	22.5518	25.5566	24.8564
LOC100736882	mRNA	0	0	0
PACRGL	mRNA	10.2844	13.2282	23.7001
CLC-2	mRNA	28.235	32.1846	33.5832
LOC100736885	mRNA	0	0	0
LOC100736888	mRNA	2.80421	1.47122	1.43092
LOC100736879	mRNA	1.15316	0.403336	0
CLC-5	mRNA	14.3607	6.76548	7.47742
C1H9orf169	mRNA	2.73139	0.409433	5.57502
CLEC1A	mRNA	351.733	239.857	311.047
ATP6V1C1	mRNA	363.275	321.815	285.123
ATP6V1C2	mRNA	0	0.304991	0.889907
CKM	mRNA	0	0	0
LOC100736872	mRNA	73.5666	81.2899	85.7737
LOC100736873	mRNA	59.1268	77.824	59.8124
LOC100736871	mRNA	0	0	0
LOC100736876	mRNA	110.095	83.6383	116.852
LOC100736874	mRNA	139.027	125.168	102.636
MFSD6L	mRNA	4.6505	4.87975	3.2473
CAB39L	mRNA	57.1857	66.6435	57.3674
CXHXorf51A	mRNA	0	0	0
ATP6V1G2	mRNA	11.7081	14.6631	11.5633
ATP6V1G1	mRNA	1489.44	1570.66	1473.02
CIC	mRNA	67.1382	49.4902	58.6944
C1H9orf131	mRNA	0	0	0
CLEC2B	mRNA	25.8934	28.9228	31.1139
C1H9orf135	mRNA	0.835272	2.62934	2.13109
CHM	mRNA	18.665	31.0564	27.8925
LOC100135051	mRNA	1572.93	1915.43	1543.71
CAPRIN1	mRNA	385.634	443.23	472.691
CAPRIN2	mRNA	19.9596	16.0816	20.7335
LOC100736890	mRNA	0	0	0
CLEC3B	mRNA	22766.5	17168	17713.1
ATP6V1E1	mRNA	1988.73	1939.41	1899.62
ATP6V1E2	mRNA	3.03959	7.65462	4.96327
LOC100736898	mRNA	186.807	192.441	208.898
LOC100736899	mRNA	0.556041	0	4.53973
LOC100736896	mRNA	11.0136	4.57446	8.19576
CIT	mRNA	1.63626	4.48308	0.742171
LOC100736894	mRNA	55.9457	54.3552	54.1348
C10H1orf115	mRNA	1052.84	897.336	861.531
LOC100736893	mRNA	297.174	258.943	186.54
ANKRD9	mRNA	13.0997	8.24727	13.8145
LOC102159232	mRNA	0	0	0
ANKRD2	mRNA	3.14597	3.30106	11.2372
CNP	mRNA	1475.07	1313.91	1036.03
HOXD1	mRNA	0.382635	0	0.390497
ANKRD6	mRNA	7.71004	7.31963	4.87096
ANKRD7	mRNA	0	0	0
CYP2B22	mRNA	1790.21	1453.59	1364.03
HOXC6	mRNA	125.865	96.4454	148.733
MIOS	mRNA	26.9856	27.2671	31.8751
OCSTAMP	mRNA	0	0	0
C1H9orf116	mRNA	12.1542	8.76794	7.75248
C1H9orf117	mRNA	0	0	0
HOXC4	mRNA	26.7807	14.902	17.8066
C1H9orf114	mRNA	197.728	188.884	194.197
MIOX	mRNA	3.8329	28.5551	6.64982
LOC102159235	mRNA	0	0	0
LOC102159234	mRNA	0	0	0
LOC102159238	mRNA	0	0.135272	0
SNRPN	mRNA	0	0	0
LRCOL1	mRNA	1.95954	0	3.9996
HOXD9	mRNA	29.5198	37.5799	27.6897
HOXD8	mRNA	84.2022	113.646	100.591
CPE	mRNA	310.75	435.453	410.351
HOXD3	mRNA	60.5556	53.408	56.051
SNRPA	mRNA	235.152	258.55	216.445
SNRPC	mRNA	324.398	316.133	325.559
CPD	mRNA	194.686	195.531	239.803
SNRPF	mRNA	232.049	234.042	200.069
VPS26B	mRNA	160.605	133.706	132.035
VPS26A	mRNA	93.779	120.928	92.9385
SNRPE	mRNA	390.299	462.431	546.769
LOC102159229	mRNA	0	0.803604	0.260529
SNRPG	mRNA	504.8	660.59	690.826
CLU	mRNA	1893.61	1513.95	2366.05
GIPC1	mRNA	174.508	177.107	120.286
GIPC2	mRNA	7.25558	1.90331	4.16512
ATP6V1B2	mRNA	50.2972	80.1721	78.7593
ATP6V1B1	mRNA	1.4906	0.782038	0.760612
HOXA1	mRNA	7.5818	9.54666	8.6661
HOXA2	mRNA	3.63434	1.27116	3.70902
GALM	mRNA	430.076	423.641	421.204
HOXA3	mRNA	31.2848	29.3715	34.6163
HOXA4	mRNA	36.1413	25.282	16.2607
CSE1L	mRNA	182.863	184.77	181.354
HOXA5	mRNA	321.616	346.883	319.07
GALP	mRNA	0	0.732805	0
GALC	mRNA	35.7549	44.3589	38.8507
HOXA9	mRNA	5.82288	4.07328	5.94253
NRROS	mRNA	156.626	136.134	129.207
GALE	mRNA	69.5483	46.0666	53.233
DPPA5	mRNA	0	0	0
GALT	mRNA	233.545	205.991	199.36
C1H9orf100	mRNA	11.0628	5.48161	11.2901
DPPA4	mRNA	0	0	0
DPPA2	mRNA	0.558818	0.586366	0
HOXB3	mRNA	41.2301	31.8914	41.823
HOXB4	mRNA	82.4316	68.0988	87.5783
HOXB1	mRNA	0	0	0
HOXB2	mRNA	72.6687	47.3282	70.3259
HOXB7	mRNA	184.988	199.339	163.345
HOXB8	mRNA	23.5042	21.3301	15.2351
HOXB5	mRNA	21.3338	19.0827	16.0614
HOXB6	mRNA	98.4934	97.1166	94.961
HABP4	mRNA	194.924	318.44	178.713
LOC102159206	mRNA	8.8163	1.92727	3.74894
HOXB9	mRNA	15.1519	12.1579	9.09604
LOC102159200	mRNA	0	2.07125	0
HABP2	mRNA	0	9.56828	0.232653
PNLIP	mRNA	0	0	0
CRP	mRNA	0	6.53573	0.794584
CRY	mRNA	311.601	312.877	272.994
CRX	mRNA	0	0	0
ARHGAP4	mRNA	47.9679	51.8382	33.6817
ARHGAP6	mRNA	72.6365	75.6951	105.101
ARHGAP1	mRNA	999.601	806.514	809.23
ARHGAP8	mRNA	0.38329	0.804369	0.782332
CSK	mRNA	283.424	216.92	246.185
RAMP1	mRNA	33.656	18.6962	47.4805
ARHGAP9	mRNA	0	0	0
RAMP3	mRNA	20.1033	21.0943	37.8764
RAMP2	mRNA	6243.23	4860.48	4653.67
SDR39U1	mRNA	205.41	217.67	162.412
ANKRA2	mRNA	62.0747	63.3838	59.2631
CTH	mRNA	21.3239	37.6843	45.2421
DIS3L2	mRNA	55.8841	21.2217	45.0827
KIAA0513	mRNA	187.819	189.852	168.517
CPO	mRNA	0	0	0
USP9X	mRNA	22.7627	21.1057	18.3359
LOC100622702	mRNA	0	0	0
LOC100622705	mRNA	0	0	0
CR1	mRNA	4.7252	2.05164	2.328
CR2	mRNA	35.0138	36.4717	59.8598
PLAC9	mRNA	556.556	569.678	572.632
LOC100622710	mRNA	1.91618	7.03723	0.488888
LOC100622715	mRNA	1.68346	2.06086	1.43171
LOC100622713	mRNA	16.4285	13.1911	13.996
LOC100622714	mRNA	0	0	0
CRH	mRNA	7.62248	5.33216	2.59303
CRK	mRNA	18.5108	11.024	16.083
LOC100622673	mRNA	0	0	0
LOC100622672	mRNA	1.71459	2.31315	1.74983
CTHRC1	mRNA	27.9642	68.6509	70.5393
LOC100622674	mRNA	0	0	0
LOC102159240	mRNA	0	0	0
LOC100622671	mRNA	572.75	601.668	721.506
GRIN3B	mRNA	4.30876	5.16705	2.72214
GRIN2B	mRNA	1.35038	0.28339	0.275626
GRIN2C	mRNA	0.167034	0	0
GRIN2D	mRNA	4.67966	2.59157	2.25525
LOC100622677	mRNA	0	0	0
LOC100622678	mRNA	0	0	0
LOC102159254	mRNA	0	0	0
USHBP1	mRNA	0	0	0
EBPL	mRNA	271.051	301.606	247.356
UNC13D	mRNA	36.5063	36.1778	27.2524
MGAM	mRNA	1.21145	0.635582	1.85451
SPATC1L	mRNA	0	0	1.67465
UNC13C	mRNA	0.111708	0.820502	0.456013
LOC102159259	mRNA	0	0	0
LOC100622668	mRNA	0.877882	0.460579	0.44796
UNC13B	mRNA	74.8987	60.7357	66.8659
UNC13A	mRNA	0	0	0
LOC100622666	mRNA	89.707	89.7713	65.2719
ARF6	mRNA	188.385	163.087	153.527
ARF5	mRNA	849.358	873.896	755.909
LOC102161910	mRNA	0	0	0
SH3BP5L	mRNA	262.427	205.854	206.931
ARG1	mRNA	0.630772	3.64026	1.28747
LOC102161904	mRNA	212.72	210.229	179.227
SPATS2	mRNA	10.693	21.7802	10.9127
ARG2	mRNA	0.916859	4.81028	2.33925
LOC102161907	mRNA	30.8604	48.1185	35.9096
LOC102159268	mRNA	2.80812	2.20991	2.86582
LOC102159267	mRNA	0	0	0
SGIP1	mRNA	0	0	0
LOC102159276	mRNA	0	0	0
LOC100622642	mRNA	0.573625	0	0
EPM2A	mRNA	25.8842	29.7469	22.3279
LOC102159272	mRNA	64.0846	47.6819	28.5388
ARF1	mRNA	4339.22	3738.15	3607.91
ARF3	mRNA	857.666	654.838	599.537
NLGN4X	mRNA	7.18759	3.14246	4.43173
ARF4	mRNA	1000.72	1144.53	987.566
LOC100622645	mRNA	0	0	0
LOC100622643	mRNA	0	0	0
LOC100622644	mRNA	0	0	0
LOC100622649	mRNA	0.787416	2.75411	0.267865
LOC100622631	mRNA	0.954681	2.00349	0.487149
LOC100622637	mRNA	0	0	0
NMUR1	mRNA	2.90537	0.677465	2.30617
NMUR2	mRNA	0	0.571148	0
LOC102161927	mRNA	0	0	0
LOC102161929	mRNA	409.076	341.382	332.029
C6H18orf21	mRNA	203.739	234.56	246.214
LOC102161925	mRNA	0	0	0
LOC102159292	mRNA	151.956	98.7054	94.155
LOC102159291	mRNA	0	0	0
LOC100622620	mRNA	0	0	0
LOC102159296	mRNA	15.5252	18.3268	13.0385
CARD10	mRNA	135.044	90.3463	74.9216
LOC102159297	mRNA	4.32065	0.755607	2.20472
CARD14	mRNA	0.610498	0.854124	1.86913
LOC102161911	mRNA	1.53579	2.41725	3.52654
LOC100622629	mRNA	0	0	0
LOC102161951	mRNA	1.34228	0	0
LOC102161952	mRNA	51.3424	29.6788	47.6911
CBLL1	mRNA	67.3386	61.5314	68.4359
LOC100622618	mRNA	88.182	65.3146	73.7055
LOC102161946	mRNA	0	0	0
LOC102161942	mRNA	212.605	177.262	164.196
LOC102161940	mRNA	1.2417	0.651457	1.26722
LOC100622606	mRNA	0	0	0.131138
KXD1	mRNA	877.573	863.962	799.888
ARAF	mRNA	495.289	435.909	385.274
DYM	mRNA	302.605	355.66	265.691
LOC102161934	mRNA	329.484	246.947	198.771
TCEAL5	mRNA	10.0974	7.06344	6.86992
TCEAL8	mRNA	297.86	308.529	287.247
TCEAL7	mRNA	2.01948	0	3.43496
TCEAL1	mRNA	164.66	178.48	195.219
TCEAL4	mRNA	19.8955	18.0927	18.4995
TCEAL3	mRNA	1.72235	1.20483	2.34365
EBI3	mRNA	43.1602	24.4554	21.1426
LOC102161970	mRNA	20.6591	20.2128	19.0892
MCM3AP	mRNA	89.1537	72.7726	76.6311
LOC102161965	mRNA	4.63146	4.41798	3.00785
LOC102161964	mRNA	74.5263	51.2857	65.3395
EDA	mRNA	34.7624	42.6253	36.9719
LOC102161960	mRNA	6.08745	4.79065	3.10627
KNOP1	mRNA	0	0	0
ARNT	mRNA	184.712	183.846	184.063
P2RY6	mRNA	0.219902	0.461485	1.57094
P2RY4	mRNA	0	0	0
P2RY2	mRNA	0	0	0
P2RY1	mRNA	8.51365	6.38095	6.54465
PCDHA10	mRNA	0.834234	0	0
LOC102161998	mRNA	0	0	0
PCDHA13	mRNA	0.73003	0.255339	1.7384
EGF	mRNA	5.75264	1.00604	6.84932
LOC102161977	mRNA	0	0	0
LOC102161979	mRNA	2.5422	21.3402	47.9971
EFS	mRNA	53.9909	48.7916	40.6003
P2RX5	mRNA	51.9285	74.8111	25.4952
P2RX4	mRNA	209.373	217.437	205.26
USMG5	mRNA	0	0	0
P2RX7	mRNA	31.3473	23.7258	26.7469
P2RX6	mRNA	20.2365	9.56701	14.0708
EBF4	mRNA	23.1086	28.0582	23.5835
P2RX1	mRNA	1.31493	0.827851	3.22068
EBF3	mRNA	113.333	115.297	114.896
EBF2	mRNA	132.696	92.7292	129.838
EBF1	mRNA	415.389	376.932	400.723
P2RX2	mRNA	1.88699	0	0
SLC5A10	mRNA	18.8674	10.6058	11.6906
LOC102161986	mRNA	0	0	0.444184
SLC5A12	mRNA	0.167242	0	0
CLDN8	mRNA	0	0	0
CLDN7	mRNA	1.18576	1.24421	7.26076
CLDN9	mRNA	0	0	0
CLDN4	mRNA	34.4078	9.12517	45.1476
CLDN3	mRNA	1.10567	6.96104	5.64194
CLDN6	mRNA	0	0	1.0473
CLDN5	mRNA	1809.75	1680.52	1623.74
SLC1A5	mRNA	1244.83	1078.13	1016.8
AS-A	mRNA	0	0	0
SLC1A2	mRNA	0.596747	0.417442	0.71051
SLC1A3	mRNA	298.914	358.551	275.835
SLC1A6	mRNA	0	0	0
SLC1A7	mRNA	2.19225	2.95755	0.639227
SLC1A1	mRNA	3.23009	4.1425	5.67724
ARL2	mRNA	563.195	475.721	487.595
ARL1	mRNA	485.743	600.472	558.793
ARL9	mRNA	14.9976	20.4579	21.428
ARL3	mRNA	144.373	262.037	294.68
CLDN1	mRNA	16.8192	19.3562	19.9333
PTCHD2	mRNA	0	0.131263	0
PTCHD1	mRNA	0	0.24292	0
BTN2A2	mRNA	17.2208	12.8716	9.62997
PTCHD4	mRNA	0	0	0
ECD	mRNA	101.826	108.043	117.6
EBP	mRNA	365.731	375.207	270.09
LOC100622682	mRNA	0	0	0
GDF3	mRNA	0	0	0
GDF2	mRNA	0	1.4469	0.402073
GDF1	mRNA	11.48	13.4359	12.6172
GDF7	mRNA	0.339646	0	0
GDF5	mRNA	3.57942	0.469484	0.456621
SOHLH1	mRNA	0	0	0
SOHLH2	mRNA	6.23903	6.54658	1.51601
VPS13D	mRNA	100.417	80.7685	86.9358
VPS13A	mRNA	4.64075	5.79705	2.93188
GDF9	mRNA	112.611	76.4889	106.716
VPS13B	mRNA	58.6002	55.8348	52.6553
WFDC10A	mRNA	0	0	0
ATRNL1	mRNA	13.7973	10.6857	23.6357
MLLT10	mRNA	78.6841	75.3466	77.2045
MLLT11	mRNA	16.9385	7.50436	12.2927
DLD	mRNA	513.38	578.613	509.591
CLCN1	mRNA	0.641626	1.57093	1.74616
ARV1	mRNA	264.972	314.111	277.435
CLCN3	mRNA	274.288	262.088	236.079
MFNG	mRNA	3288.83	4221.97	2886.5
DMD	mRNA	142.403	128.665	111.792
TMED10	mRNA	591.451	678.095	707.623
C6H18orf8	mRNA	25.422	28.8092	29.0577
GDE1	mRNA	347.999	397.65	277.799
GDDR	mRNA	0	0	0
TPD52L1	mRNA	2.70894	0	0
TPD52L3	mRNA	0	0	0
NTRK3	mRNA	19.1157	13.4765	13.4121
PAXIP1	mRNA	80.3098	58.7327	60.9871
WSCD1	mRNA	27.0958	20.7768	22.122
WSCD2	mRNA	6.6164	9.07874	2.59706
NTRK1	mRNA	0.261755	0	0.267134
NTRK2	mRNA	56.0521	67.7739	90.1624
CLCN6	mRNA	86.8074	76.1881	63.1447
CLCN4	mRNA	12.4206	13.0329	32.1995
ARSB	mRNA	32.232	39.0819	46.7829
TCEANC	mRNA	67.0012	56.4802	68.7621
ARSD	mRNA	0	0	0
ARSE	mRNA	0	0	0
ARSG	mRNA	61.5439	68.2991	66.215
[truncated: 20,828 more rows]
