# Supplementary material for: Testosterone Deficiency Induces Changes of the Transcriptomes of Visceral Adipose Tissue in Miniature Pigs Fed a High-Fat and High-Cholesterol Diet
Source: Int J Mol Sci. 2016 Dec 16;17(12):2125. doi: 10.3390/ijms17122125 (PMC5187925; doi:10.3390/ijms17122125)
Supplement: Supplementary file 1 [file ijms-17-02125-s001.zip › ijms-158040-Supplementary Materials/Table S2 List of differentially expressed genes (DEGs) between groups.xlsx]

## Sheet: sheet1
Table S2. List of differentially expressed genes (DEGs) between groups. List of differentially expressed genes (DEGs) for CM versus IM.
AccID	GeneType	KeggID	Description	Blast_AccID	Blast_Symbol	Blast_Description	FoldChange	Log2FC	P-Value	FDR	Style	CM	IM
LOC100737588	mRNA	ssc:100737588	granzyme H-like	NM_033423.4	GZMH	Granzyme H	0.10493	-3.25251	0.00334906	0.0257573	down	1.06782	10.1765
LOC100515748	mRNA	ssc:100515748	reelin-like	NM_173054.2	RELN	Reelin	0.10493	-3.25251	0.00307982	0.0239926	down	1.08677	10.3571
SPDYC	mRNA	ssc:100518768	speedy/RINGO cell cycle regulator family member C	NM_001008778.1	SPDYC	Speedy protein C	0.123447	-3.01804	0.00723826	0.0477683	down	1.12496	9.11294
LOC102162178	mRNA	ssc:102162178	probable ubiquitin carboxyl-terminal hydrolase FAF-X-like	NM_004654.3	USP9Y	Probable ubiquitin carboxyl-terminal hydrolase FAF-Y	0.138065	-2.85658	0.00386387	0.0289295	down	1.53426	11.1126
LOC100737949	mRNA	ssc:100737949	Uncharacterized protein	NM_017592.1	MED29	cDNA FLJ61114, highly similar to Homo sapiens intersex-lik (IXL), mRNA	0.0236683	-5.4009	1.06923e-17	5.75635e-16	down	1.5849	66.963
LOC100520070	mRNA	ssc:100520070	Uncharacterized protein	NM_017621.3	ALKBH4	Alpha-ketoglutarate-dependent dioxygenase alkB homolog 4	0.0629577	-3.98947	2.41242e-07	5.28948e-06	down	1.71206	27.1937
LOC100523728	mRNA	ssc:100523728	Uncharacterized protein	NM_006590.3	USP39	cDNA FLJ10910 fis, clone OVARC1000139, highly similar to U4/U6.U5 tri-snRNP-associated protein 2	0.0732067	-3.77188	1.88644e-06	3.59576e-05	down	1.75617	23.9892
LOC100515848	mRNA	ssc:100515848	Uncharacterized protein	NM_001242890.1	DDC	cDNA FLJ51516, highly similar to Aromatic-L-amino-acid decarboxylase (EC 4.1.1.28)	0.065581	-3.93058	1.22441e-07	2.82145e-06	down	1.888	28.7889
LOC100514471	mRNA	ssc:100514471	Uncharacterized protein	NM_004277.4	SLC25A27	cDNA FLJ57819, highly similar to Mitochondrial uncoupling protein 4	0.131162	-2.93058	0.000783857	0.00764376	down	1.92149	14.6497
LOC102163664	mRNA	ssc:102163664	spidroin-2-like				0.149899	-2.73793	0.00172402	0.0148433	down	2.04518	13.6437
DEPDC7	mRNA	ssc:100621764	Uncharacterized protein	NM_139160.2	DEPDC7	DEP domain-containing protein 7	0.170156	-2.55507	0.00380333	0.0285352	down	2.12864	12.5099
MYOCD	mRNA	ssc:396571	Myocardin	NM_153604.3	MYOCD	Myocardin	0.16143	-2.63102	0.00118208	0.0108487	down	2.45803	15.2266
FAM78B	mRNA	ssc:100153010	family with sequence similarity 78, member B	NM_001017961.3	FAM78B	family with sequence similarity 78, member B	0.201788	-2.30909	0.00648054	0.0436598	down	2.50258	12.402
LOC100737211	mRNA	ssc:100737211	Uncharacterized protein	NM_007118.2	TRIO	cDNA FLJ57816, highly similar to Triple functional domain protein	0.187374	-2.41601	0.00358176	0.0271658	down	2.52592	13.4806
PGAM2	mRNA	ssc:100188980	Uncharacterized protein	NM_000290.3	PGAM2	Phosphoglycerate mutase 2	0.209859	-2.25251	0.00744821	0.048904	down	2.58906	12.3371
AKR1E2	mRNA	ssc:733633	Uncharacterized protein	NM_031436.2	AKR1E2	cDNA FLJ54291, moderately similar to Homo sapiens aldo-keto reductase family 1, member C-like 2 (AKR1CL2), mRNA	0.20403	-2.29315	0.00606661	0.0412552	down	2.59179	12.703
CABP1	mRNA	ssc:100157460	Uncharacterized protein	NM_031205.3	CABP1	Calcium-binding protein 1	0.201788	-2.30909	0.00514174	0.0362891	down	2.64349	13.1003
TRDMT1	mRNA	ssc:100302362	DNA methyltransferase 2	NM_176086.1	TRDMT1	tRNA aspartic acid methyltransferase 1 variant 5	0.174883	-2.51554	0.00133958	0.0120736	down	2.73309	15.6281
CDRT1	mRNA	ssc:100523091	CMT1A duplicated region transcript 1	NM_031456.3	FBXW10	F-box and WD repeat domain containing 10	0.222578	-2.16762	0.00662952	0.0444153	down	2.95893	13.2939
APLP1	mRNA	ssc:100524259	Uncharacterized protein	NM_005166.3	APLP1	Amyloid-like protein 1 isoform 1	0.139906	-2.83747	4.48142e-05	0.000627433	down	3.12295	22.3218
LOC100518497	mRNA	ssc:100518497	O-acetyl-ADP-ribose deacetylase 1-like	NM_145063.2	OARD1	O-acetyl-ADP-ribose deacetylase 1	0.146104	-2.77493	5.66996e-05	0.000773484	down	3.24528	22.212
LOC102159442	mRNA	ssc:102159442	trinucleotide repeat-containing gene 6B protein-like	NM_015088.2	TNRC6B	Trinucleotide repeat containing 6B, isoform CRA_a	0.209859	-2.25251	0.00194188	0.0163456	down	3.47194	16.5441
DUS3L	mRNA	ssc:100513458	dihydrouridine synthase 3-like (S. cerevisiae)	NM_020175.2	DUS3L	tRNA-dihydrouridine(47) synthase [NAD(P)(+)]	0.0687039	-3.86346	1.32948e-12	5.19416e-11	down	3.59299	52.2967
INCA1	mRNA	ssc:100511224	Uncharacterized protein	NM_213726.2	INCA1	Protein INCA1	0.216031	-2.21069	0.00154943	0.0135925	down	3.81251	17.6479
LOC102165548	mRNA	ssc:102165548	GRB2-associated-binding protein 3-like	NM_080612.3	GAB3	GRB2-associated-binding protein 3	0.233177	-2.1005	0.00250261	0.0201647	down	3.99372	17.1274
LOC102166542	mRNA	ssc:102166542	Uncharacterized protein	NM_014870.3	ZBTB40	Zinc finger and BTB domain containing 40, isoform CRA_a	0.251831	-1.98947	0.00445044	0.0323829	down	4.08641	16.2268
LOC100158011	mRNA	ssc:100158011	Uncharacterized protein	NM_006287.4	TFPI	Tissue factor pathway inhibitor (Lipoprotein-associated coagulation inhibitor) variant	0.239839	-2.05986	0.00263817	0.0210786	down	4.16393	17.3614
LOC100519855	mRNA	ssc:100519855	ATP-binding cassette sub-family G member 2-like	NM_004827.2	ABCG2	ATP-binding cassette, sub-family G (WHITE), member 2, isoform CRA_a	0.262324	-1.93058	0.00488077	0.0348277	down	4.33179	16.5131
LOC102160344	mRNA	ssc:102160344	uncharacterized LOC102160344	NM_014631.2	SH3PXD2A	cDNA FLJ31907 fis, clone NT2RP7004396, highly similar to Homo sapiens SH3 multiple domains 1 (SH3MD1), mRNA	0.199866	-2.3229	0.000278386	0.00313167	down	4.3877	21.9532
LOC100516466	mRNA	ssc:100516466	Uncharacterized protein	NM_016065.3	MRPS16	28S ribosomal protein S16, mitochondrial	0.242145	-2.04606	0.00201608	0.0168916	down	4.47033	18.4613
LOC102165869	mRNA	ssc:102165869	inverted formin-2-like	NM_001365.3	DLG4	cDNA FLJ50646, highly similar to Discs large homolog 4	0.16143	-2.63102	7.38948e-06	0.000123424	down	4.69484	29.0828
NDRG4	mRNA	ssc:100626374	NDRG family member 4	NM_022910.3	NDRG4	Protein NDRG4	0.193987	-2.36596	9.18862e-05	0.00118217	down	4.82797	24.8881
LOC100626091	mRNA	ssc:100626091	Uncharacterized protein	NM_015937.5	PIGT	cDNA FLJ53822, highly similar to GPI transamidase component PIG-T	0.0499665	-4.3229	1.60486e-25	1.19466e-23	down	5.31892	106.45
LOC100738786	mRNA	ssc:100738786	carcinoembryonic antigen-related cell adhesion molecule 6-like	NM_001712.4	CEACAM1	Carcinoembryonic antigen-related cell adhesion molecule 1	0.289092	-1.7904	0.00464305	0.0334082	down	5.32906	18.4338
IQCD	mRNA	ssc:100525308	IQ motif containing D	NM_138451.2	IQCD	IQ motif containing D	0.228108	-2.13221	0.00026615	0.00300711	down	5.58023	24.4631
LOC100626336	mRNA	ssc:100626336	integrin alpha-D-like	NM_005353.2	ITGAD	cDNA FLJ51333, highly similar to Integrin alpha-D	0.262324	-1.93058	0.00128927	0.0116959	down	5.66293	21.5875
CREBBP	mRNA	ssc:100515370	CREB binding protein				0.291095	-1.78044	0.00333607	0.0256792	down	5.81111	19.9629
LOC100739014	mRNA	ssc:100739014	cation-independent mannose-6-phosphate receptor-like	NM_000876.2	IGF2R	Insulin-like growth factor type II receptor	0.214142	-2.22336	7.00548e-05	0.000935909	down	5.92284	27.6585
LOC100738473	mRNA	ssc:100738473	scaffold attachment factor B2-like	NM_014649.2	SAFB2	SAFB2 protein	0.246893	-2.01804	0.000354655	0.00386701	down	6.20463	25.1308
SLC4A11	mRNA	ssc:100157069	Sodium-coupled borate transporter	NM_032034.3	SLC4A11	Sodium bicarbonate transporter-like protein 11	0.229533	-2.12322	0.000130585	0.0016091	down	6.21245	27.0655
GZMH	mRNA	ssc:100152450	Granzyme H	NM_033423.4	GZMH	Granzyme H	0.102648	-3.28422	3.21313e-13	1.33308e-11	down	6.38914	62.2429
LOC102157989	mRNA	ssc:102157989	rho GTPase-activating protein 23-like	NM_020876.1	ARHGAP23	Rho GTPase-activating protein 23	0.331357	-1.59354	0.00698834	0.0464238	down	6.50054	19.618
LOC102161743	mRNA	ssc:102161743	transcription factor 7-like	NM_213648.3	TCF7	cDNA FLJ33018 fis, clone THYMU1000459, highly similar to Homo sapiens transcription factor 7 (T-cell specific, HMG-box) (TCF7), transcript variant 5, mRNA	0.314789	-1.66754	0.00429453	0.0314636	down	6.50054	20.6505
LOC100270690	mRNA	ssc:100270690	Galectin	NM_014181.2	LGALSL	Galectin-related protein	0.304634	-1.71485	0.00275798	0.0218908	down	6.6541	21.8429
HDHD1	mRNA	ssc:100521877	Uncharacterized protein	NM_012080.4	HDHD1	Pseudouridine-5'-monophosphatase	0.308616	-1.69611	0.00256257	0.0205745	down	6.94502	22.5037
DCLK2	mRNA	ssc:100520394	Uncharacterized protein	NM_152619.1	DCLK2	Serine/threonine-protein kinase DCLK2	0.30313	-1.72199	0.00198585	0.0166847	down	7.02604	23.1783
LOC100519253	mRNA	ssc:100519253	E3 ubiquitin-protein ligase UBR5-like	NM_015902.5	UBR5	cDNA FLJ11310 fis, clone PLACE1010096, highly similar to Ubiquitin-protein ligase EDD1 (EC 6.3.2.-)	0.117778	-3.08586	2.48911e-12	9.55956e-11	down	7.1528	60.7311
LOC100516823	mRNA	ssc:100516823	Uncharacterized protein	NM_152609.2	CNST	Chromosome 1 open reading frame 71, isoform CRA_d	0.257722	-1.95611	0.000225514	0.0025983	down	7.18597	27.8827
LOC100738654	mRNA	ssc:100738654	ATP-binding cassette sub-family A member 6-like	NM_172346.1	ABCA6	ABCA6 protein	0.278719	-1.84312	0.000586984	0.00595177	down	7.29101	26.159
LOC100738014	mRNA	ssc:100738014	inositol polyphosphate 1-phosphatase-like	NM_002194.3	INPP1	cDNA FLJ36241 fis, clone THYMU2001622, highly similar to Inositol polyphosphate 1-phosphatase (EC 3.1.3.57)	0.27613	-1.85658	0.000503344	0.00522375	down	7.32805	26.5384
F8A1	mRNA	ssc:100517628	coagulation factor VIII-associated 1	NM_012151.3	F8A1	Factor VIII intron 22 protein	0.317968	-1.65304	0.00180024	0.0154116	down	7.93941	24.9692
LOC100156011	mRNA	ssc:100156011	Uncharacterized protein	NM_002064.2	GLRX	Glutaredoxin (Thioltransferase), isoform CRA_c	0.32286	-1.63102	0.00161163	0.0140698	down	8.38364	25.9668
LOC102159841	mRNA	ssc:102159841	ventral anterior homeobox 2-like	NM_012476.2	VAX2	Ventral anterior homeobox 2	0.286172	-1.80505	0.00033317	0.00365699	down	8.38364	29.2958
CNTN1	mRNA	ssc:100521555	Uncharacterized protein	NM_175038.2	CNTN1	Contactin 1, isoform CRA_a	0.367254	-1.44515	0.00576837	0.0397652	down	8.66815	23.6026
LOC100738497	mRNA	ssc:100738497	Uncharacterized protein	NM_001098816.2	TENM4	Teneurin-4	0.372331	-1.42534	0.00637432	0.0430564	down	8.75308	23.5089
LOC100737379	mRNA	ssc:100737379	WSC domain-containing protein 1-like	NM_015253.1	WSCD1	WSC domain-containing protein 1	0.329779	-1.60043	0.00161983	0.0141278	down	8.78286	26.6326
LOC100514211	mRNA	ssc:100514211	uncharacterized LOC100514211				0.335192	-1.57694	0.00196377	0.0165145	down	8.78849	26.2193
LOC102166212	mRNA	ssc:102166212	CASP8 and FADD-like apoptosis regulator-like	NM_003879.5	CFLAR	CASP8 and FADD-like apoptosis regulator, isoform CRA_d	0.377746	-1.40451	0.00692831	0.0460589	down	8.88924	23.5323
LOC100512841	mRNA	ssc:100512841	Uncharacterized protein	NM_004468.4	FHL3	Four and a half LIM domains protein 3	0.331357	-1.59354	0.00151904	0.0133517	down	8.98374	27.112
CLDN4	mRNA	ssc:733578	Claudin	NM_001305.4	CLDN4	Claudin-4	0.265207	-1.91481	5.30605e-05	0.000728786	down	9.12517	34.4078
FBXO36	mRNA	ssc:100736632	F-box protein 36	NM_174899.4	FBXO36	F-box protein 36	8.39437	3.06942	0.00739494	0.0486249	up	9.45269	1.12608
PKIB	mRNA	ssc:100738438	protein kinase (cAMP-dependent, catalytic) inhibitor beta	NM_181795.2	PKIB	cAMP-dependent protein kinase inhibitor beta	0.205744	-2.28108	1.96397e-07	4.39138e-06	down	9.45269	45.9439
LOC102158099	mRNA	ssc:102158099	collagen alpha-1(V) chain-like	NM_001278074.1	COL5A1	Collagen, type V, alpha 1, isoform CRA_a	0.289461	-1.78856	0.000154142	0.00186258	down	9.54882	32.9883
LOC100525731	mRNA	ssc:100525731	Uncharacterized protein	NM_000852.3	GSTP1	Glutathione S-transferase pi, isoform CRA_b	0.310019	-1.68957	0.000422033	0.00449862	down	9.58631	30.9217
LOC102164038	mRNA	ssc:102164038	protein VAC14 homolog	NM_018052.3	VAC14	Protein VAC14 homolog	0.164348	-2.60518	2.70954e-10	8.61385e-09	down	9.58631	58.3295
LOC100155126	mRNA	ssc:100155126	Stathmin	NM_030795.3	STMN4	cDNA FLJ56570, highly similar to Homo sapiens stathmin-like 4 (STMN4), mRNA	0.230845	-2.115	1.77154e-06	3.40909e-05	down	9.79327	42.4236
LOC102159576	mRNA	ssc:102159576	trinucleotide repeat-containing gene 6B protein-like	NM_015088.2	TNRC6B	Trinucleotide repeat containing 6B, isoform CRA_a	0.317968	-1.65304	0.000425556	0.00453084	down	10.1182	31.8213
LOC100739778	mRNA	ssc:100739778	protein FAM149B1-like	NM_173348.1	FAM149B1	family with sequence similarity 149, member B1	0.343406	-1.54201	0.0011237	0.0104026	down	10.289	29.9616
ARSJ	mRNA	ssc:100512548	Uncharacterized protein	NM_024590.3	ARSJ	Arylsulfatase J	0.38237	-1.38696	0.0039656	0.0295079	down	10.4312	27.2803
LOC100739592	mRNA	ssc:100739592	uncharacterized LOC100739592				0.202705	-2.30255	2.31023e-08	5.92762e-07	down	10.6227	52.405
LOC102159133	mRNA	ssc:102159133	probable phospholipid-transporting ATPase IF-like	NM_014616.2	ATP11B	Truncated ATPase 11B protein	0.246893	-2.01804	2.6374e-06	4.90821e-05	down	10.7311	43.4644
PRR15	mRNA	ssc:100513831	proline rich 15	NM_175887.2	PRR15	Proline-rich protein 15	0.362257	-1.46492	0.00172002	0.014823	down	10.8113	29.8443
LOC100513795	mRNA	ssc:100513795	germ cell-specific gene 1 protein-like	NM_153823.3	GSG1	Germ cell-specific gene 1 protein	7.34507	2.87678	0.00466223	0.0334796	up	11.2547	1.53229
LOC100625692	mRNA	ssc:100625692	Uncharacterized protein	NM_152369.4	SLC44A3	cDNA FLJ50210, highly similar to Choline transporter-like protein 3	0.374748	-1.41601	0.00205123	0.0171463	down	11.3585	30.3096
TOMM6	mRNA	ssc:102162299	Uncharacterized protein	NM_001134493.1	TOMM6	Mitochondrial import receptor subunit TOM6 homolog	0.412223	-1.2785	0.00628249	0.0425155	down	11.4087	27.6759
LOC100738556	mRNA	ssc:100738556	coronin-2B-like	NM_006091.4	CORO2B	cDNA FLJ42721 fis, clone BRAMY4000229, highly similar to Coronin-2B	0.254829	-1.9724	1.88028e-06	3.5916e-05	down	11.7371	46.0587
ACSBG1	mRNA	ssc:100156446	Uncharacterized protein	NM_015162.4	ACSBG1	cDNA FLJ30320 fis, clone BRACE2006167, highly similar to Homo sapiens acyl-CoA synthetase bubblegum family member 1 (ACSBG1), mRNA	0.369834	-1.43505	0.00135367	0.0121763	down	11.8798	32.1221
CEL	mRNA	ssc:100625953	Uncharacterized protein	NM_001807.4	CEL	cDNA FLJ51297, highly similar to Bile salt-activated lipase (EC 3.1.1.3)	0.349765	-1.51554	0.000552064	0.00563878	down	12.0745	34.5216
CA11	mRNA	ssc:445526	Carbonic anhydrase-related protein 11	NM_001217.3	CA11	Carbonic anhydrase-related protein 11	0.384249	-1.37989	0.00197389	0.0165918	down	12.1822	31.7039
LRWD1	mRNA	ssc:100520239	leucine-rich repeats and WD repeat domain containing 1	NM_152892.1	LRWD1	Leucine-rich repeat and WD repeat-containing protein 1	6.64554	2.73239	0.00403459	0.0299596	up	12.2755	1.84718
WBP5	mRNA	ssc:100513331	Uncharacterized protein	NM_016303.2	WBP5	WW domain-binding protein 5	0.399732	-1.3229	0.00264087	0.0210815	down	12.7318	31.8508
ABLIM2	mRNA	ssc:100522624	Uncharacterized protein	NM_032432.4	ABLIM2	cDNA FLJ52773, highly similar to Actin-binding LIM protein 2	0.407726	-1.29433	0.00335762	0.0257902	down	12.7631	31.3032
LOC100627376	mRNA	ssc:100627376	chromodomain Y-like protein 2-like	NM_152342.2	CDYL2	Chromodomain Y-like protein 2	0.399732	-1.3229	0.00259683	0.0208034	down	12.7751	31.9591
LOC100738957	mRNA	ssc:100738957	B9 domain-containing protein 2-like	NM_030578.3	B9D2	B9 domain-containing protein 2	0.128247	-2.963	7.66517e-19	4.40175e-17	down	12.954	101.008
PRG4	mRNA	ssc:100518683	Uncharacterized protein	NM_005807.3	PRG4	Proteoglycan 4, isoform CRA_a	8.00088	3.00016	0.00184242	0.0156615	up	13.069	1.63344
LOC100623707	mRNA	ssc:100623707	Uncharacterized protein	NM_181524.1	PIK3R1	cDNA FLJ44373 fis, clone TRACH3009455, highly similar to Phosphatidylinositol 3-kinase regulatory subunit alpha	0.38319	-1.38387	0.00121157	0.0110911	down	13.2336	34.5354
LOC102162202	mRNA	ssc:102162202	histone H2B type 2-E-like	NM_003528.2	HIST2H2BE	Histone H2B type 2-E	0.293352	-1.7693	1.04711e-05	0.000169269	down	13.3163	45.3935
LOC100522758	mRNA	ssc:100522758	Uncharacterized protein	NM_144607.4	CYB5D1	Cytochrome b5 domain-containing protein 1	0.433709	-1.2052	0.00569555	0.0394135	down	13.4262	30.9567
LOC100155725	mRNA	ssc:100155725	D-beta-hydroxybutyrate dehydrogenase, mitochondrial-like	NM_203315.2	BDH1	3-hydroxybutyrate dehydrogenase	0.428002	-1.22431	0.00466214	0.0334923	down	13.5512	31.6615
LOC100739152	mRNA	ssc:100739152	uncharacterized LOC100739152	NM_178826.3	ANO4	Anoctamin	4.54695	2.1849	0.00757822	0.0496855	up	13.8083	3.03684
LOC100525046	mRNA	ssc:100525046	Uncharacterized protein	NM_001030018.1	APRT	Adenine phosphoribosyltransferase	0.37034	-1.43308	0.000539764	0.00554761	down	13.8992	37.5309
ABHD1	mRNA	ssc:100525041	abhydrolase domain containing 1	NM_152870.1	ABHD1	Abhydrolase domain-containing protein 1	0.35862	-1.47947	0.000314615	0.00349145	down	13.9399	38.8711
LOC102167550	mRNA	ssc:102167550	tetratricopeptide repeat protein 12-like	NM_017868.3	TTC12	tetratricopeptide repeat domain 12	8.39437	3.06942	0.00108501	0.0101064	up	14.0669	1.67576
LOC102165099	mRNA	ssc:102165099	collagen alpha-1(XVI) chain-like	NM_001856.3	COL16A1	Collagen alpha-1(XVI) chain	0.252955	-1.98305	1.14919e-07	2.65488e-06	down	14.3178	56.6022
LOC100739609	mRNA	ssc:100739609	protein-glutamine gamma-glutamyltransferase E-like	NM_003245.3	TGM3	cDNA FLJ56823, highly similar to Protein-glutamine gamma-glutamyltransferase E (EC 2.3.2.13)	11.5423	3.52885	0.000400843	0.00429807	up	14.5885	1.26392
LOC102161161	mRNA	ssc:102161161	interleukin-1 receptor-associated kinase-like 2-like	NM_001570.3	IRAK2	cDNA, FLJ93282, highly similar to Homo sapiens interleukin-1 receptor-associated kinase 2 (IRAK2),mRNA	0.393486	-1.34562	0.000947339	0.00900495	down	14.774	37.5463
ISG20	mRNA	ssc:448855	Uncharacterized protein	NM_002201.4	ISG20	Interferon stimulated exonuclease gene 20kDa, isoform CRA_a	0.390436	-1.35684	0.000778645	0.00759703	down	14.9636	38.3254
AGER	mRNA	ssc:396591	Advanced glycosylation end product-specific receptor variant 1	NM_172197.2	AGER	Advanced glycosylation end product-specific receptor variant BB	5.59624	2.48446	0.00261731	0.0209489	up	14.9736	2.67564
ASIC1	mRNA	ssc:100517467	Uncharacterized protein	NM_020039.3	ASIC1	cDNA FLJ75602, highly similar to Homo sapiens amiloride-sensitive cation channel 2, neuronal (ACCN2), transcript variant 2, mRNA	0.139791	-2.83866	2.24417e-19	1.32231e-17	down	15.1708	108.525
PLEKHG5	mRNA	ssc:100516377	Uncharacterized protein	NM_198681.3	PLEKHG5	cDNA FLJ33882 fis, clone CTONG2007175, highly similar to Homo sapiens pleckstrin homology domain containing, family G (with RhoGef domain) member 5, transcript variant 1, mRNA	0.31441	-1.66928	1.11324e-05	0.000179158	down	15.3494	48.8199
ANKRD22	mRNA	ssc:100152630	ankyrin repeat domain 22	NM_144590.2	ANKRD22	ankyrin repeat domain 22	4.28462	2.09917	0.00607408	0.041275	up	15.3569	3.5842
DIO1	mRNA	ssc:414380	Type I iodothyronine deiodinase	NM_213593.3	DIO1	Type I iodothyronine deiodinase	5.94601	2.57192	0.00186705	0.0158262	up	15.3682	2.58462
FAM228B	mRNA	ssc:100738909	family with sequence similarity 228, member B	NM_198553.1	FAM228B	family with sequence similarity 228, member B	5.5088	2.46174	0.00214237	0.0177604	up	15.7494	2.85896
LOC100736842	mRNA	ssc:100736842	uncharacterized LOC100736842	NM_021255.2	PELI2	E3 ubiquitin-protein ligase pellino homolog 2	4.45951	2.15688	0.00456907	0.0330071	up	15.8358	3.55101
AKR1D1	mRNA	ssc:100520813	aldo-keto reductase family 1, member D1	NM_005989.3	AKR1D1	Aldo-keto reductase family 1, member D1	12.0669	3.59298	0.000185785	0.00218367	up	16.0368	1.32899
SCNN1D	mRNA	ssc:100524811	Uncharacterized protein	NM_002978.2	SCNN1D	Sodium channel, nonvoltage-gated 1, delta, isoform CRA_a	0.471594	-1.08438	0.00700871	0.0464908	down	16.3204	34.6069
IPPK	mRNA	ssc:100514040	inositol 1,3,4,5,6-pentakisphosphate 2-kinase	NM_022755.5	IPPK	cDNA FLJ41700 fis, clone HCHON2005802, highly similar to Inositol-pentakisphosphate 2-kinase	4.08059	2.02878	0.00538668	0.0376942	up	16.5311	4.05115
LOC100623625	mRNA	ssc:100623625	tristetraprolin-like	NM_003407.3	ZFP36	Tristetraprolin	0.267093	-1.90458	5.89263e-08	1.44043e-06	down	16.654	62.3526
CLDN11	mRNA	ssc:100302016	Claudin	NM_005602.5	CLDN11	Claudin-11	0.318536	-1.65047	6.15931e-06	0.000104714	down	16.7204	52.4915
LOC102165226	mRNA	ssc:102165226	pituitary adenylate cyclase-activating polypeptide type I receptor-like	NM_001199637.1	ADCYAP1R1	Adenylate cyclase activating polypeptide 1 (Pituitary) receptor type I	0.346159	-1.53049	3.51816e-05	0.000504679	down	16.9056	48.8377
LOC102158205	mRNA	ssc:102158205	liver carboxylesterase-like	NM_001266.4	CES1	cDNA FLJ57637, highly similar to Liver carboxylesterase 1 (EC 3.1.1.1)	0.250919	-1.99471	5.89991e-09	1.61702e-07	down	16.9879	67.7028
LOC100738089	mRNA	ssc:100738089	Uncharacterized protein	NM_015110.3	SMC5	cDNA FLJ61059, highly similar to Homo sapiens SMC5 structural maintenance of chromosomes 5-like 1 (SMC5L1), mRNA	0.424715	-1.23543	0.00134633	0.0121224	down	17.0296	40.0966
LOC100625760	mRNA	ssc:100625760	coagulation factor XIII A chain-like	NM_000129.3	F13A1	Coagulation factor XIII A chain	0.476953	-1.06808	0.00613464	0.0416552	down	17.4544	36.5956
LOC100525396	mRNA	ssc:100525396	C-X-C motif chemokine	NM_002089.3	CXCL2	C-X-C motif chemokine 2	15.2148	3.9274	4.28024e-05	0.000603941	up	18.0252	1.18471
LOC102158489	mRNA	ssc:102158489	sodium/hydrogen exchanger 8-like	NM_015266.2	SLC9A8	cDNA FLJ61281, highly similar to Sodium/hydrogen exchanger 8	0.419718	-1.25251	0.000786323	0.00766368	down	18.0828	43.0832
LOC102162349	mRNA	ssc:102162349	WD repeat-containing protein 64-like	NM_144625.4	WDR64	WD repeat domain 64	3.93486	1.97631	0.00423668	0.0311281	up	18.088	4.59686
LOC100521617	mRNA	ssc:100521617	myelin and lymphocyte protein-like	NM_022440.2	MAL	Mal, T-cell differentiation protein, isoform CRA_a	0.422444	-1.24317	0.000860629	0.00827641	down	18.132	42.9218
CHML	mRNA	ssc:100521677	Uncharacterized protein	NM_001821.3	CHML	Rab proteins geranylgeranyltransferase component A 2	0.478107	-1.0646	0.00523442	0.0368713	down	18.2559	38.1837
SRSF12	mRNA	ssc:100152352	Uncharacterized protein	NM_080743.4	SRSF12	Serine/arginine-rich splicing factor 12	4.40704	2.13981	0.00241986	0.019594	up	18.3029	4.1531
SLC22A7	mRNA	ssc:733693	Solute carrier family 22 member 7	NM_153320.2	SLC22A7	Solute carrier family 22 member 7	17.5757	4.13551	2.66905e-05	0.000393164	up	18.3878	1.04621
LOC100737940	mRNA	ssc:100737940	nucleolar protein 12-like	NM_024313.2	NOL12	Nucleolar protein 12	0.462402	-1.11278	0.00313468	0.0243466	down	18.4575	39.9166
LSMD1	mRNA	ssc:100522950	Uncharacterized protein	NM_032356.3	NAA38	N-alpha-acetyltransferase 38, NatC auxiliary subunit	0.173769	-2.52476	1.45975e-17	7.81227e-16	down	19.1326	110.104
KERA	mRNA	ssc:100157843	Uncharacterized protein	NM_007035.3	KERA	Keratocan	3.27133	1.70988	0.00761822	0.0498935	up	19.3188	5.90548
KRT10	mRNA	ssc:100519971	Uncharacterized protein	NM_000421.3	KRT10	Keratin, type I cytoskeletal 10	0.303868	-1.71848	3.05754e-07	6.61577e-06	down	19.3601	63.7123
LOC100519844	mRNA	ssc:100519844	WW domain-containing oxidoreductase-like	NM_130844.2	WWOX	cDNA FLJ78250, highly similar to Homo sapiens WW domain containing oxidoreductase (WWOX), transcript variant 1, mRNA	0.493786	-1.01804	0.00606245	0.0412424	down	19.5279	39.5473
SOCS7	mRNA	ssc:100514187	Uncharacterized protein	NM_014598.3	SOCS7	Suppressor of cytokine-signaling 7	0.428909	-1.22126	0.000699953	0.00693018	down	19.5618	45.6083
GALNTL5	mRNA	ssc:100515695	Uncharacterized protein	NM_145292.3	GALNTL5	UDP-N-acetyl-alpha-D-galactosamine:polypeptide N-acetylgalactosaminyltransferase-like 5, isoform CRA_c	0.488992	-1.03212	0.00523205	0.036869	down	19.5958	40.0739
MZB1	mRNA	ssc:100522482	Uncharacterized protein	NM_016459.3	MZB1	cDNA FLJ32987 fis, clone THYMU1000032	0.493786	-1.01804	0.00587373	0.0403225	down	19.6757	39.8466
LOC102159978	mRNA	ssc:102159978	cullin-7-like	NM_014780.4	CUL7	cDNA FLJ76468, highly similar to Homo sapiens cullin 7 (CUL7), mRNA	3.49765	1.80639	0.00502483	0.0357148	up	19.7262	5.63984
C16H5orf49	mRNA	ssc:100516406	chromosome 16 open reading frame, human C5orf49	NM_001089584.2	C5orf49	chromosome 5 open reading frame 49	0.459067	-1.12322	0.0019968	0.0167533	down	19.771	43.0679
HOXC10	mRNA	ssc:100628125	homeobox C10	NM_017409.3	HOXC10	Homeobox C10, isoform CRA_b	0.503662	-0.989472	0.00739867	0.0486317	down	19.8373	39.3862
LOC102157879	mRNA	ssc:102157879	sideroflexin-2-like	NM_178858.4	SFXN2	Sideroflexin-2	3.62484	1.85792	0.00409287	0.0302682	up	19.852	5.47667
LOC102161093	mRNA	ssc:102161093	uncharacterized LOC102161093				3.29779	1.7215	0.00603694	0.0411928	up	20.2522	6.14116
LOC100737702	mRNA	ssc:100737702	Uncharacterized protein	NM_145735.2	ARHGEF7	Rho guanine nucleotide exchange factor (GEF) 7, isoform CRA_b	0.494296	-1.01655	0.00521599	0.0367844	down	20.2988	41.066
C2H5orf25	mRNA	ssc:100513398	chromosome 5 open reading frame 2 ortholog	NM_198567.4	SIMC1	SUMO-interacting motif-containing protein 1	0.342232	-1.54695	3.24715e-06	5.84454e-05	down	20.8397	60.8936
LOC100737050	mRNA	ssc:100737050	putative ataxin-7-like protein 3B-like	NM_001136262.1	ATXN7L3B	ataxin 7-like 3B	3.29779	1.7215	0.00503067	0.0357282	up	21.1364	6.40926
DIS3L2	mRNA	ssc:100153005	DIS3-like exonuclease 2	NM_152383.4	DIS3L2	cDNA FLJ60550, weakly similar to Exosome complex exonuclease RRP44 (EC 3.1.13.-)	0.379745	-1.3969	3.40102e-05	0.000489428	down	21.2217	55.8841
LOC102161979	mRNA	ssc:102161979	mitochondrial chaperone BCS1-like	NM_004328.4	BCS1L	BCS1-like (Yeast), isoform CRA_a	8.39437	3.06942	5.70887e-05	0.000777033	up	21.3402	2.5422
BIVM	mRNA	ssc:100512068	Uncharacterized protein	NM_017693.3	BIVM	Basic immunoglobulin-like variable motif-containing protein	8.13204	3.02362	6.09957e-05	0.000825243	up	21.4872	2.64229
TFR2	mRNA	ssc:100517580	Uncharacterized protein	NM_003227.3	TFR2	Transferrin receptor protein 2	16.0892	4.00802	6.2372e-06	0.00010574	up	21.6902	1.34812
TMEM229A	mRNA	ssc:100524656	transmembrane protein 229A	NM_001136002.1	TMEM229A	Transmembrane protein 229A	0.332704	-1.58769	9.22831e-07	1.86307e-05	down	21.7147	65.2675
LOC102160662	mRNA	ssc:102160662	uncharacterized LOC102160662	NM_030636.2	EEPD1	Endonuclease/exonuclease/phosphatase family domain-containing protein 1	0.272202	-1.87725	1.08483e-09	3.19601e-08	down	21.8638	80.3218
LOC100623684	mRNA	ssc:100623684	Uncharacterized protein	NM_013417.3	IARS	Isoleucine--tRNA ligase, cytoplasmic	5.0133	2.32576	0.000472078	0.00497345	up	21.8798	4.36436
MRPS23	mRNA	ssc:100511221	Uncharacterized protein	NM_016070.3	MRPS23	28S ribosomal protein S23, mitochondrial	0.349765	-1.51554	2.76285e-06	5.09451e-05	down	22.2387	63.5818
LOC100739750	mRNA	ssc:100739750	dexamethasone-induced protein-like	NM_014015.3	DEXI	Dexi homolog (mouse)	0.499665	-1.00097	0.00402601	0.0299082	down	22.2856	44.6011
LOC100515066	mRNA	ssc:100515066	N-alpha-acetyltransferase 38, NatC auxiliary subunit-like	NM_016200.4	LSM8	U6 snRNA-associated Sm-like protein LSm8	7.69484	2.94389	5.55898e-05	0.000760639	up	22.3081	2.8991
CAMK1G	mRNA	ssc:100512553	Uncharacterized protein	NM_020439.2	CAMK1G	cDNA FLJ75465, highly similar to Homo sapiens CLICK III mRNA	0.439449	-1.18623	0.000452961	0.00479439	down	22.4217	51.0224
GNG8	mRNA	ssc:100622520	Guanine nucleotide-binding protein subunit gamma	NM_033258.1	GNG8	Guanine nucleotide-binding protein G(I)/G(S)/G(O) subunit gamma-8	7.69484	2.94389	4.39683e-05	0.000616545	up	22.9186	2.97844
BATF	mRNA	ssc:100624723	Uncharacterized protein	NM_006399.3	BATF	Basic leucine zipper transcriptional factor ATF-like	0.491857	-1.02369	0.00273164	0.0217103	down	22.9889	46.7389
LOC102162791	mRNA	ssc:102162791	uncharacterized LOC102162791				3.14789	1.65438	0.00447758	0.0325281	up	23.008	7.30903
PDZK1IP1	mRNA	ssc:414756	PDZK1-interacting protein 1	NM_005764.3	PDZK1IP1	PDZK1-interacting protein 1	5.0716	2.34244	0.000305811	0.00340839	up	23.1286	4.56041
LOC100523295	mRNA	ssc:100523295	regucalcin-like	NM_152869.3	RGN	Regucalcin	5.98099	2.58038	0.000131429	0.0016129	up	23.1359	3.86825
LOC102166933	mRNA	ssc:102166933	serine/arginine-rich splicing factor 11-like	NM_139168.3	SREK1	Splicing regulatory glutamine/lysine-rich protein 1	0.512989	-0.963	0.00500294	0.0355732	down	23.1584	45.144
KLKB1	mRNA	ssc:397144	Uncharacterized protein	NM_000892.3	KLKB1	cDNA FLJ77744, highly similar to Homo sapiens kallikrein B, plasma (Fletcher factor) 1 (KLKB1), mRNA	2.88556	1.52885	0.00577357	0.0397708	up	24.4368	8.46866
UGT1A3	mRNA	ssc:100511479	UDP glucuronosyltransferase 1 family, polypeptide A3	NM_000463.2	UGT1A1	Bilirubin UDP-glucuronosyltransferase 1 A1	0.486787	-1.03864	0.00164845	0.0143153	down	24.5375	50.407
LOC102166970	mRNA	ssc:102166970	nucleoporin NUP53-like	NM_138285.4	NUP35	Nucleoporin NUP53	0.349765	-1.51554	8.11293e-07	1.64708e-05	down	24.6233	70.3994
LOC100737663	mRNA	ssc:100737663	Vasopressin V1a receptor	NM_000706.4	AVPR1A	Vasopressin V1a receptor	3.20618	1.68086	0.00288364	0.0226891	up	24.7018	7.70442
CCDC97	mRNA	ssc:100526054	coiled-coil domain containing 97	NM_052848.1	CCDC97	coiled-coil domain containing 97	3.04552	1.60669	0.00356996	0.027099	up	25.257	8.29318
LOC100739196	mRNA	ssc:100739196	A disintegrin and metalloproteinase with thrombospondin motifs 9-like	NM_182920.1	ADAMTS9	A disintegrin and metalloproteinase with thrombospondin motifs 9	0.505685	-0.98369	0.00254825	0.0204686	down	25.5154	50.4572
LOC733634	mRNA	ssc:733634	Uncharacterized protein	NM_001353.5	AKR1C1	Aldo-keto reductase family 1 member C1	12.5915	3.65438	1.80733e-06	3.46689e-05	up	25.8234	2.05085
LOC102162573	mRNA	ssc:102162573	spatacsin-like	NM_025137.3	SPG11	Spatacsin	2.67468	1.41936	0.00716578	0.0473764	up	26.0231	9.72945
LOC100517664	mRNA	ssc:100517664	transmembrane protein 131-like	NM_015196.3	KIAA0922	Transmembrane protein 131-like	0.510657	-0.969573	0.00268532	0.0213986	down	26.0824	51.0762
LOC100621254	mRNA	ssc:100621254	uncharacterized LOC100621254	NM_017891.4	C1orf159	Uncharacterized protein C1orf159	0.486114	-1.04063	0.00111134	0.0103145	down	26.2246	53.9473
HPN	mRNA	ssc:100624088	Uncharacterized protein	NM_182983.2	HPN	Truncated hepsin serine protease	4.29257	2.10184	0.000329938	0.00363253	up	26.2553	6.11645
LOC100738167	mRNA	ssc:100738167	mitogen-activated protein kinase kinase kinase kinase 1-like	NM_007181.5	MAP4K1	cDNA FLJ50326, highly similar to Mitogen-activated protein kinase kinase kinase kinase 1 (EC 2.7.11.1)	0.524648	-0.930579	0.00391924	0.029223	down	26.4085	50.3356
LEAP2	mRNA	ssc:396687	Liver-expressed antimicrobial peptide 2	NM_052971.2	LEAP2	Liver-expressed antimicrobial peptide 2 isoform	9.96831	3.31735	3.35412e-06	6.00125e-05	up	26.4956	2.65798
CLCA1	mRNA	ssc:397284	Calcium-activated chloride channel regulator 1	NM_001285.3	CLCA1	Calcium-activated chloride channel regulator 1	2.64709	1.40441	0.00705756	0.0467635	up	26.561	10.034
FRMPD1	mRNA	ssc:100153190	Uncharacterized protein	NM_014907.2	FRMPD1	FERM and PDZ domain-containing protein 1	3.72203	1.89609	0.00075581	0.00742228	up	26.5639	7.13693
UPK3B	mRNA	ssc:100511685	Uncharacterized protein	NM_182684.2	UPK3B	Uroplakin-3b	5.55359	2.47342	4.89094e-05	0.000678467	up	27.4062	4.93486
LOC100737868	mRNA	ssc:100737868	zinc finger protein 777-like	NM_001195220.1	ZNF783	Uncharacterized protein	0.549802	-0.863015	0.00683922	0.0455839	down	27.4374	49.904
C3H7orf61	mRNA	ssc:100514219	Uncharacterized protein	NM_001004323.1	C7orf61	Uncharacterized protein C7orf61	25.1831	4.65438	1.23474e-07	2.84164e-06	up	27.482	1.09129
REXO1	mRNA	ssc:100525449	Uncharacterized protein	NM_020695.3	REXO1	cDNA FLJ55299, highly similar to RNA exonuclease 1 homolog (EC 3.1.-.-)	0.501256	-0.996381	0.00148479	0.0131401	down	27.4873	54.8369
LOC100625119	mRNA	ssc:100625119	protein bicaudal D homolog 2-like	NM_015250.3	BICD2	Protein bicaudal D homolog 2	0.472458	-1.08174	0.000456629	0.00483038	down	27.7305	58.6941
COL16A1	mRNA	ssc:100737666	collagen, type XVI, alpha 1	NM_001856.3	COL16A1	Collagen alpha-1(XVI) chain	0.264357	-1.91944	1.08464e-12	4.27452e-11	down	28.1344	106.426
MIOX	mRNA	ssc:397189	Inositol oxygenase	NM_017584.5	MIOX	Inositol oxygenase	7.45	2.89724	6.08437e-06	0.000103537	up	28.5551	3.8329
LOC100626825	mRNA	ssc:100626825	Uncharacterized protein	NM_012164.3	FBXW2	cDNA FLJ53609, highly similar to F-box/WD repeat protein 2	7.08275	2.82431	7.22031e-06	0.000120822	up	28.8529	4.07369
NFE2	mRNA	ssc:100157948	Uncharacterized protein	NM_006163.2	NFE2	cDNA FLJ78141, highly similar to nuclear factor erythroid 2 isoform f=basic leucine zipper protein	8.0446	3.00802	3.49484e-06	6.22838e-05	up	28.9235	3.5954
MPPE1	mRNA	ssc:100623694	metallophosphoesterase 1	NM_138608.2	MPPE1	Metallophosphoesterase 1	0.554431	-0.850919	0.00593298	0.040606	down	29.2923	52.833
PTGDR	mRNA	ssc:100524418	Uncharacterized protein	NM_001281469.1	PTGDR	Prostaglandin D2 receptor	4.19718	2.06942	0.000169853	0.00202402	up	29.3898	7.00227
UPK1B	mRNA	ssc:100144488	Tetraspanin	NM_006952.3	UPK1B	Tetraspanin	11.3924	3.50999	5.31636e-07	1.11048e-05	up	29.4072	2.58131
SERPINB11	mRNA	ssc:100156623	serpin peptidase inhibitor, clade B (ovalbumin), member 11	NM_080475.3	SERPINB11	cDNA FLJ60285, highly similar to Serpin B11	6.86812	2.77991	6.34176e-06	0.000107312	up	29.7037	4.32487
LOC100525608	mRNA	ssc:100525608	Uncharacterized protein	NM_001383.3	DPH1	Diphthamide biosynthesis protein 1	0.505009	-0.98562	0.00104463	0.00979593	down	29.9812	59.3677
TNF	mRNA	ssc:397086	TNF-alpha	NM_000594.3	TNF	Tumor necrosis factor alpha	0.517361	-0.950756	0.00163402	0.014231	down	30.012	58.0098
PCDH19	mRNA	ssc:100515639	protocadherin 19	NM_020766.2	PCDH19	cDNA FLJ39272 fis, clone OCBBF2010709, highly similar to Protocadherin-19	0.566381	-0.820155	0.00719224	0.047534	down	30.2996	53.4967
LOC102167807	mRNA	ssc:102167807	protein diaphanous homolog 2-like	NM_007309.3	DIAPH2	Diaphanous homolog 2 (Drosophila), isoform CRA_c	2.59238	1.37428	0.00463123	0.0333762	up	30.367	11.714
LOC102159870	mRNA	ssc:102159870	serine/threonine-protein kinase 24-like	NM_003576.4	STK24	cDNA FLJ60706, highly similar to Serine/threonine-protein kinase 24 (EC 2.7.11.1)	0.343039	-1.54356	1.99814e-08	5.17086e-07	down	30.4627	88.8024
KLF5	mRNA	ssc:100038005	Kruppel-like factor 5	NM_001730.4	KLF5	Klf5 isoform d	4.64688	2.21626	6.00241e-05	0.000812706	up	30.6185	6.58904
LOC102165483	mRNA	ssc:102165483	segment polarity protein dishevelled homolog DVL-2-like	NM_004422.2	DVL2	cDNA FLJ50985, highly similar to Segment polarity protein dishevelled homologDVL-2	2.55766	1.35482	0.00491162	0.0350202	up	30.6527	11.9847
LCK	mRNA	ssc:100233188	Non-specific protein-tyrosine kinase	NM_005356.4	LCK	cDNA FLJ40708 fis, clone THYMU2026904, highly similar to Proto-oncogene tyrosine-protein kinase LCK (EC 2.7.10.2)	0.459691	-1.12126	0.00011665	0.00146128	down	30.8518	67.1141
EMID1	mRNA	ssc:100152849	Uncharacterized protein	NM_133455.3	EMID1	EMI domain-containing protein 1	0.527311	-0.923274	0.00198967	0.0167012	down	30.8761	58.5539
LOC733662	mRNA	ssc:733662	Uncharacterized protein	NM_000504.3	F10	Coagulation factor X, isoform CRA_a	13.9906	3.80639	1.14384e-07	2.64928e-06	up	30.921	2.21012
AARD	mRNA	ssc:100522252	alanine and arginine rich domain containing protein	NM_001025357.2	AARD	Alanine and arginine-rich domain-containing protein	3.725	1.89724	0.000268727	0.00303244	up	31.0559	8.33715
ATG5	mRNA	ssc:641362	Autophagy protein 5	NM_004849.3	ATG5	Autophagy protein 5	3.38106	1.75748	0.00054881	0.00561506	up	31.1319	9.20773
LOC100736562	mRNA	ssc:100736562	cyclic AMP-responsive element-binding protein 1-like	NM_134442.3	CREB1	cDNA FLJ56700, highly similar to cAMP response element-binding protein	0.48429	-1.04606	0.000322204	0.00356256	down	31.5325	65.1107
LOC100739841	mRNA	ssc:100739841	Uncharacterized protein	NM_001528.3	HGFAC	Hepatocyte growth factor activator	24.6585	4.62401	1.53659e-08	4.02248e-07	up	31.5375	1.27897
LOC100524374	mRNA	ssc:100524374	putative ataxin-7-like protein 3B-like	NM_001136262.1	ATXN7L3B	ataxin 7-like 3B	2.88556	1.52885	0.00166559	0.0144364	up	31.7046	10.9873
LOC100518586	mRNA	ssc:100518586	ubiquitin-conjugating enzyme E2Q-like protein CG4502-like	NM_001145161.2	UBE2QL1	Ubiquitin-conjugating enzyme E2Q-like protein 1	2.52785	1.33791	0.00446647	0.0324865	up	31.9554	12.6414
ANO4	mRNA	ssc:100525519	Anoctamin	NM_178826.3	ANO4	Anoctamin	4.27588	2.09622	7.5694e-05	0.0010009	up	32.0102	7.48623
LBP	mRNA	ssc:397303	Lipopolysaccharide binding protein	NM_004139.4	LBP	Lipopolysaccharide-binding protein	13.8157	3.78824	6.85071e-08	1.64572e-06	up	32.1211	2.32497
HAP1	mRNA	ssc:100736934	Uncharacterized protein	NM_177977.2	HAP1	Huntingtin-associated protein 1	0.474626	-1.07514	0.000171962	0.00203976	down	32.3126	68.0802
TTPA	mRNA	ssc:100152248	Uncharacterized protein	NM_000370.3	TTPA	Alpha-tocopherol transfer protein	0.537444	-0.895813	0.00219542	0.0181255	down	32.3959	60.2777
SERPINA6	mRNA	ssc:396736	Serpin peptidase inhibitor clade A member 6	NM_001756.3	SERPINA6	cDNA, FLJ94361, highly similar to Homo sapiens serine (or cysteine) proteinase inhibitor, clade A(alpha-1 antiproteinase, antitrypsin), member 6 (SERPINA6), mRNA	8.39437	3.06942	6.86281e-07	1.40432e-05	up	32.4819	3.86949
NES	mRNA	ssc:100153933	Uncharacterized protein	NM_006617.1	NES	NES protein	0.520597	-0.941762	0.00116725	0.0107288	down	32.5749	62.5722
LOC100525112	mRNA	ssc:100525112	cytochrome P450 2J2-like	NM_000775.2	CYP2J2	Cytochrome P450 2J2	3.8106	1.93002	0.000150732	0.00182502	up	32.81	8.61018
LOC100621559	mRNA	ssc:100621559	uncharacterized LOC100621559				0.527716	-0.922166	0.00138195	0.0123814	down	33.131	62.7818
LOC100626961	mRNA	ssc:100626961	bifunctional protein NCOAT-like	NM_012215.3	MGEA5	cDNA FLJ11229 fis, clone PLACE1008356, highly similar to Homo sapiens meningioma expressed antigen 5 ((MGEA5), mRNA)	6.23019	2.63928	3.47425e-06	6.20393e-05	up	33.2182	5.3318
C2H19orf59	mRNA	ssc:100511550	chromosome 2 open reading frame, human C19orf59	NM_174918.2	MCEMP1	Mast cell-expressed membrane protein 1	14.4278	3.85078	3.38454e-08	8.50318e-07	up	33.2467	2.30435
NGR	mRNA	ssc:100525607	Uncharacterized protein	NM_002507.3	NGFR	Tumor necrosis factor receptor superfamily member 16	0.462003	-1.11402	7.10507e-05	0.000945027	down	33.2927	72.0616
TMEM169	mRNA	ssc:100513571	transmembrane protein 169	NM_138390.3	TMEM169	Transmembrane protein 169	3.12457	1.64366	0.000666573	0.00663966	up	33.2979	10.6568
PIEZO1	mRNA	ssc:102162867	piezo-type mechanosensitive ion channel component 1	NM_001142864.2	PIEZO1	Piezo-type mechanosensitive ion channel component 1	0.530413	-0.914811	0.00147582	0.01308	down	33.3275	62.8332
LOC100739861	mRNA	ssc:100739861	Uncharacterized protein	NM_080604.2	TJAP1	Tight junction associated protein 1 (Peripheral), isoform CRA_a	0.55033	-0.861631	0.00280315	0.0221909	down	33.6199	61.0905
MTHFSD	mRNA	ssc:100511815	Uncharacterized protein	NM_022764.2	MTHFSD	Uncharacterized protein	0.561251	-0.833281	0.00392261	0.0292241	down	33.702	60.048
LOC102166137	mRNA	ssc:102166137	T-box transcription factor TBX15-like	NM_016954.2	TBX22	cDNA FLJ40195 fis, clone TESTI2019787, highly similar to T-box transcription factor TBX22	2.72817	1.44793	0.00187031	0.0158389	up	33.7405	12.3675
DAP3	mRNA	ssc:100152332	Uncharacterized protein	NM_033657.2	DAP3	Mitochondrial ribosomal protein S29	0.489038	-1.03198	0.000232721	0.00267282	down	34.0541	69.6348
RBM33	mRNA	ssc:100512935	Uncharacterized protein	NM_053043.2	RBM33	RNA-binding protein 33	0.522101	-0.937599	0.000864092	0.00830529	down	34.6368	66.3412
LOC102166329	mRNA	ssc:102166329	period circadian protein homolog 2-like	NM_022817.2	PER2	cDNA FLJ60515, highly similar to Period circadian protein 2	0.397031	-1.33268	5.47419e-07	1.1395e-05	down	34.7153	87.4374
FBLN2	mRNA	ssc:100738595	fibulin 2	NM_001998.2	FBLN2	cDNA FLJ50237, highly similar to Homo sapiens fibulin 2 (FBLN2), transcript variant 1, mRNA	0.552261	-0.856578	0.0025152	0.0202481	down	34.8134	63.038
MED24	mRNA	ssc:100736580	mediator complex subunit 24	NM_014815.3	MED24	Mediator of RNA polymerase II transcription subunit 24	0.511852	-0.966203	0.000540062	0.00554752	down	34.9299	68.2422
LOC100524880	mRNA	ssc:100524880	Peptidyl-prolyl cis-trans isomerase	NM_000943.4	PPIC	cDNA FLJ57929, moderately similar to Peptidyl-prolyl cis-trans isomerase C (EC5.2.1.8)	0.359117	-1.47747	9.76787e-09	2.61764e-07	down	35.4327	98.6662
LOC100738481	mRNA	ssc:100738481	histone deacetylase 11-like	NM_024827.3	HDAC11	Histone deacetylase 11, isoform CRA_i	0.377746	-1.40451	5.97348e-08	1.45626e-06	down	35.8081	94.7939
CEBPE	mRNA	ssc:100157564	Uncharacterized protein	NM_001805.3	CEBPE	CCAAT/enhancer-binding protein epsilon	7.86972	2.97631	2.45259e-07	5.37105e-06	up	36.176	4.59686
LOC100738892	mRNA	ssc:100738892	Uncharacterized protein	NM_007115.3	TNFAIP6	Tumor necrosis factor-inducible gene 6 protein	0.379745	-1.3969	5.55129e-08	1.36251e-06	down	36.4585	96.0079
LOC102162465	mRNA	ssc:102162465	protein EFR3 homolog B-like	NM_014971.1	EFR3B	EFR3 homolog B (S. cerevisiae)	0.572343	-0.805048	0.00372611	0.028084	down	36.7422	64.1961
ANKEF1	mRNA	ssc:100517504	ankyrin repeat and EF-hand domain containing 1	NM_198798.1	ANKEF1	Ankyrin repeat domain 5	0.467385	-1.09732	4.01775e-05	0.000570464	down	36.8334	78.8073
CADM1	mRNA	ssc:100524756	Uncharacterized protein	NM_014333.3	CADM1	Cell adhesion molecule 1 isoform A	0.498602	-1.00404	0.000197625	0.00230784	down	37.0645	74.3369
RNF152	mRNA	ssc:100155834	Uncharacterized protein	NM_173557.2	RNF152	E3 ubiquitin-protein ligase RNF152	0.55088	-0.860189	0.00170087	0.014686	down	37.2044	67.5362
BANP	mRNA	ssc:100622381	Uncharacterized protein	NM_079837.2	BANP	cDNA FLJ58129, highly similar to Homo sapiens BTG3 associated nuclear protein (BANP), transcript variant 1, mRNA	0.566167	-0.820701	0.00264067	0.0210892	down	37.8616	66.8735
MARCO	mRNA	ssc:100516298	Uncharacterized protein	NM_006770.3	MARCO	cDNA FLJ56989, highly similar to Macrophage receptor MARCO	2.25599	1.17376	0.005396	0.0377303	up	37.9232	16.81
ZSCAN4	mRNA	ssc:102159852	Uncharacterized protein	NM_152677.2	ZSCAN4	Zinc finger and SCAN domain-containing protein 4	2.17354	1.12005	0.00739138	0.0486192	up	38.0308	17.4972
SULT2A1	mRNA	ssc:641359	Sulfotransferase	NM_003167.3	SULT2A1	Bile salt sulfotransferase	2.8331	1.50238	0.000675487	0.00672106	up	38.0662	13.4363
LOC100736786	mRNA	ssc:100736786	6-phosphofructo-2-kinase/fructose-2,6-bisphosphatase 1-like	NM_002625.3	PFKFB1	6-phosphofructo-2-kinase/fructose-2, 6-biphosphatase 1 splice variant 3	32.5282	5.02362	2.62463e-10	8.40299e-09	up	38.2329	1.17538
GALNTL2	mRNA	ssc:100157572	Polypeptide N-acetylgalactosaminyltransferase	NM_054110.4	GALNT15	Polypeptide N-acetylgalactosaminyltransferase 13	0.553594	-0.8531	0.00148659	0.0131432	down	38.8416	70.1625
LOC100512369	mRNA	ssc:100512369	protein unc-119 homolog A-like	NM_054035.2	UNC119	Unc-119 homolog (C. elegans), isoform CRA_b	0.577873	-0.791176	0.00339472	0.0260309	down	38.9245	67.3581
LOC100623242	mRNA	ssc:100623242	protein fem-1 homolog C-like	NM_020177.2	FEM1C	Protein fem-1 homolog C	0.586093	-0.770798	0.00424833	0.031201	down	39.2291	66.9332
LOC100737459	mRNA	ssc:100737459	26S proteasome non-ATPase regulatory subunit 3-like	NM_002809.3	PSMD3	cDNA FLJ30049 fis, clone ADRGL1000033, highly similar to 26S proteasome non-ATPase regulatory subunit 3	0.523118	-0.934791	0.000383283	0.00413675	down	39.6257	75.749
LOC100520605	mRNA	ssc:100520605	uncharacterized LOC100520605				0.595546	-0.747715	0.00540647	0.0377743	down	39.6481	66.5743
LOC100513292	mRNA	ssc:100513292	Uncharacterized protein	xp_003846520	xp_003846520		0.549631	-0.863464	0.00107682	0.0100405	down	40.0542	72.8747
LOC100737997	mRNA	ssc:100737997	NADH dehydrogenase [ubiquinone] 1 alpha subcomplex subunit 6-like	NM_002490.3	NDUFA6	NADH dehydrogenase [ubiquinone] 1 alpha subcomplex subunit 6	0.077918	-3.6819	1.39501e-106	4.07007e-104	down	40.2414	516.459
VWCE	mRNA	ssc:100522060	Uncharacterized protein	NM_152718.2	VWCE	von Willebrand factor C and EGF domains, isoform CRA_a	0.504073	-0.988294	0.000136095	0.00166452	down	40.3591	80.0659
RPA3	mRNA	ssc:100526181	replication protein A3, 14kDa	NM_002947.3	RPA3	Replication protein A3, 14kDa	6.08592	2.60547	3.28908e-07	7.05768e-06	up	40.8043	6.7047
LOC100625232	mRNA	ssc:100625232	lanC-like protein 1-like	NM_006055.2	LANCL1	LanC lantibiotic synthetase component C-like 1 (Bacterial), isoform CRA_b	0.532251	-0.90982	0.000465761	0.00490976	down	40.8754	76.7972
NAGA	mRNA	ssc:100142667	N-acetylgalactosaminidase alpha	NM_000262.2	NAGA	N-acetylgalactosaminidase, alpha-, isoform CRA_a	0.285607	-1.8079	1.52312e-15	7.19365e-14	down	41.2492	144.426
KDM4B	mRNA	ssc:100511181	lysine (K)-specific demethylase 4B				0.329779	-1.60043	8.08783e-12	2.99183e-10	down	41.3146	125.28
TLE1	mRNA	ssc:100524475	Uncharacterized protein	NM_005077.3	TLE1	cDNA FLJ59241, highly similar to Transducin-like enhancer protein 1	0.601765	-0.732728	0.00536793	0.0375921	down	41.4763	68.9244
LOC100737693	mRNA	ssc:100737693	Uncharacterized protein	NM_014217.3	KCNK2	Potassium channel subfamily k member 2 variant 2	6.82042	2.76986	8.72035e-08	2.06199e-06	up	41.899	6.14317
LOC100153492	mRNA	ssc:100153492	Uncharacterized protein	NM_213725.1	RPLP1	Ribosomal protein, large, P1, isoform CRA_a	0.443364	-1.17344	2.19112e-06	4.13297e-05	down	41.9182	94.5456
C13H21orf63	mRNA	ssc:100628171	chromosome 21 open reading frame 63 ortholog	NM_058187.4	EVA1C	cDNA FLJ43023 fis, clone BRTHA2018624, weakly similar to Oncorhynchus mykiss stl3 rhamnose binding lectin STL3	0.554916	-0.849659	0.00100943	0.00952504	down	41.9636	75.6215
MEOX2	mRNA	ssc:397222	Growth arrest homeobox transcription factor GAX	NM_005924.4	MEOX2	Mesenchyme homeo box 2 (Growth arrest-specific homeo box)	0.458143	-1.12613	5.88791e-06	0.000100289	down	42.2263	92.1683
LOC100520753	mRNA	ssc:100520753	Macrosialin isoform A	NM_001251.2	CD68	cDNA FLJ53070, highly similar to Macrosialin	2.48517	1.31335	0.00117957	0.0108365	up	42.8535	17.2436
LOC100512831	mRNA	ssc:100512831	Uncharacterized protein	NM_145074.2	HTRA2	cDNA FLJ75762, highly similar to Homo sapiens protease, serine, 25 (PRSS25), nuclear gene encodingmitochondrial protein, transcript variant 1, mRNA	2.17632	1.12189	0.00404665	0.0300246	up	43.6729	20.0673
GNMT	mRNA	ssc:397444	Glycine N-methyltransferase	NM_018960.4	GNMT	Glycine N-methyltransferase	3.725	1.89724	1.4392e-05	0.000225596	up	44.0141	11.8159
GAP43	mRNA	ssc:100623423	Uncharacterized protein	NM_002045.3	GAP43	Neuromodulin	0.527395	-0.923045	0.000215568	0.00249004	down	44.2445	83.8926
GYS2	mRNA	ssc:100157080	Glycogen synthase 2	NM_021957.3	GYS2	Glycogen synthase 2 (Liver), isoform CRA_a	0.549318	-0.864287	0.000575991	0.00585342	down	44.3126	80.6684
PTX3	mRNA	ssc:100513178	Uncharacterized protein	NM_002852.3	PTX3	Pentraxin-related protein PTX3	0.594601	-0.750006	0.0031469	0.0244206	down	44.3871	74.6502
LOC100517780	mRNA	ssc:100517780	Uncharacterized protein	NM_203415.1	ELP5	Elongator complex protein 5	5.0716	2.34244	5.09854e-07	1.06992e-05	up	44.7617	8.82596
ICA1	mRNA	ssc:100511342	Uncharacterized protein	NM_022308.1	ICA1	Islet cell autoantigen 1, 69kDa, isoform CRA_a	0.599598	-0.737934	0.00355422	0.0270363	down	44.7917	74.703
APRT	mRNA	ssc:100622001	adenine phosphoribosyltransferase	NM_001030018.1	APRT	Adenine phosphoribosyltransferase	3.31577	1.72935	3.92261e-05	0.00055827	up	45.1207	13.6079
UPB1	mRNA	ssc:100155919	Uncharacterized protein	NM_016327.2	UPB1	Ureidopropionase, beta, isoform CRA_b	14.2967	3.83761	1.21835e-10	3.98531e-09	up	45.3132	3.1695
DNMT3A	mRNA	ssc:100037301	DNA methyltransferase 3a2	NM_175630.1	DNMT3A	DNA (cytosine-5)-methyltransferase 3A	0.600028	-0.736897	0.00338984	0.0260046	down	45.3824	75.6338
LOC100738612	mRNA	ssc:100738612	cyclic AMP-dependent transcription factor ATF-3-like	NM_004024.4	ATF3	Cyclic AMP-dependent transcription factor ATF-3	0.441105	-1.18081	6.59281e-07	1.35212e-05	down	45.5675	103.303
GALNS	mRNA	ssc:397000	N-acetylgalactosamine-6-sulfatase	NM_000512.4	GALNS	cDNA, FLJ93045, highly similar to Homo sapiens galactosamine (N-acetyl)-6-sulfate sulfatase (Morquiosyndrome, mucopolysaccharidosis type IVA) (GALNS), mRNA	0.584722	-0.774177	0.00187905	0.0158981	down	45.9414	78.5697
ABCD4	mRNA	ssc:100154911	Uncharacterized protein	NM_020326.2	ABCD4	ATP-binding cassette, sub-family D (ALD), member 4, isoform CRA_b	0.391359	-1.35344	4.12834e-09	1.15421e-07	down	46.0802	117.744
FNDC3A	mRNA		fibronectin type III domain containing 3A				0.543726	-0.879048	0.000334004	0.00366169	down	46.352	85.2488
PRCD	mRNA	ssc:100516929	progressive rod-cone degeneration	NM_001077620.2	PRCD	Progressive rod-cone degeneration protein	2.25122	1.1707	0.00213397	0.0177233	up	46.3979	20.6101
ADAMTS1	mRNA	ssc:497061	Uncharacterized protein	NM_006988.3	ADAMTS1	cDNA, FLJ95281, highly similar to Homo sapiens a disintegrin-like and metalloprotease (reprolysintype) with thrombospondin type 1 motif, 1 (ADAMTS1), mRNA	0.5055	-0.984217	4.65904e-05	0.000650289	down	46.4093	91.8086
CD5L	mRNA	ssc:100154019	Uncharacterized protein	NM_005894.2	CD5L	CD5 antigen-like	2.37114	1.24558	0.00119471	0.0109534	up	46.6091	19.6568
HMCN2	mRNA	ssc:102162892	hemicentin 2	xp_002342997	xp_002342997		0.419177	-1.25437	6.01302e-08	1.46392e-06	down	46.9282	111.953
LOC102165155	mRNA	ssc:102165155	guanine nucleotide exchange factor DBS-like	NM_024979.4	MCF2L	cDNA FLJ37449 fis, clone BRAWH2010329, highly similar to GUANINE NUCLEOTIDE EXCHANGE FACTOR DBS	0.62071	-0.688008	0.00560604	0.0388983	down	46.9484	75.6365
TMEM184B	mRNA	ssc:100157699	transmembrane protein 184B	NM_012264.4	TMEM184B	Transmembrane protein 184B	0.596921	-0.744389	0.002499	0.0201446	down	47.2876	79.2193
ZFP36	mRNA	ssc:100316849	Uncharacterized protein	NM_003407.3	ZFP36	Tristetraprolin	0.378543	-1.40147	4.84535e-10	1.49569e-08	down	47.4759	125.417
NOL11	mRNA	ssc:100524704	nucleolar protein 11	NM_015462.3	NOL11	Nucleolar protein 11	3.00798	1.5888	7.1306e-05	0.000947726	up	47.7253	15.8662
LOC100628224	mRNA	ssc:100628224	Uncharacterized protein	NM_006634.2	VAMP5	Vesicle-associated membrane protein 5	0.61395	-0.703808	0.00418766	0.0308305	down	47.8178	77.8855
PSTPIP2	mRNA	ssc:100519694	Uncharacterized protein	NM_024430.3	PSTPIP2	Proline-serine-threonine phosphatase-interacting protein 2	3.75537	1.90896	5.4603e-06	9.39785e-05	up	47.9353	12.7644
LOC102161004	mRNA	ssc:102161004	probable hydrolase PNKD-like	NM_022572.4	PNKD	Paroxysmal nonkinesiogenic dyskinesia, isoform CRA_a	0.524648	-0.930579	9.99341e-05	0.00126946	down	48.0441	91.574
CD300LF	mRNA	ssc:102158693	CD300 molecule-like family member f	NM_139018.4	CD300LF	CMRF35-like molecule 1	2.06362	1.04517	0.00450009	0.0326391	up	48.1452	23.3305
LOC100738684	mRNA	ssc:100738684	malignant T-cell-amplified sequence 1-like	NM_014060.2	MCTS1	Malignant T-cell-amplified sequence 1	0.607487	-0.719074	0.00321619	0.0248623	down	48.355	79.5985
CD200	mRNA	ssc:100626182	CD200 molecule	NM_005944.5	CD200	OX-2 membrane glycoprotein	0.63543	-0.654195	0.00761966	0.0498849	down	48.4573	76.2591
FGL1	mRNA	ssc:100516651	Uncharacterized protein	NM_201553.1	FGL1	Fibrinogen-like protein 1	9.44366	3.23935	4.42338e-10	1.37719e-08	up	48.7541	5.16262
LOC100513875	mRNA	ssc:100513875	ATP-dependent RNA helicase A-like	NM_030588.1	DHX9	cDNA FLJ39263 fis, clone OCBBF2009571, highly similar to ATP-dependent RNA helicase A (EC 3.6.1.-)	0.627704	-0.671844	0.00571284	0.0395029	down	49.1491	78.2998
PLCL2	mRNA	ssc:100625981	Phosphoinositide phospholipase C	NM_015184.5	PLCL2	Phosphoinositide phospholipase C	0.56101	-0.833903	0.000487282	0.00509505	down	49.1956	87.6911
LOC102164668	mRNA	ssc:102164668	methionine--tRNA ligase, cytoplasmic-like	NM_004990.3	MARS	Methionine-tRNA synthetase, isoform CRA_a	0.581962	-0.781002	0.00114441	0.0105564	down	49.3406	84.7832
LOC100737847	mRNA	ssc:100737847	Uncharacterized protein	NM_021623.1	PLEKHA2	cDNA FLJ75843, highly similar to Homo sapiens pleckstrin homology domain containing, family A (phosphoinositide binding specific) member 2 (PLEKHA2), mRNA	0.538938	-0.891809	0.000146362	0.0017745	down	50.3018	93.3351
KLHL31	mRNA	ssc:100152767	kelch-like family member 31	NM_001003760.4	KLHL31	Kelch-like protein 31	2.35556	1.23607	0.000813428	0.0078896	up	50.4	21.3962
RAB3A	mRNA	ssc:100144498	Ras-related protein Rab-3A	NM_002866.4	RAB3A	RAB3A, member RAS oncogene family, isoform CRA_a	1.93577	0.952907	0.00713891	0.0472332	up	50.7422	26.2129
LOC100736563	mRNA	ssc:100736563	phosphatidylinositol 3-kinase regulatory subunit alpha-like	NM_181524.1	PIK3R1	cDNA FLJ44373 fis, clone TRACH3009455, highly similar to Phosphatidylinositol 3-kinase regulatory subunit alpha	0.617421	-0.695674	0.00356782	0.0270942	down	50.7526	82.201
HSD17B13	mRNA	ssc:100626886	Uncharacterized protein	NM_178135.4	HSD17B13	17-beta-hydroxysteroid dehydrogenase 13	14.9763	3.90461	7.1286e-12	2.6424e-10	up	50.787	3.39116
CPB2	mRNA	ssc:100155038	Uncharacterized protein	NM_016413.3	CPB2	Carboxypeptidase B2	8.54427	3.09496	4.19193e-10	1.3119e-08	up	51.0049	5.96949
SKAP2	mRNA	ssc:100520346	src kinase associated phosphoprotein 2	NM_003930.3	SKAP2	cDNA FLJ50630, highly similar to Homo sapiens src family associated phosphoprotein 2 (SCAP2), mRNA	2.48517	1.31335	0.000396177	0.00425814	up	51.1131	20.5672
LOC100736944	mRNA	ssc:100736944	ubiquitin-associated protein 2-like	NM_014847.3	UBAP2L	Ubiquitin-associated protein 2-like	0.46675	-1.09928	1.24769e-06	2.46124e-05	down	51.1241	109.532
OLFML2B	mRNA	ssc:100156452	Uncharacterized protein	NM_015441.2	OLFML2B	Olfactomedin-like protein 2B	0.535955	-0.899816	0.000109047	0.00137652	down	51.2125	95.5537
RFESD	mRNA	ssc:100516784	Uncharacterized protein	NM_173362.3	RFESD	LOC317671, isoform CRA_b	2.13745	1.09589	0.00227311	0.0186477	up	51.2333	23.9693
SSC5D	mRNA	ssc:100621391	scavenger receptor cysteine rich domain containing (5 domains)	NM_182571.2	SSC5D	Soluble scavenger receptor cysteine-rich domain-containing protein SSC5D	0.573047	-0.803274	0.000615557	0.00620324	down	51.4693	89.8169
LOC100152299	mRNA	ssc:100152299	late cornified envelope protein 3B-like				4.76953	2.25385	1.42048e-07	3.24432e-06	up	51.5538	10.809
PHLDA2	mRNA	ssc:100379631	Uncharacterized protein	NM_003311.3	PHLDA2	Pleckstrin homology-like domain family A member 2	0.629577	-0.667544	0.0046989	0.0336894	down	52.1219	82.7888
LOC102163657	mRNA	ssc:102163657	cytochrome c oxidase subunit 7B, mitochondrial-like	NM_001866.2	COX7B	Cytochrome c oxidase subunit 7B, mitochondrial	2.44836	1.29181	0.000391998	0.00421573	up	52.5822	21.4765
APBB1	mRNA	ssc:100519163	Uncharacterized protein	NM_145689.2	APBB1	cDNA FLJ52221, highly similar to Amyloid beta A4 protein-binding family B member 1	0.628936	-0.669016	0.00432198	0.0316264	down	52.8641	84.0533
ETV6	mRNA	ssc:100157726	Uncharacterized protein	NM_001987.4	ETV6	Transcription factor ETV6	0.581937	-0.781065	0.000719626	0.00711329	down	53.342	91.6629
KIAA1671	mRNA	ssc:100154475	KIAA1671 ortholog	NM_001145206.1	KIAA1671	KIAA1671	0.640063	-0.643715	0.00587051	0.0403311	down	53.4276	83.4725
LOC100621293	mRNA	ssc:100621293	armadillo repeat-containing protein 8-like	NM_213654.3	ARMC8	armadillo repeat containing 8	0.61124	-0.710189	0.00218638	0.0180674	down	53.6894	87.8367
LOC100739118	mRNA	ssc:100739118	Uncharacterized protein	NM_178145.1	RASSF4	Ras association domain family 4 isoform a variant	0.546738	-0.871078	0.000117453	0.0014693	down	54.51	99.7004
ASGR1	mRNA	ssc:100625649	Uncharacterized protein	NM_001671.4	ASGR1	Asialoglycoprotein receptor 1	10.9127	3.44793	1.14871e-11	4.17248e-10	up	54.6563	5.00851
LOC100738607	mRNA	ssc:100738607	Uncharacterized protein	NM_000876.2	IGF2R	Insulin-like growth factor type II receptor	0.592989	-0.753923	0.00098259	0.0093058	down	54.6632	92.1826
PIK3R3	mRNA	ssc:100511937	Uncharacterized protein	NM_003629.3	PIK3R3	cDNA FLJ60942, highly similar to Phosphatidylinositol 3-kinase regulatory subunit gamma	0.488075	-1.03482	2.74936e-06	5.07481e-05	down	54.9194	112.522
PNMA1	mRNA	ssc:100154070	Uncharacterized protein	NM_006029.4	PNMA1	Paraneoplastic antigen Ma1	0.628973	-0.668931	0.00362138	0.0273974	down	54.9639	87.3868
LOC100525274	mRNA	ssc:100525274	RNA polymerase II subunit A C-terminal domain phosphatase-like	NM_048368.3	CTDP1	RNA polymerase II subunit A C-terminal domain phosphatase	0.604306	-0.726648	0.00146536	0.0130063	down	55.1351	91.237
CELA2A	mRNA	ssc:397197	Chymotrypsin-like elastase family member 2A	NM_033440.2	CELA2A	Chymotrypsin-like elastase family member 2A	1.88873	0.917418	0.00668001	0.0447204	up	55.1733	29.2118
GPR97	mRNA	ssc:100514842	Uncharacterized protein	NM_170776.4	GPR97	cDNA FLJ50249, highly similar to Probable G-protein coupled receptor 97	3.92105	1.97124	5.96326e-07	1.2342e-05	up	55.3097	14.1058
DOK1	mRNA	ssc:100233179	Docking protein 1	NM_001381.3	DOK1	cDNA FLJ31382 fis, clone NHNPC2000187, highly similar to Docking protein 1 (Downstream of tyrosine kinase 1)	0.621962	-0.685103	0.0027496	0.0218339	down	55.3589	89.0069
APOA5	mRNA	ssc:100286807	Uncharacterized protein	NM_052968.4	APOA5	cDNA FLJ75539, highly similar to Homo sapiens apolipoprotein A-V (APOA5) gene	4.43933	2.15034	1.14502e-07	2.64863e-06	up	55.5701	12.5177
LOC100738291	mRNA	ssc:100738291	Uncharacterized protein	NM_206835.1	TRAF7	cDNA FLJ33305 fis, clone BNGH42003529, highly similar to E3 ubiquitin protein ligase TRAF7 (EC 6.3.2.-)	0.32286	-1.63102	4.28009e-16	2.09817e-14	down	55.7161	172.57
MTFP1	mRNA	ssc:100157687	Uncharacterized protein	NM_016498.4	MTFP1	Mitochondrial fission process protein 1	0.578703	-0.789106	0.00047356	0.00498326	down	55.7257	96.2941
CRYM	mRNA	ssc:100525333	Uncharacterized protein	NM_001888.4	CRYM	Ketimine reductase mu-crystallin	2.059	1.04194	0.00224745	0.0184875	up	55.9935	27.1945
ELMO3	mRNA	ssc:100522492	Uncharacterized protein	NM_024712.3	ELMO3	Engulfment and cell motility protein 3	0.595932	-0.746781	0.000901867	0.00863624	down	56.6089	94.9923
AFAP1	mRNA	ssc:100522448	Uncharacterized protein	NM_198595.2	AFAP1	Actin filament-associated protein 1	0.644748	-0.633193	0.0052989	0.0372384	down	56.649	87.8623
LOC100512389	mRNA	ssc:100512389	DNA-directed RNA polymerase III subunit RPC9-like				2.62324	1.39135	9.03941e-05	0.00116712	up	56.9235	21.6997
LOC100625622	mRNA	ssc:100625622	Uncharacterized protein	NM_207116.2	RNF216	cDNA FLJ76440, highly similar to Homo sapiens TRIAD3 protein (TRIAD3), transcript variant 1, mRNA	0.607177	-0.719812	0.00131294	0.0118808	down	57.3855	94.5119
APON	mRNA	ssc:445462	ovarian and testicular apolipoprotein N				3.78496	1.92028	5.86592e-07	1.21545e-05	up	57.4066	15.167
ACP2	mRNA	ssc:100513002	Uncharacterized protein	NM_001610.3	ACP2	cDNA FLJ52440, highly similar to Lysosomal acid phosphatase (EC 3.1.3.2)	0.438703	-1.18868	1.82699e-08	4.76202e-07	down	57.4535	130.962
CD244	mRNA	ssc:100153635	Uncharacterized protein	NM_016382.3	CD244	cDNA, FLJ93700, highly similar to Homo sapiens CD244 natural killer cell receptor 2B4 (CD244), mRNA	2.33041	1.22059	0.000374018	0.00404884	up	58.1024	24.9322
LOC100627009	mRNA	ssc:100627009	NADH dehydrogenase [ubiquinone] 1 alpha subcomplex subunit 4-like 2-like	NM_020142.3	NDUFA4L2	NADH dehydrogenase (ubiquinone) 1 alpha subcomplex, 4-like 2	0.539532	-0.890221	4.47252e-05	0.000626673	down	58.3501	108.15
DDC	mRNA	ssc:396857	L-aromatic dopa decarboxylase	NM_001242890.1	DDC	cDNA FLJ51516, highly similar to Aromatic-L-amino-acid decarboxylase (EC 4.1.1.28)	0.446057	-1.1647	2.90169e-08	7.36167e-07	down	58.5461	131.252
PHLPP1	mRNA	ssc:100154633	Uncharacterized protein	NM_194449.3	PHLPP1	PH domain leucine-rich repeat-containing protein phosphatase 1	0.577719	-0.79156	0.000320897	0.00355463	down	58.647	101.515
ICA	mRNA	ssc:396845	Inhibitor of carbonic anhydrase	NM_001063.3	TF	TF protein	9.64353	3.26956	6.22585e-12	2.34136e-10	up	58.7108	6.0881
TEAD4	mRNA	ssc:100152085	Transcriptional enhancer factor 1-related protein isoform 1	NM_201443.2	TEAD4	Transcriptional enhancer factor TEF-3	0.592034	-0.756248	0.000604977	0.00611365	down	58.805	99.327
LOC100737184	mRNA	ssc:100737184	Uncharacterized protein	NM_004965.6	HMGN1	Non-histone chromosomal protein HMG-14	0.644304	-0.634186	0.00433346	0.0316847	down	59.1076	91.7387
LOC100037955	mRNA	ssc:100037955	Uncharacterized protein	NM_000606.2	C8G	Complement component C8 gamma chain	2.56152	1.357	9.12792e-05	0.00117603	up	59.1606	23.0959
ATP6V0A4	mRNA	ssc:100519402	V-type proton ATPase subunit a	NM_130841.2	ATP6V0A4	V-type proton ATPase subunit a	6.39117	2.67608	4.15946e-10	1.30399e-08	up	59.2939	9.27747
GYPC	mRNA	ssc:100739383	glycophorin C (Gerbich blood group)	NM_016815.3	GYPC	Glycophorin C	0.479206	-1.06128	5.23734e-07	1.09524e-05	down	59.3678	123.888
LOC100737089	mRNA	ssc:100737089	Uncharacterized protein	NM_024055.4	SLC30A5	ZnT5 variant B	3.12731	1.64492	5.45418e-06	9.40521e-05	up	59.369	18.984
RAPGEF5	mRNA	ssc:100518983	Uncharacterized protein	NM_012294.3	RAPGEF5	cDNA FLJ60580, highly similar to Rap guanine nucleotide exchange factor 5	0.658833	-0.602015	0.0065083	0.0437979	down	59.9252	90.9565
LOC100739557	mRNA	ssc:100739557	Uncharacterized protein	NM_016309.2	LCMT1	Leucine carboxyl methyltransferase 1	0.631284	-0.66364	0.0025666	0.0205977	down	60.0376	95.1041
CDPF1	mRNA	ssc:100518729	cysteine-rich, DPF motif domain containing 1	NM_207327.4	CDPF1	cysteine-rich, DPF motif domain containing 1	0.588772	-0.76422	0.000433301	0.00460245	down	60.5334	102.813
SMAD6	mRNA	ssc:100152069	Mothers against decapentaplegic homolog	NM_005585.4	SMAD6	Mothers against decapentaplegic homolog 6	0.571333	-0.807597	0.000171475	0.00203798	down	61.2473	107.201
LOC102159413	mRNA	ssc:102159413	teneurin-4-like	NM_001098816.2	TENM4	Teneurin-4	0.622038	-0.684926	0.00160619	0.0140292	down	61.48	98.8365
YPEL2	mRNA	ssc:100524105	yippee-like 2 (Drosophila)	NM_001005404.3	YPEL2	Protein yippee-like 2	0.630637	-0.665117	0.0021958	0.0181203	down	61.6348	97.7342
PLD2	mRNA	ssc:414900	Phospholipase D2	NM_002663.4	PLD2	cDNA FLJ53960, highly similar to Phospholipase D2 (EC 3.1.4.4)	0.545781	-0.873606	3.96765e-05	0.000563792	down	61.6612	112.978
RPUSD4	mRNA	ssc:100514357	RNA pseudouridylate synthase domain containing 4	NM_032795.2	RPUSD4	RNA pseudouridylate synthase domain containing 4, isoform CRA_a	2.97925	1.57495	6.88283e-06	0.000115817	up	61.9999	20.8106
LOC100515339	mRNA	ssc:100515339	Uncharacterized protein	NM_002276.4	KRT19	Keratin, type I cytoskeletal 19	1.90372	0.928823	0.00361835	0.0273974	up	62.1088	32.6249
LOC100736912	mRNA	ssc:100736912	Uncharacterized protein	NM_014925.3	R3HDM2	R3H domain-containing protein 2	2.41656	1.27295	0.000132176	0.00162097	up	62.5978	25.9037
PM20D1	mRNA	ssc:100627595	Uncharacterized protein	NM_152491.4	PM20D1	Probable carboxypeptidase PM20D1	0.48783	-1.03555	5.14999e-07	1.07822e-05	down	62.8702	128.877
BMP6	mRNA	ssc:100155536	Bone morphogenetic protein 6	NM_001718.4	BMP6	BMP6 protein	0.579874	-0.786189	0.000214113	0.00247482	down	63.0074	108.657
SH3RF2	mRNA	ssc:102168153	SH3 domain containing ring finger 2	NM_152550.3	SH3RF2	SH3 domain containing ring finger 2	0.629133	-0.668563	0.00185053	0.0157156	down	63.0085	100.151
LOC100525890	mRNA	ssc:100525890	protein FAM198A-like	NM_001129908.2	FAM198A	Protein FAM198A	0.582628	-0.779353	0.000242861	0.00276994	down	63.1015	108.305
LOC100512854	mRNA	ssc:100512854	transcriptional repressor NF-X1-like	NM_147134.2	NFX1	NFX1 protein	0.642296	-0.638689	0.00298049	0.0233394	down	63.1116	98.2593
ITGA11	mRNA	ssc:100520350	Uncharacterized protein	NM_012211.3	ITGA11	cDNA FLJ78760, highly similar to Homo sapiens integrin, alpha 11 (ITGA11), transcript variant 1, mRNA	0.642609	-0.637986	0.0029536	0.0231489	down	63.3758	98.6227
LOC100523138	mRNA	ssc:100523138	transmembrane protein 88-like	NM_203411.1	TMEM88	Transmembrane protein 88	0.543165	-0.880538	2.56797e-05	0.00037951	down	63.5609	117.019
LOC102165097	mRNA	ssc:102165097	zinc finger SWIM domain-containing protein 7-like	NM_001042698.1	ZSWIM7	HCG1643345, isoform CRA_a	0.613434	-0.705019	0.000888795	0.00852009	down	64.174	104.614
LOC100518277	mRNA	ssc:100518277	glycophorin-C-like	NM_016815.3	GYPC	Glycophorin C	0.427147	-1.2272	5.72324e-10	1.75174e-08	down	64.6594	151.375
LOC102159987	mRNA	ssc:102159987	plexin domain-containing protein 2-like	NM_032812.8	PLXDC2	cDNA FLJ61564, highly similar to Plexin domain-containing protein 2	0.582466	-0.779754	0.000183211	0.00216043	down	65.5093	112.469
KLF7	mRNA	ssc:100038003	Kruppel-like factor 7	NM_003709.3	KLF7	Kruppel-like factor 7 (Ubiquitous), isoform CRA_a	0.585477	-0.772317	0.000208306	0.00241696	down	65.7277	112.264
FGF18	mRNA	ssc:100525013	Fibroblast growth factor	NM_033649.1	FGF18	Fibroblast growth factor 18	1.93892	0.95525	0.00212433	0.0176757	up	65.8879	33.9818
LUZP1	mRNA	ssc:100620499	Uncharacterized protein	NM_033631.3	LUZP1	Leucine zipper protein 1	0.661472	-0.596249	0.00452507	0.032781	down	66.5492	100.608
LOC102162351	mRNA	ssc:102162351	protein Shroom4-like	NM_020717.3	SHROOM4	Protein Shroom4	0.62071	-0.688008	0.00093758	0.00891686	down	66.9823	107.912
SYK	mRNA	ssc:100125540	Tyrosine-protein kinase SYK	NM_003177.6	SYK	cDNA FLJ90539 fis, clone OVARC1000255, highly similar to Tyrosine-protein kinase SYK (EC 2.7.10.2)	2.38109	1.25162	9.59241e-05	0.0012254	up	67.015	28.1446
SLC9A1	mRNA	ssc:397458	Sodium/hydrogen exchanger 1	NM_003047.4	SLC9A1	Sodium/hydrogen exchanger 1	0.629577	-0.667544	0.00131901	0.0119239	down	67.278	106.862
LOC100622197	mRNA	ssc:100622197	DNA-directed RNA polymerases I, II, and III subunit RPABC4-like	NM_005034.3	POLR2K	Polymerase (RNA) II (DNA directed) polypeptide K, 7.0kDa, isoform CRA_a	2.69819	1.43199	1.2409e-05	0.00019742	up	67.7864	25.1229
CTHRC1	mRNA	ssc:100152510	collagen triple helix repeat containing 1	NM_138455.3	CTHRC1	cDNA FLJ57590, highly similar to Collagen triple helix repeat-containing protein 1	2.45496	1.2957	4.8872e-05	0.000678991	up	68.6509	27.9642
CEBPB	mRNA	ssc:397360	CCAAT enhancer binding protein beta	NM_005194.3	CEBPB	CCAAT/enhancer-binding protein beta	0.643318	-0.636395	0.0018791	0.015891	down	69.6784	108.311
CYTH4	mRNA	ssc:100240722	Cytohesin 4	NM_013385.3	CYTH4	Cytohesin-4	0.662122	-0.59483	0.00364748	0.0275718	down	70.1254	105.91
LOC100524522	mRNA	ssc:100524522	speckle-type POZ protein-like	NM_003563.3	SPOP	cDNA FLJ53827, highly similar to Speckle-type POZ protein	0.597516	-0.742952	0.000233021	0.00267287	down	70.3539	117.744
FAIM	mRNA	ssc:100568454	Fas apoptosis inhibitory molecule 1	NM_018147.3	FAIM	Fas apoptotic inhibitory molecule 1	2.04337	1.03095	0.000688475	0.00683525	up	70.375	34.4407
OSR1	mRNA	ssc:100520131	Serine/threonine-protein kinase OSR1	NM_145260.2	OSR1	Protein odd-skipped-related 1	0.646826	-0.62855	0.00201194	0.0168647	down	70.5794	109.116
ZNRD1	mRNA	ssc:100152094	DNA-directed RNA polymerase subunit	NM_170783.3	ZNRD1	DNA-directed RNA polymerase subunit	0.418602	-1.25635	2.67615e-11	9.27375e-10	down	70.7054	168.908
MT-III	mRNA	ssc:397123	Metallothionein-3				2.64605	1.40384	1.07934e-05	0.000174167	up	70.9116	26.799
LOC100737139	mRNA	ssc:100737139	uncharacterized LOC100737139	NM_006741.3	PPP1R1A	Protein phosphatase 1 regulatory subunit 1A	0.295114	-1.76065	4.60363e-24	3.331e-22	down	71.0686	240.817
SCRN2	mRNA	ssc:100519333	Uncharacterized protein	NM_138355.3	SCRN2	Secernin-2	0.610427	-0.71211	0.000405844	0.0043414	down	71.1198	116.508
MLPH	mRNA	ssc:100049680	Melanophilin	NM_024101.6	MLPH	Melanophilin, isoform CRA_c	2.46585	1.30208	3.23802e-05	0.000468581	up	71.3332	28.9285
LOC100737894	mRNA	ssc:100737894	peptidyl-prolyl cis-trans isomerase C-like	NM_000943.4	PPIC	cDNA FLJ57929, moderately similar to Peptidyl-prolyl cis-trans isomerase C (EC5.2.1.8)	7.04527	2.81666	1.18804e-12	4.67185e-11	up	72.5846	10.3026
LOC100516584	mRNA	ssc:100516584	calcineurin B homologous protein 1-like	NM_007236.4	CHP1	Calcium binding protein P22, isoform CRA_a	0.494296	-1.01655	1.25054e-07	2.87069e-06	down	72.686	147.049
KIF7	mRNA	ssc:100153449	kinesin family member 7				0.664821	-0.588962	0.00328284	0.0253126	down	73.2006	110.106
FLRT2	mRNA	ssc:100151812	Uncharacterized protein	NM_013231.4	FLRT2	cDNA FLJ32087 fis, clone OCBBF2000467, highly similar to Leucine-rich repeat transmembrane protein FLRT2	0.648996	-0.623718	0.00180434	0.0154247	down	73.2287	112.834
IFT27	mRNA	ssc:100517032	Uncharacterized protein	NM_006860.4	IFT27	Intraflagellar transport protein 27 homolog	0.623638	-0.681219	0.000616267	0.00620694	down	73.272	117.491
PTPN23	mRNA	ssc:100158195	Tyrosine-protein phosphatase non-receptor type 23	NM_015466.2	PTPN23	Protein-tyrosine-phosphatase	0.584218	-0.775421	8.31357e-05	0.00108816	down	73.3606	125.571
TFB1M	mRNA	ssc:100147809	CGI-75 protein	NM_016020.3	TFB1M	cDNA FLJ75988, highly similar to Homo sapiens transcription factor B1, mitochondrial (TFB1M), mRNA	0.665407	-0.587691	0.00313768	0.0243594	down	74.2292	111.555
ZDHHC18	mRNA	ssc:100513544	Palmitoyltransferase	NM_032283.2	ZDHHC18	Palmitoyltransferase ZDHHC18	0.637382	-0.649769	0.000987006	0.00934272	down	74.9067	117.523
LOC100522814	mRNA	ssc:100522814	rho GTPase-activating protein 24-like	NM_031305.2	ARHGAP24	cDNA FLJ40874 fis, clone UMVEN1000186, highly similar to Homo sapiens Rho GTPase activating protein 24 (ARHGAP24), transcript variant 1, mRNA	2.81402	1.49263	1.97289e-06	3.75658e-05	up	75.2705	26.7484
TNXB	mRNA	ssc:445520	Tenascin XB	NM_032470.3	TNXB	Growth-inhibiting protein 45	0.600842	-0.734943	0.000168083	0.00200823	down	75.2709	125.276
LOC100739423	mRNA	ssc:100739423	HCLS1-associated protein X-1-like	NM_006118.3	HAX1	HCLS1-associated protein X-1	5.28845	2.40285	3.66536e-11	1.25812e-09	up	75.3246	14.2432
LOC100512782	mRNA	ssc:100512782	peptidyl-prolyl cis-trans isomerase FKBP11-like	NM_016594.2	FKBP11	Peptidyl-prolyl cis-trans isomerase FKBP11	0.659706	-0.600105	0.00229753	0.0187884	down	75.7296	114.793
CNIH3	mRNA	ssc:100522393	Uncharacterized protein	NM_152495.1	CNIH3	Protein cornichon homolog 3	1.75627	0.812513	0.00436714	0.0318794	up	75.8891	43.2104
SCUBE2	mRNA	ssc:100519613	Uncharacterized protein	NM_020974.2	SCUBE2	Signal peptide, CUB and EGF-like domain-containing protein 2	0.616638	-0.697504	0.000352272	0.00384565	down	75.8971	123.082
SLC15A3	mRNA	ssc:100513135	Uncharacterized protein	NM_016582.2	SLC15A3	Solute carrier family 15 member 3	0.54328	-0.880232	4.22151e-06	7.45004e-05	down	75.9916	139.875
BCL9	mRNA	ssc:100155378	B-cell CLL/lymphoma 9 protein	NM_004326.3	BCL9	B-cell CLL/lymphoma 9, isoform CRA_a	0.546726	-0.871111	5.19907e-06	9.00823e-05	down	76.2929	139.545
ITFG2	mRNA	ssc:100512166	Uncharacterized protein	NM_018463.3	ITFG2	Integrin-alpha FG-GAP repeat-containing protein 2	0.628345	-0.67037	0.000586768	0.00595292	down	76.3889	121.571
LOC100620294	mRNA	ssc:100620294	zinc finger RNA-binding protein-like	NM_016107.3	ZFR	cDNA FLJ75527, highly similar to Homo sapiens zinc finger RNA binding protein (ZFR), mRNA	2.20124	1.13832	0.000115024	0.0014439	up	76.7017	34.8448
LOC100738712	mRNA	ssc:100738712	eukaryotic translation initiation factor 3 subunit H-like	NM_003756.2	EIF3H	Eukaryotic translation initiation factor 3 subunit H	0.18481	-2.43588	2.19331e-59	3.7429e-57	down	76.8361	415.756
LOC102164618	mRNA	ssc:102164618	3-hydroxyisobutyryl-CoA hydrolase, mitochondrial-like	NM_198047.2	HIBCH	3-hydroxyisobutyryl-CoA hydrolase, mitochondrial	1.688	0.755313	0.00724309	0.0477827	up	77.0898	45.6694
SP2	mRNA	ssc:100626417	Sp2 transcription factor	NM_003110.5	SP2	Transcription factor Sp2	0.568369	-0.815101	1.76582e-05	0.000270924	down	78.3309	137.817
PPARA	mRNA	ssc:397239	Uncharacterized protein	NM_032644.3	PPARA	Peroxisome proliferator-activated receptor alpha	2.13895	1.0969	0.000143888	0.00174684	up	79.3564	37.1006
LOC100737683	mRNA	ssc:100737683	PIN2/TERF1-interacting telomerase inhibitor 1-like	NM_017884.5	PINX1	PIN2/TERF1-interacting telomerase inhibitor 1	0.665899	-0.586624	0.00229251	0.0187559	down	79.4058	119.246
LOC100738590	mRNA	ssc:100738590	uncharacterized LOC100738590	NM_130807.2	MOB3A	MOB kinase activator 3A	0.628588	-0.669814	0.000461217	0.00487323	down	79.4286	126.36
FGF2	mRNA	ssc:397643	Fibroblast growth factor	NM_002006.4	FGF2	Fibroblast growth factor 2	0.47064	-1.0873	2.27059e-09	6.48858e-08	down	79.699	169.342
RMND1	mRNA	ssc:100156656	Uncharacterized protein	NM_017909.3	RMND1	Required for meiotic nuclear division protein 1 homolog	2.05297	1.03771	0.000277624	0.00312504	up	79.824	38.8822
UEVLD	mRNA	ssc:100524069	Uncharacterized protein	NM_018314.4	UEVLD	Ubiquitin-conjugating enzyme E2 variant 3	1.99072	0.99329	0.000459231	0.00485507	up	79.9987	40.1858
PUS1	mRNA	ssc:100157224	tRNA pseudouridine synthase	NM_025215.5	PUS1	tRNA pseudouridine synthase A, mitochondrial	0.633303	-0.659033	0.000546102	0.00559368	down	80.0791	126.447
OXR1	mRNA	ssc:100153332	oxidation resistance 1	NM_181354.4	OXR1	Oxidation resistance protein 1	2.13213	1.0923	0.000140041	0.00170471	up	80.21	37.6196
LOC100627735	mRNA	ssc:100627735	protein LTV1 homolog	NM_032860.3	LTV1	Protein LTV1 homolog	1.85376	0.890451	0.0013948	0.012478	up	80.7878	43.5806
LOC100625773	mRNA	ssc:100625773	Uncharacterized protein	NM_014578.3	RHOD	Rho-related GTP-binding protein RhoD	1.73217	0.792581	0.00403472	0.0299483	up	80.8382	46.6687
MTR	mRNA	ssc:397300	Uncharacterized protein	NM_001291940.1	MTR	cDNA FLJ53729, moderately similar to Methionine synthase (EC 2.1.1.13)	0.615733	-0.699624	0.000211907	0.00245245	down	81.0355	131.608
F2	mRNA	ssc:100144442	Prothrombin	NM_000506.3	F2	cDNA FLJ54622, highly similar to Prothrombin (EC 3.4.21.5)	48.2676	5.59298	1.46582e-20	9.20665e-19	up	81.1482	1.68121
ITIH2	mRNA	ssc:396937	Inter-alpha-trypsin inhibitor heavy chain H2	NM_002216.2	ITIH2	cDNA FLJ53848, highly similar to Inter-alpha-trypsin inhibitor heavy chain H2	39.0863	5.28859	1.53715e-20	9.6213e-19	up	81.6573	2.08915
KITLG	mRNA	ssc:397509	Kit ligand	NM_003994.5	KITLG	KIT ligand, isoform CRA_a	1.99705	0.997868	0.000375484	0.00405742	up	81.79	40.9555
LOC100738600	mRNA	ssc:100738600	prickle-like protein 4-like	NM_013397.5	PRICKLE4	Chromosome 6 open reading frame 49, isoform CRA_c	0.272799	-1.87409	5.0497e-32	4.70846e-30	down	81.9677	300.469
UGT1A6	mRNA	ssc:100152603	Uncharacterized protein	NM_000463.2	UGT1A1	Bilirubin UDP-glucuronosyltransferase 1 A1	2.16155	1.11207	8.62248e-05	0.00112291	up	82.7083	38.2635
LOC100155452	mRNA	ssc:100155452	ubiquitin-conjugating enzyme E2 D3-like	NM_181893.2	UBE2D3	Ubiquitin-conjugating enzyme E2D 3 (UBC4/5 homolog, yeast), isoform CRA_a	1.7379	0.797342	0.00326286	0.0251907	up	83.686	48.1536
TIMM22	mRNA	ssc:100621364	Uncharacterized protein	NM_013337.2	TIMM22	Mitochondrial import inner membrane translocase subunit Tim22	0.651287	-0.618635	0.00092326	0.00879918	down	83.9474	128.895
HK3	mRNA	ssc:100522855	Uncharacterized protein	NM_002115.2	HK3	Hexokinase 3 (White cell), isoform CRA_b	2.47683	1.30849	5.86791e-06	0.000100136	up	84.1175	33.9618
FAM46B	mRNA	ssc:100511570	family with sequence similarity 46, member B	NM_052943.3	FAM46B	family with sequence similarity 46, member B	1.83002	0.871861	0.00136083	0.0122346	up	84.2884	46.0587
STAT6	mRNA	ssc:100153518	Signal transducer and activator of transcription	NM_003153.4	STAT6	Signal transducer and activator of transcription 6	0.639781	-0.64435	0.000530091	0.00545749	down	84.3471	131.837
TCF7L2	mRNA	ssc:100153922	Transcription factor 7-like 2	NM_030756.4	TCF7L2	cDNA FLJ90224 fis, clone NT2RM1000789, highly similar to Mus musculus transcription factor 7-like 2, T-cell specific, HMG-box (Tcf7l2), mRNA	0.55315	-0.854258	2.37808e-06	4.46699e-05	down	85.4002	154.389
TMOD4	mRNA	ssc:100151861	Uncharacterized protein	NM_013353.2	TMOD4	cDNA, FLJ93792, highly similar to Homo sapiens tropomodulin 4 (muscle) (TMOD4), mRNA	0.420216	-1.2508	2.56606e-13	1.07199e-11	down	86.1173	204.936
LOC100737447	mRNA	ssc:100737447	Uncharacterized protein	NM_003074.3	SMARCC1	cDNA FLJ57669, highly similar to SWI/SNF-related matrix-associatedactin-dependent regulator of chromatin subfamily C member 1	0.60188	-0.732451	5.90092e-05	0.000800763	down	86.4033	143.556
LOC102163853	mRNA	ssc:102163853	integrin-linked kinase-associated serine/threonine phosphatase 2C-like	NM_176799.1	ILKAP	Truncated integrin-linked kinase-associated serine/threonine phosphatase 2C	2.0189	1.01357	0.000209687	0.00242831	up	86.4639	42.8272
LOC100155727	mRNA	ssc:100155727	DNA-directed RNA polymerase I subunit RPA12-like	NM_170783.3	ZNRD1	DNA-directed RNA polymerase subunit	3.94535	1.98015	3.29379e-10	1.038e-08	up	87.1016	22.077
LOC102167176	mRNA	ssc:102167176	dnaJ homolog subfamily C member 8-like	NM_014280.2	DNAJC8	DnaJ homolog subfamily C member 8	0.553866	-0.852392	1.82375e-06	3.49468e-05	down	87.7765	158.48
POLL	mRNA	ssc:100153781	Uncharacterized protein	NM_013274.3	POLL	cDNA FLJ77175, highly similar to Homo sapiens DNA polymerase lamda2 mRNA	0.62525	-0.677494	0.000191432	0.00223985	down	87.9521	140.667
LOC780417	mRNA	ssc:780417	UB2E2	NM_152653.3	UBE2E2	Ubiquitin-conjugating enzyme E2E 2 (UBC4/5 homolog, yeast), isoform CRA_a	1.64889	0.721498	0.00597237	0.0408447	up	88.0282	53.3862
SLC27A1	mRNA	ssc:100037269	Fatty acid transporter 1c	NM_198580.1	SLC27A1	cDNA FLJ53798, highly similar to Long-chain fatty acid transport protein 1 (EC 6.2.1.-)	0.638994	-0.646125	0.0003617	0.00393669	down	88.8465	139.041
LOC100156903	mRNA	ssc:100156903	golgin subfamily A member 7-like	NM_016099.2	GOLGA7	Golgin subfamily A member 7	0.561033	-0.833843	2.70496e-06	5.00308e-05	down	89.0528	158.73
GGT5	mRNA	ssc:100157523	Uncharacterized protein	NM_004121.3	GGT5	cDNA FLJ50454, moderately similar to Gamma-glutamyltransferase 5 (EC2.3.2.2)	0.487979	-1.03511	1.91907e-09	5.57208e-08	down	90.0118	184.458
TNFAIP6	mRNA	ssc:100286870	Uncharacterized protein	NM_007115.3	TNFAIP6	Tumor necrosis factor-inducible gene 6 protein	1.63726	0.711286	0.00601412	0.0410836	up	90.2725	55.1362
LOC100736938	mRNA	ssc:100736938	proteasome inhibitor PI31 subunit-like	NM_178579.1	PSMF1	cDNA FLJ57963, moderately similar to Proteasome inhibitor PI31 subunit	0.484126	-1.04654	9.4665e-10	2.8072e-08	down	91.1398	188.256
TRMT1	mRNA	ssc:100627711	Uncharacterized protein	NM_017722.3	TRMT1	TRM1 tRNA methyltransferase 1 homolog (S. cerevisiae), isoform CRA_e	0.574675	-0.799181	5.60049e-06	9.61169e-05	down	91.5003	159.221
SIPA1L2	mRNA	ssc:100158048	Uncharacterized protein	NM_020808.3	SIPA1L2	SIPA1L2 protein	0.632803	-0.660171	0.000206174	0.0023953	down	91.9574	145.318
CCL3L1	mRNA	ssc:494459	C-C motif chemokine	NM_001001437.3	CCL3L3	chemokine (C-C motif) ligand 3-like 3	0.396163	-1.33584	2.50581e-16	1.23846e-14	down	92.3984	233.233
CCDC71L	mRNA	ssc:100518922	coiled-coil domain containing 71-like	NM_175884.4	CCDC71L	coiled-coil domain containing 71-like	1.74883	0.806387	0.0017679	0.0151634	up	92.5935	52.9461
LOC100739394	mRNA	ssc:100739394	coiled-coil domain-containing protein 167-like	NM_138493.2	CCDC167	Coiled-coil domain-containing protein 167	0.616691	-0.697379	7.86453e-05	0.00103614	down	92.6976	150.314
BMP5	mRNA	ssc:100151964	Bone morphogenetic protein 5	NM_021073.2	BMP5	cDNA FLJ78712, highly similar to Homo sapiens bone morphogenetic protein 5 (BMP5), mRNA	1.92371	0.943891	0.000309487	0.00344512	up	92.7722	48.2257
LOC100517869	mRNA	ssc:100517869	Uncharacterized protein	NM_006136.2	CAPZA2	cDNA, FLJ95684, Homo sapiens capping protein (actin filament) muscle Z-line, alpha2 (CAPZA2), mRNA	2.61419	1.38637	6.09662e-07	1.25892e-05	up	92.932	35.549
LOC100738691	mRNA	ssc:100738691	arginine-glutamic acid dipeptide repeats protein-like	NM_012102.3	RERE	Arginine-glutamic acid dipeptide (RE) repeats, isoform CRA_a	0.583326	-0.777627	8.76455e-06	0.000144655	down	93.0525	159.521
LOC102164752	mRNA	ssc:102164752	acylglycerol kinase, mitochondrial-like	NM_018238.3	AGK	Multiple substrate lipid kinase, isoform CRA_a	1.98559	0.989568	0.000164633	0.00197352	up	93.1395	46.9077
LOC100739714	mRNA	ssc:100739714	ER membrane protein complex subunit 2-like	NM_014673.3	EMC2	ER membrane protein complex subunit 2	1.66933	0.739273	0.00377067	0.0283255	up	93.3632	55.9284
EMR1	mRNA	ssc:100521889	Uncharacterized protein	NM_001974.4	EMR1	cDNA FLJ75356, highly similar to Homo sapiens egf-like module containing, mucin-like, hormone receptor-like 1 (EMR1), mRNA	2.0523	1.03724	8.29732e-05	0.00108682	up	93.6308	45.6224
MYO18A	mRNA	ssc:102162716	Uncharacterized protein	NM_203318.1	MYO18A	HCG27198, isoform CRA_c	0.6522	-0.616614	0.000486672	0.00509162	down	93.6893	143.651
VGLL4	mRNA	ssc:100625640	Uncharacterized protein	NM_014667.3	VGLL4	Transcription cofactor vestigial-like protein 4	0.57604	-0.79576	4.25498e-06	7.49449e-05	down	94.7139	164.422
TUBA8	mRNA	ssc:100518253	Uncharacterized protein	NM_018943.2	TUBA8	Tubulin alpha-8 chain	0.612837	-0.706426	5.02335e-05	0.000692059	down	95.1029	155.185
SELP	mRNA	ssc:397150	Uncharacterized protein	NM_003005.3	SELP	Selectin P (Granule membrane protein 140kDa, antigen CD62), isoform CRA_b	1.65287	0.724976	0.00405403	0.0300547	up	95.3248	57.6722
SELL	mRNA	ssc:100127147	L-selectin	NM_000655.4	SELL	cDNA FLJ57560, highly similar to L-selectin	1.97709	0.983382	0.000137986	0.00168423	up	96.3733	48.7449
ZFYVE26	mRNA	ssc:100155869	Uncharacterized protein	NM_015346.3	ZFYVE26	Zinc finger FYVE domain-containing protein 26	0.649541	-0.622507	0.000345277	0.00377385	down	96.6932	148.864
LOC100627710	mRNA	ssc:100627710	lysine-specific demethylase 4B-like	NM_015015.2	KDM4B	cDNA FLJ44906 fis, clone BRAMY3007078, highly similar to JmjC domain-containing histone demethylation protein 3B	24.6585	4.62401	2.79806e-23	1.96178e-21	up	97.3488	3.94789
LYZ	mRNA	ssc:100157211	Lysozyme	NM_000239.2	LYZ	Lysozyme C	2.35419	1.23523	3.25104e-06	5.84573e-05	up	97.4996	41.4153
LOC102163933	mRNA	ssc:102163933	protein shisa-5-like	NM_016479.4	SHISA5	Scotin, isoform CRA_a	0.629577	-0.667544	0.00010031	0.00127334	down	98.6813	156.742
LOC102159292	mRNA	ssc:102159292	WD repeat-containing protein 20-like	NM_181308.2	WDR20	WD repeat domain 20	0.649564	-0.622456	0.000299811	0.00334977	down	98.7054	151.956
DYNLT3	mRNA	ssc:100525320	dynein, light chain, Tctex-type 3	NM_006520.2	DYNLT3	Dynein light chain Tctex-type 3	1.65425	0.726175	0.00328137	0.025312	up	99.4541	60.1205
SPP1	mRNA	ssc:397087	Secreted phosphoprotein 1	NM_001251830.1	SPP1	Secreted phosphoprotein 1 (Osteopontin, bone sialoprotein I, early T-lymphocyte activation 1), isoform CRA_b	0.491302	-1.02532	3.71475e-10	1.16863e-08	down	100.15	203.847
COQ10B	mRNA	ssc:100152647	Uncharacterized protein	NM_025147.3	COQ10B	Coenzyme Q-binding protein COQ10 homolog B, mitochondrial	1.70945	0.773531	0.00172597	0.014846	up	100.429	58.7491
LOC100520931	mRNA	ssc:100520931	twinfilin-2-like	NM_007284.3	TWF2	Twinfilin-2	0.504924	-0.985861	1.93166e-09	5.59963e-08	down	100.491	199.023
CNN1	mRNA	ssc:396911	Calponin-1	NM_001299.4	CNN1	Calponin-1	0.660551	-0.598259	0.000448047	0.00474793	down	101.018	152.93
LOC100516920	mRNA	ssc:100516920	transmembrane protein 131-like	NM_015196.3	KIAA0922	Transmembrane protein 131-like	0.658751	-0.602195	0.000387438	0.00417662	down	101.851	154.612
C9H11orf54	mRNA	ssc:100512671	Uncharacterized protein	NM_014039.3	C11orf54	Chromosome 11 open reading frame 54, isoform CRA_a	1.61392	0.690566	0.00453606	0.0328474	up	101.911	63.145
LOC100512371	mRNA	ssc:100512371	Uncharacterized protein	NM_005688.2	ABCC5	ABCC5 protein	0.61301	-0.706018	2.6033e-05	0.000383791	down	102.45	167.126
KRT8	mRNA	ssc:100152077	Uncharacterized protein	NM_002273.3	KRT8	Keratin, type II cytoskeletal 8	2.00083	1.0006	6.59458e-05	0.000884935	up	102.463	51.2103
LOC100152415	mRNA	ssc:100152415	spartin-like	NM_015087.4	SPG20	Spastic paraplegia 20, spartin (Troyer syndrome), isoform CRA_a	2.19524	1.13438	8.7922e-06	0.000144979	up	102.491	46.6881
LOC100513097	mRNA	ssc:100513097	HLA class II histocompatibility antigen, DRB1-4 beta chain-like	xp_003846520	xp_003846520		0.653833	-0.613007	0.000273871	0.00308472	down	103.22	157.869
C1H6orf162	mRNA	ssc:100154764	uncharacterized protein C6orf162 ortholog	NM_020425.5	SMIM8	Small integral membrane protein 8	1.73736	0.796896	0.00109201	0.0101508	up	103.232	59.4189
LOC100520761	mRNA	ssc:100520761	Uncharacterized protein	NM_000715.3	C4BPA	C4b-binding protein alpha chain	6.65179	2.73374	5.60263e-17	2.88735e-15	up	104.037	15.6404
PGLYRP2	mRNA	ssc:396557	N-acetylmuramoyl-L-alanine amidase	NM_052890.3	PGLYRP2	N-acetylmuramoyl-L-alanine amidase	2.6614	1.41218	8.24368e-08	1.95183e-06	up	104.288	39.1855
FAM193B	mRNA	ssc:100511495	Uncharacterized protein	NM_019057.3	FAM193B	Protein FAM193B	0.623581	-0.68135	4.24824e-05	0.000600832	down	104.665	167.845
LOC100158194	mRNA	ssc:100158194	Uncharacterized protein	NM_152380.2	TBX15	T-box transcription factor TBX15	3.16807	1.6636	1.05431e-09	3.11626e-08	up	105.132	33.1848
MAFF	mRNA	ssc:100156484	Uncharacterized protein	NM_152878.1	MAFF	Transcription factor MafF	0.607487	-0.719074	1.36295e-05	0.000214759	down	105.394	173.492
DKK2	mRNA	ssc:100519672	Uncharacterized protein	NM_014421.2	DKK2	Dickkopf-related protein 2	0.650523	-0.620328	0.00019364	0.00226277	down	105.65	162.408
LOC100738820	mRNA	ssc:100738820	voltage-dependent anion-selective channel protein 3-like	NM_005662.6	VDAC3	Voltage-dependent anion-selective channel protein 3	0.626896	-0.673703	4.67448e-05	0.000651941	down	106.031	169.136
ATP6AP1	mRNA	ssc:102159115	V-type proton ATPase subunit S1	NM_001183.5	ATP6AP1	V-type proton ATPase subunit S1	0.510657	-0.969573	1.23061e-09	3.61373e-08	down	106.878	209.296
INMT	mRNA	ssc:100512997	Uncharacterized protein	NM_006774.4	INMT	Indolethylamine N-methyltransferase	2.58826	1.37198	1.02567e-07	2.40018e-06	up	107.56	41.5567
LOC100623328	mRNA	ssc:100623328	Uncharacterized protein	NM_016304.2	RSL24D1	Chromosome 15 open reading frame 15, isoform CRA_a	1.57632	0.656558	0.00540554	0.0377824	up	107.793	68.3827
LOC102161870	mRNA	ssc:102161870	E3 ubiquitin-protein ligase TRAF7-like	NM_206835.1	TRAF7	cDNA FLJ33305 fis, clone BNGH42003529, highly similar to E3 ubiquitin protein ligase TRAF7 (EC 6.3.2.-)	1.66555	0.735998	0.00190184	0.0160533	up	108.176	64.9491
HIGD1B	mRNA	ssc:100522512	Uncharacterized protein	NM_016438.3	HIGD1B	HIG1 domain family member 1B	0.587606	-0.76708	2.28146e-06	4.29441e-05	down	108.342	184.379
LOC100739335	mRNA	ssc:100739335	Uncharacterized protein	NM_003707.2	RUVBL1	cDNA FLJ34844 fis, clone NT2NE2011154, highly similar to RuvB-like 1	2.47526	1.30758	2.34375e-07	5.17026e-06	up	109.626	44.2885
GNG12	mRNA	ssc:100270820	Guanine nucleotide-binding protein subunit gamma	NM_018841.5	GNG12	Guanine nucleotide-binding protein subunit gamma	1.62164	0.697453	0.00293609	0.0230416	up	109.833	67.7298
SULF1	mRNA	ssc:100152427	Uncharacterized protein	NM_015170.2	SULF1	Sulfatase 1, isoform CRA_a	0.589492	-0.762456	2.16878e-06	4.09509e-05	down	110.242	187.012
MRPL47	mRNA	ssc:100523924	Uncharacterized protein	NM_177988.1	MRPL47	39S ribosomal protein L47, mitochondrial	1.58838	0.667559	0.00418616	0.030832	up	110.664	69.6708
ADAMTS4	mRNA	ssc:100157276	Uncharacterized protein	NM_005099.4	ADAMTS4	cDNA FLJ76304, highly similar to Homo sapiens ADAM metallopeptidase with thrombospondin type 1 motif, 4 (ADAMTS4), mRNA	0.498859	-1.00329	1.27677e-10	4.16887e-09	down	110.798	222.103
TIAF1	mRNA	ssc:100316851	TGFB1-induced anti-apoptotic factor 1				0.56911	-0.813222	3.35926e-07	7.18269e-06	down	111.216	195.422
PHF10	mRNA	ssc:100511109	PHD finger protein 10	NM_133325.2	PHF10	PHD finger protein 10	1.72254	0.78454	0.000825183	0.00797794	up	111.421	64.6838
TMEM25	mRNA	ssc:100622591	Uncharacterized protein	NM_032780.3	TMEM25	Transmembrane protein 25, isoform CRA_b	0.64252	-0.638186	7.86813e-05	0.00103586	down	111.744	173.914
UCHL5	mRNA	ssc:100144472	Ubiquitin carboxyl-terminal hydrolase isozyme L5	NM_015984.3	UCHL5	cDNA FLJ60625, highly similar to Ubiquitin carboxyl-terminal hydrolase isozymeL5 (EC 3.4.19.12)	1.6143	0.69091	0.00277335	0.0219935	up	113.129	70.079
LOC100738027	mRNA	ssc:100738027	src substrate cortactin-like	NM_138565.2	CTTN	Cortactin, isoform CRA_c	0.625896	-0.676006	2.26401e-05	0.000339583	down	114.017	182.167
RASGRP2	mRNA	ssc:100626093	Uncharacterized protein	NM_153819.1	RASGRP2	RAS guanyl-releasing protein 2	0.608441	-0.716812	6.50971e-06	0.000109948	down	114.023	187.402
LOC102162425	mRNA	ssc:102162425	ataxin-10-like	NM_013236.3	ATXN10	Putative uncharacterized protein DKFZp434I1726	2.66908	1.41634	1.89433e-08	4.92334e-07	up	114.105	42.7505
ADAMTS18	mRNA	ssc:102167408	ADAM metallopeptidase with thrombospondin type 1 motif, 18	NM_199355.2	ADAMTS18	A disintegrin and metalloproteinase with thrombospondin motifs 18	5.18652	2.37477	5.64508e-16	2.7524e-14	up	114.395	22.0563
SRCAP	mRNA	ssc:100514159	Uncharacterized protein	NM_006662.2	SRCAP	Helicase SRCAP	0.665715	-0.587023	0.000244165	0.0027813	down	114.743	172.36
DUSP4	mRNA	ssc:100514374	Uncharacterized protein	NM_057158.3	DUSP4	Dual specificity protein phosphatase 4	1.66544	0.735902	0.0013344	0.0120329	up	115.523	69.365
LYRM5	mRNA	ssc:100517943	Uncharacterized protein	NM_001001660.2	LYRM5	LYR motif-containing protein 5	1.9565	0.968275	3.64878e-05	0.000522587	up	116.181	59.3821
SNX14	mRNA	ssc:100156800	Uncharacterized protein	NM_153816.4	SNX14	Sorting nexin-14	1.55178	0.63392	0.00511311	0.0361435	up	116.815	75.2781
PTGER3	mRNA	ssc:396811	Prostaglandin EP3 receptor	NM_198720.1	PTGER3	Prostaglandin E2 receptor EP3 subtype	0.52103	-0.940563	7.60074e-10	2.28768e-08	down	117.326	225.18
BCAP29	mRNA	ssc:100622655	Uncharacterized protein	NM_018844.3	BCAP29	cDNA FLJ53907, highly similar to B-cell receptor-associated protein 29	1.59675	0.675142	0.00281208	0.0222421	up	117.87	73.8184
LOC102160444	mRNA	ssc:102160444	vacuolar protein sorting-associated protein 41 homolog	NM_080631.3	VPS41	cDNA, FLJ95380, highly similar to Homo sapiens vacuolar protein sorting 41 (yeast) (VPS41), transcript variant 1, mRNA	0.414838	-1.26938	2.03285e-18	1.14555e-16	down	119.123	287.155
LOC100738827	mRNA	ssc:100738827	peroxisomal coenzyme A diphosphatase NUDT7-like	NM_001243661.1	NUDT7	Peroxisomal coenzyme A diphosphatase NUDT7	2.07361	1.05214	6.8826e-06	0.000115921	up	119.287	57.5264
LOC100737712	mRNA	ssc:100737712	leucine-rich repeat and calponin homology domain-containing protein 4-like	NM_002319.4	LRCH4	Leucine-rich repeat and calponin homology domain-containing protein 4	0.642052	-0.639239	4.29986e-05	0.000605293	down	119.534	186.175
NMRK1	mRNA	ssc:100518171	nicotinamide riboside kinase 1	NM_017881.2	NMRK1	cDNA FLJ39825 fis, clone SPLEN2012175, highly similar to Nicotinamide riboside kinase 1 (EC 2.7.1.-)	1.66303	0.733818	0.00108782	0.0101274	up	120.397	72.3958
CYP2D25	mRNA	ssc:397687	Vitamin D(3) 25-hydroxylase	NM_001025161.2	CYP2D6	Nonfunctional cytochrome P450 family 2 subfamily D polypeptide 6	59.1803	5.88704	6.66491e-30	5.71382e-28	up	121.019	2.04491
BAX	mRNA	ssc:396633	Uncharacterized protein	NM_138764.4	BAX	Apoptosis regulator BAX	0.647312	-0.627467	5.36505e-05	0.000735772	down	121.151	187.16
LOC100037951	mRNA	ssc:100037951	Complement component C9	NM_001737.3	C9	Complement component 9, isoform CRA_a	0.584608	-0.774459	4.03208e-07	8.56059e-06	down	121.975	208.645
FAT1	mRNA	ssc:100154043	Uncharacterized protein	NM_005245.3	FAT1	Protocadherin Fat 1	0.660348	-0.598701	0.000111195	0.00139972	down	122.28	185.176
APEH	mRNA	ssc:396961	Acylamino-acid-releasing enzyme	NM_001640.3	APEH	N-acylaminoacyl-peptide hydrolase, isoform CRA_b	2.1563	1.10856	1.88452e-06	3.5959e-05	up	122.487	56.8041
LOC100738785	mRNA	ssc:100738785	Uncharacterized protein	NM_006234.4	POLR2J	DNA-directed RNA polymerase II subunit RPB11-a	0.330547	-1.59707	2.33811e-32	2.23778e-30	down	124.616	376.999
CDKN2D	mRNA	ssc:100525560	Uncharacterized protein	NM_079421.2	CDKN2D	Cyclin-dependent kinase inhibitor 2D (P19, inhibits CDK4), isoform CRA_a	0.610455	-0.712044	2.76669e-06	5.0964e-05	down	124.984	204.739
TESC	mRNA	ssc:100155189	Uncharacterized protein	NM_017899.3	TESC	Calcineurin B homologous protein 3	1.65344	0.725467	0.000933465	0.00888241	up	126.275	76.3712
LOC100514264	mRNA	ssc:100514264	Uncharacterized protein	NM_006743.4	RBM3	RNA binding motif (RNP1, RRM) protein 3, isoform CRA_c	2.09859	1.06942	2.50604e-06	4.68787e-05	up	127.098	60.5634
LOC100739056	mRNA	ssc:100739056	rho-related GTP-binding protein RhoE-like	NM_005168.4	RND3	cDNA, FLJ93726, highly similar to Homo sapiens ras homolog gene family, member E (ARHE), mRNA	0.636856	-0.650961	1.60807e-05	0.000249471	down	127.93	200.878
NRIP3	mRNA	ssc:100519788	Uncharacterized protein	NM_020645.2	NRIP3	Nuclear receptor-interacting protein 3	0.438396	-1.1897	3.84364e-17	1.9922e-15	down	128.282	292.618
HAPLN3	mRNA	ssc:100157078	Uncharacterized protein	NM_178232.2	HAPLN3	Hyaluronan and proteoglycan link protein 3, isoform CRA_a	1.64691	0.71976	0.000909282	0.00868885	up	128.732	78.166
SERPINC1	mRNA	ssc:100125972	Antithrombin protein	NM_000488.3	SERPINC1	Serpin peptidase inhibitor, clade C (Antithrombin), member 1, isoform CRA_a	65.8058	6.04014	9.61057e-32	8.78008e-30	up	129.083	1.96158
LOC100623380	mRNA	ssc:100623380	Tetraspanin	NM_001769.3	CD9	Tetraspanin	0.369788	-1.43523	4.19231e-26	3.19978e-24	down	129.174	349.318
LPCAT1	mRNA	ssc:100217397	1-acylglycerol-3-phosphate O-acyltransferase 9 protein	NM_024830.3	LPCAT1	Acyltransferase like 2, isoform CRA_a	0.585022	-0.773437	1.69543e-07	3.83357e-06	down	130.296	222.72
LOC102164483	mRNA	ssc:102164483	ALS2 C-terminal-like protein-like	NM_182775.2	ALS2CL	ALS2 C-terminal like, isoform CRA_c	0.556653	-0.845151	7.62559e-09	2.07428e-07	down	131.05	235.425
LOC100515829	mRNA	ssc:100515829	pleckstrin homology domain-containing family O member 1-like	NM_016274.4	PLEKHO1	Pleckstrin homology domain-containing family O member 1	1.75868	0.814492	0.000169038	0.0020183	up	131.559	74.8053
PON1	mRNA	ssc:100048952	Paraoxonase 1	NM_000446.5	PON1	Serum paraoxonase/arylesterase 1	3.46268	1.79189	5.74087e-13	2.34947e-11	up	131.668	38.025
EFNB1	mRNA	ssc:100624619	ephrin-B1	NM_004429.4	EFNB1	Ephrin-B1	0.58903	-0.763586	2.10789e-07	4.67275e-06	down	131.889	223.909
LOC100738149	mRNA	ssc:100738149	phenylalanine--tRNA ligase beta subunit-like	NM_005687.3	FARSB	cDNA FLJ75460, highly similar to Homo sapiens phenylalanine-tRNA synthetase-like, beta subunit, mRNA	1.81242	0.857917	7.37625e-05	0.000977502	up	132.917	73.3366
SLC30A5	mRNA	ssc:100171388	Solute carrier family 30 member 5	NM_024055.4	SLC30A5	ZnT5 variant B	1.53438	0.617656	0.00343266	0.0262552	up	134.167	87.4404
PHGK	mRNA	ssc:397548	Phosphorylase kinase gamma 1	NM_006213.4	PHKG1	HCG18830, isoform CRA_a	0.653988	-0.612664	3.09242e-05	0.000448946	down	135.486	207.169
LOC100518952	mRNA	ssc:100518952	probable carboxypeptidase PM20D1-like	NM_152491.4	PM20D1	Probable carboxypeptidase PM20D1	1.50039	0.585342	0.00525757	0.0369911	up	135.53	90.3297
NXN	mRNA	ssc:100523510	Uncharacterized protein	NM_022463.4	NXN	Nucleoredoxin	0.659641	-0.600248	4.48284e-05	0.000627148	down	135.624	205.603
LOC102165643	mRNA	ssc:102165643	methylmalonyl-CoA mutase, mitochondrial-like	NM_000255.3	MUT	Methylmalonyl Coenzyme A mutase, isoform CRA_a	1.99366	0.995421	4.84069e-06	8.46021e-05	up	135.703	68.067
PRKD2	mRNA	ssc:100517036	Serine/threonine-protein kinase D	NM_016457.4	PRKD2	PRKD2 protein	0.665499	-0.587491	6.3952e-05	0.000860735	down	136.052	204.436
TSPAN7	mRNA	ssc:100526026	Tetraspanin	NM_004615.3	TSPAN7	Tetraspanin-7	0.607582	-0.718849	7.77497e-07	1.58202e-05	down	136.08	223.97
NCF1	mRNA	ssc:100134857	Neutrophil cytosolic factor 1	NM_000265.5	NCF1	cDNA, FLJ79451, highly similar to Neutrophil cytosol factor 1	2.25698	1.17439	1.32695e-07	3.03454e-06	up	136.186	60.3401
LOC102161502	mRNA	ssc:102161502	TBC1 domain family member 23-like	NM_018309.4	TBC1D23	cDNA FLJ35607 fis, clone SPLEN2009513	1.57394	0.654384	0.0018089	0.0154346	up	136.453	86.6953
EIF2S2	mRNA	ssc:100621044	eukaryotic translation initiation factor 2, subunit 2 beta, 38kDa	NM_003908.3	EIF2S2	Eukaryotic translation initiation factor 2 beta	2.42504	1.27801	1.14066e-08	3.01219e-07	up	138.711	57.1995
LOC100514459	mRNA	ssc:100514459	Serine hydroxymethyltransferase	NM_005412.5	SHMT2	Serine hydroxymethyltransferase, mitochondrial	0.403924	-1.30784	1.18891e-22	8.20844e-21	down	138.848	343.748
MGST2	mRNA	ssc:100513365	Uncharacterized protein	NM_002413.4	MGST2	Microsomal glutathione S-transferase 2	1.64784	0.720574	0.000563127	0.00574205	up	138.853	84.2635
LOC102157983	mRNA	ssc:102157983	peroxidasin homolog	NM_012293.2	PXDN	Peroxidasin homolog	0.480186	-1.05833	1.84205e-14	8.24772e-13	down	139.297	290.09
DAPK2	mRNA	ssc:100155578	Uncharacterized protein	NM_014326.3	DAPK2	Death-associated protein kinase 2, isoform CRA_b	0.654429	-0.611691	2.2956e-05	0.000343467	down	140.371	214.494
LOC102166507	mRNA	ssc:102166507	A disintegrin and metalloproteinase with thrombospondin motifs 18-like	NM_199355.2	ADAMTS18	A disintegrin and metalloproteinase with thrombospondin motifs 18	3.94535	1.98015	1.08478e-15	5.16382e-14	up	141.75	35.9283
PANK3	mRNA	ssc:100512746	Uncharacterized protein	NM_024594.3	PANK3	Pantothenate kinase 3	2.09859	1.06942	6.39943e-07	1.31395e-05	up	142.158	67.74
RMND5B	mRNA	ssc:100510951	required for meiotic nuclear division 5 homolog B (S. cerevisiae)	NM_022762.4	RMND5B	required for meiotic nuclear division 5 homolog B (S. cerevisiae)	0.620453	-0.688606	1.3606e-06	2.66362e-05	down	142.522	229.706
CYP2A19	mRNA	ssc:403149	Cytochrome p450 2A6	NM_000766.4	CYP2A13	Cytochrome P450 2A13	0.624374	-0.679517	1.77608e-06	3.41419e-05	down	143.367	229.617
LOC100152503	mRNA	ssc:100152503	Uncharacterized protein	NM_020326.2	ABCD4	ATP-binding cassette, sub-family D (ALD), member 4, isoform CRA_b	1.86906	0.902311	1.50993e-05	0.000235459	up	144.652	77.3928
LOC100738470	mRNA	ssc:100738470	Uncharacterized protein	NM_174889.4	NDUFAF2	Mimitin, mitochondrial	2.38476	1.25385	9.45691e-09	2.54942e-07	up	144.704	60.6785
LOC100156167	mRNA	ssc:100156167	d-3-phosphoglycerate dehydrogenase-like	NM_006623.3	PHGDH	cDNA FLJ35987 fis, clone TESTI2014269, highly similar to D-3-phosphoglycerate dehydrogenase (EC 1.1.1.95)	2.10987	1.07716	3.8385e-07	8.16877e-06	up	145.998	69.1975
GP91-PHOX	mRNA	ssc:397108	Cytochrome b-245 heavy chain	NM_000397.3	CYBB	cDNA FLJ60919, highly similar to Cytochrome b-245 heavy chain	1.53376	0.617075	0.00220553	0.0181841	up	147.099	95.9073
LOC100737606	mRNA	ssc:100737606	armadillo repeat-containing protein 10-like	NM_031905.4	ARMC10	Armadillo repeat-containing protein 10	2.3376	1.22503	1.31977e-08	3.48007e-07	up	147.387	63.0508
LOC100738453	mRNA	ssc:100738453	alpha-N-acetylgalactosaminide alpha-2,6-sialyltransferase 2-like	NM_006456.2	ST6GALNAC2	ST6 (Alpha-N-acetyl-neuraminyl-2,3-beta-galactosyl-1, 3)-N-acetylgalactosaminide alpha-2,6-sialyltransferase 2, isoform CRA_b	2.84809	1.50999	1.87832e-11	6.6491e-10	up	147.396	51.7526
ATP5J	mRNA	ssc:100622245	ATP synthase-coupling factor 6, mitochondrial	NM_001685.4	ATP5J	ATP synthase-coupling factor 6, mitochondrial	2.01115	1.00802	1.35774e-06	2.6609e-05	up	148.258	73.718
LOC102161495	mRNA	ssc:102161495	malcavernin-like	NM_031443.3	CCM2	Malcavernin	2.09859	1.06942	3.65792e-07	7.81206e-06	up	148.346	70.6882
SMOC1	mRNA	ssc:100157351	Uncharacterized protein	NM_022137.5	SMOC1	SPARC related modular calcium binding 1, isoform CRA_b	0.650545	-0.62028	9.22512e-06	0.00015129	down	149.583	229.936
LY96	mRNA	ssc:100125555	Lymphocyte antigen 96	NM_015364.4	LY96	Lymphocyte antigen 96	1.54379	0.626478	0.00172476	0.0148426	up	149.736	96.9921
LOC100515712	mRNA	ssc:100515712	colorectal mutant cancer protein-like	NM_002387.2	MCC	Colorectal mutant cancer protein	0.666568	-0.585175	2.92449e-05	0.000425935	down	149.905	224.891
B4GALT3	mRNA	ssc:100154856	Uncharacterized protein	NM_003779.3	B4GALT3	cDNA FLJ32289 fis, clone PROST2000432, highly similar to Beta-1,4-galactosyltransferase 3 (EC 2.4.1.-)	0.658601	-0.602524	1.57785e-05	0.000244994	down	150.609	228.681
CDKN1A	mRNA	ssc:100152215	Uncharacterized protein	NM_078467.2	CDKN1A	Cyclin-dependent kinase inhibitor 1A (P21, Cip1), isoform CRA_a	1.85956	0.894963	9.2802e-06	0.000152056	up	154.07	82.853
NEXN	mRNA	ssc:100510913	Uncharacterized protein	NM_144573.3	NEXN	cDNA FLJ55951, highly similar to Homo sapiens nexilin (F actin binding protein) (NEXN), mRNA	1.78423	0.8353	2.78735e-05	0.000408262	up	155.917	87.3863
LOC100518399	mRNA	ssc:100518399	Uncharacterized protein	NM_003707.2	RUVBL1	cDNA FLJ34844 fis, clone NT2NE2011154, highly similar to RuvB-like 1	0.666611	-0.585082	1.73881e-05	0.000267233	down	158.451	237.696
LOC100513402	mRNA	ssc:100513402	Uncharacterized protein	NM_031288.3	INO80B	cDNA FLJ52945, highly similar to Zinc finger HIT domain-containing protein 4	3.21558	1.68508	3.05036e-14	1.3491e-12	up	159.924	49.734
LOC100625231	mRNA	ssc:100625231	dymeclin-like	NM_017653.3	DYM	Dymeclin	60.8592	5.9274	2.57524e-39	3.0249e-37	up	161.443	2.65273
SMPDL3A	mRNA	ssc:100153442	Uncharacterized protein	NM_006714.4	SMPDL3A	Acid sphingomyelinase-like phosphodiesterase 3a	1.74305	0.80161	3.83217e-05	0.000546258	up	162.327	93.1285
CFB	mRNA	ssc:100124383	B-factor, properdin	NM_001710.5	CFB	Complement factor B	10.4396	3.384	9.70027e-32	8.8175e-30	up	165.683	15.8707
PID1	mRNA	ssc:100302508	phosphotyrosine interaction domain containing 1	NM_017933.4	PID1	Putative uncharacterized protein FLJ20701	0.554628	-0.850408	4.48383e-11	1.53034e-09	down	168.105	303.096
OLFML2A	mRNA	ssc:100154062	Olfactomedin-like protein 2A	NM_182487.3	OLFML2A	Olfactomedin-like protein 2A	0.661906	-0.595301	5.55913e-06	9.55885e-05	down	170.928	258.237
LOC100623926	mRNA	ssc:100623926	Uncharacterized protein	NM_001173490.1	PRRG1	Osteocalcin	1.70106	0.766435	4.88907e-05	0.000678729	up	171.55	100.849
SDC3	mRNA	ssc:100516859	Syndecan	NM_014654.3	SDC3	Syndecan-3	0.587934	-0.766274	2.48393e-09	7.07588e-08	down	172.787	293.889
TWIST2	mRNA	ssc:100519927	Uncharacterized protein	NM_057179.2	TWIST2	Twist homolog 2 (Drosophila), isoform CRA_a	1.89306	0.92072	1.39002e-06	2.71534e-05	up	173.577	91.6911
OAZ3	mRNA	ssc:100144448	Ornithine decarboxylase antizyme 3	NM_016178.2	OAZ3	Ornithine decarboxylase antizyme 3, isoform CRA_b	1.80348	0.850781	6.67747e-06	0.000112571	up	174.209	96.596
LOC100739468	mRNA	ssc:100739468	serine-rich coiled-coil domain-containing protein 2-like	NM_018999.3	CCSER2	Putative uncharacterized protein DKFZp686O11112	1.7716	0.825054	1.12228e-05	0.000180293	up	175.212	98.9001
CRISPLD2	mRNA	ssc:100625354	Uncharacterized protein	NM_031476.3	CRISPLD2	Cysteine-rich secretory protein LCCL domain-containing 2	0.481085	-1.05564	1.02578e-17	5.55547e-16	down	175.366	364.522
LOC102164780	mRNA	ssc:102164780	spartin-like	NM_015087.4	SPG20	Spastic paraplegia 20, spartin (Troyer syndrome), isoform CRA_a	3.11348	1.63853	6.3911e-15	2.91205e-13	up	175.571	56.3906
SERPINB2	mRNA	ssc:100519286	Uncharacterized protein	NM_002575.2	SERPINB2	cDNA, FLJ93654, highly similar to Homo sapiens serpin peptidase inhibitor, clade B (ovalbumin), member 2 (SERPINB2), mRNA	40.3104	5.33308	2.54434e-42	3.31112e-40	up	175.58	4.3557
LOC100737174	mRNA	ssc:100737174	Uncharacterized protein	NM_005381.2	NCL	Nucleolin, isoform CRA_b	0.403797	-1.3083	1.9613e-28	1.5629e-26	down	176.897	438.084
KCNJ8	mRNA	ssc:100152631	Kir6.1	NM_004982.3	KCNJ8	Potassium inwardly-rectifying channel, subfamily J, member 8, isoform CRA_a	0.656702	-0.606689	2.42488e-06	4.54075e-05	down	177.018	269.557
LOC100519503	mRNA	ssc:100519503	Uncharacterized protein	NM_032127.3	FAM160A2	FTS and Hook-interacting protein	0.65033	-0.620757	1.21482e-06	2.40689e-05	down	178.87	275.045
PRTFDC1	mRNA	ssc:100518211	phosphoribosyl transferase domain containing 1	NM_020200.6	PRTFDC1	Phosphoribosyltransferase domain-containing protein 1	1.68669	0.754195	4.22295e-05	0.000597723	up	179.741	106.564
MTCH2	mRNA	ssc:100627768	Uncharacterized protein	NM_014342.3	MTCH2	cDNA FLJ51849, highly similar to Mitochondrial carrier homolog 2	1.5865	0.665843	0.000257972	0.00292201	up	181.07	114.132
LOC102158881	mRNA	ssc:102158881	Uncharacterized protein	NM_000435.2	NOTCH3	Notch 3-like protein	0.664161	-0.590395	2.83877e-06	5.20797e-05	down	184.733	278.145
C1QTNF6	mRNA	ssc:100217379	C1q and tumor necrosis factor-like protein 6 protein	NM_182486.1	C1QTNF6	C1q and tumor necrosis factor related protein 6, isoform CRA_a	0.589564	-0.76228	7.70666e-10	2.31571e-08	down	185.958	315.417
ITIH1	mRNA	ssc:396963	Uncharacterized protein	NM_002215.3	ITIH1	cDNA FLJ54395, highly similar to Inter-alpha-trypsin inhibitor heavy chain H1	19.7097	4.30084	1.3868e-41	1.74207e-39	up	186.098	9.44191
LOC100738511	mRNA	ssc:100738511	epsilon-sarcoglycan-like	NM_003919.2	SGCE	cDNA FLJ52341, highly similar to Homo sapiens sarcoglycan, epsilon (SGCE), mRNA	1.54943	0.631735	0.000340639	0.00372992	up	192.505	124.242
LOC100623790	mRNA	ssc:100623790	ALS2 C-terminal-like protein-like	NM_182775.2	ALS2CL	ALS2 C-terminal like, isoform CRA_c	0.641538	-0.640393	1.90658e-07	4.27361e-06	down	193.028	300.883
STAT5A	mRNA	ssc:397550	Signal transducer and activator of transcription 5A	NM_003152.3	STAT5A	Signal transducer and activator of transcription 5A	0.625707	-0.676441	3.41734e-08	8.5737e-07	down	193.148	308.687
LOC100525175	mRNA	ssc:100525175	Uncharacterized protein	NM_016619.2	PLAC8	Placenta-specific gene 8 protein	1.52317	0.607078	0.000480514	0.00504763	up	197.534	129.686
CD302	mRNA	ssc:100126280	CD302 antigen	NM_001198760.1	LY75-CD302	LY75-CD302 readthrough	1.57783	0.657942	0.000159845	0.00192378	up	197.729	125.317
LOC102161205	mRNA	ssc:102161205	Uncharacterized protein	NM_001876.3	CPT1A	Carnitine palmitoyltransferase 1A (Liver), isoform CRA_a	0.572223	-0.805351	1.55506e-11	5.58126e-10	down	198.393	346.705
PA2G4	mRNA	ssc:100519773	proliferation-associated 2G4, 38kDa				2.12923	1.09033	1.96599e-09	5.69004e-08	up	199.77	93.8228
NFU1	mRNA	ssc:100737560	Uncharacterized protein	NM_015700.3	NFU1	NFU1 iron-sulfur cluster scaffold homolog, mitochondrial	1.67596	0.744986	1.61212e-05	0.000249885	up	203.995	121.718
ARHGEF15	mRNA	ssc:100627972	Uncharacterized protein	NM_173728.3	ARHGEF15	cDNA FLJ53426, highly similar to Rho guanine nucleotide exchange factor 15	0.638832	-0.646492	5.69343e-08	1.39362e-06	down	205.552	321.763
LOC100525054	mRNA	ssc:100525054	ubiquitin-like protein 7-like	NM_201265.1	UBL7	ubiquitin-like 7	0.598394	-0.740833	2.50096e-10	8.03551e-09	down	209.205	349.611
CREB3L1	mRNA	ssc:100516663	Uncharacterized protein	NM_052854.3	CREB3L1	cDNA, FLJ94739, highly similar to Homo sapiens cAMP responsive element binding protein 3-like 1 (CREB3L1), mRNA	0.565699	-0.821892	1.35578e-12	5.28549e-11	down	209.762	370.801
CCL16	mRNA	ssc:100516396	C-C motif chemokine	NM_004590.2	CCL16	C-C motif chemokine 16	119.62	6.90231	2.4674e-49	3.75066e-47	up	210.99	1.76384
ACER2	mRNA	ssc:100155321	Uncharacterized protein	NM_001010887.2	ACER2	cDNA FLJ41587 fis, clone CTONG2020638, highly similar to Alkaline ceramidase 2 (EC 3.5.1.23)	0.580624	-0.784323	8.9893e-12	3.29833e-10	down	215.08	370.429
LOC100152327	mRNA	ssc:100152327	immunoglobulin lambda-like polypeptide 5	NM_001256296.1	IGLL5	Immunoglobulin lambda-like polypeptide 5	2.01788	1.01284	4.57795e-09	1.27401e-07	up	216.463	107.273
CNTD2	mRNA	ssc:100522141	cyclin N-terminal domain containing 2	NM_024877.3	CNTD2	Cyclin N-terminal domain-containing protein 2	1.65436	0.726277	1.41284e-05	0.000221848	up	216.839	131.071
CMTM8	mRNA	ssc:100624671	Uncharacterized protein	NM_178868.3	CMTM8	CKLF-like MARVEL transmembrane domain-containing protein 8	0.560477	-0.835272	1.87519e-13	7.92532e-12	down	218.141	389.205
LOC100738358	mRNA	ssc:100738358	V-set and immunoglobulin domain-containing protein 4-like	NM_007268.2	VSIG4	V-set and immunoglobulin domain-containing protein 4	1.83082	0.872489	2.11271e-07	4.67769e-06	up	220.963	120.691
ABCC1	mRNA	ssc:396909	Uncharacterized protein	NM_001171.5	ABCC6	cDNA FLJ51921, highly similar to Multidrug resistance-associated protein 6	0.651686	-0.617751	7.84904e-08	1.86572e-06	down	221.261	339.522
SEMA3F	mRNA	ssc:100153225	Uncharacterized protein	NM_004186.3	SEMA3F	Semaphorin-3F	0.612794	-0.706525	5.85949e-10	1.78438e-08	down	221.89	362.095
FOXO3	mRNA	ssc:733621	Forkhead box O3	NM_201559.2	FOXO3	Forkhead box protein O3	0.628188	-0.670732	3.06937e-09	8.68885e-08	down	226.878	361.163
LOC100738762	mRNA	ssc:100738762	WW domain-binding protein 11-like	NM_016312.2	WBP11	WW domain binding protein 11, isoform CRA_a	1.56575	0.64685	6.84996e-05	0.000916486	up	227.208	145.112
LOC100738788	mRNA	ssc:100738788	Uncharacterized protein	NM_000446.5	PON1	Serum paraoxonase/arylesterase 1	3.64832	1.86723	1.50002e-22	1.02392e-20	up	228.343	62.5885
COPS2	mRNA	ssc:100125956	Uncharacterized protein	NM_004236.3	COPS2	COP9 signalosome complex subunit 2	1.50756	0.592215	0.000232841	0.0026725	up	230.379	152.816
LOC100737680	mRNA	ssc:100737680	Uncharacterized protein	NM_014046.3	MRPS18B	cDNA, FLJ92156, Homo sapiens mitochondrial ribosomal protein S18B (MRPS18B),nuclear gene encoding mitochondrial protein, mRNA	1.54267	0.625433	8.72608e-05	0.00113232	up	235.449	152.624
DMRT2	mRNA	ssc:100524360	Uncharacterized protein	NM_181872.4	DMRT2	Doublesex- and mab-3-related transcription factor 2	1.54297	0.625708	8.58237e-05	0.0011193	up	235.728	152.775
PEBP4	mRNA	ssc:100302365	Phosphatidylethanolamine-binding protein 4	NM_144962.2	PEBP4	Phosphatidylethanolamine-binding protein 4	0.639017	-0.646073	4.84098e-09	1.34102e-07	down	239.273	374.44
FGA	mRNA	ssc:100626178	Fibrinogen alpha chain	NM_021871.2	FGA	Fibrinogen alpha chain	108.827	6.76589	1.9229e-56	3.25078e-54	up	240.823	2.2129
PEAR1	mRNA	ssc:100156908	Uncharacterized protein	NM_207369.1	PEAR1	Platelet endothelial aggregation receptor 1	0.616902	-0.696886	1.43499e-10	4.66862e-09	down	244.823	396.859
RASIP1	mRNA	ssc:100523674	Uncharacterized protein	NM_017805.2	RASIP1	cDNA FLJ41184 fis, clone BRACE2043942, highly similar to Ras-interacting protein 1	0.586911	-0.768786	9.60523e-13	3.83552e-11	down	245.752	418.721
NUAK1	mRNA	ssc:100523669	Uncharacterized protein	NM_014840.2	NUAK1	NUAK family, SNF1-like kinase, 1, isoform CRA_a	1.66343	0.734165	2.95259e-06	5.38401e-05	up	246.253	148.039
LOC102164986	mRNA	ssc:102164986	pituitary adenylate cyclase-activating polypeptide type I receptor-like	NM_001199637.1	ADCYAP1R1	Adenylate cyclase activating polypeptide 1 (Pituitary) receptor type I	0.50421	-0.987903	2.33395e-21	1.54083e-19	down	249.875	495.577
ESAM	mRNA	ssc:100522817	endothelial cell adhesion molecule	NM_138961.2	ESAM	Endothelial cell-selective adhesion molecule	0.472535	-1.08151	6.26573e-26	4.72253e-24	down	250.416	529.942
LOC100516776	mRNA	ssc:100516776	transitional endoplasmic reticulum ATPase-like	NM_007126.3	VCP	Transitional endoplasmic reticulum ATPase	1.81097	0.856761	3.44074e-08	8.62043e-07	up	258.153	142.55
ARL3	mRNA	ssc:595114	Uncharacterized protein	NM_004311.3	ARL3	ADP-ribosylation factor-like protein 3	1.815	0.859968	2.4388e-08	6.23982e-07	up	262.037	144.373
C7H14orf142	mRNA	ssc:100155082	uncharacterized protein C14orf142 homolog	NM_032490.4	C14orf142	chromosome 14 open reading frame 142	1.54633	0.628849	3.07371e-05	0.000446588	up	262.911	170.022
FOXO1	mRNA	ssc:397077	Forkhead box protein O1	NM_002015.3	FOXO1	Forkhead box protein O1	0.637605	-0.649265	6.17325e-10	1.87677e-08	down	264.56	414.928
ALDH1A2	mRNA	ssc:100737077	Uncharacterized protein	NM_170697.2	ALDH1A2	cDNA FLJ55560, highly similar to Retinal dehydrogenase 2 (EC 1.2.1.36)	0.546508	-0.871685	1.46377e-17	7.81066e-16	down	266.965	488.492
SRM	mRNA	ssc:414385	Uncharacterized protein	NM_003132.2	SRM	Spermidine synthase	0.520608	-0.941731	1.38868e-20	8.75254e-19	down	267.345	513.525
SLC2A4	mRNA	ssc:396754	Insulin-responsive glucose transporter	NM_001042.2	SLC2A4	cDNA, FLJ93903, highly similar to Homo sapiens solute carrier family 2 (facilitated glucose transporter), member 4 (SLC2A4), mRNA	1.66452	0.73511	1.06353e-06	2.12108e-05	up	267.727	160.843
FABP1	mRNA	ssc:445535	Liver fatty acid binding protein	NM_001443.2	FABP1	Fatty acid-binding protein, liver	84.993	6.40927	2.47152e-64	4.56197e-62	up	271.63	3.19591
DPH5	mRNA	ssc:100157715	Uncharacterized protein	NM_015958.2	DPH5	cDNA FLJ43496 fis, clone PEBLM2001465, highly similar to Probable diphthine synthase (EC 2.1.1.98)	1.51975	0.603833	3.75511e-05	0.000536542	up	278.228	183.075
VSIG4	mRNA	ssc:100156239	V-set and immunoglobulin domain containing 4	NM_007268.2	VSIG4	V-set and immunoglobulin domain-containing protein 4	1.80782	0.854253	1.03931e-08	2.76065e-07	up	279.346	154.521
PLLP	mRNA	ssc:100516614	Uncharacterized protein	NM_015993.2	PLLP	Plasma membrane proteolipid (Plasmolipin), isoform CRA_a	0.642959	-0.637202	4.20447e-10	1.31355e-08	down	280.551	436.343
LOC102166665	mRNA	ssc:102166665	heat shock cognate 71 kDa protein-like	NM_153201.3	HSPA8	cDNA FLJ38781 fis, clone LIVER2000216, highly similar to HEAT SHOCK COGNATE 71 kDa PROTEIN	0.304144	-1.71717	1.69415e-85	4.25631e-83	down	284.126	934.182
ANXA8	mRNA	ssc:100155930	Annexin	NM_001271703.1	ANXA8	cDNA FLJ58992, moderately similar to Annexin A8	1.56372	0.644985	8.35105e-06	0.000138209	up	286.179	183.011
CXCL14	mRNA	ssc:494467	Uncharacterized protein	NM_004887.4	CXCL14	C-X-C motif chemokine 14	1.50635	0.591058	4.05614e-05	0.000575462	up	287.589	190.918
LOC100520848	mRNA	ssc:100520848	Uncharacterized protein	NM_013397.5	PRICKLE4	Chromosome 6 open reading frame 49, isoform CRA_c	3.56761	1.83496	1.63312e-27	1.27885e-25	up	289.524	81.1537
PDK1	mRNA	ssc:100286871	Uncharacterized protein	NM_002610.4	PDK1	cDNA FLJ51566, highly similar to Pyruvate dehydrogenase (lipoamide) kinase isozyme 1 (EC 2.7.11.2)	1.58607	0.66546	3.689e-06	6.54218e-05	up	290.771	183.327
MMRN2	mRNA	ssc:100155963	multimerin 2	NM_024756.2	MMRN2	Multimerin-2	0.636436	-0.651914	6.43125e-11	2.16236e-09	down	292.6	459.747
LOC100518605	mRNA	ssc:100518605	E3 ubiquitin-protein ligase RNF181-like	NM_016494.3	RNF181	E3 ubiquitin-protein ligase RNF181	0.526563	-0.925323	1.32545e-21	8.81474e-20	down	292.983	556.407
TAX1BP3	mRNA	ssc:100515576	Uncharacterized protein	NM_014604.3	TAX1BP3	Tax1-binding protein 3	0.43857	-1.18912	1.7274e-37	1.92882e-35	down	296.766	676.667
FAM57A	mRNA	ssc:100524042	Uncharacterized protein	NM_024792.1	FAM57A	cDNA FLJ43156 fis, clone DFNES2011239, highly similar to Protein FAM57A	2.07284	1.05161	9.92652e-13	3.92912e-11	up	300.213	144.831
GRSF1	mRNA	ssc:100516986	Uncharacterized protein	NM_002092.3	GRSF1	G-rich RNA sequence binding factor 1, isoform CRA_a	1.52425	0.608103	1.49407e-05	0.000233589	up	302.763	198.63
ART4	mRNA	ssc:100152653	NAD(P)(+)--arginine ADP-ribosyltransferase	NM_021071.2	ART4	NAD(P)(+)--arginine ADP-ribosyltransferase	1.55097	0.633174	6.18808e-06	0.000105104	up	305.116	196.726
PMP2	mRNA	ssc:100151890	Myelin P2 protein	NM_002677.3	PMP2	Myelin P2 protein	1.87891	0.909897	1.43056e-10	4.66259e-09	up	312.941	166.555
HABP4	mRNA	ssc:100512302	Uncharacterized protein	NM_014282.3	HABP4	cDNA FLJ30599 fis, clone BRAWH2009298, highly similar to Homo sapiens hyaluronan binding protein 4 (HABP4), mRNA	1.63366	0.708107	2.7816e-07	6.06222e-06	up	318.44	194.924
LOC100626607	mRNA	ssc:100626607	activator of 90 kDa heat shock protein ATPase homolog 1-like	NM_012111.2	AHSA1	Activator of 90 kDa heat shock protein ATPase homolog 1	4.8599	2.28093	6.92272e-40	8.29305e-38	up	320.386	65.9245
LOC100152082	mRNA						0.432519	-1.20916	4.67911e-42	6.04574e-40	down	321.808	744.031
VTN	mRNA	ssc:397192	Vitronectin	NM_000638.3	VTN	cDNA FLJ51266, highly similar to Vitronectin	10.7244	3.42283	8.49349e-61	1.4773e-58	up	323.06	30.1238
ITPKB	mRNA	ssc:102164283	Uncharacterized protein	NM_002221.3	ITPKB	cDNA, FLJ94418, highly similar to Homo sapiens inositol 1,4,5-trisphosphate 3-kinase B (ITPKB), mRNA	0.580773	-0.783954	6.11391e-17	3.13299e-15	down	323.563	557.125
NDUFA6	mRNA	ssc:100157442	NADH dehydrogenase [ubiquinone] 1 alpha subcomplex subunit 6	NM_002490.3	NDUFA6	NADH dehydrogenase [ubiquinone] 1 alpha subcomplex subunit 6	2.57267	1.36327	3.44779e-20	2.12857e-18	up	324.966	126.315
CCL4	mRNA	ssc:396668	C-C motif chemokine 4	NM_002984.2	CCL4	C-C motif chemokine 4	0.528477	-0.920086	1.63626e-23	1.15168e-21	down	325.027	615.025
APOC2	mRNA	ssc:100381252	Uncharacterized protein	NM_000483.4	APOC2	Apolipoprotein C-II, isoform CRA_a	147.426	7.20385	5.18235e-74	1.116e-71	up	326.547	2.21499
GRB10	mRNA	ssc:100188977	Growth factor receptor-bound protein 10	NM_005311.4	GRB10	Growth factor receptor-bound protein 10	0.551316	-0.859047	5.20972e-21	3.37773e-19	down	335.143	607.897
ERGIC3	mRNA	ssc:100157082	ERGIC and golgi 3	NM_198398.1	ERGIC3	Putative uncharacterized protein	0.573952	-0.800998	1.54799e-18	8.80553e-17	down	340.851	593.867
SUMO1	mRNA	ssc:100127139	Small ubiquitin-related modifier 1	NM_003352.4	SUMO1	SMT3 suppressor of mif two 3 homolog 1 (Yeast), isoform CRA_a	1.74883	0.806387	8.47285e-10	2.52913e-08	up	356.57	203.891
SERPINA3-3	mRNA	ssc:396685	Uncharacterized protein	NM_001085.4	SERPINA3	Serpin peptidase inhibitor, clade A (Alpha-1 antiproteinase, antitrypsin), member 3, isoform CRA_c	187.824	7.55324	1.21052e-78	2.80732e-76	up	356.595	1.89856
LOC100620305	mRNA	ssc:100620305	guanine nucleotide-binding protein G(I)/G(S)/G(T) subunit beta-2-like	NM_005273.3	GNB2	Guanine nucleotide-binding protein G(I)/G(S)/G(T) subunit beta-2	0.620941	-0.687471	2.15247e-14	9.59014e-13	down	357.836	576.28
CYP1A1	mRNA	ssc:403103	Cytochrome P450 1A1	NM_000499.3	CYP1A1	Cytochrome P450 1A1	1.73492	0.794865	1.28266e-09	3.76046e-08	up	358.268	206.505
NDUFC2	mRNA	ssc:100513030	NADH dehydrogenase [ubiquinone] 1 subunit C2	NM_004549.5	NDUFC2	NADH dehydrogenase [ubiquinone] 1 subunit C2	1.52363	0.607517	1.86966e-06	3.57509e-05	up	367.724	241.346
PODXL	mRNA	ssc:100512201	Uncharacterized protein	NM_005397.3	PODXL	Podocalyxin	0.582136	-0.780571	1.47032e-19	8.77779e-18	down	382.206	656.558
NSMCE4A	mRNA	ssc:100153999	Uncharacterized protein	NM_017615.2	NSMCE4A	cDNA FLJ51359	1.73845	0.797803	2.42081e-10	7.79181e-09	up	387.274	222.77
LOC100524934	mRNA	ssc:100524934	Uncharacterized protein	NM_021974.4	POLR2F	DNA-directed RNA polymerases I, II, and III subunit RPABC2	0.437207	-1.19361	9.53971e-51	1.51372e-48	down	403.274	922.389
CYP4V2	mRNA	ssc:100113469	Cytochrome P450	NM_207352.3	CYP4V2	CYP4V2 protein	1.58747	0.666732	4.46382e-08	1.1046e-06	up	404.898	255.058
LOC100739136	mRNA	ssc:100739136	complement C1q subcomponent subunit B-like	NM_000491.3	C1QB	Complement component 1, q subcomponent, B chain, isoform CRA_a	0.436598	-1.19562	2.46035e-51	3.93852e-49	down	406.516	931.1
LOC100738959	mRNA	ssc:100738959	alpha-actinin-1-like	NM_001130005.1	ACTN1	Actinin, alpha 1, isoform CRA_a	0.594754	-0.749636	2.48298e-19	1.45827e-17	down	411.75	692.303
ORAI1	mRNA	ssc:100154923	Uncharacterized protein	NM_032790.3	ORAI1	Uncharacterized protein	0.612913	-0.706246	2.2161e-17	1.17213e-15	down	416.395	679.37
0610007P14RIK	mRNA	ssc:100312958	Putative uncharacterized protein	NM_007176.3	C14orf1	Chromosome 14 open reading frame 1, isoform CRA_a	1.84767	0.885709	2.33379e-13	9.81764e-12	up	428.889	232.124
FETUIN	mRNA	ssc:397585	Alpha-2-HS-glycoprotein	NM_001622.2	AHSG	cDNA FLJ56822, highly similar to Alpha-2-HS-glycoprotein	208.39	7.70314	1.4686e-95	3.85007e-93	up	440.64	2.1145
PHB	mRNA	ssc:100524707	Uncharacterized protein	NM_002634.3	PHB	cDNA FLJ78511, highly similar to Homo sapiens prohibitin (PHB), mRNA	0.614968	-0.701416	8.64299e-19	4.94756e-17	down	460.128	748.215
ACE	mRNA	ssc:613133	Angiotensin I converting enzyme	NM_152831.1	ACE	cDNA FLJ60635, highly similar to Angiotensin-converting enzyme, somatic isoform (EC 3.4.15.1)	0.645157	-0.632278	8.58115e-16	4.10646e-14	down	473.065	733.255
C6H19orf33	mRNA	ssc:100515030	Uncharacterized protein				1.54088	0.623758	1.74236e-08	4.55457e-07	up	488.311	316.904
PRR5L	mRNA	ssc:100523837	Uncharacterized protein	NM_024841.4	PRR5L	Proline-rich protein 5-like	0.555337	-0.848565	2.96615e-29	2.47257e-27	down	490.736	883.673
GPR81	mRNA	ssc:100153287	G-protein coupled receptor 81	NM_032554.3	HCAR1	Hydroxycarboxylic acid receptor 1	0.556976	-0.844313	4.93456e-29	4.07586e-27	down	492.201	883.702
AACS	mRNA	ssc:100156545	Uncharacterized protein	NM_023928.3	AACS	Acetoacetyl-CoA synthetase, isoform CRA_b	0.657688	-0.604524	4.67904e-15	2.1482e-13	down	492.583	748.96
LEP	mRNA	ssc:396832	Leptin	NM_000230.2	LEP	Leptin	3.00873	1.58916	5.21864e-38	5.86335e-36	up	502.345	166.962
LOC100738911	mRNA	ssc:100738911	Uncharacterized protein	NM_001164783.1	BCKDHA	Branched chain keto acid dehydrogenase E1, alpha polypeptide, isoform CRA_a	0.569071	-0.813318	2.04208e-27	1.59221e-25	down	502.592	883.18
LOC102165918	mRNA	ssc:102165918	NFU1 iron-sulfur cluster scaffold homolog, mitochondrial-like	NM_015700.3	NFU1	NFU1 iron-sulfur cluster scaffold homolog, mitochondrial	1.83257	0.873871	3.35191e-15	1.54675e-13	up	507.697	277.041
LOC100523701	mRNA	ssc:100523701	Uncharacterized protein	NM_001159.3	AOX1	cDNA FLJ51005, highly similar to Aldehyde oxidase (EC 1.2.3.1)	2.7549	1.462	4.53644e-34	4.50878e-32	up	508.826	184.698
SMTN	mRNA	ssc:414369	Uncharacterized protein	NM_134270.2	SMTN	Smoothelin	0.661048	-0.597173	3.25406e-15	1.50544e-13	down	511.111	773.182
LOC100157318	mRNA	ssc:100157318	Uncharacterized protein	NM_001647.3	APOD	cDNA FLJ57921, highly similar to Apolipoprotein D	1.51586	0.600134	2.63635e-08	6.71676e-07	up	513.029	338.441
C-JUN	mRNA	ssc:396913	Transcription factor AP-1	NM_002228.3	JUN	Transcription factor AP-1	0.632863	-0.660034	1.58752e-18	9.00208e-17	down	515.23	814.126
TMEM100	mRNA	ssc:100523465	Uncharacterized protein	NM_018286.2	TMEM100	cDNA FLJ37856 fis, clone BRSSN2014685, highly similar to Transmembrane protein 100	0.635473	-0.654098	2.51809e-19	1.4741e-17	down	549.866	865.286
ABHD5	mRNA	ssc:497624	1-acylglycerol-3-phosphate O-acyltransferase ABHD5	NM_016006.4	ABHD5	1-acylglycerol-3-phosphate O-acyltransferase ABHD5	0.569726	-0.811659	5.08934e-30	4.38386e-28	down	555.856	975.654
LOC100737213	mRNA	ssc:100737213	Uncharacterized protein	NM_030662.3	MAP2K2	Mitogen-activated protein kinase kinase 2, isoform CRA_d	0.612178	-0.707978	7.63847e-23	5.33484e-21	down	557.391	910.505
IFITM3	mRNA	ssc:100518544	IFITM3	NM_021034.2	IFITM3	Interferon-induced transmembrane protein 3	0.646736	-0.628752	3.50985e-18	1.95956e-16	down	558.818	864.06
TSPAN12	mRNA	ssc:100512202	Tetraspanin	NM_012338.3	TSPAN12	Tetraspanin-12	1.73088	0.791508	3.03214e-14	1.34433e-12	up	565.654	326.801
LOC100157053	mRNA	ssc:100157053	NADH dehydrogenase [ubiquinone] 1 beta subcomplex subunit 8, mitochondrial-like	NM_005004.3	NDUFB8	Uncharacterized protein	1.65089	0.723246	2.65288e-12	1.01454e-10	up	567.226	343.588
O3FAR1	mRNA	ssc:100135678	G protein-coupled receptor 120	NM_181745.3	FFAR4	cDNA FLJ52634, highly similar to G-protein coupled receptor 120	2.31751	1.21258	1.44339e-28	1.16042e-26	up	570.441	246.144
VEGFA	mRNA	ssc:397157	Vascular endothelial growth factor A	NM_003376.5	VEGFA	Vascular endothelial growth factor, isoform CRA_d	0.531911	-0.910742	1.64571e-39	1.9457e-37	down	575.964	1082.82
NDFIP1	mRNA	ssc:100628119	Nedd4 family interacting protein 1	NM_030571.3	NDFIP1	NEDD4 family-interacting protein 1	1.71646	0.779436	3.91782e-14	1.72013e-12	up	576.854	336.072
PECR	mRNA	ssc:100312978	Uncharacterized protein	NM_018441.5	PECR	cDNA FLJ55082, highly similar to Peroxisomal trans-2-enoyl-CoA reductase (EC 1.3.1.38)	1.90712	0.931398	3.01448e-19	1.74772e-17	up	587.113	307.853
HSD3B1	mRNA	ssc:445539	Hydroxy-delta-5-steroid dehydrogenase, 3 beta-and steroid delta-isomerase 1	NM_000862.2	HSD3B1	3 beta-hydroxysteroid dehydrogenase/Delta 5-->4-isomerase type 1	1.76307	0.818088	1.15861e-15	5.48643e-14	up	591.634	335.57
PMPCB	mRNA	ssc:100514358	Uncharacterized protein	NM_004279.2	PMPCB	cDNA FLJ78497	2.32396	1.21658	9.22364e-30	7.83317e-28	up	592.524	254.963
HSP27	mRNA	ssc:493184	Heat shock protein beta-1	NM_001540.3	HSPB1	Heat shock protein beta-1	0.606822	-0.720656	3.48688e-25	2.58501e-23	down	595.883	981.974
CLMP	mRNA	ssc:100512427	Uncharacterized protein	NM_024769.2	CLMP	CXADR-like membrane protein	1.64216	0.715593	1.21283e-12	4.75899e-11	up	596.851	363.455
S100A11	mRNA	ssc:445534	Protein S100-A11	NM_005620.1	S100A11	Protein S100-A11	0.338768	-1.56163	2.20611e-140	8.6753e-138	down	597.74	1764.45
LOC100511351	mRNA	ssc:100511351	nidogen-1-like	NM_002508.2	NID1	cDNA FLJ51241, highly similar to Nidogen-1	0.642891	-0.637355	7.24696e-20	4.399e-18	down	598.266	930.587
TTR	mRNA	ssc:397419	Transthyretin	NM_000371.3	TTR	Transthyretin amyloidosis variant F33V	111.225	6.79734	1.13106e-146	4.87139e-144	up	640.205	5.75593
LOC100525869	mRNA	ssc:100525869	Uncharacterized protein	NM_001916.4	CYC1	Cytochrome c1, heme protein, mitochondrial	0.648507	-0.624806	2.36604e-20	1.47077e-18	down	640.205	987.198
SERINC2	mRNA	ssc:100626004	Uncharacterized protein	NM_178865.4	SERINC2	Serine incorporator 2, isoform CRA_b	0.646994	-0.628176	8.53273e-21	5.43481e-19	down	648.003	1001.56
CD9	mRNA	ssc:397067	CD9 antigen	NM_001769.3	CD9	Tetraspanin	3.23888	1.6955	1.79496e-54	2.95172e-52	up	663.451	204.84
TMEM141	mRNA	ssc:100512883	transmembrane protein 141	NM_032928.3	TMEM141	Transmembrane protein 141	0.646238	-0.629862	1.49775e-22	1.02624e-20	down	703.31	1088.31
APOL6	mRNA	ssc:100518305	Uncharacterized protein	NM_030641.3	APOL6	Apolipoprotein L6	0.598695	-0.740107	7.69095e-33	7.40008e-31	down	746.056	1246.14
LRP1	mRNA	ssc:100627964	Prolow-density lipoprotein receptor-related protein 1	NM_002332.2	LRP1	Prolow-density lipoprotein receptor-related protein 1	0.656492	-0.607151	1.06133e-22	7.35573e-21	down	764.588	1164.66
ANPEP	mRNA	ssc:397520	Aminopeptidase N	NM_001150.2	ANPEP	Alanyl (Membrane) aminopeptidase (Aminopeptidase N, aminopeptidase M, microsomal aminopeptidase, CD13, p150), isoform CRA_a	0.612615	-0.706947	1.02943e-30	9.08362e-29	down	766.635	1251.41
LCN2	mRNA	ssc:100153501	Lipocalin 2	NM_005564.3	LCN2	Neutrophil gelatinase-associated lipocalin	2.4898	1.31603	3.52555e-43	4.68924e-41	up	770.391	309.419
TF	mRNA	ssc:396996	Serotransferrin	NM_001063.3	TF	TF protein	148.89	7.2181	3.33109e-174	1.62854e-171	up	781.313	5.2476
CCL23	mRNA	ssc:100516039	C-C motif chemokine	NM_145898.3	CCL23	C-C motif chemokine 23	3.32469	1.73322	4.48425e-67	8.72211e-65	up	796.281	239.505
LOC100739326	mRNA	ssc:100739326	ATP synthase lipid-binding protein, mitochondrial-like	NM_005176.5	ATP5G2	ATP synthase F(0) complex subunit C2, mitochondrial	0.342016	-1.54786	1.40581e-186	7.47932e-184	down	815.026	2383.01
LOC100737214	mRNA	ssc:100737214	DNA-directed RNA polymerases I, II, and III subunit RPABC2-like	NM_021974.4	POLR2F	DNA-directed RNA polymerases I, II, and III subunit RPABC2	1.61539	0.691886	7.39101e-16	3.55574e-14	up	819.593	507.364
LPIN1	mRNA	ssc:100170845	Lipin 1	NM_145693.2	LPIN1	Phosphatidate phosphatase LPIN1	0.611189	-0.71031	2.33577e-33	2.29629e-31	down	828.048	1354.82
LOC100623428	mRNA	ssc:100623428	60S ribosomal protein L36a-like	NM_021029.5	RPL36A	60S ribosomal protein L36a	1.8569	0.892896	5.04199e-25	3.72263e-23	up	840.269	452.512
LOC100519729	mRNA	ssc:100519729	Uncharacterized protein	NM_014604.3	TAX1BP3	Tax1-binding protein 3	4.06219	2.02226	6.13308e-89	1.56255e-86	up	856.98	210.965
CXCL12	mRNA	ssc:494460	Uncharacterized protein	NM_199168.3	CXCL12	Stromal cell-derived factor 1	0.630118	-0.666305	2.05443e-30	1.7953e-28	down	860.029	1364.87
ATOX1	mRNA	ssc:100312962	Antioxidant protein 1 homolog (Yeast)	NM_004045.3	ATOX1	Copper transport protein ATOX1	1.69502	0.761299	2.18775e-20	1.36463e-18	up	901.752	532.002
LOC595122	mRNA	ssc:595122	Histone H1.3-like protein	NM_005320.2	HIST1H1D	Histone H1.3	0.616001	-0.698996	5.00999e-35	5.23848e-33	down	901.958	1464.22
SMAF1	mRNA	ssc:641357	Adipogenin	NM_174906.3	ADIG	Adipogenin	0.606616	-0.721144	4.83025e-39	5.53002e-37	down	945.741	1559.04
LOC780439	mRNA	ssc:780439	Superoxide dismutase [Cu-Zn]	NM_003102.2	SOD3	Extracellular superoxide dismutase [Cu-Zn]	1.67165	0.741271	5.81424e-21	3.75621e-19	up	976.705	584.277
RPL15	mRNA	ssc:100620094	60S ribosomal protein L15	NM_002948.3	RPL15	60S ribosomal protein L15	0.592816	-0.754345	2.00452e-44	2.81084e-42	down	982.687	1657.66
OPTN	mRNA	ssc:397011	Optineurin	NM_021980.4	OPTN	Optineurin	1.57256	0.653118	6.22328e-17	3.18003e-15	up	983.499	625.411
MT-2B	mRNA	ssc:396827	Metallothionein-2A	NM_005953.3	MT2A	Metallothionein-2	0.645557	-0.631385	1.02001e-31	9.22551e-30	down	1006.51	1559.14
LOC100737528	mRNA	ssc:100737528	fatty acid-binding protein, heart-like	NM_004102.3	FABP3	Fatty acid-binding protein, heart	0.50103	-0.997032	1.11694e-82	2.76772e-80	down	1008.34	2012.54
LOC102166965	mRNA	ssc:102166965	nidogen-1-like	NM_002508.2	NID1	cDNA FLJ51241, highly similar to Nidogen-1	0.655255	-0.609872	3.42113e-30	2.97523e-28	down	1026.92	1567.2
LOC100738647	mRNA	ssc:100738647	glutamine synthetase-like	NM_002065.5	GLUL	cDNA FLJ57219, highly similar to Glutamine synthetase (EC 6.3.1.2)	0.411286	-1.28179	1.57615e-155	7.12776e-153	down	1071.63	2605.57
PON2	mRNA	ssc:100142663	Celiac disease 2	NM_001018161.1	PON2	cDNA FLJ54305, highly similar to Serum paraoxonase/arylesterase 2 (EC 3.1.1.2)	2.2748	1.18574	3.30947e-53	5.39324e-51	up	1135.36	499.102
S100A9	mRNA	ssc:100127489	Calcium-binding protein A9	NM_002965.3	S100A9	Protein S100-A9	13.5271	3.75778	8.73087e-229	5.84936e-226	up	1157.48	85.5679
LOC100515857	mRNA	ssc:100515857	c-C motif chemokine 3-like	NM_002983.2	CCL3	C-C motif chemokine 3	1.64918	0.721751	1.58597e-23	1.12065e-21	up	1162.79	705.071
LOC100523874	mRNA	ssc:100523874	Uncharacterized protein	NM_213725.1	RPLP1	Ribosomal protein, large, P1, isoform CRA_a	1.60606	0.68353	1.43577e-21	9.51341e-20	up	1173.71	730.798
LOC100154530	mRNA	ssc:100154530	Uncharacterized protein	NM_198951.1	TGM2	cDNA FLJ58187, highly similar to Protein-glutamine gamma-glutamyltransferase 2(EC 2.3.2.13)	0.62046	-0.688591	5.81704e-44	7.97154e-42	down	1180.91	1903.28
HP	mRNA	ssc:397061	Alpha 1 S haptoglobin	NM_005143.3	HP	cDNA FLJ31310 fis, clone LIVER1000165, highly similar to Haptoglobin	97.6249	6.60918	1.70607e-281	1.40278e-278	up	1226.44	12.5628
CYB5A	mRNA	ssc:414799	Cytochrome b5	NM_148923.3	CYB5A	Cytochrome b5	1.51305	0.597457	5.6307e-18	3.08648e-16	up	1247.75	824.66
S100A8	mRNA	ssc:100127488	Protein S100	NM_002964.4	S100A8	Protein S100-A8	14.0646	3.814	8.81523e-254	6.37835e-251	up	1271.62	90.4128
ALDH2	mRNA	ssc:733685	Mitochondrial aldehyde dehydrogenase 2	NM_001204889.1	ALDH2	ALDH2	1.56081	0.642297	4.68509e-21	3.04851e-19	up	1288.04	825.238
SDC4	mRNA	ssc:397528	Syndecan-4	NM_002999.3	SDC4	Syndecan-4	0.643774	-0.635373	2.12245e-41	2.62966e-39	down	1313.79	2040.76
C3	mRNA	ssc:397072	Complement component C3d	NM_000064.2	C3	cDNA FLJ57339, highly similar to Complement C3	4.28921	2.10071	4.34846e-143	1.82929e-140	up	1321.85	308.179
LOC100739437	mRNA	ssc:100739437	60S ribosomal protein L27a-like	NM_032650.1	RPL27A	60S ribosomal protein L27a	0.630336	-0.665808	1.68693e-47	2.50122e-45	down	1374.15	2180.03
OAS1	mRNA	ssc:397570	2'-5'-oligoadenylate synthase 1	NM_016816.2	OAS1	cDNA FLJ60887, highly similar to 2'-5'-oligoadenylate synthetase 1 (EC 2.7.7.-)	0.505749	-0.983507	2.67937e-113	8.35641e-111	down	1434.14	2835.68
SFRP1	mRNA	ssc:100621622	Uncharacterized protein	NM_003012.4	SFRP1	cDNA FLJ77519, highly similar to Homo sapiens secreted frizzled related protein mRNA	1.66159	0.732563	2.69469e-32	2.56548e-30	up	1584.01	953.311
PPAP2B	mRNA	ssc:100512419	Uncharacterized protein	NM_177414.1	PPAP2B	Lipid phosphate phosphohydrolase 3	0.604299	-0.726665	2.39364e-66	4.55775e-64	down	1612.12	2667.75
ATP5G2	mRNA	ssc:100037988	Mitochondrial ATP5G2	NM_005176.5	ATP5G2	ATP synthase F(0) complex subunit C2, mitochondrial	4.26878	2.09382	7.11788e-175	3.57654e-172	up	1626.71	381.072
LOC100737824	mRNA	ssc:100737824	ATP synthase subunit f, mitochondrial-like	NM_004889.3	ATP5J2	ATP synthase subunit f, mitochondrial	0.616361	-0.698153	1.27733e-63	2.28768e-61	down	1681.38	2727.91
ATP5J2	mRNA	ssc:100037979	ATP synthase subunit f, mitochondrial	NM_004889.3	ATP5J2	ATP synthase subunit f, mitochondrial	1.66333	0.734073	1.19285e-39	1.41958e-37	up	1957.2	1176.68
COL1A1	mRNA	ssc:397571	Collagen alpha-1(I) chain	NM_000088.3	COL1A1	cDNA FLJ51252, highly similar to Collagen alpha-1(I) chain	0.501939	-0.994415	7.67375e-180	3.96601e-177	down	2234.96	4452.66
EPAS1	mRNA	ssc:100037272	Hypoxia-inducible factor 2 alpha	NM_001430.4	EPAS1	cDNA FLJ41851 fis, clone NT2RI3003925, highly similar to Endothelial PAS domain-containing protein 1	0.656565	-0.60699	2.67897e-63	4.75096e-61	down	2243.43	3416.92
LOC100625485	mRNA	ssc:100625485	myosin light polypeptide 6-like	NM_079425.1	MYL6	cDNA FLJ56329, highly similar to Myosin light polypeptide 6	0.480023	-1.05882	4.50298e-213	2.71514e-210	down	2300.01	4791.46
S100A12	mRNA	ssc:100301483	Calcium-binding protein A12	NM_005621.1	S100A12	Protein S100-A12	7.59232	2.92454	0	0	up	2449.23	322.593
SFRP5	mRNA	ssc:100153176	Uncharacterized protein	NM_003015.3	SFRP5	Secreted frizzled-related protein 5	1.56249	0.643848	2.00248e-41	2.49813e-39	up	2627.9	1681.87
SDR16C5	mRNA	ssc:100157319	Uncharacterized protein	NM_138969.2	SDR16C5	cDNA FLJ37840 fis, clone BRSSN2011799, highly similar to Homo sapiens epidermal retinal dehydrogenase 2 (RDHE2), mRNA	1.98466	0.988889	3.63719e-91	9.39903e-89	up	2692.48	1356.65
CD59	mRNA	ssc:397347	CD59 glycoprotein	NM_203331.2	CD59	CD59 glycoprotein	1.5318	0.61523	3.65356e-39	4.23649e-37	up	2705.75	1766.38
ACE2	mRNA	ssc:100144303	Angiotensin converting enzyme 2	NM_021804.2	ACE2	cDNA, FLJ96113, highly similar to Homo sapiens angiotensin I converting enzyme (peptidyl-dipeptidase A) 2 (ACE2), mRNA	1.99361	0.995381	3.08582e-96	8.33125e-94	up	2813.06	1411.04
ALB	mRNA	ssc:396960	Serum albumin	NM_000477.5	ALB	Serum albumin	1113.51	10.1209	0	0	up	2910.14	2.61348
RDH16	mRNA	ssc:100511633	Uncharacterized protein	NM_003708.3	RDH16	Retinol dehydrogenase 16	1.77727	0.829667	3.57983e-76	8.09444e-74	up	3066.25	1725.25
ANGPTL4	mRNA	ssc:397628	Angiopoietin-related protein 4	NM_139314.2	ANGPTL4	Angiopoietin-related protein 4	0.634052	-0.657328	1.23472e-106	3.66146e-104	down	3239.44	5109.11
PCK1	mRNA	ssc:100144531	Phosphoenolpyruvate carboxykinase 1 (Soluble)	NM_002591.3	PCK1	cDNA FLJ50350, highly similar to Phosphoenolpyruvate carboxykinase, cytosolic (GTP) (EC 4.1.1.32)	0.62523	-0.677541	2.75244e-118	8.89087e-116	down	3377.35	5401.77
MYOC	mRNA	ssc:397046	Uncharacterized protein	NM_000261.1	MYOC	cDNA FLJ53409, highly similar to Myocilin	1.52024	0.604301	2.55203e-49	3.84697e-47	up	3561.97	2343.03
ACLY	mRNA	ssc:100125957	ATP citrate lyase	NM_198830.1	ACLY	ATP citrate lyase, isoform CRA_b	0.618466	-0.693234	3.23425e-142	1.32965e-139	down	3879.29	6272.44
C14H10orf116	mRNA	ssc:100154721	chromosome 10 open reading frame 116 ortholog	NM_006829.2	ADIRF	Adipogenesis regulatory factor	1.60856	0.685772	3.58626e-80	8.64958e-78	up	4606.52	2863.75
LOC100738912	mRNA	ssc:100738912	60S ribosomal protein L18	NM_001270490.1	RPL18	60S ribosomal protein L18	0.626792	-0.673942	4.84071e-163	2.24522e-160	down	4729.06	7544.87
ANXA1	mRNA	ssc:396942	Annexin A1	NM_000700.1	ANXA1	Annexin A1	1.76183	0.817073	1.69951e-123	5.91202e-121	up	5161.84	2929.82
LOC100523909	mRNA	ssc:100523909	Uncharacterized protein	NM_001099772.1	CYP4B1	cDNA FLJ50879, highly similar to Cytochrome P450 4B1 (EC 1.14.14.1)	2.35556	1.23607	6.56638e-256	4.94913e-253	up	5247.18	2227.57
RPS16	mRNA	ssc:414397	Ribosomal protein S16	NM_001020.4	RPS16	40S ribosomal protein S16	0.571269	-0.807758	2.08001e-273	1.63588e-270	down	5406.44	9463.91
GLUL	mRNA	ssc:396944	Glutamine synthetase	NM_002065.5	GLUL	cDNA FLJ57219, highly similar to Glutamine synthetase (EC 6.3.1.2)	0.429322	-1.21987	0	0	down	6069.13	14136.5
LOC100514795	mRNA	ssc:100514795	Uncharacterized protein	NM_000984.5	RPL23A	Ribosomal protein L23a, isoform CRA_a	2.25797	1.17503	2.36821e-293	2.03993e-290	up	6548.12	2900
LOC100738213	mRNA	ssc:100738213	collagen alpha-1(I) chain-like	NM_000088.3	COL1A1	cDNA FLJ51252, highly similar to Collagen alpha-1(I) chain	0.526774	-0.924744	0	0	down	6559.59	12452.4
LOC100513601	mRNA	ssc:100513601	MHC class I antigen	NM_002116.7	HLA-A	MHC class I antigene	0.661294	-0.596637	1.66734e-228	1.07716e-225	down	8576.09	12968.7
FABP3	mRNA	ssc:399532	Fatty acid binding protein 3	NM_004102.3	FABP3	Fatty acid-binding protein, heart	4.65639	2.21921	0	0	up	8926.06	1916.95
FHL1C	mRNA	ssc:397667	Uncharacterized protein	NM_001449.4	FHL1	cDNA FLJ34383 fis, clone HCHON1000015, highly similar to Four and a half LIM domains protein 1	1.51022	0.59476	7.22956e-130	2.61551e-127	up	9904.6	6558.38
LOC100623279	mRNA	ssc:100623279	40S ribosomal protein S16-like	NM_001020.4	RPS16	40S ribosomal protein S16	1.59675	0.675135	1.92585e-166	9.16754e-164	up	9974.25	6246.61
RPL31	mRNA	ssc:100737826	60S ribosomal protein L31	NM_001099693.1	RPL31	cDNA, FLJ92036, highly similar to Homo sapiens ribosomal protein L31 (RPL31), mRNA	2.29848	1.20068	0	0	up	11691.5	5086.61
GPX3	mRNA	ssc:396598	Glutathione peroxidase	NM_002084.3	GPX3	Glutathione peroxidase 3 (Plasma), isoform CRA_a	0.448808	-1.15583	0	0	down	11852.3	26408.3
APOE	mRNA	ssc:397576	Apolipoprotein E	NM_000041.2	APOE	MRNA for apolipoprotein E (apo E)	1.75826	0.814147	0	0	up	24527.4	13949.8

## Sheet: Sheet2
Table S2. List of differentially expressed genes (DEGs) between groups. List of differentially expressed genes (DEGs) for CMT versus CM.
AccID	GeneType	KeggID	Description	Blast_AccID	Blast_Symbol	Blast_Description	FoldChange	Log2FC	P-Value	FDR	Style	CMT	CM
LOC733634	mRNA	ssc:733634	Uncharacterized protein	NM_001353.5	AKR1C1	Aldo-keto reductase family 1 member C1	0.0405251	-4.62504	3.68442e-07	7.5671e-06	down	1.0465	25.8234
ETNPPL	mRNA	ssc:100519324	Uncharacterized protein	NM_031279.3	ETNPPL	cDNA FLJ54670, highly similar to Homo sapiens alanine-glyoxylate aminotransferase 2-like 1 (AGXT2L1), mRNA	0.0767844	-3.70304	0.000369691	0.00436782	down	1.1113	14.473
C3H7orf61	mRNA	ssc:100514219	Uncharacterized protein	NM_001004323.1	C7orf61	Uncharacterized protein C7orf61	0.0405251	-4.62504	1.56008e-07	3.32124e-06	down	1.11371	27.482
SMIM9	mRNA	ssc:102165426	small integral membrane protein 9	NM_001162936.1	SMIM9	Small integral membrane protein 9	0.108067	-3.21	0.00429142	0.0344172	down	1.13587	10.5108
CYP4F2	mRNA	ssc:100113470	Cytochrome P450	NM_001199209.1	CYP4F3	Cytochrome P450, family 4, subfamily F, polypeptide 3, isoform CRA_b	0.0972603	-3.36201	0.00176825	0.0166435	down	1.17484	12.0793
LOC100736786	mRNA	ssc:100736786	6-phosphofructo-2-kinase/fructose-2,6-bisphosphatase 1-like	NM_002625.3	PFKFB1	6-phosphofructo-2-kinase/fructose-2, 6-biphosphatase 1 splice variant 3	0.0313743	-4.99427	3.51008e-10	9.8244e-09	down	1.19953	38.2329
LOC100525396	mRNA	ssc:100525396	C-X-C motif chemokine	NM_002089.3	CXCL2	C-X-C motif chemokine 2	0.0670761	-3.89806	5.15782e-05	0.000747305	down	1.20906	18.0252
LOC100739609	mRNA	ssc:100739609	protein-glutamine gamma-glutamyltransferase E-like	NM_003245.3	TGM3	cDNA FLJ56823, highly similar to Protein-glutamine gamma-glutamyltransferase E (EC 2.3.2.13)	0.0884184	-3.49951	0.000473114	0.00539894	down	1.28989	14.5885
FETUIN	mRNA	ssc:397585	Alpha-2-HS-glycoprotein	NM_001622.2	AHSG	cDNA FLJ56822, highly similar to Alpha-2-HS-glycoprotein	0.00293838	-8.41076	1.02614e-88	2.01357e-86	down	1.29477	440.64
SERPINA6	mRNA	ssc:396736	Serpin peptidase inhibitor clade A member 6	NM_001756.3	SERPINA6	cDNA, FLJ94361, highly similar to Homo sapiens serine (or cysteine) proteinase inhibitor, clade A(alpha-1 antiproteinase, antitrypsin), member 6 (SERPINA6), mRNA	0.0405251	-4.62504	1.18029e-08	2.83724e-07	down	1.31633	32.4819
FGB	mRNA	ssc:100514354	Fibrinogen beta chain	NM_005141.4	FGB	cDNA FLJ53952, highly similar to Fibrinogen beta chain	0.0447174	-4.48302	3.56502e-08	8.13646e-07	down	1.37606	30.7723
CDSN	mRNA	ssc:100144482	Corneodesmosin	NM_001264.4	CDSN	cDNA FLJ78714, highly similar to Homo sapiens corneodesmosin, mRNA	0.131433	-2.9276	0.00628054	0.0468911	down	1.38538	10.5406
APOC4	mRNA	ssc:100381253	Uncharacterized protein	NM_001646.2	APOC4	Apolipoprotein C-IV	0.0133233	-6.2299	7.85245e-26	4.52908e-24	down	1.40068	105.13
SARDH	mRNA	ssc:100154338	Uncharacterized protein	NM_007101.3	SARDH	Sarcosine dehydrogenase, mitochondrial	0.116132	-3.10617	0.00258862	0.0227741	down	1.40175	12.0704
CLEC4G	mRNA	ssc:100240718	C-type lectin domain family 4, member G	NM_198492.3	CLEC4G	C-type lectin domain family 4 member G	0.114424	-3.12754	0.00159102	0.0152537	down	1.507	13.1703
LOC100623625	mRNA	ssc:100623625	tristetraprolin-like	NM_003407.3	ZFP36	Tristetraprolin	0.0926288	-3.43239	0.000211874	0.00265253	down	1.54264	16.654
LOC100737693	mRNA	ssc:100737693	Uncharacterized protein	NM_014217.3	KCNK2	Potassium channel subfamily k member 2 variant 2	0.0374078	-4.74052	7.54106e-11	2.21724e-09	down	1.56735	41.899
PZP	mRNA	ssc:100153288	Uncharacterized protein	NM_000014.4	A2M	Alpha-2-macroglobulin	0.041683	-4.5844	1.00419e-10	2.92871e-09	down	1.74765	41.9271
SERPINB7	mRNA	ssc:100152588	Uncharacterized protein	NM_003784.3	SERPINB7	Serpin B7	0.121575	-3.04008	0.00112598	0.011337	down	1.75174	14.4087
PPP4R4	mRNA	ssc:100737576	Uncharacterized protein	NM_058237.1	PPP4R4	Serine/threonine-protein phosphatase 4 regulatory subunit 4	0.123786	-3.01408	0.000984295	0.0101482	down	1.84121	14.8742
A1BG	mRNA	ssc:100516980	Alpha-1B-glycoprotein	NM_130786.3	A1BG	Alpha-1B-glycoprotein	0.0136986	-6.18982	2.62944e-34	2.06388e-32	down	1.94362	141.884
UPB1	mRNA	ssc:100155919	Uncharacterized protein	NM_016327.2	UPB1	Ureidopropionase, beta, isoform CRA_b	0.0446148	-4.48633	2.24926e-11	6.80166e-10	down	2.02164	45.3132
LOC100737852	mRNA	ssc:100737852	peptidyl-prolyl cis-trans isomerase C-like	NM_000943.4	PPIC	cDNA FLJ57929, moderately similar to Peptidyl-prolyl cis-trans isomerase C (EC5.2.1.8)	0.112223	-3.15555	0.000204743	0.0025704	down	2.02642	18.0571
AKR1D1	mRNA	ssc:100520813	aldo-keto reductase family 1, member D1	NM_005989.3	AKR1D1	Aldo-keto reductase family 1, member D1	0.126861	-2.97868	0.000671635	0.00731745	down	2.03445	16.0368
LOC102157778	mRNA	ssc:102157778	uncharacterized LOC102157778				0.1621	-2.62504	0.00492582	0.0385461	down	2.03849	12.5755
TFR2	mRNA	ssc:100517580	Uncharacterized protein	NM_003227.3	TFR2	Transferrin receptor protein 2	0.0951459	-3.39371	2.58803e-05	0.000394609	down	2.06374	21.6902
LECT2	mRNA	ssc:100518899	Uncharacterized protein	NM_002302.2	LECT2	Leukocyte cell-derived chemotaxin-2	0.0648402	-3.94697	4.48581e-08	1.00724e-06	down	2.11616	32.6366
CPB2	mRNA	ssc:100155038	Uncharacterized protein	NM_016413.3	CPB2	Carboxypeptidase B2	0.042658	-4.55104	1.0766e-12	3.55967e-11	down	2.17577	51.0049
APOC3	mRNA	ssc:406187	Apolipoprotein C-III	NM_000040.1	APOC3	Apolipoprotein C-III variant 3	0.0013718	-9.50972	2.33204e-285	1.68401e-282	down	2.25678	1645.13
HRH4	mRNA	ssc:397224	Uncharacterized protein	NM_021624.3	HRH4	Histamine H4 receptor isoform 67	0.169148	-2.56364	0.00350064	0.0292579	down	2.35777	13.9391
KNG1	mRNA	ssc:396568	Uncharacterized protein	NM_001166451.1	KNG1	cDNA FLJ53075, highly similar to Kininogen-1	0.060161	-4.05503	7.267e-10	1.97875e-08	down	2.44618	40.6606
LOC100738076	mRNA	ssc:100738076	uncharacterized LOC100738076	NM_032048.2	EMILIN2	EMILIN-2	0.0941228	-3.40931	3.59411e-06	6.31172e-05	down	2.46674	26.2077
LOC102164923	mRNA	ssc:102164923	pro-neuregulin-2, membrane-bound isoform-like	NM_013985.1	NRG2	Pro-neuregulin-2, membrane-bound isoform	0.121575	-3.04008	0.000107462	0.00145537	down	2.47715	20.3754
EGR3	mRNA	ssc:100516296	Uncharacterized protein	NM_004430.2	EGR3	cDNA FLJ52067, highly similar to Early growth response protein 3	0.150402	-2.7331	0.000875283	0.00918157	down	2.53116	16.8292
LOC102158039	mRNA	ssc:102158039	Fanconi anemia group C protein-like	NM_001243744.1	FANCC	Fanconi anemia, complementation group C, isoform CRA_a	0.194521	-2.36201	0.00611453	0.0458984	down	2.63943	13.5689
SAG	mRNA	ssc:397151	S-arrestin	NM_000541.4	SAG	cDNA FLJ51384, highly similar to S-arrestin	0.194521	-2.36201	0.00512956	0.0399499	down	2.75073	14.1411
LOC102161387	mRNA	ssc:102161387	A-kinase anchor protein 13-like	NM_144767.3	AKAP13	A-kinase anchor protein 13	0.169148	-2.56364	0.00137801	0.0135202	down	2.8303	16.7326
LOC100737618	mRNA	ssc:100737618	protein phosphatase 1H-like	NM_020700.1	PPM1H	Protein phosphatase 1H	0.194521	-2.36201	0.00396485	0.0322857	down	2.9146	14.9835
LOC733603	mRNA	ssc:733603	Serum amyloid A protein	NM_199161.3	SAA1	Serum amyloid A protein	0.138943	-2.84743	0.000105774	0.00143899	down	3.03515	21.8445
ANKRD22	mRNA	ssc:100152630	ankyrin repeat domain 22	NM_144590.2	ANKRD22	ankyrin repeat domain 22	0.19849	-2.33286	0.00380345	0.0312534	down	3.0482	15.3569
F2	mRNA	ssc:100144442	Prothrombin	NM_000506.3	F2	cDNA FLJ54622, highly similar to Prothrombin (EC 3.4.21.5)	0.0422871	-4.56364	2.5442e-19	1.1628e-17	down	3.43152	81.1482
ICA	mRNA	ssc:396845	Inhibitor of carbonic anhydrase	NM_001063.3	TF	TF protein	0.0604727	-4.04757	1.38312e-13	4.83904e-12	down	3.5504	58.7108
LOC100516996	mRNA	ssc:100516996	uncharacterized LOC100516996	np_001010907	np_001010907		0.224447	-2.15555	0.00490111	0.0384027	down	3.60807	16.0754
LOC733662	mRNA	ssc:733662	Uncharacterized protein	NM_000504.3	F10	Coagulation factor X, isoform CRA_a	0.121575	-3.04008	1.83091e-06	3.37624e-05	down	3.75923	30.921
ALB	mRNA	ssc:396960	Serum albumin	NM_000477.5	ALB	Serum albumin	0.00137477	-9.5066	0	0	down	4.00077	2910.14
LOC100737465	mRNA	ssc:100737465	uncharacterized LOC100737465				0.146557	-2.77047	1.57659e-05	0.000250989	down	4.09025	27.909
LOC100524561	mRNA	ssc:100524561	platelet basic protein-like	NM_002704.3	PPBP	Platelet basic protein	0.198123	-2.33553	0.000782734	0.00834161	down	4.09248	20.6563
LOC100737940	mRNA	ssc:100737940	nucleolar protein 12-like	NM_024313.2	NOL12	Nucleolar protein 12	0.224447	-2.15555	0.00257215	0.0227066	down	4.14273	18.4575
CYP2D25	mRNA	ssc:397687	Vitamin D(3) 25-hydroxylase	NM_001025161.2	CYP2D6	Nonfunctional cytochrome P450 family 2 subfamily D polypeptide 6	0.0344895	-4.8577	1.08569e-28	7.02508e-27	down	4.17387	121.019
FRMPD1	mRNA	ssc:100153190	Uncharacterized protein	NM_014907.2	FRMPD1	FERM and PDZ domain-containing protein 1	0.160376	-2.64047	4.12286e-05	0.000608586	down	4.26021	26.5639
GOLT1A	mRNA	ssc:100511892	Uncharacterized protein	NM_198447.1	GOLT1A	Vesicle transport protein GOT1A	0.231572	-2.11047	0.00298557	0.0256905	down	4.26483	18.4169
BCO2	mRNA	ssc:100517547	Uncharacterized protein	NM_031938.5	BCO2	Beta,beta-carotene 9',10'-dioxygenase variant 2	0.180626	-2.46892	0.000199594	0.00251275	down	4.27261	23.6544
LOC100523405	mRNA	ssc:100523405	disintegrin and metalloproteinase domain-containing protein 12-like	NM_021641.4	ADAM12	cDNA FLJ77564	0.180112	-2.47304	0.000189838	0.00241348	down	4.28082	23.7676
SPAG17	mRNA	ssc:100155374	Uncharacterized protein	NM_206996.2	SPAG17	Sperm associated antigen 17	0.234362	-2.09319	0.00287728	0.0248772	down	4.39763	18.7643
LOC100515066	mRNA	ssc:100515066	N-alpha-acetyltransferase 38, NatC auxiliary subunit-like	NM_016200.4	LSM8	U6 snRNA-associated Sm-like protein LSm8	0.198941	-2.32958	0.000492237	0.00559242	down	4.438	22.3081
NFE2	mRNA	ssc:100157948	Uncharacterized protein	NM_006163.2	NFE2	cDNA FLJ78141, highly similar to nuclear factor erythroid 2 isoform f=basic leucine zipper protein	0.155053	-2.68917	1.53682e-05	0.000245741	down	4.48467	28.9235
ACSM5	mRNA	ssc:100511318	Uncharacterized protein	NM_017888.2	ACSM5	Acyl-coenzyme A synthetase ACSM5, mitochondrial	0.169536	-2.56033	5.08752e-05	0.000738897	down	4.55662	26.8769
LOC102162349	mRNA	ssc:102162349	WD repeat-containing protein 64-like	NM_144625.4	WDR64	WD repeat domain 64	0.259361	-1.94697	0.00537111	0.0413319	down	4.69131	18.088
TTR	mRNA	ssc:397419	Transthyretin	NM_000371.3	TTR	Transthyretin amyloidosis variant F33V	0.0073404	-7.08993	4.80324e-143	1.52128e-140	down	4.69936	640.205
LOC102157943	mRNA	ssc:102157943	splicing regulatory glutamine/lysine-rich protein 1-like				0.259361	-1.94697	0.00436415	0.0349074	down	4.91872	18.9648
WNT3	mRNA	ssc:100519512	Protein Wnt	NM_030753.4	WNT3	Proto-oncogene Wnt-3	0.250994	-1.99427	0.00308972	0.0264104	down	4.95878	19.7565
CCL16	mRNA	ssc:100516396	C-C motif chemokine	NM_004590.2	CCL16	C-C motif chemokine 16	0.0255948	-5.288	7.53211e-50	8.44579e-48	down	5.40025	210.99
TMEM169	mRNA	ssc:100513571	transmembrane protein 169	NM_138390.3	TMEM169	Transmembrane protein 169	0.166939	-2.5826	5.82796e-06	0.000100202	down	5.55872	33.2979
CEBPE	mRNA	ssc:100157564	Uncharacterized protein	NM_001805.3	CEBPE	CCAAT/enhancer-binding protein epsilon	0.155616	-2.68393	1.36685e-06	2.56505e-05	down	5.62957	36.176
RPS6KL1	mRNA	ssc:100152357	Uncharacterized protein	NM_031464.4	RPS6KL1	cDNA FLJ58323, highly similar to Ribosomal protein S6 kinase-like 1 (EC 2.7.11.1)	0.273545	-1.87015	0.00373822	0.0308297	down	5.68321	20.7762
LOC102157879	mRNA	ssc:102157879	sideroflexin-2-like	NM_178858.4	SFXN2	Sideroflexin-2	0.29434	-1.76444	0.00659641	0.0487653	down	5.84326	19.852
ELP5	mRNA	ssc:100739487	elongator acetyltransferase complex subunit 5	NM_203415.1	ELP5	Elongator complex protein 5	0.11861	-3.0757	8.80719e-10	2.36601e-08	down	5.98368	50.4483
LHFPL5	mRNA	ssc:100152593	Uncharacterized protein	NM_182548.3	LHFPL5	Tetraspan membrane protein of hair cell stereocilia	0.216134	-2.21	0.000147177	0.00193376	down	6.12001	28.3158
MIOX	mRNA	ssc:397189	Inositol oxygenase	NM_017584.5	MIOX	Inositol oxygenase	0.232877	-2.10236	0.000226309	0.00279641	down	6.64982	28.5551
LOC100523295	mRNA	ssc:100523295	regucalcin-like	NM_152869.3	RGN	Regucalcin	0.290075	-1.7855	0.00309228	0.0264072	down	6.71114	23.1359
LOC100739474	mRNA	ssc:100739474	nucleolar protein 8-like	NM_017948.5	NOL8	Nucleolar protein 8, isoform CRA_a	0.299262	-1.74052	0.00398833	0.0324038	down	6.80959	22.7546
LOC100524999	mRNA	ssc:100524999	placenta-specific gene 8 protein-like	NM_016619.2	PLAC8	Placenta-specific gene 8 protein	0.262866	-1.9276	0.000864806	0.0090981	down	6.90455	26.2665
ANO4	mRNA	ssc:100525519	Anoctamin	NM_178826.3	ANO4	Anoctamin	0.226742	-2.14088	7.74505e-05	0.00108557	down	7.25806	32.0102
IYD	mRNA	ssc:403124	Iodotyrosine dehalogenase 1	NM_203395.2	IYD	Iodotyrosine dehalogenase 1 isoform G	0.324201	-1.62504	0.0065939	0.0487667	down	7.28651	22.4753
LOC102160080	mRNA	ssc:102160080	uncharacterized LOC102160080	NM_181897.2	PPP2R3A	cDNA, FLJ94988, highly similar to Homo sapiens protein phosphatase 2 (formerly 2A), regulatory subunit B'', alpha (PPP2R3A), mRNA	0.305675	-1.70993	0.00355606	0.0296387	down	7.32191	23.9532
MLPH	mRNA	ssc:100049680	Melanophilin	NM_024101.6	MLPH	Melanophilin, isoform CRA_c	0.103468	-3.27274	6.05658e-14	2.17374e-12	down	7.38073	71.3332
LOC100621949	mRNA	ssc:100621949	liprin-beta-2-like	NM_003621.3	PPFIBP2	Liprin-beta-2	0.311233	-1.68393	0.0032576	0.0275196	down	7.77227	24.9725
VAT1L	mRNA	ssc:100520197	Uncharacterized protein	NM_020927.1	VAT1L	cDNA FLJ76322	0.185939	-2.4271	6.7271e-07	1.31149e-05	down	8.0145	43.1029
LOC100627710	mRNA	ssc:100627710	lysine-specific demethylase 4B-like	NM_015015.2	KDM4B	cDNA FLJ44906 fis, clone BRAMY3007078, highly similar to JmjC domain-containing histone demethylation protein 3B	0.0827747	-3.59467	6.91842e-20	3.28679e-18	down	8.05802	97.3488
LOC100626401	mRNA	ssc:100626401	sharpin-like	NM_030974.3	SHARPIN	SHARPIN protein	0.317585	-1.65479	0.00301383	0.0258596	down	8.27712	26.0627
TF	mRNA	ssc:396996	Serotransferrin	NM_001063.3	TF	TF protein	0.0111835	-6.48249	2.98781e-179	1.31559e-176	down	8.73781	781.313
LOC100739513	mRNA	ssc:100739513	enhancer of yellow 2 transcription factor homolog	NM_020189.5	ENY2	Transcription and mRNA export factor ENY2	0.118404	-3.07821	9.93136e-14	3.49495e-12	down	8.79729	74.299
ITIH1	mRNA	ssc:396963	Uncharacterized protein	NM_002215.3	ITIH1	cDNA FLJ54395, highly similar to Inter-alpha-trypsin inhibitor heavy chain H1	0.0475806	-4.39348	1.91118e-41	1.77848e-39	down	8.85463	186.098
LOC100520083	mRNA	ssc:100520083	Uncharacterized protein	NM_017947.2	MOCOS	Molybdenum cofactor sulfurase	0.297736	-1.7479	0.000939777	0.00975606	down	8.88752	29.8504
LOC100515724	mRNA	ssc:100515724	transmembrane protein 18-like	NM_152834.2	TMEM18	Transmembrane protein 18	0.282129	-1.82557	0.000425175	0.00495205	down	8.96569	31.7787
LOC100627940	mRNA	ssc:100627940	lipoma HMGIC fusion partner-like 3 protein-like	NM_199000.2	LHFPL3	Lipoma HMGIC fusion partner-like 3 protein	0.347358	-1.5255	0.00463303	0.0366039	down	9.35699	26.9376
FGL1	mRNA	ssc:100516651	Uncharacterized protein	NM_201553.1	FGL1	Fibrinogen-like protein 1	0.192119	-2.37993	1.77696e-07	3.7652e-06	down	9.36658	48.7541
LOC102163775	mRNA	ssc:102163775	apolipoprotein O-like	NM_198450.5	APOOL	MICOS complex subunit MIC27	0.200242	-2.32019	4.58877e-07	9.23534e-06	down	9.40102	46.9484
LYPD6B	mRNA	ssc:100621830	LY6/PLAUR domain containing 6B	NM_177964.3	LYPD6B	Ly6/PLAUR domain-containing protein 6B	7.78082	2.95992	0.00603474	0.0453749	up	9.49645	1.22049
CIDE-B	mRNA	ssc:100127160	Cell death-inducing DFFA-like effector B variant 1	NM_014430.2	CIDEB	cDNA FLJ16433 fis, clone BRACE3013936, highly similar to Cell death activator CIDE-B	0.281543	-1.82857	0.000265077	0.0032334	down	9.56123	33.9601
LOC100517780	mRNA	ssc:100517780	Uncharacterized protein	NM_203415.1	ELP5	Elongator complex protein 5	0.217997	-2.19762	1.98505e-06	3.64187e-05	down	9.75793	44.7617
LOC100737519	mRNA	ssc:100737519	homeobox protein Meis2-like	NM_172316.2	MEIS2	Meis1, myeloid ecotropic viral integration site 1 homolog 2 (Mouse), isoform CRA_e	0.309465	-1.69215	0.000733368	0.00788535	down	10.1044	32.6511
MARCO	mRNA	ssc:100516298	Uncharacterized protein	NM_006770.3	MARCO	cDNA FLJ56989, highly similar to Macrophage receptor MARCO	0.282733	-1.82249	0.000120627	0.0016179	down	10.7222	37.9232
ASGR1	mRNA	ssc:100625649	Uncharacterized protein	NM_001671.4	ASGR1	Asialoglycoprotein receptor 1	0.196391	-2.3482	4.20004e-08	9.46608e-07	down	10.734	54.6563
LOC100524880	mRNA	ssc:100524880	Peptidyl-prolyl cis-trans isomerase	NM_000943.4	PPIC	cDNA FLJ57929, moderately similar to Peptidyl-prolyl cis-trans isomerase C (EC5.2.1.8)	0.303938	-1.71815	0.000373405	0.00440018	down	10.7694	35.4327
CCT6B	mRNA	ssc:100627253	Uncharacterized protein	NM_006584.3	CCT6B	T-complex protein 1 subunit zeta-2	5.83562	2.54489	0.00658534	0.0487234	up	10.8052	1.8516
HTRA4	mRNA	ssc:100156083	HtrA serine peptidase 4	NM_153692.3	HTRA4	cDNA FLJ51303, highly similar to Probable serine protease HTRA4 (EC 3.4.21.-)	0.355077	-1.4938	0.00257776	0.0227339	down	11.2044	31.5549
CCDC138	mRNA	ssc:100511190	coiled-coil domain containing 138	NM_144978.1	CCDC138	coiled-coil domain containing 138	0.374078	-1.41859	0.00427154	0.0343187	down	11.526	30.8117
LHFPL3	mRNA	ssc:100738576	lipoma HMGIC fusion partner-like 3	NM_199000.2	LHFPL3	Lipoma HMGIC fusion partner-like 3 protein	0.231572	-2.11047	1.04869e-06	2.0055e-05	down	11.5308	49.7937
PPP3R1	mRNA	ssc:100627903	protein phosphatase 3, regulatory subunit B, alpha	NM_000945.3	PPP3R1	Calcineurin subunit B type 1	0.272329	-1.87658	2.77183e-05	0.00042015	down	11.7657	43.204
LOC100523365	mRNA	ssc:100523365	MAL-like protein-like	NM_005434.4	MALL	cDNA FLJ32054 fis, clone NTONG2001567, highly similar to MAL-like protein	0.208415	-2.26247	3.90049e-08	8.82401e-07	down	11.9988	57.5717
DNAJC6	mRNA	ssc:406190	Uncharacterized protein	NM_014787.3	DNAJC6	Putative tyrosine-protein phosphatase auxilin	0.388206	-1.3651	0.00544141	0.0416952	down	12.0527	31.0472
RPA3	mRNA	ssc:100526181	replication protein A3, 14kDa	NM_002947.3	RPA3	Replication protein A3, 14kDa	0.301842	-1.72813	0.00012558	0.00167809	down	12.3165	40.8043
LOC100518777	mRNA	ssc:100518777	transmembrane protein 150A-like	NM_153342.2	TMEM150A	Transmembrane protein 150A	0.391743	-1.35202	0.00498287	0.0389082	down	12.6114	32.1932
EGR2	mRNA	ssc:100038004	E3 SUMO-protein ligase EGR2	NM_001136179.1	EGR2	E3 SUMO-protein ligase EGR2	0.340411	-1.55465	0.000690122	0.00748725	down	12.7854	37.5587
LOC102164575	mRNA	ssc:102164575	60S ribosomal protein L35a-like	NM_000996.2	RPL35A	60S ribosomal protein L35a	4.86301	2.28185	0.00531262	0.0410568	up	12.8264	2.63755
LOC102164260	mRNA	ssc:102164260	nucleotide exchange factor SIL1-like	NM_022464.4	SIL1	Nucleotide exchange factor SIL1	0.126861	-2.97868	8.73204e-18	3.77128e-16	down	12.9776	102.298
LOC100737089	mRNA	ssc:100737089	Uncharacterized protein	NM_024055.4	SLC30A5	ZnT5 variant B	0.223955	-2.15872	6.23003e-08	1.37832e-06	down	13.296	59.369
LOC102166137	mRNA	ssc:102166137	T-box transcription factor TBX15-like	NM_016954.2	TBX22	cDNA FLJ40195 fis, clone TESTI2019787, highly similar to T-box transcription factor TBX22	0.399017	-1.32548	0.0046837	0.0369396	down	13.463	33.7405
LOC102167463	mRNA	ssc:102167463	coiled-coil domain-containing protein 14-like	NM_022757.4	CCDC14	Coiled-coil domain-containing protein 14	4.21461	2.0754	0.00673648	0.0497194	up	13.5527	3.21564
LOC100525406	mRNA	ssc:100525406	Uncharacterized protein	NM_004965.6	HMGN1	Non-histone chromosomal protein HMG-14	5.83562	2.54489	0.00233322	0.0208729	up	13.563	2.32418
LOC100519531	mRNA	ssc:100519531	Uncharacterized protein	NM_001258371.2	ACTN3	Alpha-actinin-3	6.37595	2.67264	0.00175575	0.0165604	up	13.6156	2.13545
MCM2	mRNA	ssc:100519111	DNA helicase	NM_004526.3	MCM2	DNA helicase	0.401854	-1.31526	0.0044703	0.0355987	down	13.8797	34.5391
IER5	mRNA	ssc:100511095	immediate early response 5	NM_016545.4	IER5	immediate early response 5	0.403722	-1.30857	0.00471641	0.0371651	down	13.8944	34.4158
MYH6	mRNA	ssc:100736765	Uncharacterized protein	NM_002471.3	MYH6	Myosin-6	11.8874	3.57136	0.000325212	0.00388554	up	13.9342	1.17219
MYF6	mRNA	ssc:397005	Myogenic factor 6	NM_002469.2	MYF6	Myogenic factor 6	5.44658	2.44535	0.00215824	0.0196484	up	14.3764	2.63953
LOC100037955	mRNA	ssc:100037955	Uncharacterized protein	NM_000606.2	C8G	Complement component C8 gamma chain	0.24608	-2.0228	2.3364e-07	4.89316e-06	down	14.5583	59.1606
KIAA1324L	mRNA	ssc:100523199	KIAA1324-like ortholog	NM_152748.3	KIAA1324L	UPF0577 protein KIAA1324-like	0.291417	-1.77885	1.26859e-05	0.000206138	down	14.7615	50.6541
CELA2A	mRNA	ssc:397197	Chymotrypsin-like elastase family member 2A	NM_033440.2	CELA2A	Chymotrypsin-like elastase family member 2A	0.270167	-1.88807	1.96154e-06	3.6024e-05	down	14.906	55.1733
GYS2	mRNA	ssc:100157080	Glycogen synthase 2	NM_021957.3	GYS2	Glycogen synthase 2 (Liver), isoform CRA_a	0.33779	-1.5658	0.000210057	0.00263344	down	14.9684	44.3126
MAPT	mRNA	ssc:100738351	Microtubule-associated protein	NM_016841.4	MAPT	High molecular weight microtubule-associated protein tau	0.408294	-1.29232	0.00387639	0.031766	down	14.9878	36.7084
CD300LF	mRNA	ssc:102158693	CD300 molecule-like family member f	NM_139018.4	CD300LF	CMRF35-like molecule 1	0.313211	-1.67479	4.72905e-05	0.000690724	down	15.0796	48.1452
CACNA1S	mRNA		CNCNA1S				5.19968	2.37842	0.00187316	0.0174941	up	15.2329	2.92958
LOC100524931	mRNA	ssc:100524931	putative tRNA pseudouridine synthase Pus10-like	NM_144709.2	PUS10	cDNA FLJ77651	4.21461	2.0754	0.00406938	0.0329289	up	15.2337	3.6145
ACP5	mRNA	ssc:397414	Tartrate-resistant acid phosphatase type 5	NM_001611.3	ACP5	Acid phosphatase 5, tartrate resistant, isoform CRA_a	7.78082	2.95992	0.000490274	0.00558065	up	15.3057	1.96711
LOC102161481	mRNA	ssc:102161481	proteasome maturation protein-like	NM_015932.5	POMP	Proteasome maturation protein	6.80822	2.76728	0.000732875	0.00788474	up	15.318	2.24992
LGR5	mRNA	ssc:100151994	Leucine-rich repeat-containing G protein-coupled receptor 5	NM_003667.3	LGR5	cDNA FLJ58118, highly similar to Leucine-rich repeat-containing G-protein coupled receptor 5	11.0228	3.46242	0.000173647	0.00223918	up	15.5562	1.41127
LOC100153068	mRNA	ssc:100153068	ankyrin repeat and SOCS box protein 2-like	NM_016150.4	ASB2	Ankyrin repeat and SOCS box-containing 2, isoform CRA_c	10.2123	3.35224	0.000199951	0.00251548	up	15.6513	1.53259
CRYM	mRNA	ssc:100525333	Uncharacterized protein	NM_001888.4	CRYM	Ketimine reductase mu-crystallin	0.280558	-1.83363	2.69687e-06	4.85409e-05	down	15.7094	55.9935
UCHL1	mRNA	ssc:396637	Ubiquitin carboxyl-terminal hydrolase isozyme L1	NM_004181.4	UCHL1	Ubiquitin carboxyl-terminal hydrolase isozyme L1	0.302942	-1.72289	1.28787e-05	0.000208706	down	16.0663	53.0343
LOC102166949	mRNA	ssc:102166949	E3 ubiquitin-protein ligase RNF169-like	NM_001098638.1	RNF169	E3 ubiquitin-protein ligase RNF169	4.86301	2.28185	0.00175886	0.0165723	up	16.154	3.32182
LOC100156103	mRNA	ssc:100156103	failed axon connections homolog	NM_032511.2	FAXC	Failed axon connections homolog	0.37915	-1.39916	0.000890766	0.00931691	down	16.1574	42.6147
HP	mRNA	ssc:397061	Alpha 1 S haptoglobin	NM_005143.3	HP	cDNA FLJ31310 fis, clone LIVER1000165, highly similar to Haptoglobin	0.0132682	-6.23588	4.0839e-282	2.83564e-279	down	16.2727	1226.44
VTN	mRNA	ssc:397192	Vitronectin	NM_000638.3	VTN	cDNA FLJ51266, highly similar to Vitronectin	0.0503794	-4.31102	6.07079e-70	9.2878e-68	down	16.2756	323.06
LOC100739423	mRNA	ssc:100739423	HCLS1-associated protein X-1-like	NM_006118.3	HAX1	HCLS1-associated protein X-1	0.216134	-2.21	5.98094e-10	1.64344e-08	down	16.2802	75.3246
LOC100736829	mRNA	ssc:100736829	nuclear factor of activated T-cells, cytoplasmic 1-like	NM_172390.2	NFATC1	cDNA FLJ76687, highly similar to Homo sapiens nuclear factor of activated T-cells, cytoplasmic, calcineurin-dependent 1 (NFATC1), transcript variant 1, mRNA	0.42422	-1.23711	0.00431373	0.0345653	down	16.3745	38.5989
APON	mRNA	ssc:445462	ovarian and testicular apolipoprotein N				0.288892	-1.7914	2.99144e-06	5.35758e-05	down	16.5843	57.4066
LOC102163523	mRNA	ssc:102163523	netrin receptor UNC5C-like	NM_003728.3	UNC5C	Netrin receptor UNC5C	3.89041	1.95992	0.00374522	0.0308733	up	16.6422	4.27775
CYTIP	mRNA	ssc:100627882	Uncharacterized protein	NM_004288.4	CYTIP	Cytohesin-interacting protein	0.41683	-1.26247	0.00289817	0.0250338	down	16.9258	40.6061
FAIM2	mRNA	ssc:100515481	Uncharacterized protein	NM_012306.3	FAIM2	Protein lifeguard 2	4.61986	2.20785	0.00162399	0.0155039	up	17.0336	3.68704
LOC100625232	mRNA	ssc:100625232	lanC-like protein 1-like	NM_006055.2	LANCL1	LanC lantibiotic synthetase component C-like 1 (Bacterial), isoform CRA_b	0.41683	-1.26247	0.00280627	0.0243331	down	17.0381	40.8754
RPUSD4	mRNA	ssc:100514357	RNA pseudouridylate synthase domain containing 4	NM_032795.2	RPUSD4	RNA pseudouridylate synthase domain containing 4, isoform CRA_a	0.275265	-1.86111	5.99717e-07	1.18195e-05	down	17.0664	61.9999
LOC102166847	mRNA	ssc:102166847	RNA-binding protein 33-like	NM_053043.2	RBM33	RNA-binding protein 33	5.05753	2.33843	0.00110376	0.0111694	up	17.0904	3.3792
LOC100622572	mRNA	ssc:100622572	cystatin-M-like	NM_001323.3	CST6	Cystatin-M	8.75342	3.12985	0.000154807	0.00201495	up	17.1471	1.9589
LOC100738786	mRNA	ssc:100738786	carcinoembryonic antigen-related cell adhesion molecule 6-like	NM_001712.4	CEACAM1	Carcinoembryonic antigen-related cell adhesion molecule 1	3.31405	1.7286	0.00586585	0.0442895	up	17.6608	5.32906
APOA5	mRNA	ssc:100286807	Uncharacterized protein	NM_052968.4	APOA5	cDNA FLJ75539, highly similar to Homo sapiens apolipoprotein A-V (APOA5) gene	0.318306	-1.65151	1.5261e-05	0.000244244	down	17.6883	55.5701
LOC100158194	mRNA	ssc:100158194	Uncharacterized protein	NM_152380.2	TBX15	T-box transcription factor TBX15	0.169328	-2.56211	1.08922e-15	4.28401e-14	down	17.8017	105.132
LOC102165721	mRNA	ssc:102165721	DNA-directed RNA polymerase III subunit RPC2-like	NM_018082.5	POLR3B	DNA-directed RNA polymerase III subunit RPC2	17.5068	4.12985	1.98405e-05	0.000309042	up	17.9197	1.02358
ALKBH4	mRNA	ssc:100738333	alkB, alkylation repair homolog 4 (E. coli)	NM_017621.3	ALKBH4	Alpha-ketoglutarate-dependent dioxygenase alkB homolog 4	10.6986	3.41935	5.53434e-05	0.000796107	up	18.1112	1.69285
PARP12	mRNA	ssc:100515805	Uncharacterized protein	NM_022750.2	PARP12	Zinc finger CCCH type domain containing 1	0.396246	-1.33553	0.00087069	0.00913871	down	18.2981	46.1787
DIO3	mRNA	ssc:414378	Type III iodothyronine deiodinase	NM_001362.3	DIO3	Type III iodothyronine deiodinase	5.54384	2.47088	0.000462749	0.00530413	up	18.5204	3.34073
C1H9orf9	mRNA	ssc:100151892	chromosome 1 open reading frame, human C9orf9	NM_018956.3	C9orf9	Uncharacterized protein C9orf9	0.376491	-1.40931	0.000296883	0.00357547	down	18.7974	49.9279
LOC100520761	mRNA	ssc:100520761	Uncharacterized protein	NM_000715.3	C4BPA	C4b-binding protein alpha chain	0.180822	-2.46736	6.31035e-15	2.40847e-13	down	18.8121	104.037
SBSPON	mRNA	ssc:100517890	Uncharacterized protein	NM_153225.3	SBSPON	Somatomedin-B and thrombospondin type-1 domain-containing protein	4.32268	2.11193	0.00123394	0.01226	up	18.8686	4.36503
CREBBP	mRNA	ssc:100515370	CREB binding protein				3.30233	1.72348	0.0041516	0.0334593	up	19.1902	5.81111
LOC100522375	mRNA	ssc:100522375	uncharacterized LOC100522375				15.5616	3.95992	1.19124e-05	0.00019462	up	19.3279	1.24202
LOC102158885	mRNA	ssc:102158885	FH1/FH2 domain-containing protein 1-like	NM_013241.2	FHOD1	FH1/FH2 domain-containing protein 1	6.80822	2.76728	0.00014384	0.00190098	up	19.411	2.85111
LOC102166512	mRNA	ssc:102166512	annexin A7-like	NM_005139.2	ANXA3	Annexin A3	6.48402	2.69689	0.000168043	0.00217312	up	19.5137	3.00951
LOC100519545	mRNA	ssc:100519545	60S ribosomal protein L39-like	NM_001000.3	RPL39	60S ribosomal protein L39	4.86301	2.28185	0.000554551	0.00618745	up	19.6819	4.04727
LOC100739048	mRNA	ssc:100739048	paired immunoglobulin-like type 2 receptor beta-like	NM_178238.3	PILRB	Paired immunoglobulin-like type 2 receptor beta	0.458775	-1.12414	0.00525439	0.0406765	down	19.9805	43.5519
STAC3	mRNA	ssc:100627117	Uncharacterized protein	NM_145064.2	STAC3	SH3 and cysteine rich domain 3, isoform CRA_a	12.887	3.68784	1.25938e-05	0.000204824	up	20.1116	1.56061
MYLK2	mRNA	ssc:100524288	Uncharacterized protein	NM_033118.3	MYLK2	Myosin light chain kinase 2, skeletal/cardiac muscle	6.04403	2.59551	0.000146012	0.00192265	up	20.6763	3.42094
LOC100626512	mRNA	ssc:100626512	glycerophosphodiester phosphodiesterase domain-containing protein 1-like	NM_182569.3	GDPD1	Glycerophosphodiester phosphodiesterase domain-containing protein 1	6.80822	2.76728	7.78498e-05	0.00109032	up	20.9673	3.0797
LOC100625231	mRNA	ssc:100625231	dymeclin-like	NM_017653.3	DYM	Dymeclin	0.12996	-2.94386	7.70882e-27	4.59298e-25	down	20.9811	161.443
BRI3BP	mRNA	ssc:100155348	Uncharacterized protein	NM_080626.5	BRI3BP	BRI3-binding protein	3.00623	1.58795	0.00451469	0.0358573	up	21.0178	6.99141
DCLK2	mRNA	ssc:100520394	Uncharacterized protein	NM_152619.1	DCLK2	Serine/threonine-protein kinase DCLK2	2.99262	1.58141	0.00462027	0.0365351	up	21.0263	7.02604
LOC100521253	mRNA	ssc:100521253	spidroin-2-like	NM_006633.3	IQGAP2	IQ motif containing GTPase activating protein 2, isoform CRA_b	6.48402	2.69689	8.83839e-05	0.00122456	up	21.1834	3.26702
LOC100739014	mRNA	ssc:100739014	cation-independent mannose-6-phosphate receptor-like	NM_000876.2	IGF2R	Insulin-like growth factor type II receptor	3.59863	1.84745	0.00157571	0.015123	up	21.3141	5.92284
GPR97	mRNA	ssc:100514842	Uncharacterized protein	NM_170776.4	GPR97	cDNA FLJ50249, highly similar to Probable G-protein coupled receptor 97	0.392694	-1.34852	0.000239815	0.00294716	down	21.7198	55.3097
LOC100513980	mRNA	ssc:100513980	uncharacterized LOC100513980	NM_001256829.1	LOC100862671	Helicase SRCAP	0.479043	-1.06177	0.00604265	0.0454155	down	22.3347	46.6236
PSTPIP2	mRNA	ssc:100519694	Uncharacterized protein	NM_024430.3	PSTPIP2	Proline-serine-threonine phosphatase-interacting protein 2	0.471998	-1.08315	0.00460204	0.0364389	down	22.6254	47.9353
LOC100739296	mRNA	ssc:100739296	N-alpha-acetyltransferase 38, NatC auxiliary subunit-like	NM_016200.4	LSM8	U6 snRNA-associated Sm-like protein LSm8	5.71404	2.51451	7.64011e-05	0.00107169	up	23.1929	4.05894
UNC45B	mRNA		Cardiomyopathy-associated 4				0.463144	-1.11047	0.00279578	0.0242538	down	23.6428	51.0484
MT-III	mRNA	ssc:397123	Metallothionein-3				0.33538	-1.57613	2.4413e-06	4.4117e-05	down	23.7823	70.9116
LOC100625326	mRNA	ssc:100625326	band 4.1-like protein 3-like	NM_012307.3	EPB41L3	cDNA FLJ37633 fis, clone BRCOC2017652, highly similar to Band 4.1-like protein 3	2.70167	1.43385	0.00484559	0.0380172	up	23.8154	8.81506
LOC102164273	mRNA	ssc:102164273	piezo-type mechanosensitive ion channel component 1-like	NM_001142864.2	PIEZO1	Piezo-type mechanosensitive ion channel component 1	4.49829	2.16938	0.00021211	0.00265182	up	24.0213	5.3401
LOC100519253	mRNA	ssc:100519253	E3 ubiquitin-protein ligase UBR5-like	NM_015902.5	UBR5	cDNA FLJ11310 fis, clone PLACE1010096, highly similar to Ubiquitin-protein ligase EDD1 (EC 6.3.2.-)	3.3599	1.74842	0.00120297	0.0119786	up	24.0327	7.1528
LOC100736912	mRNA	ssc:100736912	Uncharacterized protein	NM_014925.3	R3HDM2	R3H domain-containing protein 2	0.383922	-1.38111	6.75094e-05	0.00095663	down	24.0327	62.5978
LOC100737894	mRNA	ssc:100737894	peptidyl-prolyl cis-trans isomerase C-like	NM_000943.4	PPIC	cDNA FLJ57929, moderately similar to Peptidyl-prolyl cis-trans isomerase C (EC5.2.1.8)	0.331099	-1.59467	1.49669e-06	2.79418e-05	down	24.0327	72.5846
LOC100737022	mRNA	ssc:100737022	uncharacterized LOC100737022	NM_001162427.1	TSC1	Tuberous sclerosis 1 isoform A	9.23973	3.20785	5.48884e-06	9.46419e-05	up	24.2341	2.62281
KLHL31	mRNA	ssc:100152767	kelch-like family member 31	NM_001003760.4	KLHL31	Kelch-like protein 31	0.484091	-1.04665	0.0048313	0.037938	down	24.3982	50.4
TNMD	mRNA	ssc:100048961	Uncharacterized protein	NM_022144.2	TNMD	Tenomodulin	4.13356	2.04739	0.000310246	0.00372646	up	24.4106	5.90545
LOC100620317	mRNA	ssc:100620317	Protein Wnt	NM_004626.2	WNT11	Protein Wnt-11	2.66186	1.41243	0.00462759	0.036577	up	24.58	9.23415
CD244	mRNA	ssc:100153635	Uncharacterized protein	NM_016382.3	CD244	cDNA, FLJ93700, highly similar to Homo sapiens CD244 natural killer cell receptor 2B4 (CD244), mRNA	0.432834	-1.20812	0.000599931	0.00661609	down	25.1487	58.1024
LOC100522829	mRNA	ssc:100522829	ATR-interacting protein-like	NM_130384.2	ATRIP	Three prime repair exonuclease 1, isoform CRA_b	2.82939	1.50049	0.00278427	0.0241772	up	25.1929	8.904
CNTN1	mRNA	ssc:100521555	Uncharacterized protein	NM_175038.2	CNTN1	Contactin 1, isoform CRA_a	2.91781	1.54489	0.00223371	0.0202334	up	25.292	8.66815
COL8A2	mRNA	ssc:100525585	Uncharacterized protein	NM_005202.3	COL8A2	Collagen type VIII alpha 2	3.61899	1.85559	0.000536282	0.00602083	up	25.4326	7.02754
P2RX5	mRNA	ssc:100519563	purinergic receptor P2X, ligand-gated ion channel, 5	NM_175081.1	P2RX5	P2X purinoceptor 5	0.340794	-1.55303	1.70647e-06	3.15644e-05	down	25.4952	74.8111
RAVER2	mRNA	ssc:100623447	Uncharacterized protein	NM_018716.1	RAVER2	cDNA FLJ57423, highly similar to Ribonucleoprotein PTB-binding 2	3.05196	1.60974	0.00149306	0.0144837	up	25.809	8.45654
LOC100521821	mRNA	ssc:100521821	uncharacterized LOC100521821	NM_001130929.1	C7orf73	Uncharacterized protein C7orf73	3.69589	1.88592	0.000418737	0.00488653	up	25.8722	7.00025
LYZ	mRNA	ssc:100157211	Lysozyme	NM_000239.2	LYZ	Lysozyme C	0.272329	-1.87658	3.04307e-10	8.5571e-09	down	26.5519	97.4996
SLC25A35	mRNA	ssc:100628169	Uncharacterized protein	NM_201520.1	SLC25A35	Solute carrier family 25 member 35	0.461986	-1.11408	0.0014332	0.0139857	down	26.6674	57.7234
LOC100516494	mRNA	ssc:100516494	coiled-coil domain-containing protein 61-like	NM_001267723.1	CCDC61	Coiled-coil domain-containing protein 61	2.74097	1.45469	0.0025819	0.0227371	up	26.708	9.744
LOC100512379	mRNA	ssc:100512379	SPARC-related modular calcium-binding protein 2-like	NM_022138.2	SMOC2	cDNA FLJ52001, highly similar to SPARC-related modular calcium-binding protein 2	5.07143	2.34239	4.34939e-05	0.00063941	up	26.7809	5.28075
HDHD1	mRNA	ssc:100521877	Uncharacterized protein	NM_012080.4	HDHD1	Pseudouridine-5'-monophosphatase	3.89041	1.95992	0.000221054	0.00274086	up	27.019	6.94502
LOC100737939	mRNA	ssc:100737939	collagen alpha-1(XI) chain-like	NM_080630.3	COL11A1	cDNA FLJ57066, highly similar to Collagen alpha-1(XI) chain	9.72603	3.28185	1.19265e-06	2.26165e-05	up	27.1529	2.79178
ACVR2B	mRNA	ssc:448845	Serine/threonine-protein kinase receptor	NM_001106.3	ACVR2B	Activin receptor type-2B	2.74097	1.45469	0.00235451	0.0210426	up	27.2042	9.92502
LOC100523728	mRNA	ssc:100523728	Uncharacterized protein	NM_006590.3	USP39	cDNA FLJ10910 fis, clone OVARC1000139, highly similar to U4/U6.U5 tri-snRNP-associated protein 2	15.5616	3.95992	1.91608e-07	4.03628e-06	up	27.3289	1.75617
LAMC3	mRNA	ssc:100157958	Uncharacterized protein	NM_006059.3	LAMC3	Laminin subunit gamma-3	2.63992	1.4005	0.00298589	0.0256809	up	27.3469	10.359
LGI1	mRNA	ssc:100157335	Uncharacterized protein	NM_005097.2	LGI1	Leucine-rich glioma-inactivated protein 1	2.57608	1.36518	0.0032852	0.0277268	up	27.7943	10.7894
GLIS1	mRNA	ssc:100515552	Uncharacterized protein	NM_147193.2	GLIS1	Zinc finger protein GLIS1	2.33019	1.22045	0.00658064	0.0487086	up	27.9118	11.9783
MSANTD3	mRNA	ssc:100513775	Uncharacterized protein	NM_080655.2	MSANTD3	Chromosome 9 open reading frame 30, isoform CRA_a	3.75147	1.90746	0.000218927	0.00272197	up	27.9917	7.46152
LOC102162237	mRNA	ssc:102162237	vascular endothelial growth factor C-like	NM_005429.4	VEGFC	Vascular endothelial growth factor C	2.43151	1.28185	0.00468659	0.0369463	up	28.1479	11.5763
PRR15	mRNA	ssc:100513831	proline rich 15	NM_175887.2	PRR15	Proline-rich protein 15	2.61597	1.38734	0.00270464	0.0236335	up	28.282	10.8113
LOC100739365	mRNA	ssc:100739365	protein NipSnap homolog 3A-like	NM_015469.1	NIPSNAP3A	Protein NipSnap homolog 3A	0.41683	-1.26247	0.000114825	0.00154582	down	28.3845	68.0963
LOC100621572	mRNA	ssc:100621572	UPF0561 protein C2orf68 homolog	NM_001013649.3	C2orf68	chromosome 2 open reading frame 68	2.43151	1.28185	0.00447135	0.0355914	up	28.4476	11.6996
LOC100737588	mRNA	ssc:100737588	granzyme H-like	NM_033423.4	GZMH	Granzyme H	26.7466	4.74128	2.86736e-08	6.62796e-07	up	28.5604	1.06782
IREB2	mRNA	ssc:100153993	Iron-responsive element-binding protein 2	NM_004136.2	IREB2	Iron-responsive element-binding protein 2	2.82055	1.49598	0.00148191	0.014391	up	28.5717	10.1298
IL20RB	mRNA	ssc:100620875	Uncharacterized protein	NM_144717.3	IL20RB	Interleukin-20 receptor subunit beta	3.28253	1.71481	0.000455495	0.00523428	up	28.8955	8.80282
LOC100627009	mRNA	ssc:100627009	NADH dehydrogenase [ubiquinone] 1 alpha subcomplex subunit 4-like 2-like	NM_020142.3	NDUFA4L2	NADH dehydrogenase (ubiquinone) 1 alpha subcomplex, 4-like 2	0.496363	-1.01053	0.00330638	0.0278665	down	28.9628	58.3501
LOC102162297	mRNA	ssc:102162297	ubiquitin carboxyl-terminal hydrolase 31-like	NM_020718.3	USP31	Ubiquitin carboxyl-terminal hydrolase 31	2.80974	1.49044	0.00140355	0.0137484	up	29.0036	10.3225
NANP	mRNA	ssc:100518994	Uncharacterized protein	NM_152667.2	NANP	N-acylneuraminate-9-phosphatase	4.30724	2.10676	5.80216e-05	0.000831982	up	29.3069	6.80411
MICALL2	mRNA	ssc:100523596	Uncharacterized protein	NM_182924.3	MICALL2	MICAL-like protein 2	2.64294	1.40214	0.00194972	0.0180319	up	29.7176	11.2441
ACOT4	mRNA	ssc:100158115	Uncharacterized protein	NM_152331.3	ACOT4	Acyl-coenzyme A thioesterase 4	0.433443	-1.20609	0.000176692	0.0022752	down	30.1635	69.5905
TEX33	mRNA	ssc:100152026	testis expressed 33	NM_178552.3	TEX33	testis expressed 33	0.490933	-1.0264	0.00221002	0.020059	down	30.226	61.5684
TNNI3	mRNA	ssc:100049696	Troponin I cardiac isoform	NM_000363.4	TNNI3	Cardiac troponin I	5.1409	2.36202	1.15679e-05	0.000189677	up	30.5331	5.93925
EMR1	mRNA	ssc:100521889	Uncharacterized protein	NM_001974.4	EMR1	cDNA FLJ75356, highly similar to Homo sapiens egf-like module containing, mucin-like, hormone receptor-like 1 (EMR1), mRNA	0.326639	-1.61423	3.45643e-08	7.9086e-07	down	30.5834	93.6308
CKMT2	mRNA	ssc:733602	Uncharacterized protein	NM_001825.2	CKMT2	Creatine kinase, mitochondrial 2 (Sarcomeric), isoform CRA_a	15.5616	3.95992	2.66872e-08	6.20057e-07	up	31.1775	2.00349
LOC100513097	mRNA	ssc:100513097	HLA class II histocompatibility antigen, DRB1-4 beta chain-like	xp_003846520	xp_003846520		0.305899	-1.70887	1.4619e-09	3.85281e-08	down	31.5749	103.22
LOC100739663	mRNA	ssc:100739663	Metallothionein	NM_005952.3	MT1X	Metallothionein-1X	0.310405	-1.68778	2.23453e-09	5.75463e-08	down	31.9067	102.791
LOC100736603	mRNA	ssc:100736603	protein FAM127-like	NM_003928.1	FAM127A	CAAX box protein 1	0.320097	-1.64342	6.94808e-09	1.70891e-07	down	32.1448	100.422
CLCN4	mRNA	ssc:100151985	chloride channel, voltage-sensitive 4	NM_001830.3	CLCN4	H(+)/Cl(-) exchange transporter 4	2.47063	1.30488	0.00218723	0.0198923	up	32.1995	13.0329
CRABP2	mRNA	ssc:100155151	Cellular retinoic acid binding protein 2	NM_001878.3	CRABP2	Cellular retinoic acid-binding protein 2	0.414413	-1.27086	3.36005e-05	0.000501313	down	32.2708	77.8711
OXR1	mRNA	ssc:100153332	oxidation resistance 1	NM_181354.4	OXR1	Oxidation resistance protein 1	0.40434	-1.30636	1.64829e-05	0.000261252	down	32.4321	80.21
LOC102162560	mRNA	ssc:102162560	semaphorin-3D-like	NM_152754.2	SEMA3D	Semaphorin-3D	4.1683	2.05946	2.78334e-05	0.000420834	up	32.7197	7.84965
LOC100738501	mRNA	ssc:100738501	transmembrane protein 2-like	NM_013390.2	TMEM2	Transmembrane protein 2, isoform CRA_b	0.463144	-1.11047	0.000426945	0.00496626	down	32.8347	70.8952
MKL2	mRNA	ssc:100738719	MKL/myocardin-like 2	NM_014048.3	MKL2	Phosphatase and actin regulator	2.25234	1.17143	0.00421899	0.0339569	up	32.8648	14.5914
TMEM220	mRNA	ssc:100518038	transmembrane protein 220	NM_001004313.1	TMEM220	Transmembrane protein 220	0.528697	-0.919487	0.00520049	0.0403804	down	33.1974	62.791
LIN7B	mRNA	ssc:100512352	Uncharacterized protein	NM_022165.2	LIN7B	Protein lin-7 homolog B	0.530511	-0.914547	0.00545455	0.0417781	down	33.276	62.7245
OTOR	mRNA	ssc:100521590	Uncharacterized protein	NM_020157.3	OTOR	Otoraplin	7.53767	2.91412	3.20121e-07	6.61986e-06	up	33.385	4.42909
APLP1	mRNA	ssc:100524259	Uncharacterized protein	NM_005166.3	APLP1	Amyloid-like protein 1 isoform 1	10.6986	3.41935	4.34655e-08	9.77189e-07	up	33.4113	3.12295
ADM2	mRNA	ssc:100517471	Uncharacterized protein	NM_024866.5	ADM2	ADM2	2.91781	1.54489	0.000431512	0.00500648	up	33.5281	11.4909
SLC25A23	mRNA	ssc:100518769	Small calcium-binding mitochondrial carrier 3	NM_024103.2	SLC25A23	cDNA FLJ52955, moderately similar to Homo sapiens solute carrier family 25 (mitochondrial carrier; phosphate carrier), member 24 (SLC25A24), transcript variant 2, mRNA	0.500746	-0.997849	0.00177969	0.0167337	down	33.8238	67.5468
LOC100625528	mRNA	ssc:100625528	RNA polymerase II-associated factor 1 homolog	NM_019088.3	PAF1	Paf1, RNA polymerase II associated factor, homolog (S. cerevisiae), isoform CRA_a	0.328495	-1.60606	8.05208e-09	1.96438e-07	down	33.8812	103.141
LOC100511809	mRNA	ssc:100511809	Uncharacterized protein	NM_030805.3	LMAN2L	cDNA, FLJ92544, highly similar to Homo sapiens lectin, mannose-binding 2-like (LMAN2L), mRNA	0.515396	-0.956246	0.00296656	0.025539	down	34.027	66.0211
LOC100738556	mRNA	ssc:100738556	coronin-2B-like	NM_006091.4	CORO2B	cDNA FLJ42721 fis, clone BRAMY4000229, highly similar to Coronin-2B	2.91781	1.54489	0.00037435	0.00440844	up	34.2466	11.7371
PPP1R3C	mRNA	ssc:641349	Protein phosphatase 1 regulatory subunit 3	NM_005398.5	PPP1R3C	Protein phosphatase 1 regulatory subunit 3C	0.530879	-0.913545	0.00479258	0.0376996	down	34.3778	64.7564
SYK	mRNA	ssc:100125540	Tyrosine-protein kinase SYK	NM_003177.6	SYK	cDNA FLJ90539 fis, clone OVARC1000255, highly similar to Tyrosine-protein kinase SYK (EC 2.7.10.2)	0.527513	-0.92272	0.00377657	0.0310891	down	35.3513	67.015
LOC102163597	mRNA	ssc:102163597	vesicle-associated membrane protein 5-like	NM_006634.2	VAMP5	Vesicle-associated membrane protein 5	0.47444	-1.0757	0.000444643	0.00512262	down	35.3665	74.5436
NHLRC1	mRNA	ssc:100152396	NHL repeat containing 1	NM_198586.2	NHLRC1	E3 ubiquitin-protein ligase NHLRC1	2.3873	1.25538	0.00178752	0.0167986	up	35.3936	14.8258
EN1	mRNA	ssc:100516112	Homeobox protein engrailed-like	NM_001426.3	EN1	Homeobox protein engrailed-1	0.547089	-0.870152	0.00674409	0.0497552	down	35.8097	65.455
PON1	mRNA	ssc:100048952	Paraoxonase 1	NM_000446.5	PON1	Serum paraoxonase/arylesterase 1	0.272623	-1.87502	2.61606e-13	8.89412e-12	down	35.8958	131.668
LDB3	mRNA	ssc:100151883	Uncharacterized protein	NM_007078.2	LDB3	cDNA FLJ53288, moderately similar to LIM domain-binding protein 3	13.1045	3.712	4.60469e-09	1.15778e-07	up	36.0639	2.75201
PHF10	mRNA	ssc:100511109	PHD finger protein 10	NM_133325.2	PHF10	PHD finger protein 10	0.325342	-1.61997	1.59624e-09	4.18243e-08	down	36.2499	111.421
HK3	mRNA	ssc:100522855	Uncharacterized protein	NM_002115.2	HK3	Hexokinase 3 (White cell), isoform CRA_b	0.431203	-1.21356	3.39836e-05	0.000506611	down	36.2717	84.1175
LOC102161294	mRNA	ssc:102161294	uncharacterized LOC102161294				3.89041	1.95992	1.86412e-05	0.000292381	up	36.2878	9.32749
LOC102164035	mRNA	ssc:102164035	pleckstrin homology domain-containing family A member 5-like	NM_019012.5	PLEKHA5	cDNA FLJ61590, moderately similar to Pleckstrin homology domain-containing family A member 5	2.49229	1.31747	0.0010272	0.0105245	up	36.4704	14.6333
LOC100739396	mRNA	ssc:100739396	Uncharacterized protein	NM_004375.3	COX11	cDNA FLJ60452, highly similar to Cytochrome c oxidase assembly protein COX11, mitochondrial	2.68438	1.42459	0.000492211	0.00559564	up	36.7784	13.7009
PRG4	mRNA	ssc:100518683	Uncharacterized protein	NM_005807.3	PRG4	Proteoglycan 4, isoform CRA_a	2.83809	1.50492	0.000276771	0.00336467	up	37.0909	13.069
SCG5	mRNA	ssc:397110	Secreted neuronal and endocrine protein	NM_003020.3	SCG5	Secretory granule, neuroendocrine protein 1 (7B2 protein), isoform CRA_a	0.348216	-1.52195	1.82136e-08	4.28696e-07	down	37.1967	106.821
LOC100625641	mRNA	ssc:100625641	Uncharacterized protein	NM_144579.2	SFXN5	cDNA, FLJ79510, moderately similar to Sideroflexin-5	2.61387	1.38619	0.000564184	0.00627941	up	37.4232	14.3172
SLC26A11	mRNA	ssc:100191010	Solute carrier family 26 member 11	NM_173626.3	SLC26A11	Sodium-independent sulfate anion transporter	0.509803	-0.971988	0.00145673	0.0141694	down	37.4904	73.5391
ALOX5	mRNA	ssc:100156205	Uncharacterized protein	NM_001256154.1	ALOX5	Arachidonate 5-lipoxygenase	0.500296	-0.999147	0.000939172	0.00975539	down	37.7875	75.5303
HDAC1	mRNA	ssc:100521667	Uncharacterized protein	NM_004964.2	HDAC1	cDNA FLJ51764, highly similar to Histone deacetylase 1	0.275215	-1.86137	8.61966e-14	3.05119e-12	down	38.1134	138.486
LOC102166507	mRNA	ssc:102166507	A disintegrin and metalloproteinase with thrombospondin motifs 18-like	NM_199355.2	ADAMTS18	A disintegrin and metalloproteinase with thrombospondin motifs 18	0.269018	-1.89423	2.1198e-14	7.77821e-13	down	38.1332	141.75
LOC102161161	mRNA	ssc:102161161	interleukin-1 receptor-associated kinase-like 2-like	NM_001570.3	IRAK2	cDNA, FLJ93282, highly similar to Homo sapiens interleukin-1 receptor-associated kinase 2 (IRAK2),mRNA	2.59361	1.37496	0.000522018	0.00588632	up	38.3178	14.774
ADAMTS18	mRNA	ssc:102167408	ADAM metallopeptidase with thrombospondin type 1 motif, 18	NM_199355.2	ADAMTS18	A disintegrin and metalloproteinase with thrombospondin motifs 18	0.337319	-1.56782	2.49986e-09	6.4105e-08	down	38.5877	114.395
LOC100738115	mRNA	ssc:100738115	transcription factor EB-like	NM_007162.2	TFEB	Transcription factor EB, isoform CRA_b	4.42092	2.14435	3.06297e-06	5.46941e-05	up	38.653	8.7432
SH3BGRL2	mRNA	ssc:100510992	Uncharacterized protein	NM_031469.2	SH3BGRL2	SH3 domain-binding glutamic acid-rich-like protein 2	0.490131	-1.02876	0.000515529	0.00582406	down	38.6899	78.9379
C7H14orf50	mRNA	ssc:100157071	uncharacterized protein C14orf50 homolog	NM_172365.1	PPP1R36	Protein phosphatase 1 regulatory subunit 36	0.519086	-0.945955	0.00175872	0.0165797	down	38.7543	74.6588
LOC100739435	mRNA	ssc:100739435	Uncharacterized protein	NM_024587.3	TMEM53	cDNA FLJ52160, highly similar to Homo sapiens transmembrane protein 53 (TMEM53), mRNA	0.450934	-1.14901	6.20105e-05	0.000884961	down	38.9209	86.3117
GABRR1	mRNA	ssc:100153555	Uncharacterized protein	NM_002042.4	GABRR1	Gamma-aminobutyric acid receptor subunit rho-1	0.389041	-1.36201	6.3146e-07	1.23776e-05	down	38.9354	100.081
ELAC1	mRNA	ssc:100524839	Uncharacterized protein	NM_018696.2	ELAC1	ElaC homolog 1 variant	2.00599	1.00432	0.00518779	0.0402991	up	39.4635	19.6728
LOC100736755	mRNA	ssc:100736755	uncharacterized LOC100736755	NM_001297667.1	TTC39A	Tetratricopeptide repeat protein 39A	3.05675	1.612	8.30743e-05	0.00115721	up	39.5499	12.9385
LOC100738788	mRNA	ssc:100738788	Uncharacterized protein	NM_000446.5	PON1	Serum paraoxonase/arylesterase 1	0.176446	-2.5027	2.26016e-31	1.61275e-29	down	40.2901	228.343
UCHL5	mRNA	ssc:100144472	Ubiquitin carboxyl-terminal hydrolase isozyme L5	NM_015984.3	UCHL5	cDNA FLJ60625, highly similar to Ubiquitin carboxyl-terminal hydrolase isozymeL5 (EC 3.4.19.12)	0.356621	-1.48754	1.28572e-08	3.07433e-07	down	40.344	113.129
UGT1A6	mRNA	ssc:100152603	Uncharacterized protein	NM_000463.2	UGT1A1	Bilirubin UDP-glucuronosyltransferase 1 A1	0.491023	-1.02614	0.000390613	0.00458203	down	40.6117	82.7083
LOC100512841	mRNA	ssc:100512841	Uncharacterized protein	NM_004468.4	FHL3	Four and a half LIM domains protein 3	4.53881	2.18231	1.2792e-06	2.41563e-05	up	40.7755	8.98374
LOC102157898	mRNA	ssc:102157898	Uncharacterized protein	NM_198900.2	FMNL3	cDNA FLJ45265 fis, clone BRHIP2026346, highly similar to Mus musculus formin-like 3 (Fmnl3), mRNA	2.80974	1.49044	0.000145311	0.00191482	up	41.0328	14.6038
LOC100739645	mRNA	ssc:100739645	Adenylosuccinate synthetase	NM_001126.3	ADSS	Adenylosuccinate synthetase isozyme 2	2.29256	1.19696	0.00115717	0.0115929	up	41.0586	17.9095
EXTL2	mRNA	ssc:100155305	Uncharacterized protein	NM_001439.3	EXTL2	cDNA FLJ57132, highly similar to Exostosin-like 2 (EC 2.4.1.223)	1.94521	0.959923	0.00557233	0.0425179	up	41.565	21.3679
LOC100517308	mRNA	ssc:100517308	selenocysteine-specific elongation factor-like	NM_021937.3	EEFSEC	Selenocysteine-specific elongation factor	2.19893	1.1368	0.00152761	0.0147318	up	42.1496	19.1683
LOC100512782	mRNA	ssc:100512782	peptidyl-prolyl cis-trans isomerase FKBP11-like	NM_016594.2	FKBP11	Peptidyl-prolyl cis-trans isomerase FKBP11	0.566713	-0.819309	0.00592847	0.0446689	down	42.917	75.7296
LOC102159133	mRNA	ssc:102159133	probable phospholipid-transporting ATPase IF-like	NM_014616.2	ATP11B	Truncated ATPase 11B protein	4.01199	2.00432	2.27069e-06	4.11987e-05	up	43.0528	10.7311
EPHB6	mRNA	ssc:100511727	Putative EPHB6	NM_004445.5	EPHB6	Ephrin type-B receptor 6	0.50515	-0.985216	0.000470008	0.00536689	down	43.7468	86.6016
LOC102164038	mRNA	ssc:102164038	protein VAC14 homolog	NM_018052.3	VAC14	Protein VAC14 homolog	4.56375	2.19022	4.97859e-07	9.94231e-06	up	43.7496	9.58631
LOC100623184	mRNA	ssc:100623184	Uncharacterized protein	NM_031216.3	SEH1L	Nucleoporin SEH1	0.554431	-0.850921	0.00358408	0.029831	down	43.7585	78.9251
LOC100152679	mRNA	ssc:100152679	Phosphoinositide phospholipase C	NM_182734.2	PLCB1	Phosphoinositide phospholipase C	1.96922	0.977625	0.00389292	0.0318725	up	43.8442	22.2647
LOC100514211	mRNA	ssc:100514211	uncharacterized LOC100514211				4.98987	2.319	1.97425e-07	4.14913e-06	up	43.8535	8.78849
SERPINB2	mRNA	ssc:100519286	Uncharacterized protein	NM_002575.2	SERPINB2	cDNA, FLJ93654, highly similar to Homo sapiens serpin peptidase inhibitor, clade B (ovalbumin), member 2 (SERPINB2), mRNA	0.251062	-1.99388	1.15439e-18	5.13305e-17	down	44.0816	175.58
STAC	mRNA	ssc:100625500	Uncharacterized protein	NM_003149.2	STAC	cDNA FLJ54661, highly similar to SH3 and cysteine-rich domain-containing protein	2.01539	1.01106	0.00294915	0.0254134	up	44.1962	21.9293
COL8A1	mRNA	ssc:397430	Uncharacterized protein	NM_020351.3	COL8A1	Cell proliferation-inducing protein 41	3.23867	1.6954	1.67932e-05	0.000265703	up	44.2112	13.6511
TOM1L1	mRNA	ssc:100522701	Uncharacterized protein	NM_005486.2	TOM1L1	cDNA FLJ52768, highly similar to TOM1-like 1 protein	0.524072	-0.932162	0.00100666	0.0103433	down	44.4345	84.7869
LOC100739806	mRNA	ssc:100739806	Uncharacterized protein	NM_138930.3	DIABLO	HCG1782202, isoform CRA_c	0.422871	-1.24171	2.24183e-06	4.07571e-05	down	44.5484	105.348
LOC100521617	mRNA	ssc:100521617	myelin and lymphocyte protein-like	NM_022440.2	MAL	Mal, T-cell differentiation protein, isoform CRA_a	2.47857	1.30951	0.000285049	0.00345369	up	44.9415	18.132
TRIM63	mRNA	ssc:100431101	Muscle specific RING finger protein-1	NM_032588.3	TRIM63	Ring finger protein 28	2.58243	1.36873	0.000177523	0.00228426	up	45.0382	17.4403
LOC102166933	mRNA	ssc:102166933	serine/arginine-rich splicing factor 11-like	NM_139168.3	SREK1	Splicing regulatory glutamine/lysine-rich protein 1	1.94521	0.959923	0.00390497	0.0319277	up	45.0478	23.1584
DIS3L2	mRNA	ssc:100153005	DIS3-like exonuclease 2	NM_152383.4	DIS3L2	cDNA FLJ60550, weakly similar to Exosome complex exonuclease RRP44 (EC 3.1.13.-)	2.12437	1.08703	0.00152168	0.0147139	up	45.0827	21.2217
CA11	mRNA	ssc:445526	Carbonic anhydrase-related protein 11	NM_001217.3	CA11	Carbonic anhydrase-related protein 11	3.70337	1.88884	3.11102e-06	5.53332e-05	up	45.1152	12.1822
CLDN4	mRNA	ssc:733578	Claudin	NM_001305.4	CLDN4	Claudin-4	4.94759	2.30673	1.42445e-07	3.05049e-06	up	45.1476	9.12517
SNX10	mRNA	ssc:100520876	Uncharacterized protein	NM_013322.2	SNX10	Sorting nexin 10, isoform CRA_b	0.516042	-0.954439	0.000582876	0.00645562	down	45.8143	88.7802
NDUFA6	mRNA	ssc:100157442	NADH dehydrogenase [ubiquinone] 1 alpha subcomplex subunit 6	NM_002490.3	NDUFA6	NADH dehydrogenase [ubiquinone] 1 alpha subcomplex subunit 6	0.140992	-2.82632	3.60979e-50	4.07298e-48	down	45.8174	324.966
ZNF362	mRNA	ssc:100739793	zinc finger protein 362	NM_152493.2	ZNF362	Zinc finger protein 362	1.94521	0.959923	0.00354553	0.029592	up	45.9975	23.6466
STEAP1	mRNA	ssc:397573	Metalloreductase STEAP1	NM_012449.2	STEAP1	Six transmembrane epithelial antigen of the prostate 1, isoform CRA_a	0.536608	-0.898058	0.00140247	0.0137453	down	46.0072	85.7369
LOC102161615	mRNA	ssc:102161615	nuclear pore complex protein Nup205-like	NM_015135.2	NUP205	cDNA FLJ50078, highly similar to Nuclear pore complex protein Nup205	2.01005	1.00723	0.00247584	0.0219962	up	46.0583	22.9141
LOC100627959	mRNA	ssc:100627959	transmembrane protein 150A-like	NM_153342.2	TMEM150A	Transmembrane protein 150A	2.97339	1.57211	2.70911e-05	0.00041168	up	46.5319	15.6495
LOC100158003	mRNA	ssc:100158003	Tubulin alpha-1A chain	NM_032704.3	TUBA1C	cDNA FLJ55956, highly similar to Tubulin alpha-6 chain	0.543209	-0.880421	0.00158875	0.01524	down	47.2522	86.9871
RAMP1	mRNA	ssc:397401	Receptor activity-modifying protein 1	NM_005855.2	RAMP1	Receptor activity-modifying protein 1	2.53957	1.34459	0.000144187	0.00190278	up	47.4805	18.6962
EPHA3	mRNA	ssc:100337658	Receptor protein-tyrosine kinase	NM_182644.2	EPHA3	Receptor protein-tyrosine kinase	2.59361	1.37496	0.000112294	0.00151626	up	47.4953	18.3124
SHOX2	mRNA	ssc:100628206	Uncharacterized protein	NM_006884.3	SHOX2	Short stature homeobox protein 2	2.02149	1.01542	0.00194373	0.017995	up	47.7022	23.5976
LOC100738727	mRNA	ssc:100738727	Uncharacterized protein	NM_172386.1	ABCA9	ATP-binding cassette sub-family A member 9	3.03298	1.60074	1.66772e-05	0.0002641	up	47.7859	15.7554
LOC102161979	mRNA	ssc:102161979	mitochondrial chaperone BCS1-like	NM_004328.4	BCS1L	BCS1-like (Yeast), isoform CRA_a	2.24914	1.16938	0.000553572	0.00618036	up	47.9971	21.3402
IGFALS	mRNA	ssc:397322	Uncharacterized protein	NM_004970.2	IGFALS	Insulin-like growth factor-binding protein complex acid labile subunit	1.80443	0.851546	0.0064275	0.0477317	up	48.2635	26.7472
CSRP3	mRNA	ssc:100337687	Cysteine and glycine-rich protein 3	NM_003476.4	CSRP3	cDNA, FLJ93801, Homo sapiens cysteine and glycine-rich protein 3 (cardiac LIMprotein) (CSRP3), mRNA	21.3973	4.41935	8.37312e-13	2.78893e-11	up	48.7654	2.27905
LOC100621216	mRNA	ssc:100621216	signal peptide, CUB and EGF-like domain-containing protein 1-like	NM_173050.3	SCUBE1	Signal peptide, CUB and EGF-like domain-containing protein 1	3.38095	1.75743	3.55631e-06	6.25141e-05	up	48.9237	14.4704
SPINK9	mRNA	ssc:100513074	Uncharacterized protein	NM_001040433.1	SPINK9	Serine protease inhibitor Kazal-type 9	7.29452	2.86681	5.68482e-10	1.56684e-08	up	49.8737	6.83714
LOC102166776	mRNA	ssc:102166776	WD repeat-containing protein 70-like	NM_018034.2	WDR70	WD repeat-containing protein 70	2.83676	1.50424	2.32394e-05	0.000357057	up	50.257	17.7164
ZNF503	mRNA	ssc:100521339	Uncharacterized protein	NM_032772.5	ZNF503	cDNA FLJ76083, highly similar to Homo sapiens zinc finger protein 503 (ZNF503), mRNA	1.87511	0.906974	0.00335985	0.028225	up	50.7357	27.0575
FAM118B	mRNA	ssc:100515227	Uncharacterized protein	NM_024556.3	FAM118B	Protein FAM118B	1.83003	0.871866	0.00442242	0.0353265	up	50.7751	27.7455
LOC100738827	mRNA	ssc:100738827	peroxisomal coenzyme A diphosphatase NUDT7-like	NM_001243661.1	NUDT7	Peroxisomal coenzyme A diphosphatase NUDT7	0.427711	-1.22529	6.46453e-07	1.2644e-05	down	51.0204	119.287
GPT2	mRNA	ssc:100521318	Uncharacterized protein	NM_133443.2	GPT2	Glutamic pyruvate transaminase (Alanine aminotransferase) 2, isoform CRA_b	0.510913	-0.968849	0.00021355	0.0026606	down	51.132	100.08
TFRC	mRNA	ssc:397062	Transferrin receptor protein 1	NM_003234.2	TFRC	cDNA FLJ75881, highly similar to Homo sapiens transferrin receptor (p90, CD71) (TFRC), mRNA	1.85208	0.889149	0.00362942	0.0301112	up	51.4489	27.7789
PDLIM3	mRNA	ssc:414421	Actinin-associated LIM protein 1c	NM_014476.5	PDLIM3	PDZ and LIM domain protein 3	4.96722	2.31244	1.45637e-08	3.44135e-07	up	52.2096	10.5108
LOC102167542	mRNA	ssc:102167542	A disintegrin and metalloproteinase with thrombospondin motifs 18-like	NM_199355.2	ADAMTS18	A disintegrin and metalloproteinase with thrombospondin motifs 18	0.429755	-1.21841	5.55719e-07	1.10246e-05	down	52.369	121.858
COLL11A1	mRNA	ssc:397175	Uncharacterized protein	NM_080630.3	COL11A1	cDNA FLJ57066, highly similar to Collagen alpha-1(XI) chain	4.57235	2.19294	3.63218e-08	8.27926e-07	up	52.4405	11.469
ZBED3	mRNA	ssc:100521776	Uncharacterized protein	NM_032367.2	ZBED3	Zinc finger BED domain-containing protein 3	0.586138	-0.770688	0.00459732	0.0364175	down	53.0007	90.4235
LSDP5	mRNA	ssc:100142670	Perilipin	NM_001013706.2	PLIN5	Perilipin-5	0.522235	-0.937229	0.000296659	0.00357516	down	53.0615	101.605
FKBP1B	mRNA	ssc:100522131	Peptidyl-prolyl cis-trans isomerase	NM_054033.2	FKBP1B	Peptidyl-prolyl cis-trans isomerase FKBP1B	0.492785	-1.02097	5.43058e-05	0.000783053	down	53.2802	108.121
LOC100512873	mRNA	ssc:100512873	Uncharacterized protein	NM_003064.3	SLPI	Antileukoproteinase	1.94521	0.959923	0.00167047	0.0158804	up	53.4484	27.477
OPHN1	mRNA	ssc:100515117	oligophrenin 1	NM_002547.2	OPHN1	cDNA FLJ60067, highly similar to Oligophrenin 1	1.89468	0.921955	0.0022355	0.0202395	up	53.7623	28.3754
LOC100739678	mRNA	ssc:100739678	serine/threonine-protein phosphatase 2A 56 kDa regulatory subunit epsilon isoform-like	NM_006246.3	PPP2R5E	cDNA FLJ60843, highly similar to Serine/threonine-protein phosphatase 2A 56 kDa regulatory subunit epsilon isoform	0.536608	-0.898058	0.000531653	0.00598002	down	54.118	100.852
UPK1B	mRNA	ssc:100144488	Tetraspanin	NM_006952.3	UPK1B	Tetraspanin	1.84283	0.88192	0.00301123	0.0258496	up	54.1924	29.4072
KERA	mRNA	ssc:100157843	Uncharacterized protein	NM_007035.3	KERA	Keratocan	2.82605	1.49879	1.08722e-05	0.000179411	up	54.596	19.3188
GFRA1	mRNA	ssc:100152565	GDNF family receptor alpha 1	NM_145793.3	GFRA1	cDNA FLJ51412, highly similar to GDNF family receptor alpha-1	2.67466	1.41935	2.16294e-05	0.000334597	up	54.9143	20.5314
LOC102161128	mRNA	ssc:102161128	neuropilin-2-like	NM_201279.1	NRP2	Neuropilin 2, isoform CRA_h	5.83562	2.54489	8.51059e-10	2.29659e-08	up	55.0883	9.44002
LOC100622865	mRNA	ssc:100622865	disks large homolog 4-like	NM_001365.3	DLG4	cDNA FLJ50646, highly similar to Discs large homolog 4	1.94521	0.959923	0.00141697	0.0138498	up	55.0883	28.3201
COL16A1	mRNA	ssc:100737666	collagen, type XVI, alpha 1	NM_001856.3	COL16A1	Collagen alpha-1(XVI) chain	1.96017	0.970978	0.00127831	0.0126313	up	55.1481	28.1344
LOC100519177	mRNA	ssc:100519177	Uncharacterized protein	NM_130759.3	GIMAP1	Immunity associated protein 1	0.499982	-1.00005	6.02635e-05	0.000862074	down	55.4455	110.895
KLHL41	mRNA	ssc:100627572	kelch-like family member 41	NM_006063.2	KLHL41	Kelch-like protein 41	48.387	5.59655	3.96877e-15	1.53094e-13	up	55.5199	1.14741
LOC100517664	mRNA	ssc:100517664	transmembrane protein 131-like	NM_015196.3	KIAA0922	Transmembrane protein 131-like	2.13173	1.09203	0.000410793	0.00479693	up	55.6007	26.0824
LOC100737517	mRNA	ssc:100737517	solute carrier family 40 member 1-like	NM_014585.5	SLC40A1	cDNA FLJ78004, highly similar to Homo sapiens solute carrier family 40 (iron-regulated transporter), member 1, mRNA	2.03031	1.0217	0.000776039	0.00828004	up	55.607	27.3884
LOC100624304	mRNA	ssc:100624304	Uncharacterized protein	NM_006267.4	RANBP2	E3 SUMO-protein ligase RanBP2	1.92232	0.942849	0.00154573	0.0148748	up	55.7232	28.9875
HAPLN3	mRNA	ssc:100157078	Uncharacterized protein	NM_178232.2	HAPLN3	Hyaluronan and proteoglycan link protein 3, isoform CRA_a	0.432952	-1.20772	3.28063e-07	6.77634e-06	down	55.7349	128.732
LCK	mRNA	ssc:100233188	Non-specific protein-tyrosine kinase	NM_005356.4	LCK	cDNA FLJ40708 fis, clone THYMU2026904, highly similar to Proto-oncogene tyrosine-protein kinase LCK (EC 2.7.10.2)	1.81834	0.862625	0.00300301	0.0257913	up	56.0992	30.8518
SAC3D1	mRNA	ssc:100519293	Uncharacterized protein	NM_013299.3	SAC3D1	SAC3 domain-containing protein 1	0.552155	-0.856856	0.000868311	0.00912434	down	56.218	101.816
LOC102164492	mRNA	ssc:102164492	3-hydroxyisobutyryl-CoA hydrolase, mitochondrial-like	NM_198047.2	HIBCH	3-hydroxyisobutyryl-CoA hydrolase, mitochondrial	2.16965	1.11746	0.000287899	0.00348121	up	56.5898	26.0824
EIF2S2	mRNA	ssc:100621044	eukaryotic translation initiation factor 2, subunit 2 beta, 38kDa	NM_003908.3	EIF2S2	Eukaryotic translation initiation factor 2 beta	0.411486	-1.28109	2.50276e-08	5.8375e-07	down	57.0776	138.711
APEH	mRNA	ssc:396961	Acylamino-acid-releasing enzyme	NM_001640.3	APEH	N-acylaminoacyl-peptide hydrolase, isoform CRA_b	0.466187	-1.10102	4.31158e-06	7.52047e-05	down	57.1018	122.487
LOC102159153	mRNA	ssc:102159153	MAP kinase-activating death domain protein-like	NM_130476.2	MADD	MAP kinase-activating death domain protein	5.99772	2.58441	2.54284e-10	7.19528e-09	up	57.5965	9.60307
PPBP	mRNA	ssc:396870	Platelet basic protein	NM_002704.3	PPBP	Platelet basic protein	0.196028	-2.35086	1.96032e-37	1.65372e-35	down	58.1968	296.879
LOC100513402	mRNA	ssc:100513402	Uncharacterized protein	NM_031288.3	INO80B	cDNA FLJ52945, highly similar to Zinc finger HIT domain-containing protein 4	0.368565	-1.44001	4.42323e-11	1.31121e-09	down	58.9423	159.924
LOC102166970	mRNA	ssc:102166970	nucleoporin NUP53-like	NM_138285.4	NUP35	Nucleoporin NUP53	2.39909	1.26249	5.0833e-05	0.00073888	up	59.0733	24.6233
RAP1B	mRNA	ssc:100152555	RAP1B, member of RAS oncogene family	NM_015646.5	RAP1B	RAP1B, member of RAS oncogene family, isoform CRA_a	1.91242	0.9354	0.00119477	0.0119166	up	59.0749	30.8901
ACTN2	mRNA	ssc:100157406	Uncharacterized protein	NM_001278344.1	ACTN2	cDNA FLJ51840, highly similar to Alpha-actinin-2	3.45356	1.78809	2.57281e-07	5.3758e-06	up	59.0872	17.109
MSLN	mRNA	ssc:100524016	mesothelin	NM_013404.4	MSLN	Mesothelin	3.8618	1.94928	4.73485e-08	1.06184e-06	up	59.4635	15.3979
LOC100737702	mRNA	ssc:100737702	Uncharacterized protein	NM_145735.2	ARHGEF7	Rho guanine nucleotide exchange factor (GEF) 7, isoform CRA_b	2.9434	1.55749	2.2994e-06	4.16779e-05	up	59.7475	20.2988
NDEL1	mRNA	ssc:100511592	nudE nuclear distribution E homolog (A. nidulans)-like 1	NM_030808.4	NDEL1	cDNA FLJ55173, highly similar to Nuclear distribution protein nudE-like 1	2.0238	1.01707	0.000494617	0.00560887	up	60.1432	29.7179
HIGD1B	mRNA	ssc:100522512	Uncharacterized protein	NM_016438.3	HIGD1B	HIG1 domain family member 1B	0.555773	-0.847432	0.000675779	0.00735817	down	60.2138	108.342
PQLC3	mRNA	ssc:100525694	PQ loop repeat containing 3	NM_152391.4	PQLC3	PQ-loop repeat-containing protein 3	0.531892	-0.910794	0.000199563	0.00251411	down	60.2327	113.242
MFSD12	mRNA	ssc:100519240	Uncharacterized protein	NM_174983.4	MFSD12	Major facilitator superfamily domain-containing protein 12	0.571493	-0.807193	0.00134178	0.0132222	down	60.4904	105.846
LOC100152415	mRNA	ssc:100152415	spartin-like	NM_015087.4	SPG20	Spastic paraplegia 20, spartin (Troyer syndrome), isoform CRA_a	0.59029	-0.760503	0.00289955	0.0250337	down	60.4997	102.491
CHODL	mRNA	ssc:100520642	Uncharacterized protein	NM_024944.2	CHODL	Chondrolectin	1.70205	0.767277	0.00484954	0.0380316	up	60.5943	35.6006
CASQ1	mRNA		Calsequestrin 1				9.40183	3.23294	5.47965e-13	1.83874e-11	up	60.6319	6.44895
LTBP2	mRNA	ssc:100514300	Uncharacterized protein	NM_000428.2	LTBP2	Latent-transforming growth factor beta-binding protein 2	2.44529	1.29	3.0383e-05	0.000456706	up	60.6679	24.8101
DAP3	mRNA	ssc:100152332	Uncharacterized protein	NM_033657.2	DAP3	Mitochondrial ribosomal protein S29	1.81301	0.858385	0.00192695	0.0178671	up	61.7403	34.0541
HOXC10	mRNA	ssc:100628125	homeobox C10	NM_017409.3	HOXC10	Homeobox C10, isoform CRA_b	3.12043	1.64175	6.21668e-07	1.22255e-05	up	61.9011	19.8373
LOC100155126	mRNA	ssc:100155126	Stathmin	NM_030795.3	STMN4	cDNA FLJ56570, highly similar to Homo sapiens stathmin-like 4 (STMN4), mRNA	6.32192	2.66036	2.81296e-11	8.44964e-10	up	61.9123	9.79327
LOC100156937	mRNA	ssc:100156937	Histone H2B	NM_003518.3	HIST1H2BG	Histone H2B type 1-C/E/F/G/I	2.59361	1.37496	9.92533e-06	0.00016545	up	62.1656	23.9688
ALG1	mRNA	ssc:100524193	Uncharacterized protein	NM_019109.4	ALG1	Chitobiosyldiphosphodolichol beta-mannosyltransferase	0.615085	-0.701143	0.00634092	0.0472247	down	62.1958	101.117
VAC14	mRNA	ssc:100513600	Uncharacterized protein	NM_018052.3	VAC14	Protein VAC14 homolog	0.602539	-0.730873	0.00401694	0.0325776	down	62.3111	103.414
ZNF521	mRNA	ssc:100739769	Uncharacterized protein	NM_015461.2	ZNF521	cDNA FLJ77901, highly similar to Homo sapiens zinc finger protein 521 (ZNF521), mRNA	1.65342	0.725457	0.00616309	0.0462244	up	62.5128	37.8081
CADM1	mRNA	ssc:100524756	Uncharacterized protein	NM_014333.3	CADM1	Cell adhesion molecule 1 isoform A	1.69843	0.764198	0.00420756	0.0338801	up	62.9513	37.0645
LOC102157740	mRNA	ssc:102157740	protein arginine N-methyltransferase 3-like	NM_005788.3	PRMT3	cDNA FLJ60751, highly similar to Protein arginine N-methyltransferase 3 (EC 2.1.1.-)	1.73377	0.793913	0.0031762	0.0269835	up	63.0352	36.3573
SCUBE1	mRNA	ssc:100524621	Uncharacterized protein	NM_173050.3	SCUBE1	Signal peptide, CUB and EGF-like domain-containing protein 1	2.10967	1.07702	0.000194375	0.00245904	up	63.1383	29.9281
LOC100155118	mRNA	ssc:100155118	myosin light chain 6B-like	NM_002475.4	MYL6B	Myosin, light polypeptide 6B, alkali, smooth muscle and non-muscle, isoform CRA_a	7.60399	2.92676	1.83063e-12	5.94396e-11	up	63.2018	8.31167
LOC100520244	mRNA	ssc:100520244	Uncharacterized protein	NM_002475.4	MYL6B	Myosin, light polypeptide 6B, alkali, smooth muscle and non-muscle, isoform CRA_a	18.4795	4.20785	6.67647e-16	2.6666e-14	up	63.5848	3.44084
ACOT6	mRNA	ssc:100152868	Uncharacterized protein	NM_001037161.1	ACOT1	Acyl-CoA thioesterase 1	0.598151	-0.741419	0.0030496	0.0261169	down	63.7748	106.62
NCF1	mRNA	ssc:100134857	Neutrophil cytosolic factor 1	NM_000265.5	NCF1	cDNA, FLJ79451, highly similar to Neutrophil cytosol factor 1	0.469238	-1.09161	1.51456e-06	2.82463e-05	down	63.9037	136.186
RHOF	mRNA	ssc:100144500	RHOF	NM_019034.2	RHOF	cDNA FLJ75043, highly similar to Homo sapiens ras homolog gene family, member F (in filopodia), mRNA	0.616176	-0.698586	0.00572184	0.0434566	down	64.3225	104.39
LOC100155812	mRNA	ssc:100155812	Uncharacterized protein	NM_020121.3	UGGT2	UDP-glucose:glycoprotein glucosyltransferase 2	1.64747	0.720252	0.00559974	0.0426729	up	64.675	39.2572
RIMKLB	mRNA	ssc:100152915	Uncharacterized protein	NM_020734.3	RIMKLB	Beta-citrylglutamate synthase B	1.78726	0.837751	0.00183041	0.0171304	up	64.7298	36.2173
CD55	mRNA	ssc:396743	CD55 molecule, decay accelerating factor for complement (Cromer blood group)	NM_001300904.1	CD55	Complement decay-accelerating factor	1.81147	0.857163	0.00150029	0.014546	up	64.8379	35.7929
LOC100626661	mRNA	ssc:100626661	leucine carboxyl methyltransferase 1-like	NM_016309.2	LCMT1	Leucine carboxyl methyltransferase 1	2.50632	1.32557	1.06425e-05	0.000176427	up	65.0466	25.953
ADAMTSL3	mRNA	ssc:100157238	Uncharacterized protein	NM_207517.2	ADAMTSL3	ADAMTS-like protein 3	1.65476	0.726619	0.00514086	0.0400207	up	65.0769	39.3272
LOC100739544	mRNA	ssc:100739544	HCLS1-associated protein X-1-like	NM_006118.3	HAX1	HCLS1-associated protein X-1	2.26941	1.18231	4.97182e-05	0.000723841	up	65.1762	28.7195
MORN4	mRNA	ssc:100158004	MORN repeat containing 4	NM_178832.3	MORN4	MORN repeat containing 4	0.590949	-0.758896	0.00203999	0.0187229	down	65.2316	110.385
LOC100517940	mRNA	ssc:100517940	Uncharacterized protein	NM_145642.2	APOL3	Apolipoprotein L, 3, isoform CRA_a	0.542413	-0.882536	0.000192068	0.00243669	down	65.5005	120.758
LOC100514264	mRNA	ssc:100514264	Uncharacterized protein	NM_006743.4	RBM3	RNA binding motif (RNP1, RRM) protein 3, isoform CRA_c	0.516075	-0.954348	3.87281e-05	0.000573551	down	65.592	127.098
LOC100738982	mRNA	ssc:100738982	Uncharacterized protein	NM_001730.4	KLF5	Klf5 isoform d	6.56507	2.71481	3.99353e-12	1.27377e-10	up	65.8901	10.0365
TESC	mRNA	ssc:100155189	Uncharacterized protein	NM_017899.3	TESC	Calcineurin B homologous protein 3	0.523709	-0.933162	5.88428e-05	0.000843087	down	66.1313	126.275
TMEM213	mRNA	ssc:100517620	transmembrane protein 213	NM_001085429.1	TMEM213	Transmembrane protein 213	5.49234	2.45742	3.36698e-11	1.0047e-09	up	66.7886	12.1603
MRPS23	mRNA	ssc:100511221	Uncharacterized protein	NM_016070.3	MRPS23	28S ribosomal protein S23, mitochondrial	3.01507	1.59219	3.74768e-07	7.67084e-06	up	67.0512	22.2387
WT1	mRNA	ssc:397338	Wilms tumor protein homolog	NM_024426.4	WT1	Wilms tumor protein	2.02937	1.02103	0.000220181	0.00273379	up	67.2535	33.14
LOC100624427	mRNA	ssc:100624427	importin-13-like	NM_014652.3	IPO13	cDNA FLJ77274, highly similar to Homo sapiens importin 13 (IPO13), mRNA	1.98261	0.987403	0.000310684	0.00372924	up	67.3995	33.9953
SLC37A4	mRNA	ssc:100516688	Solute carrier family 37 member 4 variant 2	NM_001467.5	SLC37A4	Solute carrier family 37 (Glycerol-6-phosphate transporter), member 4, isoform CRA_c	0.596929	-0.744368	0.00211025	0.0192697	down	67.9944	113.907
RNF138	mRNA	ssc:100515956	Uncharacterized protein	NM_198128.2	RNF138	E3 ubiquitin-protein ligase RNF138	1.81147	0.857163	0.00106077	0.0108254	up	68.9559	38.0662
VWCE	mRNA	ssc:100522060	Uncharacterized protein	NM_152718.2	VWCE	von Willebrand factor C and EGF domains, isoform CRA_a	1.72687	0.788156	0.0020381	0.0187151	up	69.6948	40.3591
LOC100739861	mRNA	ssc:100739861	Uncharacterized protein	NM_080604.2	TJAP1	Tight junction associated protein 1 (Peripheral), isoform CRA_a	2.08785	1.06202	0.000101123	0.00137884	up	70.1935	33.6199
LOC102161725	mRNA	ssc:102161725	Uncharacterized protein	NM_017901.5	TPCN1	TPCN1 protein	1.89961	0.925707	0.000425393	0.0049514	up	70.9921	37.3718
LOC100156167	mRNA	ssc:100156167	d-3-phosphoglycerate dehydrogenase-like	NM_006623.3	PHGDH	cDNA FLJ35987 fis, clone TESTI2014269, highly similar to D-3-phosphoglycerate dehydrogenase (EC 1.1.1.95)	0.488902	-1.03238	2.16294e-06	3.94818e-05	down	71.3787	145.998
IRF7	mRNA	ssc:100037289	Interferon regulatory factor 7	NM_004031.2	IRF7	Interferon regulatory factor 7, isoform CRA_a	0.590742	-0.7594	0.00122654	0.0122066	down	71.5364	121.096
DUSP4	mRNA	ssc:100514374	Uncharacterized protein	NM_057158.3	DUSP4	Dual specificity protein phosphatase 4	0.620897	-0.687575	0.00422324	0.033976	down	71.7279	115.523
LOC100512831	mRNA	ssc:100512831	Uncharacterized protein	NM_145074.2	HTRA2	cDNA FLJ75762, highly similar to Homo sapiens protease, serine, 25 (PRSS25), nuclear gene encodingmitochondrial protein, transcript variant 1, mRNA	1.66732	0.73753	0.00275016	0.0239155	up	72.8166	43.6729
PTF-BETA	mRNA	ssc:397609	Pleiotrophin	NM_002825.5	PTN	Pleiotrophin (Heparin binding growth factor 8, neurite growth-promoting factor 1), isoform CRA_a	2.01005	1.00723	0.000133702	0.00177742	up	73.3686	36.501
ITGAM	mRNA	ssc:397459	Uncharacterized protein	NM_001145808.1	ITGAM	cDNA FLJ45735 fis, clone JCMLC2000273, highly similar to Integrin alpha-M	0.531358	-0.912244	3.81626e-05	0.000566105	down	73.5468	138.413
RGS9	mRNA	ssc:102166057	regulator of G-protein signaling 9	NM_003835.3	RGS9	cDNA FLJ76703, highly similar to Homo sapiens regulator of G-protein signaling 9L (RGS9)	2.00475	1.00342	0.000130955	0.00174604	up	73.9873	36.9059
LOC100511033	mRNA	ssc:100511033	Ubiquitin carboxyl-terminal hydrolase	NM_015984.3	UCHL5	cDNA FLJ60625, highly similar to Ubiquitin carboxyl-terminal hydrolase isozymeL5 (EC 3.4.19.12)	2.13525	1.09441	4.41332e-05	0.000648281	up	74.0781	34.6929
SYNM	mRNA	ssc:100623833	Uncharacterized protein	NM_145728.2	SYNM	Desmuslin, isoform CRA_a	1.59851	0.67673	0.00450866	0.0358252	up	74.928	46.8736
P2X3R	mRNA	ssc:503656	P2X purinoceptor	NM_002559.3	P2RX3	P2X purinoceptor 3	1.57898	0.658992	0.00531842	0.0410665	up	75.2138	47.6344
GALNTL2	mRNA	ssc:100157572	Polypeptide N-acetylgalactosaminyltransferase	NM_054110.4	GALNT15	Polypeptide N-acetylgalactosaminyltransferase 13	1.94521	0.959923	0.000186046	0.00237363	up	75.5548	38.8416
IER2	mRNA	ssc:100525209	Uncharacterized protein	NM_004907.2	IER2	Immediate early response 2, isoform CRA_a	0.503015	-0.991325	3.39383e-06	6.00087e-05	down	75.9966	151.082
FARP2	mRNA	ssc:100511480	Uncharacterized protein	NM_014808.3	FARP2	FERM, RhoGEF and pleckstrin domain-containing protein 2	0.596111	-0.746346	0.00110176	0.0111554	down	76.1035	127.667
C10H1orf53	mRNA	ssc:100521391	chromosome 10 open reading frame, human C1orf53	NM_001024594.2	C1orf53	chromosome 1 open reading frame 53	0.607061	-0.720087	0.00174514	0.0164689	down	76.5609	126.117
TSPAN5	mRNA	ssc:100622240	Tetraspanin	NM_005723.3	TSPAN5	Tetraspanin-5	1.6444	0.717562	0.00254492	0.0224992	up	77.2019	46.9484
LOC102161004	mRNA	ssc:102161004	probable hydrolase PNKD-like	NM_022572.4	PNKD	Paroxysmal nonkinesiogenic dyskinesia, isoform CRA_a	1.61247	0.689275	0.0033926	0.0284603	up	77.4698	48.0441
LOC102161502	mRNA	ssc:102161502	TBC1 domain family member 23-like	NM_018309.4	TBC1D23	cDNA FLJ35607 fis, clone SPLEN2009513	0.570146	-0.810596	0.000256237	0.00313617	down	77.7985	136.453
LOC102160662	mRNA	ssc:102160662	uncharacterized LOC102160662	NM_030636.2	EEPD1	Endonuclease/exonuclease/phosphatase family domain-containing protein 1	3.57667	1.83862	1.59028e-09	4.17287e-08	up	78.1995	21.8638
CAMKK1	mRNA	ssc:100626922	Uncharacterized protein	NM_172207.2	CAMKK1	Calcium/calmodulin-dependent protein kinase kinase 1	0.584274	-0.775283	0.000517651	0.00584438	down	78.3598	134.115
LOC100739685	mRNA	ssc:100739685	integrin alpha-M-like	NM_001145808.1	ITGAM	cDNA FLJ45735 fis, clone JCMLC2000273, highly similar to Integrin alpha-M	0.605713	-0.723293	0.00144624	0.0140901	down	78.3931	129.423
LOC100520848	mRNA	ssc:100520848	Uncharacterized protein	NM_013397.5	PRICKLE4	Chromosome 6 open reading frame 49, isoform CRA_c	0.270803	-1.88468	1.37399e-27	8.46576e-26	down	78.4041	289.524
FAM134B	mRNA	ssc:100625174	Uncharacterized protein	NM_019000.4	FAM134B	Protein FAM134B	1.55938	0.640972	0.00534401	0.0412288	up	78.4628	50.3167
CMPK1	mRNA	ssc:100521561	UMP-CMP kinase	NM_016308.2	CMPK1	UMP-CMP kinase	2.60627	1.38199	6.06534e-07	1.19408e-05	up	78.6777	30.1878
FAM180B	mRNA	ssc:100511437	family with sequence similarity 180, member B	NM_001164379.1	FAM180B	Protein FAM180B	3.80396	1.9275	4.43383e-10	1.23145e-08	up	78.6866	20.6855
LOC100521657	mRNA	ssc:100521657	Uncharacterized protein	NM_173800.4	AQPEP	Aminopeptidase Q	1.90567	0.930297	0.000195618	0.00247303	up	78.7165	41.3065
LOC100737243	mRNA	ssc:100737243	serine/threonine-protein kinase D1-like	NM_002742.2	PRKD1	Protein kinase C	1.58688	0.666191	0.0039826	0.032401	up	78.9326	49.7408
LOC100627444	mRNA	ssc:100627444	thymocyte nuclear protein 1-like	NM_199298.1	THYN1	Thymocyte nuclear protein 1, isoform CRA_a	0.369947	-1.43461	2.99761e-14	1.09546e-12	down	79.1533	213.958
STIM2	mRNA	ssc:100519497	stromal interaction molecule 2	NM_020860.3	STIM2	Stromal interaction molecule 2	1.60136	0.679294	0.00339101	0.0284602	up	79.2643	49.4983
LOC100738373	mRNA	ssc:100738373	Uncharacterized protein	NM_004447.5	EPS8	cDNA FLJ56405, highly similar to Epidermal growth factor receptor kinase substrate 8	2.51732	1.33189	1.06563e-06	2.0336e-05	up	79.3079	31.5048
CHAC1	mRNA	ssc:100524723	Uncharacterized protein	NM_024111.3	CHAC1	Glutathione-specific gamma-glutamylcyclotransferase 1	2.94728	1.55938	3.72607e-08	8.46123e-07	up	80.9133	27.4536
FGFR2	mRNA	ssc:396762	Fibroblast growth factor receptor	NM_023030.1	FGFR2	Fibroblast growth factor receptor 2 (Bacteria-expressed kinase, keratinocyte growth factor receptor, craniofacial dysostosis 1, Crouzon syndrome, Pfeiffer syndrome, Jackson-Weiss syndrome), isoform CRA_k	1.58938	0.66846	0.00346003	0.0289722	up	80.9355	50.9228
MED30	mRNA	ssc:100519234	Uncharacterized protein	NM_080651.3	MED30	Mediator of RNA polymerase II transcription subunit 30	1.72746	0.788651	0.0008558	0.00902966	up	81.3442	47.0889
LOC102164668	mRNA	ssc:102164668	methionine--tRNA ligase, cytoplasmic-like	NM_004990.3	MARS	Methionine-tRNA synthetase, isoform CRA_a	1.65048	0.722883	0.00182386	0.0170868	up	81.4356	49.3406
SMPDL3A	mRNA	ssc:100153442	Uncharacterized protein	NM_006714.4	SMPDL3A	Acid sphingomyelinase-like phosphodiesterase 3a	0.505657	-0.98377	1.73803e-06	3.21153e-05	down	82.0818	162.327
LOC100739395	mRNA	ssc:100739395	ATP-binding cassette sub-family G member 2-like	NM_004827.2	ABCG2	ATP-binding cassette, sub-family G (WHITE), member 2, isoform CRA_a	1.56778	0.648721	0.00402357	0.0326021	up	82.1006	52.3675
IL1RAP	mRNA	ssc:100628318	Interleukin 1 receptor accessory protein	NM_134470.3	IL1RAP	cDNA FLJ77565, highly similar to Homo sapiens interleukin 1 receptor accessory protein (IL1RAP), transcript variant 1, mRNA	1.53185	0.615274	0.00576209	0.0436705	up	82.1918	53.6553
LOC100622241	mRNA	ssc:100622241	Uncharacterized protein	NM_015343.4	CTDNEP1	HCG1987397, isoform CRA_c	0.40658	-1.29839	9.98113e-12	3.10671e-10	down	82.2563	202.313
GP91-PHOX	mRNA	ssc:397108	Cytochrome b-245 heavy chain	NM_000397.3	CYBB	cDNA FLJ60919, highly similar to Cytochrome b-245 heavy chain	0.560557	-0.835067	9.39488e-05	0.00129174	down	82.4574	147.099
CD3E	mRNA	ssc:397455	T-cell surface glycoprotein CD3 epsilon chain	NM_000733.3	CD3E	CD3E protein	1.68509	0.752826	0.00117369	0.0117454	up	82.8367	49.1586
SLN	mRNA	ssc:733627	Uncharacterized protein				72.9452	6.18874	7.99433e-22	4.11173e-20	up	83.4604	1.14415
LOC100521511	mRNA	ssc:100521511	protein AF-10-like	NM_004641.3	MLLT10	Protein AF-10	1.60527	0.682813	0.00252024	0.0223029	up	83.5882	52.0712
PANK3	mRNA	ssc:100512746	Uncharacterized protein	NM_024594.3	PANK3	Pantothenate kinase 3	0.589376	-0.762739	0.000435498	0.00503332	down	83.7848	142.158
NEXN	mRNA	ssc:100510913	Uncharacterized protein	NM_144573.3	NEXN	cDNA FLJ55951, highly similar to Homo sapiens nexilin (F actin binding protein) (NEXN), mRNA	0.544194	-0.877806	2.48561e-05	0.0003806	down	84.8492	155.917
LOC102160596	mRNA	ssc:102160596	serine/arginine repetitive matrix protein 3-like	NM_198269.2	HIPK1	Homeodomain interacting protein kinase 1, isoform CRA_f	1.51101	0.595511	0.00601856	0.0452721	up	85.6164	56.6618
LOC100626091	mRNA	ssc:100626091	Uncharacterized protein	NM_015937.5	PIGT	cDNA FLJ53822, highly similar to GPI transamidase component PIG-T	16.1452	4.01303	1.9233e-20	9.38416e-19	up	85.8751	5.31892
APRT	mRNA	ssc:100622001	adenine phosphoribosyltransferase	NM_001030018.1	APRT	Adenine phosphoribosyltransferase	1.92058	0.941544	8.01442e-05	0.00111898	up	86.658	45.1207
LOC100737034	mRNA	ssc:100737034	max-interacting protein 1-like	NM_130439.3	MXI1	Max-interacting protein 1	1.78036	0.832167	0.000327099	0.00390291	up	86.9243	48.8241
LOC100621293	mRNA	ssc:100621293	armadillo repeat-containing protein 8-like	NM_213654.3	ARMC8	armadillo repeat containing 8	1.621	0.696888	0.00173609	0.0164265	up	87.0307	53.6894
LOC100738426	mRNA	ssc:100738426	leucine-rich repeat-containing protein 59-like	NM_018509.3	LRRC59	Leucine-rich repeat-containing protein 59	0.628451	-0.670128	0.00226369	0.020423	down	87.0851	138.571
MMP15	mRNA	ssc:100514105	Matrix metallopeptidase 15	NM_002428.2	MMP15	Matrix metallopeptidase 15 (Membrane-inserted), isoform CRA_a	0.640552	-0.642613	0.00372027	0.0307097	down	87.2606	136.227
C1H6orf57	mRNA	ssc:100622104	chromosome 1 open reading frame, human C6orf57	NM_145267.2	C6orf57	Succinate dehydrogenase assembly factor 4, mitochondrial	1.64226	0.715686	0.00134172	0.0132289	up	87.5285	53.2975
LOC100156231	mRNA	ssc:100156231	gametogenetin-binding protein 1-like				0.60503	-0.72492	0.000726925	0.00783006	down	87.7392	145.016
MYBPC2	mRNA	ssc:100511817	myosin binding protein C, fast type	NM_004533.3	MYBPC2	Myosin-binding protein C, fast-type	5.48407	2.45525	3.02152e-14	1.10197e-12	up	87.7973	16.0095
LOC100736695	mRNA	ssc:100736695	Uncharacterized protein	NM_032468.4	ASPH	Aspartyl/asparaginyl beta-hydroxylase	0.336358	-1.57193	1.80108e-19	8.38013e-18	down	87.8208	261.093
LOC102161307	mRNA	ssc:102161307	uncharacterized LOC102161307				0.518903	-0.946464	2.32607e-06	4.21188e-05	down	88.2144	170.002
SMPDL3B	mRNA	ssc:100514109	Uncharacterized protein	NM_014474.2	SMPDL3B	cDNA FLJ57705, highly similar to Acid sphingomyelinase-like phosphodiesterase 3b (EC 3.1.4.-)	1.80531	0.852247	0.000222509	0.00275511	up	88.473	49.0071
LOC100738291	mRNA	ssc:100738291	Uncharacterized protein	NM_206835.1	TRAF7	cDNA FLJ33305 fis, clone BNGH42003529, highly similar to E3 ubiquitin protein ligase TRAF7 (EC 6.3.2.-)	1.60027	0.678316	0.00190988	0.0177361	up	89.1608	55.7161
DHX58	mRNA	ssc:100524520	LGP2	NM_024119.2	DHX58	Likely ortholog of mouse D11lgp2, isoform CRA_b	0.642907	-0.637318	0.00361961	0.0300575	down	89.6053	139.375
HMCN2	mRNA	ssc:102162892	hemicentin 2	xp_002342997	xp_002342997		1.92638	0.945893	5.29007e-05	0.000765237	up	90.4015	46.9282
LOC102166329	mRNA	ssc:102166329	period circadian protein homolog 2-like	NM_022817.2	PER2	cDNA FLJ60515, highly similar to Period circadian protein 2	2.63992	1.4005	5.46374e-08	1.21474e-06	up	91.6458	34.7153
MEOX1	mRNA	ssc:100516574	Uncharacterized protein	NM_013999.3	MEOX1	Homeobox protein MOX-1	0.601147	-0.734209	0.00043312	0.00501869	down	92.1864	153.351
B3GALTL	mRNA	ssc:100517236	Uncharacterized protein	NM_194318.3	B3GALTL	Beta-1,3-glucosyltransferase	1.63338	0.707859	0.00109242	0.0110732	up	92.3315	56.5279
PKIB	mRNA	ssc:100738438	protein kinase (cAMP-dependent, catalytic) inhibitor beta	NM_181795.2	PKIB	cAMP-dependent protein kinase inhibitor beta	9.77466	3.28905	3.03717e-19	1.3846e-17	up	92.3968	9.45269
CHST13	mRNA	ssc:100519444	Uncharacterized protein	NM_152889.2	CHST13	Carbohydrate sulfotransferase 13	1.87735	0.908697	7.09756e-05	0.00100103	up	92.8405	49.453
PLD4	mRNA	ssc:100524095	Uncharacterized protein	NM_138790.2	PLD4	cDNA FLJ50089, highly similar to Homo sapiens phospholipase D family, member 4 (PLD4), mRNA	1.59209	0.670926	0.00164044	0.0156362	up	93.3337	58.6232
LOC100155528	mRNA	ssc:100155528	uncharacterized LOC100155528				1.58194	0.661699	0.00181501	0.0170126	up	93.5888	59.1606
C3H16orf58	mRNA	ssc:102165338	Uncharacterized protein	NM_022744.3	C16orf58	RUS1 family protein C16orf58	0.523303	-0.934283	1.5494e-06	2.8777e-05	down	94.3091	180.219
CST7	mRNA	ssc:100152012	Uncharacterized protein	NM_003650.3	CST7	Cystatin-F	1.70205	0.767277	0.000436018	0.0050361	up	94.4733	55.5054
XCL1	mRNA	ssc:100153155	Chemokine C motif ligand 1	NM_002995.2	XCL1	Lymphotactin	1.8674	0.901029	6.51485e-05	0.000927544	up	95.0194	50.8833
LOC100621626	mRNA	ssc:100621626	carbonic anhydrase 5B, mitochondrial-like	NM_007220.3	CA5B	Carbonic anhydrase VB, mitochondrial, isoform CRA_c	2.22309	1.15257	1.52507e-06	2.84129e-05	up	95.0405	42.7515
TWIST2	mRNA	ssc:100519927	Uncharacterized protein	NM_057179.2	TWIST2	Twist homolog 2 (Drosophila), isoform CRA_a	0.561331	-0.833077	2.30563e-05	0.000354545	down	97.4339	173.577
FBXO6	mRNA	ssc:100524148	F-box protein 6	NM_018438.5	FBXO6	F-box only protein 6	1.63837	0.712263	0.000743775	0.00798298	up	97.5519	59.542
LOC100738813	mRNA	ssc:100738813	probable E3 ubiquitin-protein ligase RNF144A-like	NM_014746.4	RNF144A	cDNA FLJ60099, highly similar to Ubiquitin-conjugating enzyme 7-interacting protein 4	1.85169	0.888839	6.06596e-05	0.000867053	up	97.8474	52.8423
JUNB	mRNA	ssc:100523358	Uncharacterized protein	NM_002229.2	JUNB	Transcription factor jun-B	0.543037	-0.880879	5.4336e-06	9.37789e-05	down	97.8474	180.186
LOC102159987	mRNA	ssc:102159987	plexin domain-containing protein 2-like	NM_032812.8	PLXDC2	cDNA FLJ61564, highly similar to Plexin domain-containing protein 2	1.50181	0.586705	0.00361126	0.0300157	up	98.3828	65.5093
LOC100517757	mRNA	ssc:100517757	Uncharacterized protein	NM_001024946.1	ASL	Argininosuccinate lyase, isoform CRA_b	0.647622	-0.626775	0.00271025	0.0236597	down	99.2291	153.221
RERG	mRNA	ssc:100155884	Uncharacterized protein	NM_032918.2	RERG	RAS-like, estrogen-regulated, growth inhibitor, isoform CRA_a	1.80234	0.849869	9.25365e-05	0.00127524	up	99.6264	55.2762
SLC7A10	mRNA	ssc:100525049	Uncharacterized protein	NM_019849.2	SLC7A10	Asc-type amino acid transporter 1	1.51559	0.599879	0.00284833	0.0246742	up	99.8695	65.8948
MET	mRNA	ssc:654328	Hepatocyte growth factor receptor	NM_001127500.1	MET	Receptor protein-tyrosine kinase	1.59195	0.670794	0.00110417	0.0111673	up	100.241	62.9674
CMPK2	mRNA	ssc:100623872	Uncharacterized protein	NM_207315.3	CMPK2	Mitochondrial cytidine monophosphate (UMP-CMP) kinase 2	0.599942	-0.737104	0.000215946	0.0026886	down	100.897	168.179
ZBTB12	mRNA	ssc:100124380	Zinc finger and BTB domain containing 12	NM_181842.2	ZBTB12	Zinc finger and BTB domain-containing protein 12	1.60063	0.678636	0.000936044	0.0097285	up	101.263	63.2646
CFB	mRNA	ssc:100124383	B-factor, properdin	NM_001710.5	CFB	Complement factor B	0.613055	-0.705913	0.000435154	0.0050358	down	101.573	165.683
LOC100511482	mRNA	ssc:100511482	Uncharacterized protein	NM_133325.2	PHF10	PHD finger protein 10	1.65637	0.728027	0.000457377	0.00524922	up	101.78	61.4475
CNTD2	mRNA	ssc:100522141	cyclin N-terminal domain containing 2	NM_024877.3	CNTD2	Cyclin N-terminal domain-containing protein 2	0.470542	-1.08761	1.45879e-09	3.85023e-08	down	102.032	216.839
RHBDD1	mRNA	ssc:100512869	Uncharacterized protein	NM_032276.3	RHBDD1	Rhomboid domain containing 1, isoform CRA_a	1.55326	0.6353	0.00156869	0.0150636	up	102.5	65.9903
LOC100626199	mRNA	ssc:100626199	Uncharacterized protein	NM_003708.3	RDH16	Retinol dehydrogenase 16	0.649605	-0.622366	0.00251501	0.0222675	down	102.526	157.828
HOPX	mRNA	ssc:396692	Homeodomain-only protein	NM_139212.3	HOPX	Homeodomain-only protein	1.555	0.636914	0.00152972	0.0147443	up	102.567	65.9594
MYL3	mRNA	ssc:100515755	MYL3	NM_000258.2	MYL3	Myosin, light polypeptide 3, alkali ventricular, skeletal, slow, isoform CRA_a	21.5918	4.43241	2.50753e-25	1.42354e-23	up	102.879	4.76472
TMEM39A	mRNA	ssc:100151958	transmembrane protein 39A	NM_018266.2	TMEM39A	Transmembrane protein 39A	1.74528	0.80346	0.000139648	0.00184829	up	103.139	59.0958
LOC100737045	mRNA	ssc:100737045	tetraspanin-7-like	NM_004615.3	TSPAN7	Tetraspanin-7	1.55364	0.635651	0.00150107	0.014538	up	103.243	66.4526
HPGD	mRNA	ssc:100156186	15-hydroxyprostaglandin dehydrogenase	NM_001256307.1	HPGD	15-hydroxyprostaglandin dehydrogenase [NAD(+)]	2.14643	1.10194	1.16348e-06	2.20865e-05	up	103.876	48.3946
SLC41A2	mRNA		solute carrier family 41, member 2				0.649668	-0.622225	0.00229344	0.0206501	down	104.481	160.822
LOC102159413	mRNA	ssc:102159413	teneurin-4-like	NM_001098816.2	TENM4	Teneurin-4	1.6996	0.765194	0.000223156	0.00276123	up	104.491	61.48
ASB9	mRNA	ssc:100158057	Uncharacterized protein	NM_024087.2	ASB9	Ankyrin repeat and SOCS box-containing 9, isoform CRA_a	1.58858	0.667742	0.000862806	0.00908236	up	105.291	66.28
LOC100624918	mRNA	ssc:100624918	feline leukemia virus subgroup C receptor-related protein 2-like	NM_017791.2	FLVCR2	Feline leukemia virus subgroup C receptor-related protein 2	0.58036	-0.784981	4.2848e-05	0.000630942	down	105.542	181.856
FAAH	mRNA	ssc:396949	Fatty-acid amide hydrolase 1	NM_001441.2	FAAH	Fatty-acid amide hydrolase 1	0.610863	-0.71108	0.000276055	0.0033605	down	106.611	174.525
FBXO32	mRNA	ssc:733657	F-box only protein 32	NM_148177.2	FBXO32	F-box protein 32, isoform CRA_c	1.69148	0.758289	0.00021253	0.00265522	up	106.687	63.0731
LOC100623970	mRNA	ssc:100623970	ER membrane protein complex subunit 8-like	NM_006067.4	EMC8	ER membrane protein complex subunit 8	2.38383	1.25328	6.02806e-08	1.33527e-06	up	106.754	44.7824
GAB2	mRNA	ssc:100513609	Uncharacterized protein	NM_080491.2	GAB2	GRB2-associated-binding protein 2	0.599123	-0.739075	0.000132327	0.00176173	down	106.977	178.556
LOC100737052	mRNA	ssc:100737052	rho guanine nucleotide exchange factor 1-like	NM_199002.1	ARHGEF1	Rho guanine nucleotide exchange factor (GEF) 1, isoform CRA_e	1.52504	0.608848	0.00176898	0.0166417	up	107.14	70.2539
LOC100623926	mRNA	ssc:100623926	Uncharacterized protein	NM_001173490.1	PRRG1	Osteocalcin	0.626377	-0.674896	0.000622418	0.00683486	down	107.455	171.55
LOC100628224	mRNA	ssc:100628224	Uncharacterized protein	NM_006634.2	VAMP5	Vesicle-associated membrane protein 5	2.26351	1.17856	1.82951e-07	3.86293e-06	up	108.236	47.8178
LOC100739468	mRNA	ssc:100739468	serine-rich coiled-coil domain-containing protein 2-like	NM_018999.3	CCSER2	Putative uncharacterized protein DKFZp686O11112	0.621608	-0.685922	0.000439912	0.00507783	down	108.913	175.212
AFAP1L1	mRNA	ssc:100513463	Uncharacterized protein	NM_152406.2	AFAP1L1	Actin filament-associated protein 1-like 1	0.634956	-0.655272	0.000894695	0.00934718	down	108.984	171.64
LOC100521387	mRNA	ssc:100521387	protein Hikeshi-like	NM_016401.3	C11orf73	Protein Hikeshi	1.59399	0.672641	0.000648341	0.00709793	up	109.071	68.4268
ENY2	mRNA	ssc:100153859	Transcription and mRNA export factor ENY2	NM_020189.5	ENY2	Transcription and mRNA export factor ENY2	5.45738	2.44821	2.60466e-17	1.09864e-15	up	109.286	20.0254
FGGY	mRNA	ssc:100525819	FGGY carbohydrate kinase domain containing	NM_018291.3	FGGY	cDNA FLJ33249 fis, clone ASTRO2005081, weakly similar to sugar kinase YDR109C (EC 2.7.1.-)	0.655876	-0.608505	0.0023663	0.021127	down	109.777	167.374
PTPN21	mRNA	ssc:100152076	Protein-tyrosine-phosphatase	NM_007039.3	PTPN21	Tyrosine-protein phosphatase non-receptor type 21	0.645907	-0.630602	0.00143486	0.0139944	down	110.423	170.958
GREM1	mRNA	ssc:100156280	Gremlin	NM_013372.6	GREM1	Gremlin-1	1.77561	0.828311	5.12956e-05	0.000743807	up	111.228	62.6424
LSMD1	mRNA	ssc:100522950	Uncharacterized protein	NM_032356.3	NAA38	N-alpha-acetyltransferase 38, NatC auxiliary subunit	5.83562	2.54489	2.45418e-18	1.08062e-16	up	111.65	19.1326
SNX7	mRNA		Uncharacterized protein				1.58716	0.666447	0.00061103	0.00672208	up	111.71	70.3839
TCAP	mRNA	ssc:100271745	Uncharacterized protein	NM_003673.3	TCAP	cDNA FLJ39009 fis, clone NT2RI2025565, highly similar to TELETHONIN	7.78082	2.95992	3.33555e-21	1.68203e-19	up	112.514	14.4605
LOC100737264	mRNA	ssc:100737264	solute carrier family 40 member 1-like	NM_014585.5	SLC40A1	cDNA FLJ78004, highly similar to Homo sapiens solute carrier family 40 (iron-regulated transporter), member 1, mRNA	2.21431	1.14685	1.81247e-07	3.83145e-06	up	112.752	50.92
ACOX2	mRNA	ssc:100516877	Uncharacterized protein	NM_003500.3	ACOX2	cDNA FLJ58373, highly similar to Acyl-coenzyme A oxidase 2, peroxisomal (EC 1.17.99.3)	0.470787	-1.08685	2.03176e-10	5.79453e-09	down	112.957	239.933
LOC102158964	mRNA	ssc:102158964	Uncharacterized protein	NM_018135.3	MRPS18A	28S ribosomal protein S18a, mitochondrial	0.361202	-1.46912	6.43856e-21	3.21982e-19	down	113.418	314
LIMCH1	mRNA	ssc:100515040	Uncharacterized protein	NM_014988.3	LIMCH1	cDNA FLJ58365, weakly similar to LIM domain only protein 7	0.479221	-1.06124	6.103e-10	1.67443e-08	down	113.596	237.042
RHNO1	mRNA	ssc:100511381	Uncharacterized protein	NM_001257098.1	RHNO1	RAD9, HUS1, RAD1-interacting nuclear orphan protein 1	2.09877	1.06955	6.40499e-07	1.25411e-05	up	113.891	54.2653
BCL9	mRNA	ssc:100155378	B-cell CLL/lymphoma 9 protein	NM_004326.3	BCL9	B-cell CLL/lymphoma 9, isoform CRA_a	1.50675	0.591439	0.00154705	0.0148796	up	114.954	76.2929
MTCH2	mRNA	ssc:100627768	Uncharacterized protein	NM_014342.3	MTCH2	cDNA FLJ51849, highly similar to Mitochondrial carrier homolog 2	0.641733	-0.639955	0.000867317	0.0091192	down	116.199	181.07
ALOX12	mRNA	ssc:396971	Arachidonate 15-lipoxygenase	NM_001140.3	ALOX15	cDNA, FLJ92930, highly similar to Homo sapiens arachidonate 15-lipoxygenase (ALOX15), mRNA	4.70091	2.23294	1.10561e-16	4.51576e-15	up	116.398	24.7608
DCBLD2	mRNA	ssc:100526139	Uncharacterized protein	NM_080927.3	DCBLD2	Discoidin, CUB and LCCL domain-containing protein 2	0.635386	-0.654294	0.00061039	0.00671913	down	116.432	183.246
C13H3orf26	mRNA	ssc:100152199	Uncharacterized protein	NM_032359.3	CMSS1	Protein CMSS1	1.50439	0.589174	0.00148602	0.0144232	up	116.503	77.4425
LOC102163981	mRNA	ssc:102163981	Uncharacterized protein	NM_022132.4	MCCC2	cDNA FLJ33515 fis, clone BRAMY2005662, highly similar to Methylcrotonoyl-CoA carboxylase beta chain, mitochondrial (EC 6.4.1.4)	0.664728	-0.589163	0.00259578	0.0228148	down	116.82	175.74
LOC100525890	mRNA	ssc:100525890	protein FAM198A-like	NM_001129908.2	FAM198A	Protein FAM198A	1.8555	0.891808	1.09248e-05	0.000180114	up	117.085	63.1015
MYH7	mRNA	ssc:396860	Myosin-7	NM_000257.3	MYH7	MYH7 protein	58.6422	5.87387	3.91548e-30	2.65737e-28	up	117.107	1.99697
VIPR2	mRNA	ssc:100499553	Vasoactive intestinal polypeptide receptor 2 variant 1	NM_003382.4	VIPR2	Similar to vasoactive intestinal peptide receptor 2	4.35112	2.12139	5.53837e-16	2.21694e-14	up	117.932	27.1039
LOC100520727	mRNA	ssc:100520727	Golgi to ER traffic protein 4 homolog	NM_015949.2	GET4	Golgi to ER traffic protein 4 homolog	0.641034	-0.641528	0.000755626	0.00810054	down	118.154	184.318
CDPF1	mRNA	ssc:100518729	cysteine-rich, DPF motif domain containing 1	NM_207327.4	CDPF1	cysteine-rich, DPF motif domain containing 1	1.95484	0.967047	2.55821e-06	4.61373e-05	up	118.333	60.5334
SLC2A4	mRNA	ssc:396754	Insulin-responsive glucose transporter	NM_001042.2	SLC2A4	cDNA, FLJ93903, highly similar to Homo sapiens solute carrier family 2 (facilitated glucose transporter), member 4 (SLC2A4), mRNA	0.446475	-1.16335	1.00187e-12	3.32478e-11	down	119.533	267.727
LOC100736958	mRNA	ssc:100736958	MID1-interacting protein 1	NM_021242.5	MID1IP1	Mid1-interacting protein 1	0.638218	-0.64788	0.000588704	0.0065042	down	120.007	188.034
ACP2	mRNA	ssc:100513002	Uncharacterized protein	NM_001610.3	ACP2	cDNA FLJ52440, highly similar to Lysosomal acid phosphatase (EC 3.1.3.2)	2.09309	1.06563	3.36474e-07	6.93421e-06	up	120.255	57.4535
LOC100513875	mRNA	ssc:100513875	ATP-dependent RNA helicase A-like	NM_030588.1	DHX9	cDNA FLJ39263 fis, clone OCBBF2009571, highly similar to ATP-dependent RNA helicase A (EC 3.6.1.-)	2.4678	1.30322	2.84262e-09	7.25853e-08	up	121.29	49.1491
IFFO1	mRNA	ssc:100515778	intermediate filament family orphan 1	NM_080731.3	IFFO1	Intermediate filament family orphan 1	0.664989	-0.588598	0.00202163	0.0185827	down	123.012	184.983
KLHL25	mRNA	ssc:100153363	kelch-like 25 (Drosophila)				1.74496	0.803197	3.12471e-05	0.000469304	up	123.346	70.6871
STAT5A	mRNA	ssc:397550	Signal transducer and activator of transcription 5A	NM_003152.3	STAT5A	Signal transducer and activator of transcription 5A	0.64506	-0.632496	0.000677437	0.00736733	down	124.592	193.148
ARID5B	mRNA		AT rich interactive domain 5B (MRF1-like)				1.65102	0.723354	0.000113469	0.00153098	up	124.707	75.5336
PLK2	mRNA	ssc:397251	Serine/threonine-protein kinase PLK	NM_006622.3	PLK2	cDNA FLJ54984, highly similar to Serine/threonine-protein kinase PLK2 (EC2.7.11.21)	0.558892	-0.839359	1.27564e-06	2.41396e-05	down	125.2	224.015
PRPF3	mRNA	ssc:100190995	Pre-mRNA processing factor 3-like protein	NM_004698.2	PRPF3	cDNA, FLJ93335, highly similar to Homo sapiens PRP3 pre-mRNA processing factor 3 homolog (yeast) (PRPF3), mRNA	1.65305	0.725135	9.78127e-05	0.00134078	up	126.567	76.5652
LOC100127151	mRNA	ssc:100127151	Aquaporin 11	NM_173039.2	AQP11	Aquaporin-11	0.664554	-0.589541	0.00168558	0.0160073	down	126.815	190.827
HEYL	mRNA	ssc:100518256	Uncharacterized protein	NM_014571.3	HEYL	cDNA FLJ52278, highly similar to Homo sapiens hairy/enhancer-of-split related with YRPW motif-like (HEYL), mRNA	0.643857	-0.635188	0.000550709	0.0061522	down	127.394	197.861
SP2	mRNA	ssc:100626417	Sp2 transcription factor	NM_003110.5	SP2	Transcription factor Sp2	1.62724	0.702426	0.000136807	0.00181335	up	127.463	78.3309
LDHD	mRNA	ssc:100523064	Uncharacterized protein	NM_194436.2	LDHD	Probable D-lactate dehydrogenase, mitochondrial	0.40512	-1.30358	1.25319e-17	5.3611e-16	down	128.393	316.927
VIT	mRNA	ssc:100524557	Uncharacterized protein	NM_053276.3	VIT	Vitrin	1.52153	0.605526	0.000652309	0.00712841	up	128.464	84.4303
LOC100738358	mRNA	ssc:100738358	V-set and immunoglobulin domain-containing protein 4-like	NM_007268.2	VSIG4	V-set and immunoglobulin domain-containing protein 4	0.582238	-0.780318	7.32368e-06	0.000124613	down	128.653	220.963
PAMR1	mRNA	ssc:100626770	Uncharacterized protein	NM_015430.3	PAMR1	Inactive serine protease PAMR1	2.43929	1.28646	1.17081e-09	3.12211e-08	up	129.626	53.1411
LOC100737917	mRNA	ssc:100737917	inter-alpha-trypsin inhibitor heavy chain H4-like	NM_002218.4	ITIH4	Inter-alpha (Globulin) inhibitor H4 (Plasma Kallikrein-sensitive glycoprotein)	0.64393	-0.635024	0.000492722	0.0055944	down	129.691	201.406
MMRN2	mRNA	ssc:100155963	multimerin 2	NM_024756.2	MMRN2	Multimerin-2	0.445951	-1.16504	8.423e-14	2.98743e-12	down	130.485	292.6
KDM4B	mRNA	ssc:100511181	lysine (K)-specific demethylase 4B				3.18306	1.67042	1.98712e-13	6.83304e-12	up	131.507	41.3146
LOC100738957	mRNA	ssc:100738957	B9 domain-containing protein 2-like	NM_030578.3	B9D2	B9 domain-containing protein 2	10.1681	3.34598	4.23121e-27	2.55472e-25	up	131.718	12.954
LOC100737683	mRNA	ssc:100737683	PIN2/TERF1-interacting telomerase inhibitor 1-like	NM_017884.5	PINX1	PIN2/TERF1-interacting telomerase inhibitor 1	1.67013	0.739957	5.09167e-05	0.000738906	up	132.618	79.4058
MT1A	mRNA	ssc:397417	Metallothionein-1A	NM_175617.3	MT1E	Metallothionein-1E	0.503546	-0.989804	8.61468e-10	2.31775e-08	down	132.979	264.085
RHOQ	mRNA	ssc:100523840	Uncharacterized protein	NM_012249.3	RHOQ	Ras homolog gene family, member Q, isoform CRA_b	0.519662	-0.944353	7.06326e-09	1.73487e-07	down	133.3	256.513
LOC100738892	mRNA	ssc:100738892	Uncharacterized protein	NM_007115.3	TNFAIP6	Tumor necrosis factor-inducible gene 6 protein	3.66006	1.87187	1.53294e-15	6.00306e-14	up	133.44	36.4585
STXBP2	mRNA	ssc:100525152	Syntaxin-binding protein 2	NM_006949.3	STXBP2	cDNA FLJ53447, highly similar to Syntaxin-binding protein 2	0.553961	-0.852144	3.07894e-07	6.38163e-06	down	134.656	243.079
CNIH4	mRNA	ssc:100523134	Uncharacterized protein	NM_014184.3	CNIH4	Protein cornichon homolog 4	0.657665	-0.604576	0.000836584	0.0088476	down	134.71	204.83
PMEPA1	mRNA	ssc:100144523	Uncharacterized protein	NM_199171.2	PMEPA1	Transmembrane, prostate androgen induced RNA, isoform CRA_c	0.622778	-0.683209	9.57861e-05	0.001314	down	135.484	217.548
CCNL1	mRNA	ssc:100626293	Uncharacterized protein	NM_020307.2	CCNL1	Cyclin-L1	0.666205	-0.585962	0.00123237	0.0122578	down	136.296	204.586
THOC3	mRNA	ssc:100524425	Uncharacterized protein	NM_032361.3	THOC3	THO complex subunit 3	1.70492	0.7697	2.2488e-05	0.000346395	up	136.528	80.0791
FAM57A	mRNA	ssc:100524042	Uncharacterized protein	NM_024792.1	FAM57A	cDNA FLJ43156 fis, clone DFNES2011239, highly similar to Protein FAM57A	0.455089	-1.13578	1.42173e-13	4.9645e-12	down	136.624	300.213
LOC100739855	mRNA	ssc:100739855	CCAAT/enhancer-binding protein beta-like	NM_005194.3	CEBPB	CCAAT/enhancer-binding protein beta	0.664943	-0.588698	0.00109829	0.0111265	down	137.465	206.732
LOC100737774	mRNA	ssc:100737774	leucine-rich repeat-containing protein 17-like	NM_005824.2	LRRC17	Leucine-rich repeat-containing protein 17	1.56224	0.643619	0.000213424	0.00266087	up	137.737	88.1659
LOC100738762	mRNA	ssc:100738762	WW domain-binding protein 11-like	NM_016312.2	WBP11	WW domain binding protein 11, isoform CRA_a	0.616151	-0.698643	4.56026e-05	0.00066715	down	139.994	227.208
IRF8	mRNA	ssc:396645	Uncharacterized protein	NM_002163.2	IRF8	cDNA, FLJ94082, highly similar to Homo sapiens interferon consensus sequence binding protein 1(ICSBP1), mRNA	1.70746	0.77185	1.30536e-05	0.000210973	up	143.781	84.2076
FADS2	mRNA	ssc:444997	Fatty acid desaturase 2	NM_004265.3	FADS2	cDNA FLJ14553 fis, clone NT2RM2001785, highly similar to Homo sapiens fatty acid desaturase 2 (FADS2), mRNA	0.625814	-0.676194	6.99328e-05	0.000987097	down	144.438	230.801
PPIF	mRNA	ssc:100152612	Peptidyl-prolyl cis-trans isomerase	NM_005729.3	PPIF	Peptidyl-prolyl cis-trans isomerase F, mitochondrial	0.64523	-0.632115	0.000247224	0.00303202	down	145.12	224.912
TUBA8	mRNA	ssc:100518253	Uncharacterized protein	NM_018943.2	TUBA8	Tubulin alpha-8 chain	1.53244	0.615833	0.000233956	0.00288104	up	145.74	95.1029
LARP6	mRNA	ssc:100522415	Uncharacterized protein	NM_197958.2	LARP6	La-related protein 6	1.56677	0.647798	0.000121673	0.00162829	up	146.866	93.7376
EGR1	mRNA	ssc:100520726	Uncharacterized protein	NM_001964.2	EGR1	Early growth response protein 1	0.406942	-1.29711	8.53403e-20	4.03311e-18	down	147.59	362.682
MRPL27	mRNA	ssc:100514487	Uncharacterized protein	NM_148571.1	MRPL27	Mitochondrial ribosomal protein L27, isoform CRA_a	0.494783	-1.01513	2.21962e-11	6.73458e-10	down	148.529	300.19
HOXC6	mRNA	ssc:100627932	Uncharacterized protein	NM_153693.4	HOXC6	Homeobox protein Hox-C6	1.54214	0.624938	0.000170056	0.002196	up	148.733	96.4454
LOC100737228	mRNA	ssc:100737228	uncharacterized LOC100737228	NM_022138.2	SMOC2	cDNA FLJ52001, highly similar to SPARC-related modular calcium-binding protein 2	2.67667	1.42044	2.28952e-12	7.38084e-11	up	149.66	55.9129
LOC100511313	mRNA	ssc:100511313	peptidyl-prolyl cis-trans isomerase C-like	NM_000943.4	PPIC	cDNA FLJ57929, moderately similar to Peptidyl-prolyl cis-trans isomerase C (EC5.2.1.8)	4.71209	2.23637	2.97865e-21	1.51049e-19	up	151.31	32.1109
STBD1	mRNA	ssc:100522745	starch binding domain 1	NM_003943.4	STBD1	cDNA FLJ11293 fis, clone PLACE1009670, highly similar to Genethonin-1	0.469287	-1.09146	1.35196e-13	4.73919e-12	down	151.384	322.584
ABHD6	mRNA	ssc:100515411	Uncharacterized protein	NM_020676.5	ABHD6	Abhydrolase domain containing 6, isoform CRA_a	0.61509	-0.70113	2.05643e-05	0.000319766	down	151.399	246.14
TMOD4	mRNA	ssc:100151861	Uncharacterized protein	NM_013353.2	TMOD4	cDNA, FLJ93792, highly similar to Homo sapiens tropomodulin 4 (muscle) (TMOD4), mRNA	1.77831	0.830506	1.92127e-06	3.53565e-05	up	153.143	86.1173
LOC100518058	mRNA	ssc:100518058	putative ATP-dependent Clp protease proteolytic subunit, mitochondrial-like	NM_006012.2	CLPP	ClpP caseinolytic peptidase ATP-dependent, proteolytic subunit	0.629331	-0.668109	5.44686e-05	0.000784774	down	153.279	243.558
GSTA4	mRNA	ssc:100152951	Glutathione S-transferase	NM_001512.3	GSTA4	cDNA FLJ30242 fis, clone BRACE2002142, highly similar to GLUTATHIONE S-TRANSFERASE A4-4 (EC 2.5.1.18)	1.60226	0.680112	4.30916e-05	0.000634011	up	154.191	96.233
CXCL14	mRNA	ssc:494467	Uncharacterized protein	NM_004887.4	CXCL14	C-X-C motif chemokine 14	0.537564	-0.895492	5.39834e-09	1.34608e-07	down	154.598	287.589
OSR1	mRNA	ssc:100520131	Serine/threonine-protein kinase OSR1	NM_145260.2	OSR1	Protein odd-skipped-related 1	2.19376	1.13341	1.35189e-09	3.58906e-08	up	154.834	70.5794
LEP	mRNA	ssc:396832	Leptin	NM_000230.2	LEP	Leptin	0.310625	-1.68675	7.33606e-40	6.62189e-38	down	156.041	502.345
TMEFF2	mRNA	ssc:654831	transmembrane protein with EGF-like and two follistatin-like domains 2	NM_016192.2	TMEFF2	cDNA, FLJ96422, highly similar to Homo sapiens transmembrane protein with EGF-like and two follistatin-like domains 2 (TMEFF2), mRNA	1.92391	0.94404	1.09053e-07	2.36058e-06	up	156.506	81.3481
KIAA0930	mRNA	ssc:100736589	KIAA0930 ortholog	NM_015264.1	KIAA0930	KIAA0930	0.649615	-0.622342	0.000172809	0.00222996	down	158.422	243.871
IRG6	mRNA	ssc:396752	Inflammatory response protein 6	NM_080657.4	RSAD2	cDNA, FLJ93063, highly similar to Homo sapiens viperin (cig5), mRNA	0.590792	-0.759277	1.43957e-06	2.69032e-05	down	159.066	269.241
LOC100738185	mRNA	ssc:100738185	kelch domain-containing protein 2-like	NM_014315.2	KLHDC2	Kelch domain-containing protein 2	1.54968	0.631971	8.41578e-05	0.00117049	up	159.862	103.158
LOC100515919	mRNA	ssc:100515919	Uncharacterized protein	NM_145918.2	CTSL	Cathepsin L, isoform CRA_a	0.490889	-1.02653	1.78128e-12	5.8046e-11	down	160.367	326.687
MYOZ1	mRNA	ssc:574060	Myozenin-1	NM_021245.3	MYOZ1	Myozenin-1	41.4572	5.37355	6.99421e-41	6.4752e-39	up	161.746	3.90153
GFRA3	mRNA	ssc:100515366	Uncharacterized protein	NM_001496.3	GFRA3	GDNF family receptor alpha-3 variant	0.459068	-1.12322	1.77343e-15	6.91486e-14	down	162.701	354.416
LOC100622075	mRNA	ssc:100622075	Uncharacterized protein	NM_001387.2	DPYSL3	cDNA FLJ57528, highly similar to Dihydropyrimidinase-related protein 3	1.65997	0.731158	8.6679e-06	0.000145836	up	162.86	98.1104
DKK2	mRNA	ssc:100519672	Uncharacterized protein	NM_014421.2	DKK2	Dickkopf-related protein 2	1.5658	0.6469	4.62295e-05	0.000675775	up	165.427	105.65
LOC100739335	mRNA	ssc:100739335	Uncharacterized protein	NM_003707.2	RUVBL1	cDNA FLJ34844 fis, clone NT2NE2011154, highly similar to RuvB-like 1	1.55405	0.636033	4.508e-05	0.00066004	up	170.364	109.626
LOC102167055	mRNA	ssc:102167055	39S ribosomal protein L55, mitochondrial-like	NM_181465.2	MRPL55	Mitochondrial ribosomal protein L55, isoform CRA_a	0.660365	-0.598665	0.000199067	0.00250961	down	171.233	259.3
MSMB	mRNA	ssc:396852	Beta-microseminoprotein	NM_138634.2	MSMB	Beta-microseminoprotein	0.510218	-0.970815	1.10072e-11	3.3968e-10	down	171.233	335.607
CMTM7	mRNA	ssc:100511961	Uncharacterized protein	NM_181472.1	CMTM7	CKLF-like MARVEL transmembrane domain containing 7, isoform CRA_b	0.633384	-0.658847	2.73904e-05	0.000415879	down	171.412	270.629
IMPA2	mRNA	ssc:100623875	Uncharacterized protein	NM_014214.2	IMPA2	Inositol monophosphatase 2	1.72076	0.783045	1.30443e-06	2.45045e-05	up	173.261	100.689
LOC102163346	mRNA	ssc:102163346	malate dehydrogenase, cytoplasmic-like	NM_005917.3	MDH1	Malate dehydrogenase, cytoplasmic	0.160017	-2.6437	7.06982e-152	2.36354e-149	down	173.951	1087.08
FOS	mRNA	ssc:100144486	C-fos protein	NM_005252.3	FOS	Proto-oncogene c-Fos	0.315879	-1.66256	1.00176e-42	9.77553e-41	down	174.379	552.044
BOK	mRNA	ssc:100627765	Uncharacterized protein	NM_032515.4	BOK	BCL2-related ovarian killer, isoform CRA_a	0.5341	-0.904818	2.79316e-10	7.86659e-09	down	176.204	329.907
LOC100738820	mRNA	ssc:100738820	voltage-dependent anion-selective channel protein 3-like	NM_005662.6	VDAC3	Voltage-dependent anion-selective channel protein 3	1.66435	0.734956	3.33766e-06	5.90733e-05	up	176.472	106.031
VSIG4	mRNA	ssc:100156239	V-set and immunoglobulin domain containing 4	NM_007268.2	VSIG4	V-set and immunoglobulin domain-containing protein 4	0.632532	-0.66079	1.92066e-05	0.000299945	down	176.695	279.346
CDC123	mRNA	ssc:100511344	cell division cycle 123 homolog (S. cerevisiae)	NM_006023.2	CDC123	Cell division cycle protein 123 homolog	0.600503	-0.735757	1.0198e-06	1.95232e-05	down	176.915	294.611
TSPAN6	mRNA	ssc:100157741	Tetraspanin	NM_003270.3	TSPAN6	Tetraspanin 6, isoform CRA_a	1.74275	0.801362	6.24206e-07	1.22487e-05	up	177.291	101.731
CD164L2	mRNA	ssc:100512418	Uncharacterized protein	NM_207397.3	CD164L2	CD164 sialomucin-like 2 protein	1.60854	0.685748	9.93291e-06	0.000165423	up	177.636	110.433
HABP4	mRNA	ssc:100512302	Uncharacterized protein	NM_014282.3	HABP4	cDNA FLJ30599 fis, clone BRAWH2009298, highly similar to Homo sapiens hyaluronan binding protein 4 (HABP4), mRNA	0.561215	-0.833375	9.72267e-09	2.34971e-07	down	178.713	318.44
LOC102166665	mRNA	ssc:102166665	heat shock cognate 71 kDa protein-like	NM_153201.3	HSPA8	cDNA FLJ38781 fis, clone LIVER2000216, highly similar to HEAT SHOCK COGNATE 71 kDa PROTEIN	0.632192	-0.661566	1.59266e-05	0.000252879	down	179.622	284.126
AVPI1	mRNA	ssc:100155615	Uncharacterized protein	NM_021732.2	AVPI1	Arginine vasopressin-induced protein 1	0.530375	-0.914916	9.90057e-11	2.89215e-09	down	180.112	339.593
HK2	mRNA	ssc:494561	Hexokinase-2	NM_000189.4	HK2	cDNA FLJ75392, highly similar to Homo sapiens hexokinase II (HKII) mRNA	0.543048	-0.88085	6.33434e-10	1.73263e-08	down	180.847	333.022
LOC100628129	mRNA	ssc:100628129	endomucin-like	NM_016242.3	EMCN	cDNA, FLJ94060, Homo sapiens endomucin (EMCN), mRNA	1.56311	0.644421	1.68442e-05	0.000266043	up	185.674	118.785
LOC100510960	mRNA	ssc:100510960	single-pass membrane protein with aspartate-rich tail 1, mitochondrial-like	NM_033318.4	SMDT1	Essential MCU regulator, mitochondrial	0.406866	-1.29738	1.49364e-24	8.32245e-23	down	186.075	457.337
HSPA12A	mRNA	ssc:100157399	Uncharacterized protein	NM_025015.2	HSPA12A	Heat shock 70 kDa protein 12A	0.521439	-0.93943	9.36779e-12	2.92589e-10	down	187.189	358.986
SPP1	mRNA	ssc:397087	Secreted phosphoprotein 1	NM_001251830.1	SPP1	Secreted phosphoprotein 1 (Osteopontin, bone sialoprotein I, early T-lymphocyte activation 1), isoform CRA_b	1.87039	0.903339	1.93252e-08	4.53677e-07	up	187.32	100.15
BLVRB	mRNA	ssc:100625219	Uncharacterized protein	NM_000713.2	BLVRB	Flavin reductase (NADPH)	0.56798	-0.816088	9.89599e-09	2.3884e-07	down	188.086	331.148
LOC100156976	mRNA	ssc:100156976	glutathione S-transferase Mu 1-like	NM_147149.1	GSTM4	Glutathione S-transferase Mu 4	0.591952	-0.756449	1.55669e-07	3.31793e-06	down	190.203	321.316
S100A8	mRNA	ssc:100127488	Protein S100	NM_002964.4	S100A8	Protein S100-A8	0.1521	-2.71691	8.35833e-183	3.77232e-180	down	193.413	1271.62
LOC100519213	mRNA	ssc:100519213	Uncharacterized protein	NM_015343.4	CTDNEP1	HCG1987397, isoform CRA_c	2.25287	1.17176	3.74194e-12	1.19563e-10	up	193.623	85.9453
VDAC1P5	mRNA	ssc:397651	Uncharacterized protein	NM_005662.6	VDAC3	Voltage-dependent anion-selective channel protein 3	1.56717	0.648166	1.01045e-05	0.000167972	up	193.686	123.589
LOC100515339	mRNA	ssc:100515339	Uncharacterized protein	NM_002276.4	KRT19	Keratin, type I cytoskeletal 19	3.12458	1.64366	1.02521e-18	4.58122e-17	up	194.064	62.1088
CYP1A1	mRNA	ssc:403103	Cytochrome P450 1A1	NM_000499.3	CYP1A1	Cytochrome P450 1A1	0.550807	-0.86038	3.58518e-10	1.00191e-08	down	197.337	358.268
TMEM98	mRNA	ssc:100520269	Uncharacterized protein	NM_015544.2	TMEM98	Transmembrane protein 98	1.81713	0.861659	2.6649e-08	6.19966e-07	up	197.434	108.652
LOC100737651	mRNA	ssc:100737651	39S ribosomal protein L27, mitochondrial-like	NM_148571.1	MRPL27	Mitochondrial ribosomal protein L27, isoform CRA_a	2.52235	1.33477	8.09891e-15	3.04604e-13	up	200.302	79.4108
LOC100512369	mRNA	ssc:100512369	protein unc-119 homolog A-like	NM_054035.2	UNC119	Unc-119 homolog (C. elegans), isoform CRA_b	5.15735	2.36663	2.12714e-29	1.40664e-27	up	200.747	38.9245
KLF4	mRNA	ssc:595111	Kruppel-like factor 4	NM_004235.4	KLF4	Krueppel-like factor 4	0.663587	-0.591643	6.49654e-05	0.000925668	down	203.27	306.32
PMPCB	mRNA	ssc:100514358	Uncharacterized protein	NM_004279.2	PMPCB	cDNA FLJ78497	0.34558	-1.53291	1.53279e-40	1.39755e-38	down	204.764	592.524
SMIM11	mRNA	ssc:100511159	small integral membrane protein 11	NM_058182.4	SMIM11	Small integral membrane protein 11	1.54806	0.630461	8.78374e-06	0.000147647	up	205.05	132.456
ASS1	mRNA	ssc:414411	Uncharacterized protein	NM_054012.3	ASS1	cDNA FLJ78448, highly similar to Homo sapiens argininosuccinate synthetase (ASS), transcript variant 1, mRNA	0.61135	-0.709929	4.30721e-07	8.73686e-06	down	206.787	338.247
LOC100519082	mRNA	ssc:100519082	Uncharacterized protein	NM_003641.3	IFITM1	Interferon induced transmembrane protein 1 (9-27), isoform CRA_a	0.34282	-1.54448	2.03873e-42	1.95772e-40	down	210.451	613.884
EPB41L3	mRNA	ssc:100520913	Uncharacterized protein	NM_012307.3	EPB41L3	cDNA FLJ37633 fis, clone BRCOC2017652, highly similar to Band 4.1-like protein 3	1.65092	0.72327	4.93646e-07	9.88003e-06	up	211.716	128.241
LOC100738248	mRNA	ssc:100738248	endonuclease/exonuclease/phosphatase family domain-containing protein 1-like	NM_030636.2	EEPD1	Endonuclease/exonuclease/phosphatase family domain-containing protein 1	0.569042	-0.813393	1.36688e-09	3.62355e-08	down	211.88	372.344
LOC100626911	mRNA	ssc:100626911	serine hydroxymethyltransferase, mitochondrial-like	NM_005412.5	SHMT2	Serine hydroxymethyltransferase, mitochondrial	0.573876	-0.801189	1.97981e-09	5.12791e-08	down	215.672	375.816
TNNI1	mRNA	ssc:396947	Troponin I skeletal slow-twitch protein	NM_003281.3	TNNI1	Troponin I type 1 (Skeletal, slow), isoform CRA_b	19.0265	4.24994	5.63883e-51	6.40238e-49	up	218.759	11.4976
LOC100737139	mRNA	ssc:100737139	uncharacterized LOC100737139	NM_006741.3	PPP1R1A	Protein phosphatase 1 regulatory subunit 1A	3.11429	1.6389	4.77379e-21	2.40059e-19	up	221.329	71.0686
LOC100737997	mRNA	ssc:100737997	NADH dehydrogenase [ubiquinone] 1 alpha subcomplex subunit 6-like	NM_002490.3	NDUFA6	NADH dehydrogenase [ubiquinone] 1 alpha subcomplex subunit 6	5.51142	2.46242	1.13095e-33	8.65131e-32	up	221.787	40.2414
LOC102160467	mRNA	ssc:102160467	protein transport protein SEC31-like	NM_001033873.1	SMAGP	Small cell adhesion glycoprotein	0.622787	-0.68319	5.96353e-07	1.17661e-05	down	221.908	356.314
CCL23	mRNA	ssc:100516039	C-C motif chemokine	NM_145898.3	CCL23	C-C motif chemokine 23	0.282223	-1.82509	1.28275e-69	1.94601e-67	down	224.729	796.281
LOC100157053	mRNA	ssc:100157053	NADH dehydrogenase [ubiquinone] 1 beta subcomplex subunit 8, mitochondrial-like	NM_005004.3	NDUFB8	Uncharacterized protein	0.399756	-1.32281	5.44078e-31	3.82188e-29	down	226.752	567.226
S100A9	mRNA	ssc:100127489	Calcium-binding protein A9	NM_002965.3	S100A9	Protein S100-A9	0.198156	-2.33529	1.71412e-139	5.33536e-137	down	229.363	1157.48
GADD45B	mRNA	ssc:100621090	Growth arrest and DNA-damage-inducible, beta	NM_015675.3	GADD45B	Growth arrest and DNA damage-inducible protein GADD45 beta	1.53623	0.619395	3.4886e-06	6.15036e-05	up	229.681	149.509
HIST1H2BD	mRNA	ssc:100157327	Histone H2B	NM_138720.2	HIST1H2BD	Histone H2B type 1-D	1.76263	0.817734	8.27662e-09	2.01372e-07	up	229.753	130.346
MCCC2	mRNA	ssc:100518224	Uncharacterized protein	NM_022132.4	MCCC2	cDNA FLJ33515 fis, clone BRAMY2005662, highly similar to Methylcrotonoyl-CoA carboxylase beta chain, mitochondrial (EC 6.4.1.4)	0.530131	-0.915579	2.13459e-13	7.31229e-12	down	231.5	436.685
SLC2A1	mRNA	ssc:397404	Solute carrier family 2 member 1	NM_006516.2	SLC2A1	cDNA FLJ16785 fis, clone NT2RI2015342, highly similar to Solute carrier family 2, facilitated glucose transporter member 1	1.56379	0.645049	1.42676e-06	2.67191e-05	up	232.725	148.821
PGAM2	mRNA	ssc:100188980	Uncharacterized protein	NM_000290.3	PGAM2	Phosphoglycerate mutase 2	90.7763	6.50424	9.14546e-58	1.13864e-55	up	235.026	2.58906
NDUFC2	mRNA	ssc:100513030	NADH dehydrogenase [ubiquinone] 1 subunit C2	NM_004549.5	NDUFC2	NADH dehydrogenase [ubiquinone] 1 subunit C2	0.639226	-0.645601	1.67708e-06	3.11165e-05	down	235.059	367.724
PEPD	mRNA	ssc:100511084	Uncharacterized protein	NM_001166057.1	PEPD	PEPD protein	0.493465	-1.01898	2.7042e-17	1.13797e-15	down	235.137	476.502
ATP2A1	mRNA	ssc:100516962	Calcium-transporting ATPase	NM_173201.3	ATP2A1	cDNA FLJ35372 fis, clone SKMUS2001742, highly similar to Sarcoplasmic/endoplasmic reticulum calcium ATPase 1 (EC 3.6.3.8)	97.7466	6.61097	7.9605e-58	1.00497e-55	up	236.413	2.41863
LOC100739056	mRNA	ssc:100739056	rho-related GTP-binding protein RhoE-like	NM_005168.4	RND3	cDNA, FLJ93726, highly similar to Homo sapiens ras homolog gene family, member E (ARHE), mRNA	1.85258	0.889533	4.23802e-10	1.18252e-08	up	237.001	127.93
AKR1C4	mRNA	ssc:100144511	Aldo-keto reductase family 1 member C4	NM_003739.5	AKR1C3	cDNA FLJ58390, highly similar to Aldo-keto reductase family 1 member C3homolog (EC 1.-.-.-)	0.220983	-2.17799	9.31697e-119	2.369e-116	down	237.622	1075.29
DCAKD	mRNA	ssc:100521290	Dephospho-CoA kinase	NM_024819.5	DCAKD	Dephospho-CoA kinase domain-containing protein	0.627126	-0.673172	3.72638e-07	7.64459e-06	down	238.589	380.448
LOC102160444	mRNA	ssc:102160444	vacuolar protein sorting-associated protein 41 homolog	NM_080631.3	VPS41	cDNA, FLJ95380, highly similar to Homo sapiens vacuolar protein sorting 41 (yeast) (VPS41), transcript variant 1, mRNA	2.02149	1.01542	3.34983e-12	1.07415e-10	up	240.805	119.123
LOC100525755	mRNA	ssc:100525755	trafficking protein particle complex subunit 3-like	NM_014408.4	TRAPPC3	Trafficking protein particle complex subunit 3	1.53614	0.61931	2.00967e-06	3.68331e-05	up	241.028	156.905
CYR61	mRNA	ssc:100153791	Cysteine-rich angiogenic inducer 61	NM_001554.4	CYR61	cDNA FLJ58182, highly similar to Protein CYR61	0.60249	-0.730991	1.44602e-08	3.42137e-07	down	241.76	401.269
MYH1	mRNA	ssc:100125538	Myosin-1	NM_005963.3	MYH1	Myosin-1	126.925	6.98783	6.14437e-58	7.86697e-56	up	241.904	1.90589
O3FAR1	mRNA	ssc:100135678	G protein-coupled receptor 120	NM_181745.3	FFAR4	cDNA FLJ52634, highly similar to G-protein coupled receptor 120	0.42558	-1.2325	7.58288e-28	4.72048e-26	down	242.768	570.441
HSD17B14	mRNA	ssc:100523496	Uncharacterized protein	NM_016246.2	HSD17B14	17-beta-hydroxysteroid dehydrogenase 14	0.555226	-0.848853	7.01589e-12	2.20658e-10	down	244.017	439.492
LOC102157422	mRNA	ssc:102157422	NADH dehydrogenase [ubiquinone] 1 subunit C2-like	NM_004549.5	NDUFC2	NADH dehydrogenase [ubiquinone] 1 subunit C2	1.78438	0.835424	1.51636e-09	3.99049e-08	up	244.394	136.963
CYP2A19	mRNA	ssc:403149	Cytochrome p450 2A6	NM_000766.4	CYP2A13	Cytochrome P450 2A13	1.73357	0.79375	4.70978e-09	1.18255e-07	up	248.538	143.367
SLC12A7	mRNA	ssc:102167395	Uncharacterized protein	NM_006598.2	SLC12A7	cDNA FLJ59172, highly similar to Solute carrier family 12 member 7	0.615127	-0.701043	3.68072e-08	8.36876e-07	down	253.103	411.464
MS4A6A	mRNA	ssc:100524972	Uncharacterized protein	NM_152852.2	MS4A6A	Membrane-spanning 4-domains, subfamily A, member 6A, isoform CRA_a	1.56742	0.64839	4.43669e-07	8.95923e-06	up	253.197	161.538
DNAJC8	mRNA	ssc:100621067	DnaJ (Hsp40) homolog, subfamily C, member 8	NM_014280.2	DNAJC8	DnaJ homolog subfamily C member 8	1.91828	0.939815	1.39591e-11	4.27125e-10	up	255.171	133.02
EFNB2	mRNA	ssc:100135673	Ephrin-B2	NM_004093.3	EFNB2	Ephrin-B2	1.59968	0.677779	1.44288e-07	3.0863e-06	up	256.337	160.243
LOC100739319	mRNA	ssc:100739319	vacuolar-sorting protein SNF8-like	NM_007241.2	SNF8	Vacuolar-sorting protein SNF8	1.76752	0.821725	7.6124e-10	2.06657e-08	up	259.944	147.067
LOC102164620	mRNA	ssc:102164620	methylcrotonoyl-CoA carboxylase beta chain, mitochondrial-like	NM_022132.4	MCCC2	cDNA FLJ33515 fis, clone BRAMY2005662, highly similar to Methylcrotonoyl-CoA carboxylase beta chain, mitochondrial (EC 6.4.1.4)	0.576681	-0.794155	6.05508e-11	1.78907e-09	down	262.156	454.594
LRRC42	mRNA	ssc:100621320	leucine rich repeat containing 42	NM_052940.4	LRRC42	leucine rich repeat containing 42	1.54394	0.626617	5.57496e-07	1.10477e-05	up	262.497	170.017
LOC100522848	mRNA	ssc:100522848	Uncharacterized protein	NM_003860.3	BANF1	Barrier to autointegration factor 1, isoform CRA_a	0.639733	-0.644457	4.30415e-07	8.74047e-06	down	263.065	411.21
LOC100520245	mRNA	ssc:100520245	Uncharacterized protein	NM_005796.1	NUTF2	Nuclear transport factor 2, isoform CRA_a	1.79164	0.841278	2.53385e-10	7.18111e-09	up	264.891	147.848
CLPSL2	mRNA	ssc:102160105	Uncharacterized protein	NM_207409.3	CLPSL2	Colipase-like protein 2	0.548745	-0.865793	1.69014e-13	5.85644e-12	down	268.419	489.151
HSPA2	mRNA	ssc:100621324	Uncharacterized protein	NM_021979.3	HSPA2	Heat shock 70kDa protein 2, isoform CRA_a	0.65886	-0.601956	2.26374e-06	4.1114e-05	down	272.845	414.117
CLMP	mRNA	ssc:100512427	Uncharacterized protein	NM_024769.2	CLMP	CXADR-like membrane protein	0.460753	-1.11793	8.47034e-25	4.76371e-23	down	275.001	596.851
LOC100739300	mRNA	ssc:100739300	uncharacterized LOC100739300	NM_001166057.1	PEPD	PEPD protein	3.26293	1.70617	3.06006e-27	1.8538e-25	up	276.633	84.7805
LOC100738600	mRNA	ssc:100738600	prickle-like protein 4-like	NM_013397.5	PRICKLE4	Chromosome 6 open reading frame 49, isoform CRA_c	3.37868	1.75646	2.87521e-28	1.82768e-26	up	276.943	81.9677
HIG2	mRNA	ssc:449525	Hypoxia-inducible protein	NM_013332.3	HILPDA	Hypoxia-inducible lipid droplet-associated protein	0.623427	-0.681707	1.437e-08	3.40449e-07	down	287.671	461.435
LOC100623380	mRNA	ssc:100623380	Tetraspanin	NM_001769.3	CD9	Tetraspanin	2.25624	1.17392	1.41108e-17	6.02227e-16	up	291.447	129.174
LOC100522521	mRNA	ssc:100522521	up-regulated during skeletal muscle growth protein 5-like	NM_032747.3	USMG5	Up-regulated during skeletal muscle growth protein 5	4.5226	2.17715	1.67167e-38	1.4509e-36	up	293.542	64.9056
LOC100737174	mRNA	ssc:100737174	Uncharacterized protein	NM_005381.2	NCL	Nucleolin, isoform CRA_b	1.6957	0.761882	4.57132e-10	1.26574e-08	up	299.964	176.897
MRPL55	mRNA	ssc:100514395	mitochondrial ribosomal protein L55	NM_181465.2	MRPL55	Mitochondrial ribosomal protein L55, isoform CRA_a	1.77687	0.829338	2.54148e-11	7.64688e-10	up	301.243	169.536
GPM6B	mRNA	ssc:100155237	Uncharacterized protein	NM_005278.3	GPM6B	Glycoprotein M6B, isoform CRA_b	0.626756	-0.674024	9.68798e-09	2.34447e-07	down	302.95	483.363
KRT8	mRNA	ssc:100152077	Uncharacterized protein	NM_002273.3	KRT8	Keratin, type II cytoskeletal 8	2.99701	1.58352	2.36984e-27	1.45026e-25	up	307.083	102.463
LOC100738511	mRNA	ssc:100738511	epsilon-sarcoglycan-like	NM_003919.2	SGCE	cDNA FLJ52341, highly similar to Homo sapiens sarcoglycan, epsilon (SGCE), mRNA	1.60664	0.684048	5.91335e-09	1.46439e-07	up	309.286	192.505
PID1	mRNA	ssc:100302508	phosphotyrosine interaction domain containing 1	NM_017933.4	PID1	Putative uncharacterized protein FLJ20701	1.84006	0.879752	1.50272e-12	4.9146e-11	up	309.324	168.105
LOC100514459	mRNA	ssc:100514459	Serine hydroxymethyltransferase	NM_005412.5	SHMT2	Serine hydroxymethyltransferase, mitochondrial	2.26431	1.17907	5.97907e-19	2.70527e-17	up	314.395	138.848
ATP5J	mRNA	ssc:100622245	ATP synthase-coupling factor 6, mitochondrial	NM_001685.4	ATP5J	ATP synthase-coupling factor 6, mitochondrial	2.1355	1.09457	3.02635e-17	1.26763e-15	up	316.604	148.258
LOC100626667	mRNA	ssc:100626667	retinol-binding protein 5-like	NM_031491.2	RBP5	Retinol-binding protein 5	10.9765	3.45635	5.62739e-65	8.12729e-63	up	320.175	29.1691
C7	mRNA	ssc:397526	Complement component C7	NM_000587.2	C7	cDNA FLJ78207, highly similar to Human complement protein component C7 mRNA	1.99614	0.99721	9.76687e-16	3.84981e-14	up	329.19	164.914
MYL1	mRNA	ssc:397666	Uncharacterized protein	NM_079422.2	MYL1	Myosin light chain 1/3, skeletal muscle isoform	100.908	6.65689	1.75714e-80	3.0211e-78	up	332.841	3.29848
ANGPTL1	mRNA	ssc:100126165	Uncharacterized protein	NM_004673.3	ANGPTL1	Angiopoietin-like 1, isoform CRA_a	1.93391	0.951524	4.98141e-15	1.90933e-13	up	335.883	173.68
CD9	mRNA	ssc:397067	CD9 antigen	NM_001769.3	CD9	Tetraspanin	0.512346	-0.964811	2.16994e-21	1.10349e-19	down	339.916	663.451
LOC100514246	mRNA	ssc:100514246	ATP-dependent RNA helicase A-like	NM_030588.1	DHX9	cDNA FLJ39263 fis, clone OCBBF2009571, highly similar to ATP-dependent RNA helicase A (EC 3.6.1.-)	1.8266	0.869157	1.99793e-13	6.85714e-12	up	340.088	186.187
LONP1	mRNA	ssc:100511917	Lon protease homolog, mitochondrial	NM_004793.3	LONP1	LONP1 protein	0.624462	-0.679314	6.85609e-10	1.86968e-08	down	343.694	550.384
SQRDL	mRNA	ssc:100154990	sulfide quinone reductase-like (yeast)	NM_021199.3	SQRDL	HCG2001986, isoform CRA_a	1.59376	0.672435	1.3824e-09	3.6593e-08	up	344.231	215.987
LOC100737434	mRNA	ssc:100737434	collagen alpha-1(V) chain-like	NM_001278074.1	COL5A1	Collagen, type V, alpha 1, isoform CRA_a	0.510814	-0.96913	6.09699e-22	3.18118e-20	down	345.496	676.364
PHYHD1	mRNA	ssc:100157556	phytanoyl-CoA dioxygenase domain containing 1	NM_174933.3	PHYHD1	Phytanoyl-CoA dioxygenase domain containing 1, isoform CRA_b	0.639812	-0.64428	6.66504e-09	1.64602e-07	down	346.453	541.491
PECR	mRNA	ssc:100312978	Uncharacterized protein	NM_018441.5	PECR	cDNA FLJ55082, highly similar to Peroxisomal trans-2-enoyl-CoA reductase (EC 1.3.1.38)	0.592941	-0.75404	1.56241e-12	5.10057e-11	down	348.123	587.113
LOC100156627	mRNA	ssc:100156627	NADH dehydrogenase [ubiquinone] 1 alpha subcomplex subunit 6-like	NM_002490.3	NDUFA6	NADH dehydrogenase [ubiquinone] 1 alpha subcomplex subunit 6	4.50279	2.17082	2.35043e-45	2.42471e-43	up	349.455	77.6085
RDH5	mRNA	ssc:100517586	Uncharacterized protein	NM_002905.3	RDH5	Retinol dehydrogenase 5 (11-cis and 9-cis), isoform CRA_a	0.405357	-1.30274	2.04789e-45	2.12474e-43	down	352.078	868.563
ATP1B1	mRNA	ssc:396898	Sodium/potassium-transporting ATPase subunit beta-1	NM_001677.3	ATP1B1	ATPase, Na+/K+ transporting, beta 1 polypeptide, isoform CRA_a	1.87702	0.908441	7.99568e-15	3.01349e-13	up	355.024	189.143
HSD3B1	mRNA	ssc:445539	Hydroxy-delta-5-steroid dehydrogenase, 3 beta-and steroid delta-isomerase 1	NM_000862.2	HSD3B1	3 beta-hydroxysteroid dehydrogenase/Delta 5-->4-isomerase type 1	0.623908	-0.680596	1.46902e-10	4.24323e-09	down	369.125	591.634
TNNT1	mRNA	ssc:396579	Troponin T, slow skeletal muscle	NM_003283.5	TNNT1	Troponin T type 1 (Skeletal, slow), isoform CRA_b	131.301	7.03674	1.66917e-87	3.17195e-85	up	370.604	2.82255
LOC100156689	mRNA	ssc:100156689	Uncharacterized protein	NM_080645.2	COL12A1	Collagen, type XII, alpha 1	2.99316	1.58167	1.28135e-32	9.29005e-31	up	370.648	123.832
CAPZA2	mRNA	ssc:100037958	F-actin capping protein subunit alpha 2	NM_006136.2	CAPZA2	cDNA, FLJ95684, Homo sapiens capping protein (actin filament) muscle Z-line, alpha2 (CAPZA2), mRNA	1.52604	0.60979	5.78786e-09	1.43528e-07	up	370.706	242.921
SERPINB1	mRNA	ssc:100155145	Serpin peptidase inhibitor, clade B (Ovalbumin), member 1 tv1	NM_030666.3	SERPINB1	cDNA FLJ53963, highly similar to Leukocyte elastase inhibitor	0.660987	-0.597307	4.76172e-08	1.06654e-06	down	370.926	561.169
CFH	mRNA	ssc:397525	Uncharacterized protein	NM_001014975.2	CFH	Complement factor H	1.51642	0.600673	7.30573e-09	1.78713e-07	up	374.491	246.957
NDFIP1	mRNA	ssc:100628119	Nedd4 family interacting protein 1	NM_030571.3	NDFIP1	NEDD4 family-interacting protein 1	0.662009	-0.595078	3.50305e-08	8.00513e-07	down	381.883	576.854
UBD	mRNA	ssc:100294688	Uncharacterized protein	NM_006398.3	UBD	Ubiquitin D	1.56047	0.641977	5.79487e-10	1.59474e-08	up	387.238	248.156
LOC100738785	mRNA	ssc:100738785	Uncharacterized protein	NM_006234.4	POLR2J	DNA-directed RNA polymerase II subunit RPB11-a	3.12138	1.64218	7.75947e-36	6.28169e-34	up	388.973	124.616
LOC100519991	mRNA	ssc:100519991	Uncharacterized protein	NM_018064.3	AKIRIN2	Akirin-2	0.654697	-0.611101	5.43842e-09	1.3542e-07	down	399.904	610.823
ATP5G2	mRNA	ssc:100037988	Mitochondrial ATP5G2	NM_005176.5	ATP5G2	ATP synthase F(0) complex subunit C2, mitochondrial	0.251307	-1.99248	1.37998e-158	5.08424e-156	down	408.803	1626.71
TMEM205	mRNA	ssc:100515771	Uncharacterized protein	NM_198536.2	TMEM205	Transmembrane protein 205	0.664854	-0.588891	1.70102e-08	4.01419e-07	down	410.064	616.773
CCL21	mRNA	ssc:448797	Uncharacterized protein	NM_002989.3	CCL21	C-C motif chemokine 21	1.89551	0.922586	1.67818e-17	7.14533e-16	up	416.576	219.77
GM2A	mRNA	ssc:100515283	Uncharacterized protein	NM_001167607.1	GM2A	cDNA FLJ51277, highly similar to Ganglioside GM2 activator	0.627547	-0.672205	1.71457e-11	5.21974e-10	down	419.643	668.704
LOC100517530	mRNA	ssc:100517530	liver carboxylesterase-like	XP_006726292.1	LOC100653057	liver carboxylesterase 1-like	2.48852	1.31529	8.26196e-29	5.38459e-27	up	420.711	169.061
CARHSP1	mRNA	ssc:100521547	Uncharacterized protein	NM_014316.3	CARHSP1	Calcium-regulated heat stable protein 1	0.608768	-0.716034	1.59634e-13	5.55275e-12	down	431.347	708.556
LOC100514231	mRNA	ssc:100514231	Uncharacterized protein	NM_000849.4	GSTM3	Glutathione S-transferase Mu 3	0.567039	-0.818481	2.86428e-18	1.25507e-16	down	431.707	761.336
PYGM	mRNA	ssc:733659	Alpha-1,4 glucan phosphorylase	NM_005609.2	PYGM	Alpha-1,4 glucan phosphorylase	7.75222	2.95461	2.08551e-79	3.51867e-77	up	449.124	57.9349
GALNTL1	mRNA	ssc:100513992	Polypeptide N-acetylgalactosaminyltransferase	NM_020692.2	GALNT16	cDNA FLJ57424, highly similar to polypeptideN-acetylgalactosaminyltransferase-like protein 1 (EC 2.4.1.41)	0.55447	-0.850818	1.03466e-20	5.14566e-19	down	449.349	810.411
DTX1	mRNA	ssc:100524958	Uncharacterized protein	NM_004416.2	DTX1	E3 ubiquitin-protein ligase DTX1	0.582934	-0.778596	4.00202e-17	1.67242e-15	down	455.327	781.096
DES	mRNA	ssc:396725	Desmin	NM_001927.3	DES	Mutant desmin	13.9314	3.80027	1.40736e-98	3.02466e-96	up	459.063	32.9517
LCN2	mRNA	ssc:100153501	Lipocalin 2	NM_005564.3	LCN2	Neutrophil gelatinase-associated lipocalin	0.606096	-0.722382	8.36784e-15	3.14064e-13	down	466.931	770.391
THBS1	mRNA	ssc:492313	Uncharacterized protein	NM_003246.2	THBS1	Thrombospondin 1, isoform CRA_a	2.40875	1.26829	2.2828e-30	1.56104e-28	up	468.824	194.633
CA5B	mRNA	ssc:100156418	Uncharacterized protein	NM_007220.3	CA5B	Carbonic anhydrase VB, mitochondrial, isoform CRA_c	0.493841	-1.01788	5.01761e-33	3.71241e-31	down	472.242	956.264
IFI27L2	mRNA	ssc:100152306	Uncharacterized protein	NM_032036.2	IFI27L2	Interferon alpha-inducible protein 27-like protein 2	0.57931	-0.787593	1.54103e-18	6.81866e-17	down	482.7	833.232
PLXDC1	mRNA	ssc:100517914	Uncharacterized protein	NM_020405.4	PLXDC1	Plexin domain-containing protein 1	1.71522	0.778395	8.92312e-16	3.52493e-14	up	482.812	281.487
LOC102160493	mRNA	ssc:102160493	tensin-1-like	NM_022648.4	TNS1	Tensin-1	0.497417	-1.00747	3.76959e-33	2.80051e-31	down	486.519	978.091
SNRNP25	mRNA	ssc:100517703	small nuclear ribonucleoprotein 25kDa (U11/U12)	NM_024571.3	SNRNP25	Chromosome 16 open reading frame 33	0.514024	-0.960092	7.3486e-30	4.93176e-28	down	491.604	956.383
RBM3	mRNA	ssc:100627807	Uncharacterized protein	NM_006743.4	RBM3	RNA binding motif (RNP1, RRM) protein 3, isoform CRA_c	0.553049	-0.854522	3.78929e-23	2.04815e-21	down	501.169	906.194
LOC100621926	mRNA	ssc:100621926	Uncharacterized protein	NM_003641.3	IFITM1	Interferon induced transmembrane protein 1 (9-27), isoform CRA_a	0.538236	-0.893688	1.04941e-25	6.03345e-24	down	501.445	931.645
PA2G4	mRNA	ssc:100519773	proliferation-associated 2G4, 38kDa				2.53646	1.34282	2.44707e-35	1.94612e-33	up	506.71	199.77
SRM	mRNA	ssc:414385	Uncharacterized protein	NM_003132.2	SRM	Spermidine synthase	1.92148	0.942221	7.40169e-22	3.82873e-20	up	513.699	267.345
PON2	mRNA	ssc:100142663	Celiac disease 2	NM_001018161.1	PON2	cDNA FLJ54305, highly similar to Serum paraoxonase/arylesterase 2 (EC 3.1.1.2)	0.458828	-1.12397	4.53763e-46	4.79052e-44	down	520.934	1135.36
LOC100516841	mRNA	ssc:100516841	Uncharacterized protein	NM_152740.3	HIBADH	3-hydroxyisobutyrate dehydrogenase, mitochondrial	0.618929	-0.692154	5.70322e-15	2.18136e-13	down	525.77	849.483
ERGIC3	mRNA	ssc:100157082	ERGIC and golgi 3	NM_198398.1	ERGIC3	Putative uncharacterized protein	1.56673	0.647759	2.347e-13	8.00954e-12	up	534.023	340.851
S100A12	mRNA	ssc:100301483	Calcium-binding protein A12	NM_005621.1	S100A12	Protein S100-A12	0.219396	-2.18839	1.43373e-269	9.24395e-267	down	537.35	2449.23
ALDH2	mRNA	ssc:733685	Mitochondrial aldehyde dehydrogenase 2	NM_001204889.1	ALDH2	ALDH2	0.417201	-1.26119	4.72639e-63	6.61439e-61	down	537.372	1288.04
AGTR1	mRNA		angiotensin II receptor, type 1				1.52239	0.606342	1.82502e-12	5.9364e-11	up	547.846	359.858
LOC100515857	mRNA	ssc:100515857	c-C motif chemokine 3-like	NM_002983.2	CCL3	C-C motif chemokine 3	0.481239	-1.05518	2.46844e-42	2.35782e-40	down	559.58	1162.79
ITGBL1	mRNA	ssc:100525532	integrin, beta-like 1 (with EGF-like repeat domains)	NM_004791.2	ITGBL1	Integrin, beta-like 1 (With EGF-like repeat domains), isoform CRA_a	1.86718	0.900861	1.52144e-22	8.07838e-21	up	568.841	304.653
LTBP3	mRNA	ssc:100517877	Uncharacterized protein	NM_021070.4	LTBP3	cDNA FLJ42533 fis, clone BRACE3003192, highly similar to Latent-transforming growth factor beta-binding protein 3	1.51886	0.602994	5.05166e-13	1.69828e-11	up	580.674	382.308
SLA-6	mRNA	ssc:100135037	MHC class I antigen splice variant 1	xp_003846540	xp_003846540		1.54831	0.630698	6.8069e-14	2.43337e-12	up	582.048	375.924
SNCG	mRNA	ssc:100125343	synuclein, gamma (breast cancer-specific protein 1)	NM_003087.2	SNCG	Gamma-synuclein	0.447678	-1.15947	2.11601e-55	2.56378e-53	down	582.839	1301.92
TNNC1	mRNA	ssc:100156435	Troponin C, slow skeletal and cardiac muscles	NM_003280.2	TNNC1	Troponin C, slow skeletal and cardiac muscles	140.379	7.13318	8.19911e-139	2.50879e-136	up	596.731	4.25086
LOC100152082	mRNA						1.86757	0.901164	9.71457e-24	5.34686e-22	up	600.999	321.808
AKR1CL1	mRNA	ssc:654406	Prostaglandin F synthase	NM_003739.5	AKR1C3	cDNA FLJ58390, highly similar to Aldo-keto reductase family 1 member C3homolog (EC 1.-.-.-)	0.517737	-0.949709	2.20799e-35	1.76376e-33	down	604.178	1166.96
GRB10	mRNA	ssc:100188977	Growth factor receptor-bound protein 10	NM_005311.4	GRB10	Growth factor receptor-bound protein 10	1.8432	0.88221	1.26153e-23	6.92233e-22	up	617.735	335.143
TNS1	mRNA	ssc:100514801	tensin 1	NM_022648.4	TNS1	Tensin-1	0.531595	-0.911601	2.92096e-33	2.17901e-31	down	627.155	1179.76
KLF9	mRNA		Kruppel-like factor 9				1.61073	0.68771	6.36349e-17	2.63486e-15	up	632.746	392.833
MYLPF	mRNA	ssc:474162	HUMMLC2B	NM_013292.3	MYLPF	Fast skeletal myosin light chain 2, isoform CRA_a	54.8194	5.77662	4.75276e-158	1.68238e-155	up	645.376	11.7728
LOC780439	mRNA	ssc:780439	Superoxide dismutase [Cu-Zn]	NM_003102.2	SOD3	Extracellular superoxide dismutase [Cu-Zn]	0.663051	-0.592807	8.88306e-13	2.95333e-11	down	647.606	976.705
CPXM2	mRNA	ssc:100153578	Uncharacterized protein	NM_198148.2	CPXM2	cDNA FLJ56000, highly similar to Carboxypeptidase-like protein X2	2.09614	1.06773	2.31078e-33	1.73819e-31	up	667.251	318.324
EIF4A1	mRNA	ssc:100101929	Eukaryotic translation initiation factor 4A isoform 1	NM_001416.3	EIF4A1	cDNA FLJ78614, highly similar to Homo sapiens eukaryotic translation initiation factor 4A, isoform 1 (EIF4A1), mRNA	0.637025	-0.650578	2.99164e-16	1.20554e-14	down	671.744	1054.5
LOC100524934	mRNA	ssc:100524934	Uncharacterized protein	NM_021974.4	POLR2F	DNA-directed RNA polymerases I, II, and III subunit RPABC2	1.6723	0.74183	5.46975e-20	2.61231e-18	up	674.394	403.274
LOC100737924	mRNA	ssc:100737924	single-pass membrane protein with aspartate-rich tail 1, mitochondrial-like	NM_033318.4	SMDT1	Essential MCU regulator, mitochondrial	1.63886	0.71269	6.12717e-19	2.76535e-17	up	676.967	413.073
HTRA3	mRNA	ssc:100337673	HtrA serine peptidase 3	NM_053044.4	HTRA3	Serine protease HTRA3	0.645586	-0.63132	1.12601e-15	4.41908e-14	down	695.642	1077.54
FMOD	mRNA	ssc:100526237	Fibromodulin	NM_002023.4	FMOD	Fibromodulin, isoform CRA_a	2.24442	1.16634	1.33961e-40	1.22762e-38	up	718.992	320.347
RPN2	mRNA	ssc:100154432	Dolichyl-diphosphooligosaccharide--protein glycosyltransferase subunit 2	NM_002951.3	RPN2	cDNA, FLJ96923, highly similar to Homo sapiens ribophorin II (RPN2), mRNA	0.642059	-0.639222	1.18992e-16	4.84911e-15	down	720.948	1122.87
UBE2D2	mRNA	ssc:780418	Ubiquitin-conjugating enzyme E2 D2	NM_181838.1	UBE2D2	Ubiquitin-conjugating enzyme E2 D2	0.663606	-0.5916	1.59462e-14	5.86308e-13	down	751.592	1132.59
LOC606743	mRNA	ssc:606743	Adenosine receptor A1	NM_001048230.1	ADORA1	Adenosine receptor A1	0.564873	-0.824001	3.13938e-31	2.21388e-29	down	754.834	1336.29
ENO3	mRNA	ssc:692156	Beta-enolase 3 transcript variant 2	NM_053013.3	ENO3	Beta-enolase	14.2919	3.83712	5.02499e-165	1.93013e-162	up	770.093	53.8833
DUSP1	mRNA	ssc:100522469	Dual specificity protein phosphatase	NM_004417.3	DUSP1	cDNA, FLJ79220, highly similar to Dual specificity protein phosphatase 1 (EC3.1.3.48)	0.624149	-0.680038	1.15691e-20	5.70647e-19	down	782.336	1253.44
SCARA5	mRNA	ssc:100524281	Uncharacterized protein	NM_173833.5	SCARA5	cDNA FLJ57441, highly similar to Homo sapiens scavenger receptor class A, member 5 (SCARA5), mRNA	1.74351	0.801998	7.35068e-26	4.25326e-24	up	788.279	452.121
COL14A1	mRNA	ssc:100158059	Uncharacterized protein	NM_021110.2	COL14A1	cDNA FLJ77224, highly similar to Homo sapiens collagen, type XIV, alpha 1 (undulin) (COL14A1), mRNA	1.65513	0.726949	1.39279e-22	7.4171e-21	up	794.167	479.82
EPHX2	mRNA	ssc:414425	Bifunctional epoxide hydrolase 2	NM_001979.5	EPHX2	cDNA FLJ59619, highly similar to Epoxide hydrolase 2 (EC 3.3.2.3)	0.633524	-0.65853	5.1711e-20	2.47623e-18	down	818.569	1292.09
IFITM3	mRNA	ssc:100518544	IFITM3	NM_021034.2	IFITM3	Interferon-induced transmembrane protein 3	1.51845	0.602601	2.58706e-18	1.13636e-16	up	848.539	558.818
LOC100620687	mRNA	ssc:100620687	Uncharacterized protein	NM_001018161.1	PON2	cDNA FLJ54305, highly similar to Serum paraoxonase/arylesterase 2 (EC 3.1.1.2)	1.53657	0.619718	3.96171e-19	1.80153e-17	up	851.605	554.223
GPR81	mRNA	ssc:100153287	G-protein coupled receptor 81	NM_032554.3	HCAR1	Hydroxycarboxylic acid receptor 1	1.73436	0.794405	1.7441e-27	1.07096e-25	up	853.654	492.201
VEGFA	mRNA	ssc:397157	Vascular endothelial growth factor A	NM_003376.5	VEGFA	Vascular endothelial growth factor, isoform CRA_d	1.5059	0.590626	3.73179e-18	1.6273e-16	up	867.345	575.964
LOC100736679	mRNA	ssc:100736679	integrin beta-like protein 1-like	NM_004791.2	ITGBL1	Integrin, beta-like 1 (With EGF-like repeat domains), isoform CRA_a	1.95882	0.969983	1.02934e-37	8.72424e-36	up	877.222	447.833
SDR16C5	mRNA	ssc:100157319	Uncharacterized protein	NM_138969.2	SDR16C5	cDNA FLJ37840 fis, clone BRSSN2011799, highly similar to Homo sapiens epidermal retinal dehydrogenase 2 (RDHE2), mRNA	0.327599	-1.61	1.34125e-191	6.20862e-189	down	882.052	2692.48
FGL2	mRNA	ssc:448808	Fibrinogen-like protein 2	NM_006682.2	FGL2	Fibroleukin	1.53597	0.619153	4.01198e-20	1.93142e-18	up	901.136	586.687
CES1	mRNA	ssc:397478	Triacylglycerol hydrolase	NM_001266.4	CES1	cDNA FLJ57637, highly similar to Liver carboxylesterase 1 (EC 3.1.1.1)	0.424138	-1.23739	1.38485e-99	3.04886e-97	down	901.164	2124.69
TNNC2	mRNA	ssc:414905	Troponin C, skeletal muscle	NM_003279.2	TNNC2	cDNA FLJ55420, highly similar to Troponin C, skeletal muscle	51.5479	5.68784	1.52338e-220	8.08873e-218	up	903.769	17.5326
CEBPD	mRNA	ssc:100153946	Uncharacterized protein	NM_005195.3	CEBPD	CCAAT/enhancer-binding protein delta	1.53767	0.620747	2.34618e-20	1.13554e-18	up	908.789	591.017
C4	mRNA	ssc:445467	Complement component 4A	NM_007293.2	C4A	cDNA FLJ55146, highly similar to Complement C4-B	1.53005	0.613581	4.323e-20	2.07561e-18	up	912.394	596.316
LOC100626247	mRNA	ssc:100626247	Uncharacterized protein	NM_003641.3	IFITM1	Interferon induced transmembrane protein 1 (9-27), isoform CRA_a	2.71044	1.43853	4.877e-69	7.2764e-67	up	921.183	339.865
LOC100514326	mRNA	ssc:100514326	tensin-1-like	NM_022648.4	TNS1	Tensin-1	0.564159	-0.825826	3.59448e-38	3.07541e-36	down	927.12	1643.37
SFRP5	mRNA	ssc:100153176	Uncharacterized protein	NM_003015.3	SFRP5	Secreted frizzled-related protein 5	0.357096	-1.48562	3.73594e-165	1.46619e-162	down	938.415	2627.9
CCRL1	mRNA	ssc:100037292	Chemokine (C-C motif) receptor-like protein 1	NM_178445.2	ACKR4	cDNA FLJ57069, highly similar to C-C chemokine receptor type 11	0.641595	-0.640266	1.18351e-21	6.06987e-20	down	956.088	1490.17
PAQR6	mRNA	ssc:100157531	Uncharacterized protein	NM_198406.2	PAQR6	Progestin and adipoQ receptor family member VI variant 5	0.562982	-0.828839	9.04096e-40	8.12022e-38	down	959.072	1703.56
ACACA	mRNA	ssc:397324	Acetyl-CoA carboxylase alpha	NM_198839.2	ACACA	HCG30204, isoform CRA_a	0.655819	-0.608631	2.23715e-19	1.03292e-17	down	961.775	1466.53
POSTN	mRNA	ssc:100152401	Uncharacterized protein	NM_006475.2	POSTN	Periostin, osteoblast specific factor, isoform CRA_c	1.85573	0.891984	3.08406e-37	2.57762e-35	up	983.777	530.13
LOC100157318	mRNA	ssc:100157318	Uncharacterized protein	NM_001647.3	APOD	cDNA FLJ57921, highly similar to Apolipoprotein D	1.91876	0.940172	3.08893e-40	2.80223e-38	up	984.377	513.029
ATP5J2	mRNA	ssc:100037979	ATP synthase subunit f, mitochondrial	NM_004889.3	ATP5J2	ATP synthase subunit f, mitochondrial	0.516298	-0.953725	1.34654e-58	1.74886e-56	down	1010.5	1957.2
PDGFRL	mRNA	ssc:100736738	platelet-derived growth factor receptor-like	NM_006207.2	PDGFRL	Platelet-derived growth factor receptor-like protein	2.02972	1.02128	7.4393e-47	8.09046e-45	up	1017.59	501.346
HSP27	mRNA	ssc:493184	Heat shock protein beta-1	NM_001540.3	HSPB1	Heat shock protein beta-1	1.75179	0.80883	3.95766e-34	3.09297e-32	up	1043.86	595.883
LOC100621791	mRNA	ssc:100621791	Uncharacterized protein	NM_007021.3	C10orf10	Protein DEPP	1.51007	0.594615	1.27676e-23	6.98467e-22	up	1141.32	755.806
TPM2	mRNA	ssc:396693	Uncharacterized protein	NM_213674.1	TPM2	Tropomyosin beta chain	1.886	0.915332	3.52918e-45	3.62002e-43	up	1157.12	613.53
ANPEP	mRNA	ssc:397520	Aminopeptidase N	NM_001150.2	ANPEP	Alanyl (Membrane) aminopeptidase (Aminopeptidase N, aminopeptidase M, microsomal aminopeptidase, CD13, p150), isoform CRA_a	1.60088	0.678869	1.00014e-30	6.97128e-29	up	1227.29	766.635
UCP3	mRNA	ssc:397116	Mitochondrial uncoupling protein 3	NM_022803.2	UCP3	cDNA FLJ77071, highly similar to Homo sapiens uncoupling protein 3 (mitochondrial, proton carrier) (UCP3), transcript variant short, mRNA	0.531498	-0.911865	4.45977e-64	6.33954e-62	down	1239.59	2332.26
GAS6	mRNA	ssc:100519331	GAS6	NM_001143946.1	GAS6	cDNA FLJ57022, highly similar to Growth-arrest-specific protein 6	1.60698	0.684354	4.69028e-32	3.37345e-30	up	1267.39	788.677
ISG12(A)	mRNA	ssc:100153902	Uncharacterized protein	NM_005532.4	IFI27	Interferon alpha-inducible protein 27, mitochondrial	0.6408	-0.642054	5.18295e-29	3.40247e-27	down	1298.29	2026.05
CS	mRNA	ssc:397519	Citrate synthase, mitochondrial	NM_198324.1	CS	Citrate synthase, mitochondrial	0.660916	-0.597461	3.89374e-25	2.19668e-23	down	1333.56	2017.75
C14H10orf116	mRNA	ssc:100154721	chromosome 10 open reading frame 116 ortholog	NM_006829.2	ADIRF	Adipogenesis regulatory factor	0.290879	-1.78151	0	0	down	1339.94	4606.52
PENK	mRNA	ssc:100152093	Uncharacterized protein	NM_006211.3	PENK	Proenkephalin, isoform CRA_a	0.551416	-0.858786	1.19324e-62	1.64439e-60	down	1406.56	2550.8
LRRN4CL	mRNA	ssc:100620756	LRRN4 C-terminal like	NM_203422.3	LRRN4CL	LRRN4 C-terminal-like protein	0.489339	-1.03109	1.56501e-102	3.66924e-100	down	1474.25	3012.73
AQP7	mRNA	ssc:100126283	Aquaporin 7	NM_001170.1	AQP7	cDNA FLJ52223, highly similar to Aquaporin-7	0.649845	-0.621833	1.81823e-30	1.25284e-28	down	1480.83	2278.75
PRDX5	mRNA	ssc:397273	Uncharacterized protein	NM_181652.2	PRDX5	Peroxiredoxin-5, mitochondrial	0.538355	-0.893371	2.00072e-73	3.14078e-71	down	1500.58	2787.33
TMED9	mRNA	ssc:100511312	Uncharacterized protein	NM_017510.4	TMED9	Transmembrane emp24 protein transport domain containing 9, isoform CRA_a	0.580819	-0.78384	1.00865e-57	1.2472e-55	down	1622.33	2793.17
AKT2	mRNA	ssc:100127478	Uncharacterized protein	NM_001626.5	AKT2	cDNA FLJ31217 fis, clone KIDNE2004095, highly similar to RAC-beta serine/threonine-protein kinase (EC 2.7.11.1)	0.614197	-0.703227	3.88383e-45	3.96129e-43	down	1646.56	2680.83
S100A11	mRNA	ssc:445534	Protein S100-A11	NM_005620.1	S100A11	Protein S100-A11	2.8254	1.49845	3.52482e-132	9.94274e-130	up	1688.85	597.74
PSAT1	mRNA	ssc:100154160	Uncharacterized protein	NM_058179.3	PSAT1	Phosphoserine aminotransferase 1, isoform CRA_a	0.656471	-0.607197	8.26898e-33	6.04372e-31	down	1699.3	2588.54
TINAGL1	mRNA	ssc:100517950	Uncharacterized protein	NM_022164.2	TINAGL1	cDNA FLJ59706, highly similar to Tubulointerstitial nephritis antigen-like	0.595836	-0.747014	2.61179e-54	3.10201e-52	down	1716.81	2881.34
CRYAB	mRNA		crystallin, alpha B				0.514819	-0.957864	7.43698e-100	1.67825e-97	down	1726.4	3353.42
LOC100737768	mRNA	ssc:100737768	Uncharacterized protein	NM_000517.4	HBA2	Alpha-2 globin chain	0.474663	-1.07502	1.71144e-137	5.14943e-135	down	1788.37	3767.66
GPIHBP1	mRNA	ssc:100515895	glycosylphosphatidylinositol anchored high density lipoprotein binding protein 1	NM_178172.5	GPIHBP1	Glycosylphosphatidylinositol-anchored high density lipoprotein-binding protein 1	0.627576	-0.672138	4.25587e-44	4.29224e-42	down	1798.28	2865.44
TMEM256	mRNA	ssc:100621827	Uncharacterized protein	NM_152766.3	TMEM256	Transmembrane protein 256	0.65365	-0.613409	3.10366e-37	2.58204e-35	down	1892.33	2895.02
ELMOD3	mRNA	ssc:100519304	Uncharacterized protein	NM_032213.4	ELMOD3	ELMO domain-containing protein 3	0.574649	-0.799247	3.89882e-71	6.01585e-69	down	1916.55	3335.17
IGFBP3	mRNA	ssc:448812	Insulin-like growth factor-binding protein 3	NM_001013398.1	IGFBP3	Insulin-like growth factor binding protein 3 isoform b	1.95177	0.96478	1.79437e-81	3.17585e-79	up	1961.66	1005.07
COL5A3	mRNA	ssc:397531	Uncharacterized protein	NM_015719.3	COL5A3	Collagen alpha-3(V) chain	0.657998	-0.603846	2.39618e-37	2.01201e-35	down	1974.21	3000.34
ACLY	mRNA	ssc:100125957	ATP citrate lyase	NM_198830.1	ACLY	ATP citrate lyase, isoform CRA_b	0.517447	-0.950516	1.28111e-113	3.2122e-111	down	2007.33	3879.29
AEBP1	mRNA	ssc:733628	Uncharacterized protein	NM_001129.4	AEBP1	cDNA FLJ33612 fis, clone BRAMY2016953, highly similar to Homo sapiens AE binding protein 1 (AEBP1), mRNA	1.92009	0.941174	3.8825e-81	6.73949e-79	up	2028.44	1056.43
PCBD1	mRNA	ssc:100155605	Uncharacterized protein	NM_001289797.1	PCBD1	Pterin-4-alpha-carbinolamine dehydratase	0.526328	-0.925965	3.06178e-108	7.36991e-106	down	2039.87	3875.66
SDC4	mRNA	ssc:397528	Syndecan-4	NM_002999.3	SDC4	Syndecan-4	1.67126	0.740939	3.4478e-61	4.64501e-59	up	2195.69	1313.79
HBB	mRNA	ssc:407066	Beta-globin	NM_000518.4	HBB	Truncated beta-globin	0.555961	-0.846944	3.50486e-99	7.62329e-97	down	2330.98	4192.7
CLU	mRNA	ssc:397025	Complement cytolysis inhibitor	NM_001831.3	CLU	cDNA FLJ57622, highly similar to Clusterin	1.56283	0.64416	3.14025e-53	3.63403e-51	up	2366.05	1513.95
LOC100523909	mRNA	ssc:100523909	Uncharacterized protein	NM_001099772.1	CYP4B1	cDNA FLJ50879, highly similar to Cytochrome P450 4B1 (EC 1.14.14.1)	0.471975	-1.08322	2.84644e-193	1.35228e-190	down	2476.54	5247.18
LOC100738647	mRNA	ssc:100738647	glutamine synthetase-like	NM_002065.5	GLUL	cDNA FLJ57219, highly similar to Glutamine synthetase (EC 6.3.1.2)	2.31747	1.21255	1.39742e-143	4.50493e-141	up	2483.48	1071.63
LOC100739326	mRNA	ssc:100739326	ATP synthase lipid-binding protein, mitochondrial-like	NM_005176.5	ATP5G2	ATP synthase F(0) complex subunit C2, mitochondrial	3.04749	1.60762	8.81197e-213	4.54522e-210	up	2483.78	815.026
PPAP2B	mRNA	ssc:100512419	Uncharacterized protein	NM_177414.1	PPAP2B	Lipid phosphate phosphohydrolase 3	1.57138	0.652031	6.38374e-58	8.11589e-56	up	2533.25	1612.12
AOC3	mRNA	ssc:100520329	Amine oxidase	NM_003734.3	AOC3	Membrane primary amine oxidase	0.607228	-0.719689	1.28596e-73	2.03644e-71	down	2575.96	4242.16
PRDX1	mRNA	ssc:100512476	Uncharacterized protein	NM_181697.2	PRDX1	Peroxiredoxin-1	0.599713	-0.737656	2.27068e-79	3.79561e-77	down	2617.12	4363.95
THRSP	mRNA	ssc:100512730	thyroid hormone responsive	NM_003251.3	THRSP	Thyroid hormone-inducible hepatic protein	0.54332	-0.880127	6.71093e-135	1.98611e-132	down	2895.99	5330.17
RGC32	mRNA	ssc:100625944	response gene to complement 32 protein	NM_014059.2	RGCC	Regulator of cell cycle RGCC	0.622938	-0.68284	8.70387e-80	1.48237e-77	down	3187.61	5117.06
SCD	mRNA	ssc:396670	Acyl-CoA desaturase	NM_005063.4	SCD	Acyl-CoA desaturase	0.333879	-1.5826	0	0	down	3308.24	9908.52
ACTA1	mRNA	ssc:100154254	Actin, alpha skeletal muscle	NM_001100.3	ACTA1	Actin, alpha skeletal muscle	90.1475	6.49422	0	0	up	3589.34	39.8163
LOC100738008	mRNA	ssc:100738008	thyroid hormone-inducible hepatic protein-like	NM_003251.3	THRSP	Thyroid hormone-inducible hepatic protein	0.417862	-1.2589	0	0	down	4111.94	9840.42
LOC100625485	mRNA	ssc:100625485	myosin light polypeptide 6-like	NM_079425.1	MYL6	cDNA FLJ56329, highly similar to Myosin light polypeptide 6	1.85935	0.894799	1.6228e-156	5.63394e-154	up	4276.53	2300.01
PLIN4	mRNA	ssc:100524667	perilipin 4	NM_001080400.1	PLIN4	cDNA FLJ59021, moderately similar to Mus musculus plasma membrane associated protein, S3-12 (S3-12), mRNA	0.490383	-1.02802	0	0	down	4584.68	9349.19
GPD1	mRNA	ssc:100153250	Glycerol-3-phosphate dehydrogenase [NAD(+)]	NM_005276.3	GPD1	Glycerol-3-phosphate dehydrogenase [NAD(+)]	0.658521	-0.602699	4.27047e-90	8.56608e-88	down	4924.8	7478.58
PTGR1	mRNA	ssc:397678	Prostaglandin reductase 1	NM_012212.3	PTGR1	Leukotriene B4 12-hydroxydehydrogenase, isoform CRA_a	0.652527	-0.615891	4.95588e-98	1.05257e-95	down	5085.49	7793.54
PCK1	mRNA	ssc:100144531	Phosphoenolpyruvate carboxykinase 1 (Soluble)	NM_002591.3	PCK1	cDNA FLJ50350, highly similar to Phosphoenolpyruvate carboxykinase, cytosolic (GTP) (EC 4.1.1.32)	1.57686	0.657054	3.80044e-121	9.80134e-119	up	5325.6	3377.35
ACAA1	mRNA	ssc:100515577	Uncharacterized protein	NM_001607.3	ACAA1	Acetyl-Coenzyme A acyltransferase 1 (Peroxisomal 3-oxoacyl-Coenzyme A thiolase), isoform CRA_a	0.632676	-0.66046	8.58735e-131	2.38504e-128	down	5729.57	9056.08
FHL1C	mRNA	ssc:397667	Uncharacterized protein	NM_001449.4	FHL1	cDNA FLJ34383 fis, clone HCHON1000015, highly similar to Four and a half LIM domains protein 1	0.585543	-0.772153	3.11415e-194	1.51945e-191	down	5799.57	9904.6
TALDO1	mRNA	ssc:100514210	Transaldolase	NM_006755.1	TALDO1	Transaldolase 1, isoform CRA_c	0.571251	-0.807803	4.16577e-247	2.50682e-244	down	6609.5	11570.2
SAL1	mRNA	ssc:396739	Salivary lipocalin	NM_001001676.1	LCN9	Epididymal-specific lipocalin-9	2.11523	1.08082	0	0	up	7495.69	3543.67
DPT	mRNA	ssc:100516366	Uncharacterized protein	NM_001937.4	DPT	Dermatopontin	2.01295	1.00931	0	0	up	7505.12	3728.41
CA3	mRNA	ssc:494016	Putative uncharacterized protein	NM_005181.3	CA3	Carbonic anhydrase III, muscle specific, isoform CRA_a	0.390539	-1.35646	0	0	down	7983.73	20442.9
APOE	mRNA	ssc:397576	Apolipoprotein E	NM_000041.2	APOE	MRNA for apolipoprotein E (apo E)	0.463293	-1.11	0	0	down	11363.4	24527.4
SERPING1	mRNA	ssc:100144304	C1 inhibitor	NM_001032295.1	SERPING1	Plasma protease C1 inhibitor	1.52611	0.609863	1.36396e-242	7.69489e-240	up	12078.9	7914.83
MGP	mRNA	ssc:397206	Matrix Gla protein	NM_001190839.1	MGP	Matrix Gla protein	1.98536	0.9894	0	0	up	12210	6150
GLUL	mRNA	ssc:396944	Glutamine synthetase	NM_002065.5	GLUL	cDNA FLJ57219, highly similar to Glutamine synthetase (EC 6.3.1.2)	2.13239	1.09247	0	0	up	12941.8	6069.13
ANXA2	mRNA	ssc:406192	Annexin A2	NM_004039.2	ANXA2	Annexin A2	0.626562	-0.67447	0	0	down	21045.8	33589.3

## Sheet: Sheet3
Table S2. List of differentially expressed genes (DEGs) between groups. List of differentially expressed genes (DEGs) for CMT versus IM.
AccID	GeneType	KeggID	Description	Blast_AccID	Blast_Symbol	Blast_Description	FoldChange	Log2FC	P-Value	FDR	Style	CMT	IM
AMPD1	mRNA	ssc:100101472	Adenosine monophosphate deaminase 1	NM_001172626.1	AMPD1	AMP deaminase 1	10.2055	3.35127	0.00146616	0.0128142	up	11.7585	1.15217
LOC100736982	mRNA	ssc:100736982	Uncharacterized protein	NM_003802.2	MYH13	cDNA FLJ51822, highly similar to Myosin-13	11.5322	3.52759	0.000551897	0.00550312	up	13.3122	1.15435
LYPD6B	mRNA	ssc:100621830	LY6/PLAUR domain containing 6B	NM_177964.3	LYPD6B	Ly6/PLAUR domain-containing protein 6B	8.16438	3.02934	0.00623177	0.0419981	up	9.49645	1.16316
LOC100737939	mRNA	ssc:100737939	collagen alpha-1(XI) chain-like	NM_080630.3	COL11A1	cDNA FLJ57066, highly similar to Collagen alpha-1(XI) chain	20.411	4.35127	1.38827e-07	2.83434e-06	up	27.1529	1.33031
LOC102158885	mRNA	ssc:102158885	FH1/FH2 domain-containing protein 1-like	NM_013241.2	FHOD1	FH1/FH2 domain-containing protein 1	14.2877	3.8367	1.73229e-05	0.000250114	up	19.411	1.35858
KLHL41	mRNA	ssc:100627572	kelch-like family member 41	NM_006063.2	KLHL41	Kelch-like protein 41	40.6178	5.34404	7.42139e-15	3.0167e-13	up	55.5199	1.36689
LOC100738493	mRNA	ssc:100738493	putative uncharacterized serine/threonine-protein kinase SgK110-like	NM_001199824.2	SBK3	Uncharacterized serine/threonine-protein kinase SBK3	8.5726	3.09973	0.0018494	0.0156631	up	12.0465	1.40524
LOC102158984	mRNA	ssc:102158984	transcriptional regulator ATRX-like	NM_138271.1	ATRX	Alpha thalassemia/mental retardation syndrome X-linked protein	7.14384	2.8367	0.00358419	0.0269419	up	11.4701	1.6056
PRG4	mRNA	ssc:100518683	Uncharacterized protein	NM_005807.3	PRG4	Proteoglycan 4, isoform CRA_a	22.7072	4.50508	5.50275e-10	1.52088e-08	up	37.0909	1.63344
LOC102164159	mRNA	ssc:102164159	Uncharacterized protein	NM_016599.4	MYOZ2	Myozenin-2	28.5753	4.8367	2.80557e-13	1.01473e-11	up	50.0733	1.75233
MLC2V	mRNA	ssc:396690	MLC2v	NM_000432.3	MYL2	Myosin regulatory light chain 2, ventricular/cardiac muscle isoform	167.88	7.39129	5.06027e-68	7.48588e-66	up	297.286	1.77082
LOC102161128	mRNA	ssc:102161128	neuropilin-2-like	NM_201279.1	NRP2	Neuropilin 2, isoform CRA_h	30.6164	4.93623	1.54969e-14	6.1201e-13	up	55.0883	1.79931
LRWD1	mRNA	ssc:100520239	leucine-rich repeats and WD repeat domain containing 1	NM_152892.1	LRWD1	Leucine-rich repeat and WD repeat-containing protein 1	6.46347	2.69231	0.00380989	0.0282966	up	11.9392	1.84718
STAC3	mRNA	ssc:100627117	Uncharacterized protein	NM_145064.2	STAC3	SH3 and cysteine rich domain 3, isoform CRA_a	10.8178	3.43534	2.6424e-05	0.000366283	up	20.1116	1.85912
OTOR	mRNA	ssc:100521590	Uncharacterized protein	NM_020157.3	OTOR	Otoraplin	15.8185	3.98354	1.1836e-08	2.76704e-07	up	33.385	2.11051
ALKBH4	mRNA	ssc:100738333	alkB, alkylation repair homolog 4 (E. coli)	NM_017621.3	ALKBH4	Alpha-ketoglutarate-dependent dioxygenase alkB homolog 4	8.41952	3.07374	0.000143014	0.00167171	up	18.1112	2.15109
LOC102160168	mRNA	ssc:102160168	contactin-3-like	NM_020872.1	CNTN3	Contactin-3	7.14384	2.8367	0.00070508	0.0068159	up	15.5162	2.17198
LOC100737797	mRNA	ssc:100737797	Elongation factor 1-alpha	NM_001958.3	EEF1A2	Elongation factor 1-alpha 2	28.5753	4.8367	7.50981e-17	3.52044e-15	up	65.276	2.28435
CKMT2	mRNA	ssc:733602	Uncharacterized protein	NM_001825.2	CKMT2	Creatine kinase, mitochondrial 2 (Sarcomeric), isoform CRA_a	13.063	3.70742	7.32943e-08	1.53816e-06	up	31.1775	2.3867
MYH7	mRNA	ssc:396860	Myosin-7	NM_000257.3	MYH7	MYH7 protein	47.5483	5.57132	1.07104e-29	7.61028e-28	up	117.107	2.4629
LOC100519531	mRNA	ssc:100519531	Uncharacterized protein	NM_001258371.2	ACTN3	Alpha-actinin-3	5.47385	2.45256	0.00330819	0.0252992	up	13.6156	2.48738
LOC102161979	mRNA	ssc:102161979	mitochondrial chaperone BCS1-like	NM_004328.4	BCS1L	BCS1-like (Yeast), isoform CRA_a	18.8801	4.2388	3.47652e-12	1.14081e-10	up	47.9971	2.5422
UPK1B	mRNA	ssc:100144488	Tetraspanin	NM_006952.3	UPK1B	Tetraspanin	20.9941	4.39191	8.85924e-14	3.34501e-12	up	54.1924	2.58131
MOXD1	mRNA	ssc:100151998	Uncharacterized protein	NM_015529.3	MOXD1	DBH-like monooxygenase protein 1	7.72701	2.94991	8.4374e-05	0.00103661	up	20.1171	2.60348
LOC100625231	mRNA	ssc:100625231	dymeclin-like	NM_017653.3	DYM	Dymeclin	7.90925	2.98354	5.41727e-05	0.000696374	up	20.9811	2.65273
ATP2A1	mRNA	ssc:100516962	Calcium-transporting ATPase	NM_173201.3	ATP2A1	cDNA FLJ35372 fis, clone SKMUS2001742, highly similar to Sarcoplasmic/endoplasmic reticulum calcium ATPase 1 (EC 3.6.3.8)	87.9129	6.458	1.97866e-57	2.33404e-55	up	236.413	2.68917
CACNA1S	mRNA		CNCNA1S				5.25393	2.3934	0.00218115	0.0179178	up	15.2329	2.89933
LOC100626512	mRNA	ssc:100626512	glycerophosphodiester phosphodiesterase domain-containing protein 1-like	NM_182569.3	GDPD1	Glycerophosphodiester phosphodiesterase domain-containing protein 1	7.14384	2.8367	8.21829e-05	0.00101314	up	20.9673	2.93502
GNG8	mRNA	ssc:100622520	Guanine nucleotide-binding protein subunit gamma	NM_033258.1	GNG8	Guanine nucleotide-binding protein G(I)/G(S)/G(O) subunit gamma-8	6.80365	2.76631	0.000131995	0.00155804	up	20.2642	2.97844
LGR5	mRNA	ssc:100151994	Leucine-rich repeat-containing G protein-coupled receptor 5	NM_003667.3	LGR5	cDNA FLJ58118, highly similar to Leucine-rich repeat-containing G-protein coupled receptor 5	4.95695	2.30945	0.00241848	0.0195209	up	15.5562	3.13827
MYH1	mRNA	ssc:100125538	Myosin-1	NM_005963.3	MYH1	Myosin-1	76.1037	6.2499	4.05854e-59	4.916e-57	up	241.904	3.17861
CASQ1	mRNA		Calsequestrin 1				18.4974	4.20925	5.95066e-15	2.452e-13	up	60.6319	3.27786
MYH6	mRNA	ssc:100736765	Uncharacterized protein	NM_002471.3	MYH6	Myosin-6	4.15779	2.05582	0.00747561	0.0486197	up	13.9342	3.35136
TNNT1	mRNA	ssc:396579	Troponin T, slow skeletal muscle	NM_003283.5	TNNT1	Troponin T type 1 (Skeletal, slow), isoform CRA_b	110.219	6.78423	1.11433e-87	2.07334e-85	up	370.604	3.36243
LDB3	mRNA	ssc:100151883	Uncharacterized protein	NM_007078.2	LDB3	cDNA FLJ53288, moderately similar to LIM domain-binding protein 3	10.4504	3.38549	2.21272e-08	4.94859e-07	up	36.0639	3.45095
PITX2	mRNA	ssc:100515395	Uncharacterized protein	NM_153427.2	PITX2	Pituitary homeobox 2	4.33733	2.11681	0.00442977	0.0320178	up	15.2074	3.50618
LOC100736842	mRNA	ssc:100736842	uncharacterized LOC100736842	NM_021255.2	PELI2	E3 ubiquitin-protein ligase pellino homolog 2	4.59247	2.19927	0.00255569	0.0204546	up	16.3079	3.55101
MYL3	mRNA	ssc:100515755	MYL3	NM_000258.2	MYL3	Myosin, light polypeptide 3, alkali ventricular, skeletal, slow, isoform CRA_a	28.3202	4.82376	1.26208e-25	8.13502e-24	up	102.879	3.6327
EPYC	mRNA	ssc:100155436	epiphycan	NM_004950.4	EPYC	Epiphycan	7.65411	2.93623	3.12098e-06	5.17241e-05	up	28.4204	3.71309
COLL11A1	mRNA	ssc:397175	Uncharacterized protein	NM_080630.3	COL11A1	cDNA FLJ57066, highly similar to Collagen alpha-1(XI) chain	13.4646	3.7511	2.392e-12	8.00944e-11	up	52.4405	3.89468
ZNF704	mRNA	ssc:102167304	Uncharacterized protein	NM_032651.1	ZNF704	Zinc finger protein 704	4.59247	2.19927	0.00154103	0.0133458	up	17.972	3.91336
LOC100736721	mRNA	ssc:100736721	Uncharacterized protein	NM_012464.4	TLL1	Metalloendopeptidase	5.10274	2.35127	0.000491022	0.00495913	up	20.1155	3.94209
MYLK2	mRNA	ssc:100524288	Uncharacterized protein	NM_033118.3	MYLK2	Myosin light chain kinase 2, skeletal/cardiac muscle	5.2228	2.38482	0.000366862	0.00382282	up	20.6763	3.95885
LOC100626825	mRNA	ssc:100626825	Uncharacterized protein	NM_012164.3	FBXW2	cDNA FLJ53609, highly similar to F-box/WD repeat protein 2	8.92979	3.15863	4.86796e-08	1.04096e-06	up	36.3772	4.07369
SERPINB2	mRNA	ssc:100519286	Uncharacterized protein	NM_002575.2	SERPINB2	cDNA, FLJ93654, highly similar to Homo sapiens serpin peptidase inhibitor, clade B (ovalbumin), member 2 (SERPINB2), mRNA	10.1204	3.3392	7.72161e-10	2.09563e-08	up	44.0816	4.3557
LOC100623684	mRNA	ssc:100623684	Uncharacterized protein	NM_013417.3	IARS	Isoleucine--tRNA ligase, cytoplasmic	5.32953	2.41401	0.000141669	0.00165813	up	23.26	4.36436
LOC100525923	mRNA	ssc:100525923	non-histone chromosomal protein HMG-14-like	NM_004965.6	HMGN1	Non-histone chromosomal protein HMG-14	4.08219	2.02934	0.00263318	0.0209632	up	17.9067	4.38654
LOC102167345	mRNA	ssc:102167345	CREB-binding protein-like	NM_004380.2	CREBBP	cDNA FLJ57039, highly similar to CREB-binding protein (EC 2.3.1.48)	4.08219	2.02934	0.00222831	0.0182471	up	18.5117	4.53474
FAM180A	mRNA	ssc:100737678	family with sequence similarity 180, member A	NM_205855.3	FAM180A	Protein FAM180A	4.59247	2.19927	0.000624874	0.00613253	up	20.9673	4.56558
LOC100512379	mRNA	ssc:100512379	SPARC-related modular calcium-binding protein 2-like	NM_022138.2	SMOC2	cDNA FLJ52001, highly similar to SPARC-related modular calcium-binding protein 2	5.73077	2.51873	2.8978e-05	0.000396209	up	26.7809	4.67318
COL8A2	mRNA	ssc:100525585	Uncharacterized protein	NM_005202.3	COL8A2	Collagen type VIII alpha 2	5.26734	2.39708	7.39977e-05	0.000920407	up	25.4326	4.82835
LOC100521253	mRNA	ssc:100521253	spidroin-2-like	NM_006633.3	IQGAP2	IQ motif containing GTPase activating protein 2, isoform CRA_b	4.37378	2.12888	0.000750158	0.00720535	up	21.1834	4.84329
SPINK9	mRNA	ssc:100513074	Uncharacterized protein	NM_001040433.1	SPINK9	Serine protease inhibitor Kazal-type 9	10.2055	3.35127	5.68236e-11	1.73528e-09	up	49.8737	4.88695
UPK3B	mRNA	ssc:100511685	Uncharacterized protein	NM_182684.2	UPK3B	Uroplakin-3b	9.40895	3.23403	4.72656e-10	1.32461e-08	up	46.4319	4.93486
LOC100626961	mRNA	ssc:100626961	bifunctional protein NCOAT-like	NM_012215.3	MGEA5	cDNA FLJ11229 fis, clone PLACE1008356, highly similar to Homo sapiens meningioma expressed antigen 5 ((MGEA5), mRNA)	4.27354	2.09543	0.000536976	0.00537512	up	22.7857	5.3318
LOC102162560	mRNA	ssc:102162560	semaphorin-3D-like	NM_152754.2	SEMA3D	Semaphorin-3D	6.12329	2.61431	2.40288e-06	4.08354e-05	up	32.7197	5.34348
C1QTNF4	mRNA	ssc:100511621	C1q and tumor necrosis factor related protein 4	NM_031909.2	C1QTNF4	Complement C1q tumor necrosis factor-related protein 4	4.26775	2.09347	0.000434364	0.00443907	up	23.5653	5.52173
ADCY2	mRNA	ssc:100517503	Uncharacterized protein	NM_020546.2	ADCY2	cDNA FLJ16822 fis, clone TRACH3030111, highly similar to Adenylate cyclase type 2 (EC 4.6.1.1)	4.2863	2.09973	0.000379485	0.00394298	up	23.9566	5.58912
LOC102166512	mRNA	ssc:102166512	annexin A7-like	NM_005139.2	ANXA3	Annexin A3	3.40183	1.76631	0.00414741	0.0303415	up	19.5137	5.73625
KERA	mRNA	ssc:100157843	Uncharacterized protein	NM_007035.3	KERA	Keratocan	9.24496	3.20867	1.69244e-11	5.36823e-10	up	54.596	5.90548
LOC100737050	mRNA	ssc:100737050	putative ataxin-7-like protein 3B-like	NM_001136262.1	ATXN7L3B	ataxin 7-like 3B	3.06164	1.61431	0.00689319	0.0455708	up	19.6229	6.40926
LOC100525342	mRNA	ssc:100525342	vasopressin V1a receptor-like	NM_000706.4	AVPR1A	Vasopressin V1a receptor	3.06164	1.61431	0.00684488	0.0453345	up	19.6568	6.42035
TNNI3	mRNA	ssc:100049696	Troponin I cardiac isoform	NM_000363.4	TNNI3	Cardiac troponin I	4.72003	2.2388	3.01654e-05	0.000411508	up	30.5331	6.46883
MSLN	mRNA	ssc:100524016	mesothelin	NM_013404.4	MSLN	Mesothelin	9.18493	3.19927	2.29912e-12	7.71274e-11	up	59.4635	6.47403
LOC100520244	mRNA	ssc:100520244	Uncharacterized protein	NM_002475.4	MYL6B	Myosin, light polypeptide 6B, alkali, smooth muscle and non-muscle, isoform CRA_a	9.69521	3.27727	2.31133e-13	8.42724e-12	up	63.5848	6.55838
KLF5	mRNA	ssc:100038005	Kruppel-like factor 5	NM_001730.4	KLF5	Klf5 isoform d	5.24853	2.39191	3.91941e-06	6.38426e-05	up	34.5828	6.58904
TNNC1	mRNA	ssc:100156435	Troponin C, slow skeletal and cardiac muscles	NM_003280.2	TNNC1	Troponin C, slow skeletal and cardiac muscles	88.3795	6.46564	5.02066e-142	1.61809e-139	up	596.731	6.75192
LOC100739849	mRNA	ssc:100739849	28S ribosomal protein S16, mitochondrial-like	NM_016065.3	MRPS16	28S ribosomal protein S16, mitochondrial	3.44435	1.78423	0.00156345	0.0135334	up	23.4288	6.8021
PTGDR	mRNA	ssc:100524418	Uncharacterized protein	NM_001281469.1	PTGDR	Prostaglandin D2 receptor	3.14015	1.65083	0.00367029	0.0274405	up	21.9882	7.00227
CYP39A1	mRNA	ssc:100113410	Cytochrome P450	NM_016593.4	CYP39A1	24-hydroxycholesterol 7-alpha-hydroxylase	3.14329	1.65227	0.00330252	0.0252666	up	22.4616	7.14588
LOC100155118	mRNA	ssc:100155118	myosin light chain 6B-like	NM_002475.4	MYL6B	Myosin, light polypeptide 6B, alkali, smooth muscle and non-muscle, isoform CRA_a	8.77671	3.13368	7.70221e-13	2.67841e-11	up	63.2018	7.20108
LOC102162237	mRNA	ssc:102162237	vascular endothelial growth factor C-like	NM_005429.4	VEGFC	Vascular endothelial growth factor C	3.82705	1.93623	0.000253161	0.00275909	up	28.1479	7.35497
LOC102161294	mRNA	ssc:102161294	uncharacterized LOC102161294				4.66536	2.22199	5.95649e-06	9.3807e-05	up	36.2878	7.77812
LOC102162159	mRNA	ssc:102162159	nck-associated protein 1-like	NM_005337.4	NCKAP1L	cDNA, FLJ94667, highly similar to Homo sapiens hematopoietic protein 1 (HEM1), mRNA	3.06164	1.61431	0.00255482	0.0204567	up	24.4618	7.98977
RARS2	mRNA	ssc:100518457	Uncharacterized protein	NM_020320.3	RARS2	Arginyl-tRNA synthetase-like, isoform CRA_e	4.08219	2.02934	4.07346e-05	0.000537019	up	33.33	8.16473
RAD51AP1	mRNA	ssc:100157339	Uncharacterized protein	NM_006479.4	RAD51AP1	cDNA FLJ78249, highly similar to Homo sapiens RAD51 associated protein 1, mRNA	3.09944	1.63201	0.00183684	0.015564	up	25.6928	8.28948
LOC102162297	mRNA	ssc:102162297	ubiquitin carboxyl-terminal hydrolase 31-like	NM_020718.3	USP31	Ubiquitin carboxyl-terminal hydrolase 31	3.31678	1.72978	0.000569565	0.00564808	up	29.0036	8.74451
LOC100627959	mRNA	ssc:100627959	transmembrane protein 150A-like	NM_153342.2	TMEM150A	Transmembrane protein 150A	5.19993	2.37849	9.46521e-08	1.95904e-06	up	46.5319	8.94855
HBQ1	mRNA	ssc:100738328	hemoglobin, theta 1	NM_005331.4	HBQ1	Hemoglobin subunit theta-1	3.64481	1.86585	0.000115485	0.00138123	up	32.8032	8.99997
ATP6V0A4	mRNA	ssc:100519402	V-type proton ATPase subunit a	NM_130841.2	ATP6V0A4	V-type proton ATPase subunit a	9.06896	3.18094	8.53993e-17	3.99297e-15	up	84.137	9.27747
LOC100737022	mRNA	ssc:100737022	uncharacterized LOC100737022	NM_001162427.1	TSC1	Tuberous sclerosis 1 isoform A	2.58539	1.37038	0.00762632	0.0493864	up	24.2341	9.37348
RGN	mRNA	ssc:768107	Uncharacterized protein	NM_152869.3	RGN	Regucalcin	0.117756	-3.08613	0.00541641	0.037526	down	1.18432	10.0574
LOC100737588	mRNA	ssc:100737588	granzyme H-like	NM_033423.4	GZMH	Granzyme H	2.80651	1.48878	0.00208844	0.0173218	up	28.5604	10.1765
LOC100621572	mRNA	ssc:100621572	UPF0561 protein C2orf68 homolog	NM_001013649.3	C2orf68	chromosome 2 open reading frame 68	2.76398	1.46675	0.00237869	0.0192687	up	28.4476	10.2923
PPWD1	mRNA	ssc:100512505	Peptidylprolyl isomerase domain and WD repeat-containing 1	NM_015342.3	PPWD1	cDNA FLJ53149, highly similar to Peptidylprolyl isomerase domain and WDrepeat-containing protein 1 (EC 5.2.1.8)	2.46132	1.29943	0.00727714	0.0475862	up	26.5427	10.7839
TCAP	mRNA	ssc:100271745	Uncharacterized protein	NM_003673.3	TCAP	cDNA FLJ39009 fis, clone NT2RI2025565, highly similar to TELETHONIN	10.2055	3.35127	7.50521e-23	4.47043e-21	up	112.514	11.0249
LOC102162178	mRNA	ssc:102162178	probable ubiquitin carboxyl-terminal hydrolase FAF-X-like	NM_004654.3	USP9Y	Probable ubiquitin carboxyl-terminal hydrolase FAF-Y	0.134283	-2.89666	0.00460291	0.0329395	down	1.49223	11.1126
LOC102166776	mRNA	ssc:102166776	WD repeat-containing protein 70-like	NM_018034.2	WDR70	WD repeat-containing protein 70	4.4649	2.15863	1.64068e-07	3.33832e-06	up	50.257	11.256
LOC100736755	mRNA	ssc:100736755	uncharacterized LOC100736755	NM_001297667.1	TTC39A	Tetratricopeptide repeat protein 39A	3.45416	1.78834	3.86399e-05	0.000513152	up	39.5499	11.4499
GNMT	mRNA	ssc:397444	Glycine N-methyltransferase	NM_018960.4	GNMT	Glycine N-methyltransferase	2.65342	1.40786	0.00196285	0.0165231	up	31.3525	11.8159
LOC102165483	mRNA	ssc:102165483	segment polarity protein dishevelled homolog DVL-2-like	NM_004422.2	DVL2	cDNA FLJ50985, highly similar to Segment polarity protein dishevelled homologDVL-2	3.06164	1.61431	0.00022008	0.00244581	up	36.6928	11.9847
SYN2	mRNA	ssc:100626060	Uncharacterized protein	NM_133625.4	SYN2	Synapsin II, isoform CRA_a	3.01822	1.5937	0.000263568	0.00286041	up	36.4353	12.0718
TNNI1	mRNA	ssc:396947	Troponin I skeletal slow-twitch protein	NM_003281.3	TNNI1	Troponin I type 1 (Skeletal, slow), isoform CRA_b	17.7462	4.14944	2.33639e-49	2.45158e-47	up	218.759	12.3271
PGAM2	mRNA	ssc:100188980	Uncharacterized protein	NM_000290.3	PGAM2	Phosphoglycerate mutase 2	19.0502	4.25174	1.4737e-53	1.65201e-51	up	235.026	12.3371
LOC100523750	mRNA	ssc:100523750	smoothelin-like protein 2-like	NM_198501.2	SMTNL2	smoothelin-like 2	2.42988	1.28088	0.00476215	0.0337976	up	30.0014	12.3469
FEZ1	mRNA	ssc:100511148	fasciculation and elongation protein zeta 1 (zygin I)	NM_022549.3	FEZ1	Fasciculation and elongation protein zeta-1	2.44932	1.29238	0.00423819	0.0309179	up	30.3851	12.4056
CLCN4	mRNA	ssc:100151985	chloride channel, voltage-sensitive 4	NM_001830.3	CLCN4	H(+)/Cl(-) exchange transporter 4	2.59243	1.3743	0.00205556	0.0171278	up	32.1995	12.4206
AKR1E2	mRNA	ssc:733633	Uncharacterized protein	NM_031436.2	AKR1E2	cDNA FLJ54291, moderately similar to Homo sapiens aldo-keto reductase family 1, member C-like 2 (AKR1CL2), mRNA	0.170091	-2.55562	0.00463436	0.0330989	down	2.16067	12.703
CABP1	mRNA	ssc:100157460	Uncharacterized protein	NM_031205.3	CABP1	Calcium-binding protein 1	0.157007	-2.6711	0.00320519	0.0246578	down	2.05685	13.1003
MYLPF	mRNA	ssc:474162	HUMMLC2B	NM_013292.3	MYLPF	Fast skeletal myosin light chain 2, isoform CRA_a	48.6723	5.60503	1.37485e-155	5.06395e-153	up	645.376	13.2596
APRT	mRNA	ssc:100622001	adenine phosphoribosyltransferase	NM_001030018.1	APRT	Adenine phosphoribosyltransferase	6.36822	2.67089	8.30147e-15	3.34431e-13	up	86.658	13.6079
ACTN2	mRNA	ssc:100157406	Uncharacterized protein	NM_001278344.1	ACTN2	cDNA FLJ51840, highly similar to Alpha-actinin-2	4.31929	2.11079	2.14778e-08	4.8153e-07	up	59.0872	13.6798
TRIM63	mRNA	ssc:100431101	Muscle specific RING finger protein-1	NM_032588.3	TRIM63	Ring finger protein 28	3.27426	1.71117	2.02455e-05	0.000288618	up	45.0382	13.7552
LOC100513233	mRNA	ssc:100513233	uncharacterized LOC100513233	NM_144610.1	SGK494	Uncharacterized protein	0.134283	-2.89666	0.00143659	0.0126291	down	1.8879	14.0592
LOC102159153	mRNA	ssc:102159153	MAP kinase-activating death domain protein-like	NM_130476.2	MADD	MAP kinase-activating death domain protein	3.97477	1.99087	9.89039e-08	2.04235e-06	up	57.5965	14.4905
SNAPC1	mRNA	ssc:100521309	small nuclear RNA activating complex, polypeptide 1, 43kDa	NM_003082.3	SNAPC1	snRNA-activating protein complex subunit 1	2.21119	1.14482	0.00715024	0.0470461	up	32.345	14.6279
NHLRC1	mRNA	ssc:100152396	NHL repeat containing 1	NM_198586.2	NHLRC1	E3 ubiquitin-protein ligase NHLRC1	2.39607	1.26067	0.00245146	0.019743	up	35.3936	14.7715
LOC100738347	mRNA	ssc:100738347	Uncharacterized protein	NM_017530.2	ZNF821	Uncharacterized protein	0.160086	-2.64308	0.00183093	0.0155285	down	2.37206	14.8174
LOC100739065	mRNA	ssc:100739065	uncharacterized LOC100739065	NM_020776.1	KIAA1328	KIAA1328	2.95959	1.5654	7.59925e-05	0.00094262	up	43.9447	14.8483
LOC100737852	mRNA	ssc:100737852	peptidyl-prolyl cis-trans isomerase C-like	NM_000943.4	PPIC	cDNA FLJ57929, moderately similar to Peptidyl-prolyl cis-trans isomerase C (EC5.2.1.8)	0.133115	-2.90926	0.000887914	0.00834204	down	2.02642	15.2231
LOC102161225	mRNA	ssc:102161225	condensin-2 complex subunit G2-like	NM_017760.6	NCAPG2	cDNA FLJ34689 fis, clone MESAN2000815, highly similar to Homo sapiens leucine zipper protein 5 (LUZP5), mRNA	0.136073	-2.87755	0.00093772	0.00875529	down	2.07555	15.2532
LOC100625251	mRNA	ssc:100625251	Uncharacterized protein	NM_001029964.2	TTLL13	Tubulin polyglutamylase TTLL13	0.20411	-2.29258	0.00320192	0.0246537	down	3.19688	15.6626
NOL11	mRNA	ssc:100524704	nucleolar protein 11	NM_015462.3	NOL11	Nucleolar protein 11	3.02763	1.59819	2.69479e-05	0.000372116	up	48.037	15.8662
CFB	mRNA	ssc:100124383	B-factor, properdin	NM_001710.5	CFB	Complement factor B	6.40005	2.67808	3.88547e-17	1.84539e-15	up	101.573	15.8707
RAP1B	mRNA	ssc:100152555	RAP1B, member of RAS oncogene family	NM_015646.5	RAP1B	RAP1B, member of RAS oncogene family, isoform CRA_a	3.72075	1.89559	1.71275e-07	3.46932e-06	up	59.0749	15.8772
LOC100738982	mRNA	ssc:100738982	Uncharacterized protein	NM_001730.4	KLF5	Klf5 isoform d	4.13322	2.04727	6.57552e-09	1.60806e-07	up	65.8901	15.9416
TMEM213	mRNA	ssc:100517620	transmembrane protein 213	NM_001085429.1	TMEM213	Transmembrane protein 213	4.16905	2.05972	4.54136e-09	1.13364e-07	up	66.7886	16.0201
PEG10	mRNA	ssc:654416	Paternal expression 10	NM_015068.3	PEG10	Retrotransposon-derived protein PEG10	2.52918	1.33867	0.000625942	0.00613301	up	41.2261	16.3001
TMEM41B	mRNA	ssc:100519436	transmembrane protein 41B	NM_015012.3	TMEM41B	cDNA FLJ54898, highly similar to Homo sapiens transmembrane protein 41B (TMEM41B), mRNA	2.11726	1.0822	0.00766896	0.0495913	up	34.6959	16.3872
LOC100739645	mRNA	ssc:100739645	Adenylosuccinate synthetase	NM_001126.3	ADSS	Adenylosuccinate synthetase isozyme 2	2.49467	1.31885	0.000737164	0.00709564	up	41.0586	16.4585
LOC100519855	mRNA	ssc:100519855	ATP-binding cassette sub-family G member 2-like	NM_004827.2	ABCG2	ATP-binding cassette, sub-family G (WHITE), member 2, isoform CRA_a	0.109344	-3.19305	0.000293793	0.00313936	down	1.80562	16.5131
LOC102163337	mRNA	ssc:102163337	zinc finger protein 334-like	NM_001282202.1	ZNF630	Zinc finger protein 630	2.26788	1.18135	0.00287559	0.0225255	up	37.8415	16.6858
HSF2	mRNA	ssc:100154234	Uncharacterized protein	NM_004506.3	HSF2	Heat shock factor protein 2	2.1824	1.12592	0.0045905	0.0328637	up	36.8585	16.889
LOC102165548	mRNA	ssc:102165548	GRB2-associated-binding protein 3-like	NM_080612.3	GAB3	GRB2-associated-binding protein 3	0.264587	-1.91819	0.00606315	0.0411382	down	4.53168	17.1274
DDIT4L	mRNA	ssc:100525762	Uncharacterized protein	NM_145244.3	DDIT4L	DNA damage-inducible transcript 4-like protein	2.58139	1.36815	0.000318258	0.00336689	up	44.2223	17.1312
PDLIM3	mRNA	ssc:414421	Actinin-associated LIM protein 1c	NM_014476.5	PDLIM3	PDZ and LIM domain protein 3	3.04038	1.60425	1.14382e-05	0.000170609	up	52.2096	17.172
LOC100737194	mRNA	ssc:100737194	semaphorin-5A-like	NM_003966.2	SEMA5A	cDNA FLJ56616, highly similar to Semaphorin-5A	2.11271	1.0791	0.00650007	0.0434815	up	36.3081	17.1855
ZSCAN4	mRNA	ssc:102159852	Uncharacterized protein	NM_152677.2	ZSCAN4	Zinc finger and SCAN domain-containing protein 4	2.18689	1.12888	0.00380489	0.0282711	up	38.2643	17.4972
LOC100625641	mRNA	ssc:100625641	Uncharacterized protein	NM_144579.2	SFXN5	cDNA, FLJ79510, moderately similar to Sideroflexin-5	2.08969	1.06329	0.00631308	0.0424352	up	37.4232	17.9085
LOC100512873	mRNA	ssc:100512873	Uncharacterized protein	NM_003064.3	SLPI	Antileukoproteinase	2.9005	1.5363	1.66388e-05	0.000241785	up	53.4484	18.4273
COL8A1	mRNA	ssc:397430	Uncharacterized protein	NM_020351.3	COL8A1	Cell proliferation-inducing protein 41	2.35455	1.23545	0.000855671	0.00808965	up	44.2112	18.7769
LOC100738227	mRNA	ssc:100738227	Uncharacterized protein	NM_001032.4	RPS29	40S ribosomal protein S29	0.127568	-2.97066	0.000172429	0.00197462	down	2.42884	19.0395
ALOX12	mRNA	ssc:396971	Arachidonate 15-lipoxygenase	NM_001140.3	ALOX15	cDNA, FLJ92930, highly similar to Homo sapiens arachidonate 15-lipoxygenase (ALOX15), mRNA	6.06181	2.59975	7.39789e-19	3.7931e-17	up	116.398	19.2019
TNNC2	mRNA	ssc:414905	Troponin C, skeletal muscle	NM_003279.2	TNNC2	cDNA FLJ55420, highly similar to Troponin C, skeletal muscle	46.362	5.53487	6.7437e-217	4.3468e-214	up	903.769	19.4937
RPS6KL1	mRNA	ssc:100152357	Uncharacterized protein	NM_031464.4	RPS6KL1	cDNA FLJ58323, highly similar to Ribosomal protein S6 kinase-like 1 (EC 2.7.11.1)	0.28407	-1.81568	0.0043019	0.0312438	down	5.68321	20.0064
LOC100512831	mRNA	ssc:100512831	Uncharacterized protein	NM_145074.2	HTRA2	cDNA FLJ75762, highly similar to Homo sapiens protease, serine, 25 (PRSS25), nuclear gene encodingmitochondrial protein, transcript variant 1, mRNA	3.62861	1.85942	9.96831e-09	2.3579e-07	up	72.8166	20.0673
LOC100152984	mRNA	ssc:100152984	sideroflexin-2-like	NM_178858.4	SFXN2	Sideroflexin-2	0.15502	-2.68947	0.00024792	0.00271015	down	3.11569	20.0986
FAM180B	mRNA	ssc:100511437	family with sequence similarity 180, member B	NM_001164379.1	FAM180B	Protein FAM180B	3.90471	1.96521	6.54166e-10	1.78614e-08	up	78.6866	20.1518
LOC100154485	mRNA	ssc:100154485	cyclin-T1-like	NM_001277842.1	CCNT1	cDNA FLJ76043, highly similar to Homo sapiens cyclin T1 (CCNT1), mRNA	0.187996	-2.41123	0.00052152	0.00523492	down	3.83715	20.4108
SKAP2	mRNA	ssc:100520346	src kinase associated phosphoprotein 2	NM_003930.3	SKAP2	cDNA FLJ50630, highly similar to Homo sapiens src family associated phosphoprotein 2 (SCAP2), mRNA	2.30966	1.20768	0.000682266	0.00661662	up	47.5033	20.5672
SUSD2	mRNA	ssc:100625804	Uncharacterized protein	NM_019601.3	SUSD2	Sushi domain-containing protein 2	0.270758	-1.88493	0.00278033	0.021922	down	5.64265	20.8402
LOC100737730	mRNA	ssc:100737730	integrator complex subunit 4-like	NM_033547.3	INTS4	Integrator complex subunit 4	2.00465	1.00335	0.00580271	0.0397296	up	41.8569	20.8799
MYBPC2	mRNA	ssc:100511817	myosin binding protein C, fast type	NM_004533.3	MYBPC2	Myosin-binding protein C, fast-type	4.11738	2.04173	2.30385e-11	7.19376e-10	up	87.7973	21.3236
CTH	mRNA	ssc:733654	Cystathionine gamma-lyase	NM_153742.4	CTH	Cystathionine gamma-lyase	2.12167	1.0852	0.00227849	0.0185821	up	45.2421	21.3239
LOC100512389	mRNA	ssc:100512389	DNA-directed RNA polymerase III subunit RPC9-like				2.91585	1.54392	2.584e-06	4.3585e-05	up	63.2731	21.6997
LOC100270690	mRNA	ssc:100270690	Galectin	NM_014181.2	LGALSL	Galectin-related protein	0.312749	-1.67692	0.00482931	0.0341802	down	6.83134	21.8429
LOC100524359	mRNA	ssc:100524359	UPF0472 protein C16orf72-like	NM_014117.2	C16orf72	chromosome 16 open reading frame 72	0.221858	-2.17229	0.000763671	0.00731956	down	4.84736	21.8489
LOC102160344	mRNA	ssc:102160344	uncharacterized LOC102160344	NM_014631.2	SH3PXD2A	cDNA FLJ31907 fis, clone NT2RP7004396, highly similar to Homo sapiens SH3 multiple domains 1 (SH3MD1), mRNA	0.242988	-2.04105	0.00119676	0.0107619	down	5.33436	21.9532
LOC100155727	mRNA	ssc:100155727	DNA-directed RNA polymerase I subunit RPA12-like	NM_170783.3	ZNRD1	DNA-directed RNA polymerase subunit	3.26575	1.70742	7.26304e-08	1.526e-06	up	72.0981	22.077
LOC100518497	mRNA	ssc:100518497	O-acetyl-ADP-ribose deacetylase 1-like	NM_145063.2	OARD1	O-acetyl-ADP-ribose deacetylase 1	0.07751	-3.68947	8.26472e-06	0.00012673	down	1.72165	22.212
LOC100738066	mRNA	ssc:100738066	HLA class I histocompatibility antigen, B-40 alpha chain-like	NM_002116.7	HLA-A	MHC class I antigene	0.26623	-1.90926	0.00167557	0.0144347	down	6.01697	22.6006
LOC100626661	mRNA	ssc:100626661	leucine carboxyl methyltransferase 1-like	NM_016309.2	LCMT1	Leucine carboxyl methyltransferase 1	2.84903	1.51047	2.69542e-06	4.53373e-05	up	65.0466	22.8312
GRIFIN	mRNA	ssc:100270691	Galectin	NM_006149.3	LGALS4	Galectin-4	0.255137	-1.97066	0.00118632	0.0106893	down	5.87924	23.0435
LOC102159369	mRNA	ssc:102159369	Uncharacterized protein	NM_005501.2	ITGA3	cDNA FLJ59664, highly similar to Integrin alpha-3	0.268565	-1.89666	0.001503	0.0130666	down	6.24938	23.2695
LOC100622865	mRNA	ssc:100622865	disks large homolog 4-like	NM_001365.3	DLG4	cDNA FLJ50646, highly similar to Discs large homolog 4	2.35511	1.23579	0.000197238	0.00221929	up	55.0883	23.391
LOC100621216	mRNA	ssc:100621216	signal peptide, CUB and EGF-like domain-containing protein 1-like	NM_173050.3	SCUBE1	Signal peptide, CUB and EGF-like domain-containing protein 1	2.06944	1.04924	0.00200097	0.0167425	up	48.9237	23.641
RNF8	mRNA	ssc:100153408	E3 ubiquitin-protein ligase RNF8	NM_183078.2	RNF8	E3 ubiquitin-protein ligase RNF8	0.314015	-1.6711	0.00331777	0.025351	down	7.48559	23.8383
RFESD	mRNA	ssc:100516784	Uncharacterized protein	NM_173362.3	RFESD	LOC317671, isoform CRA_b	2.07889	1.05582	0.00172466	0.0148011	up	49.8297	23.9693
DTWD1	mRNA	ssc:100153076	DTW domain containing 1	NM_020234.5	DTWD1	DTW domain containing 1	2.20438	1.14038	0.000566383	0.0056258	up	53.4484	24.2464
PROSER1	mRNA	ssc:102157866	proline and serine rich 1	NM_170719.2	PROSER1	proline and serine rich 1	2.08748	1.06177	0.00136727	0.0120786	up	51.5417	24.6908
LOC100156401	mRNA	ssc:100156401	dysbindin domain-containing protein 2-like	NM_018478.3	DBNDD2	Dysbindin domain-containing protein 2	1.88878	0.917451	0.0067033	0.0445767	up	46.6657	24.7068
BCL2A1	mRNA	ssc:100156860	Uncharacterized protein	NM_004049.3	BCL2A1	Bcl-2-related protein A1	2.07202	1.05104	0.00150852	0.0130956	up	51.4466	24.8292
NDRG4	mRNA	ssc:100626374	NDRG family member 4	NM_022910.3	NDRG4	Protein NDRG4	0.325889	-1.61755	0.00339341	0.0258088	down	8.11075	24.8881
CDK15	mRNA	ssc:100513315	Uncharacterized protein	NM_139158.2	CDK15	Cyclin-dependent kinase 15	0.325707	-1.61835	0.00326429	0.0250272	down	8.16691	25.0744
LOC100622197	mRNA	ssc:100622197	DNA-directed RNA polymerases I, II, and III subunit RPABC4-like	NM_005034.3	POLR2K	Polymerase (RNA) II (DNA directed) polypeptide K, 7.0kDa, isoform CRA_a	3.49902	1.80695	6.47668e-10	1.77108e-08	up	87.9056	25.1229
FBXO39	mRNA	ssc:100521293	F-box protein 39	NM_153230.2	FBXO39	F-box protein 39	0.239516	-2.0618	0.000473063	0.00480463	down	6.04042	25.2193
LOC100522001	mRNA	ssc:100522001	tumor necrosis factor alpha-induced protein 8-like protein 3-like	NM_207381.2	TNFAIP8L3	tumor necrosis factor, alpha-induced protein 8-like 3	2.23337	1.15922	0.000338169	0.00355876	up	56.3315	25.2226
CRABP1	mRNA	ssc:100169745	Cellular retinoic acid binding protein 1	NM_004378.2	CRABP1	Cellular retinoic acid binding protein 1	0.306164	-1.70762	0.00208586	0.0173163	down	7.7686	25.3739
LOC100623628	mRNA	ssc:100623628	serine/threonine-protein kinase 38-like	NM_207578.2	PRKACB	cAMP-dependent protein kinase catalytic subunit beta isoform 2	2.25371	1.1723	0.000252839	0.00275725	up	57.7128	25.6079
BCO2	mRNA	ssc:100517547	Uncharacterized protein	NM_031938.5	BCO2	Beta,beta-carotene 9',10'-dioxygenase variant 2	0.165839	-2.59214	4.80641e-05	0.000625873	down	4.27261	25.7636
LOC100737465	mRNA	ssc:100737465	uncharacterized LOC100737465				0.158113	-2.66097	3.57943e-05	0.000478884	down	4.09025	25.8692
CLEC18A	mRNA	ssc:100525922	C-type lectin domain family 18, member A	NM_182619.3	CLEC18A	C-type lectin domain family 18 member A	0.331347	-1.59359	0.00300629	0.0233768	down	8.64813	26.0999
LOC100738654	mRNA	ssc:100738654	ATP-binding cassette sub-family A member 6-like	NM_172346.1	ABCA6	ABCA6 protein	0.175407	-2.51122	5.7589e-05	0.000734535	down	4.58846	26.159
LOC100626257	mRNA	ssc:100626257	metalloprotease TIKI2-like	NM_001194986.1	TRABD2B	Metalloprotease TIKI2	2.00399	1.00287	0.00201945	0.0168658	up	52.4628	26.1793
TMEM59L	mRNA	ssc:100511310	transmembrane protein 59-like	NM_012109.2	TMEM59L	Transmembrane protein 59-like	0.275386	-1.86047	0.000889656	0.00835407	down	7.21427	26.197
GFRA1	mRNA	ssc:100152565	GDNF family receptor alpha 1	NM_145793.3	GFRA1	cDNA FLJ51412, highly similar to GDNF family receptor alpha-1	2.07889	1.05582	0.00100198	0.00923579	up	54.9143	26.4152
CLOCK	mRNA	ssc:100628097	Uncharacterized protein	NM_004898.3	CLOCK	Circadian locomoter output cycles protein kaput	1.84415	0.882954	0.00717915	0.0471848	up	48.8221	26.4741
LOC100626667	mRNA	ssc:100626667	retinol-binding protein 5-like	NM_031491.2	RBP5	Retinol-binding protein 5	12.0935	3.59616	2.81453e-65	3.90743e-63	up	320.175	26.475
LOC100738373	mRNA	ssc:100738373	Uncharacterized protein	NM_004447.5	EPS8	cDNA FLJ56405, highly similar to Epidermal growth factor receptor kinase substrate 8	2.99361	1.58188	8.55661e-08	1.77914e-06	up	79.3079	26.4924
LOC100737379	mRNA	ssc:100737379	WSC domain-containing protein 1-like	NM_015253.1	WSCD1	WSC domain-containing protein 1	0.0874755	-3.51498	1.65503e-06	2.9113e-05	down	2.3297	26.6326
LOC100518411	mRNA	ssc:100518411	anoctamin-1-like	NM_018043.5	ANO1	Anoctamin-1	0.340183	-1.55562	0.00320479	0.0246652	down	9.08288	26.7
CCR2	mRNA	ssc:414372	Chemokine C-C motif receptor 2	NM_001123396.1	CCR2	Chemokine (C-C motif) receptor 2, isoform CRA_a	0.366939	-1.44639	0.00527535	0.0367462	down	9.80663	26.7255
LOC100522814	mRNA	ssc:100522814	rho GTPase-activating protein 24-like	NM_031305.2	ARHGAP24	cDNA FLJ40874 fis, clone UMVEN1000186, highly similar to Homo sapiens Rho GTPase activating protein 24 (ARHGAP24), transcript variant 1, mRNA	2.36582	1.24234	6.18038e-05	0.000782761	up	63.2817	26.7484
CMPK1	mRNA	ssc:100521561	UMP-CMP kinase	NM_016308.2	CMPK1	UMP-CMP kinase	2.91707	1.54452	1.57131e-07	3.20079e-06	up	78.6777	26.9715
SLC4A11	mRNA	ssc:100157069	Sodium-coupled borate transporter	NM_032034.3	SLC4A11	Sodium bicarbonate transporter-like protein 11	0.382705	-1.38569	0.00662034	0.04409	down	10.3581	27.0655
LOC100520070	mRNA	ssc:100520070	Uncharacterized protein	NM_017621.3	ALKBH4	Alpha-ketoglutarate-dependent dioxygenase alkB homolog 4	0.183699	-2.44459	5.40491e-05	0.000695281	down	4.99545	27.1937
LOC100156937	mRNA	ssc:100156937	Histone H2B	NM_003518.3	HIST1H2BG	Histone H2B type 1-C/E/F/G/I	2.28603	1.19284	0.000118613	0.00141303	up	62.1656	27.1937
LOC100154839	mRNA	ssc:100154839	Uncharacterized protein	NM_147187.2	TNFRSF10B	cDNA FLJ59908, highly similar to Tumor necrosis factor receptor superfamily member 10B	0.320744	-1.64051	0.00177869	0.0151638	down	8.89521	27.7331
CTHRC1	mRNA	ssc:100152510	collagen triple helix repeat containing 1	NM_138455.3	CTHRC1	cDNA FLJ57590, highly similar to Collagen triple helix repeat-containing protein 1	2.52249	1.33485	8.03629e-06	0.000123648	up	70.5393	27.9642
ENY2	mRNA	ssc:100153859	Transcription and mRNA export factor ENY2	NM_020189.5	ENY2	Transcription and mRNA export factor ENY2	3.81761	1.93267	5.9657e-13	2.09881e-11	up	109.286	28.6269
LOC100515848	mRNA	ssc:100515848	Uncharacterized protein	NM_001242890.1	DDC	cDNA FLJ51516, highly similar to Aromatic-L-amino-acid decarboxylase (EC 4.1.1.28)	0.127568	-2.97066	3.85592e-06	6.30359e-05	down	3.67255	28.7889
MLPH	mRNA	ssc:100049680	Melanophilin	NM_024101.6	MLPH	Melanophilin, isoform CRA_c	0.255137	-1.97066	0.000280539	0.00301738	down	7.38073	28.9285
LOC102159841	mRNA	ssc:102159841	ventral anterior homeobox 2-like	NM_012476.2	VAX2	Ventral anterior homeobox 2	0.185554	-2.43009	2.96901e-05	0.000405638	down	5.43596	29.2958
LOC100737274	mRNA	ssc:100737274	zinc finger CCCH domain-containing protein 3-like	NM_015117.2	ZC3H3	Zinc finger CCCH domain-containing protein 3	0.369134	-1.43778	0.00360226	0.0269878	down	10.8416	29.3702
WT1	mRNA	ssc:397338	Wilms tumor protein homolog	NM_024426.4	WT1	Wilms tumor protein	2.28308	1.19098	6.37202e-05	0.000805337	up	67.2535	29.4573
IYD	mRNA	ssc:403124	Iodotyrosine dehalogenase 1	NM_203395.2	IYD	Iodotyrosine dehalogenase 1 isoform G	0.246339	-2.02128	0.00018678	0.00211614	down	7.28651	29.5792
PPP3R1	mRNA	ssc:100627903	protein phosphatase 3, regulatory subunit B, alpha	NM_000945.3	PPP3R1	Calcineurin subunit B type 1	0.39688	-1.33323	0.00583963	0.0398615	down	11.7657	29.6455
VAT1L	mRNA	ssc:100520197	Uncharacterized protein	NM_020927.1	VAT1L	cDNA FLJ76322	0.268023	-1.89957	0.00031582	0.00334699	down	8.0145	29.9023
CCDC138	mRNA	ssc:100511190	coiled-coil domain containing 138	NM_144978.1	CCDC138	coiled-coil domain containing 138	0.385112	-1.37665	0.00450066	0.0324004	down	11.526	29.9289
GSDMB	mRNA	ssc:100513041	gasdermin B	NM_018530.2	GSDMB	Gasdermin-B	0.362563	-1.4637	0.00278054	0.0219141	down	10.9362	30.1636
LOC102161871	mRNA	ssc:102161871	RING finger and CHY zinc finger domain-containing protein 1-like	np_001008925	np_001008925		2.12614	1.08824	0.000271727	0.00294013	up	64.1322	30.1636
LOC100525731	mRNA	ssc:100525731	Uncharacterized protein	NM_000852.3	GSTP1	Glutathione S-transferase pi, isoform CRA_b	0.371108	-1.43009	0.00293413	0.0229144	down	11.4753	30.9217
LOC100522758	mRNA	ssc:100522758	Uncharacterized protein	NM_144607.4	CYB5D1	Cytochrome b5 domain-containing protein 1	0.340183	-1.55562	0.0015054	0.0130811	down	10.5309	30.9567
LOC100518777	mRNA	ssc:100518777	transmembrane protein 150A-like	NM_153342.2	TMEM150A	Transmembrane protein 150A	0.405423	-1.3025	0.00557423	0.0383837	down	12.6114	31.1068
PRND	mRNA	ssc:100512378	Uncharacterized protein	NM_012409.3	PRND	Prion-like protein doppel	0.278331	-1.84513	0.000300333	0.00320166	down	8.72789	31.3579
SPINK5	mRNA	ssc:100512160	serine peptidase inhibitor, Kazal type 5	NM_006846.3	SPINK5	cDNA FLJ59287, highly similar to Serine protease inhibitor Kazal-type 5	0.402601	-1.31258	0.00497672	0.0349902	down	12.7003	31.5457
LOC102163775	mRNA	ssc:102163775	apolipoprotein O-like	NM_198450.5	APOOL	MICOS complex subunit MIC27	0.29766	-1.74826	0.000478875	0.00485547	down	9.40102	31.5831
LOC100155725	mRNA	ssc:100155725	D-beta-hydroxybutyrate dehydrogenase, mitochondrial-like	NM_203315.2	BDH1	3-hydroxybutyrate dehydrogenase	0.30885	-1.69502	0.000627181	0.00613849	down	9.77866	31.6615
HBEGF	mRNA	ssc:397564	Proheparin-binding EGF-like growth factor	NM_001945.2	HBEGF	Proheparin-binding EGF-like growth factor	0.374201	-1.41812	0.00257863	0.0205834	down	12.0355	32.1633
LOC100624767	mRNA	ssc:100624767	U6 snRNA-associated Sm-like protein LSm5-like	NM_012322.2	LSM5	U6 snRNA-associated Sm-like protein LSm5	2.0882	1.06226	0.000233693	0.00258279	up	68.0328	32.5797
LOC100515339	mRNA	ssc:100515339	Uncharacterized protein	NM_002276.4	KRT19	Keratin, type I cytoskeletal 19	5.94834	2.57249	4.88076e-30	3.49555e-28	up	194.064	32.6249
LOC102158099	mRNA	ssc:102158099	collagen alpha-1(V) chain-like	NM_001278074.1	COL5A1	Collagen, type V, alpha 1, isoform CRA_a	0.351913	-1.50671	0.00138403	0.0122087	down	11.609	32.9883
LOC100739544	mRNA	ssc:100739544	HCLS1-associated protein X-1-like	NM_006118.3	HAX1	HCLS1-associated protein X-1	1.97071	0.978718	0.000738342	0.00710319	up	65.1762	33.0724
SMPDL3B	mRNA	ssc:100514109	Uncharacterized protein	NM_014474.2	SMPDL3B	cDNA FLJ57705, highly similar to Acid sphingomyelinase-like phosphodiesterase 3b (EC 3.1.4.-)	2.63399	1.39725	2.32033e-07	4.59686e-06	up	88.473	33.589
SNTA1	mRNA	ssc:100151843	Uncharacterized protein	NM_003098.2	SNTA1	Syntrophin, alpha 1 (Dystrophin-associated protein A1, 59kDa, acidic component), isoform CRA_a	1.82963	0.871553	0.00272948	0.0215966	up	61.9552	33.8621
FGF18	mRNA	ssc:100525013	Fibroblast growth factor	NM_033649.1	FGF18	Fibroblast growth factor 18	1.94126	0.956993	0.000853314	0.00807583	up	65.9675	33.9818
REC8	mRNA		Uncharacterized protein				0.329209	-1.60292	0.000626028	0.00613052	down	11.3174	34.3777
WDR37	mRNA	ssc:100625330	WD repeat domain 37	NM_014023.3	WDR37	WD repeat domain 37	0.408219	-1.29258	0.00373148	0.0278288	down	14.0711	34.4695
SCUBE1	mRNA	ssc:100524621	Uncharacterized protein	NM_173050.3	SCUBE1	Signal peptide, CUB and EGF-like domain-containing protein 1	1.82961	0.871535	0.00248555	0.0199374	up	63.1383	34.5092
KRT5	mRNA	ssc:100511564	Uncharacterized protein	NM_000424.3	KRT5	cDNA FLJ59922, highly similar to Keratin, type II cytoskeletal 5	0.0425228	-4.55562	2.86966e-09	7.33593e-08	down	1.47933	34.7892
LOC100620294	mRNA	ssc:100620294	zinc finger RNA-binding protein-like	NM_016107.3	ZFR	cDNA FLJ75527, highly similar to Homo sapiens zinc finger RNA binding protein (ZFR), mRNA	2.07437	1.05268	0.000166099	0.00191306	up	72.2811	34.8448
LOC100736857	mRNA	ssc:100736857	microphthalmia-associated transcription factor-like	NM_198178.2	MITF	cDNA FLJ76841, highly similar to Homo sapiens microphthalmia-associated transcription factor (MITF), transcript variant 1, mRNA	1.92334	0.943614	0.000885749	0.00832604	up	67.0562	34.8645
VIPR2	mRNA	ssc:100499553	Vasoactive intestinal polypeptide receptor 2 variant 1	NM_003382.4	VIPR2	Similar to vasoactive intestinal peptide receptor 2	3.37974	1.75691	2.18601e-12	7.34695e-11	up	117.932	34.8939
CR2	mRNA	ssc:100623585	complement component (3d/Epstein Barr virus) receptor 2	NM_001877.4	CR2	CD21 protein	1.7096	0.773662	0.00755574	0.0490173	up	59.8598	35.0138
CHODL	mRNA	ssc:100520642	Uncharacterized protein	NM_024944.2	CHODL	Chondrolectin	1.71882	0.781416	0.00673094	0.044711	up	60.5943	35.2535
LOC102164054	mRNA	ssc:102164054	carboxypeptidase D-like	NM_001304.4	CPD	cDNA FLJ59794, highly similar to Carboxypeptidase D (EC 3.4.17.22)	1.9655	0.974896	0.000490276	0.00495714	up	69.9734	35.6008
IGJ	mRNA	ssc:100625252	Uncharacterized protein	NM_144646.3	IGJ	Immunoglobulin J chain	1.69612	0.76224	0.00770785	0.0498071	up	61.0437	35.9902
HOXA4	mRNA	ssc:100519635	Uncharacterized protein	NM_002141.4	HOXA4	HOXA4 protein	0.449919	-1.15226	0.00685176	0.0453634	down	16.2607	36.1413
SMC5	mRNA	ssc:102161538	Uncharacterized protein	NM_015110.3	SMC5	cDNA FLJ61059, highly similar to Homo sapiens SMC5 structural maintenance of chromosomes 5-like 1 (SMC5L1), mRNA	0.38878	-1.36297	0.00190194	0.0160703	down	14.1223	36.3246
XCL1	mRNA	ssc:100153155	Chemokine C motif ligand 1	NM_002995.2	XCL1	Lymphotactin	2.57823	1.36638	1.34999e-07	2.75929e-06	up	95.0194	36.8546
LOC100526020	mRNA	ssc:100526020	threonine--tRNA ligase, cytoplasmic-like	NM_152295.4	TARS	cDNA, FLJ96812, highly similar to Homo sapiens threonyl-tRNA synthetase (TARS), mRNA	0.368531	-1.44014	0.00108885	0.009915	down	13.5941	36.8871
LHFPL5	mRNA	ssc:100152593	Uncharacterized protein	NM_182548.3	LHFPL5	Tetraspan membrane protein of hair cell stereocilia	0.165494	-2.59515	1.09837e-06	1.97839e-05	down	6.12001	36.9802
LOC102166903	mRNA	ssc:102166903	vacuolar protein sorting-associated protein 13D-like	NM_018156.2	VPS13D	Vacuolar protein sorting-associated protein 13D	0.401339	-1.31711	0.0022569	0.0184477	down	14.8898	37.1003
IER5	mRNA	ssc:100511095	immediate early response 5	NM_016545.4	IER5	immediate early response 5	0.374201	-1.41812	0.0012022	0.0108054	down	13.8944	37.1309
RNF150	mRNA	ssc:100624789	Uncharacterized protein	NM_020724.1	RNF150	RING finger protein 150	0.462648	-1.11201	0.00771413	0.049812	down	17.2246	37.2305
LOC100525046	mRNA	ssc:100525046	Uncharacterized protein	NM_001030018.1	APRT	Adenine phosphoribosyltransferase	0.180097	-2.47316	1.79218e-06	3.13728e-05	down	6.75919	37.5309
CHAC1	mRNA	ssc:100524723	Uncharacterized protein	NM_024111.3	CHAC1	Glutathione-specific gamma-glutamylcyclotransferase 1	2.14852	1.10334	3.56685e-05	0.000477556	up	80.9133	37.66
FAM155B	mRNA	ssc:100518049	family with sequence similarity 155, member B	NM_015686.2	FAM155B	Transmembrane protein FAM155B	1.85123	0.888481	0.00113323	0.0102725	up	70.855	38.2746
ISG20	mRNA	ssc:448855	Uncharacterized protein	NM_002201.4	ISG20	Interferon stimulated exonuclease gene 20kDa, isoform CRA_a	0.308538	-1.69648	0.0001668	0.00191868	down	11.8248	38.3254
PGLYRP2	mRNA	ssc:396557	N-acetylmuramoyl-L-alanine amidase	NM_052890.3	PGLYRP2	N-acetylmuramoyl-L-alanine amidase	1.92976	0.948424	0.000392847	0.0040701	up	75.6188	39.1855
LOC100513836	mRNA	ssc:100513836	transcription elongation factor B polypeptide 1-like	NM_005648.3	TCEB1	Transcription elongation factor B (SIII), polypeptide 1 (15kDa, elongin C), isoform CRA_a	1.71638	0.779366	0.00424403	0.030948	up	67.7606	39.4789
FGFR2	mRNA	ssc:396762	Fibroblast growth factor receptor	NM_023030.1	FGFR2	Fibroblast growth factor receptor 2 (Bacteria-expressed kinase, keratinocyte growth factor receptor, craniofacial dysostosis 1, Crouzon syndrome, Pfeiffer syndrome, Jackson-Weiss syndrome), isoform CRA_k	2.0411	1.02934	9.04768e-05	0.00110333	up	80.9355	39.6529
UCHL1	mRNA	ssc:396637	Ubiquitin carboxyl-terminal hydrolase isozyme L1	NM_004181.4	UCHL1	Ubiquitin carboxyl-terminal hydrolase isozyme L1	0.403967	-1.30769	0.00166569	0.0143564	down	16.0663	39.7713
LOC100737940	mRNA	ssc:100737940	nucleolar protein 12-like	NM_024313.2	NOL12	Nucleolar protein 12	0.103785	-3.26834	1.28016e-08	2.97352e-07	down	4.14273	39.9166
LOC102157443	mRNA	ssc:102157443	calcium-binding mitochondrial carrier protein Aralar1-like	NM_003705.4	SLC25A12	cDNA FLJ12766 fis, clone NT2RP2001520, highly similar to Calcium-binding mitochondrial carrier protein Aralar1	1.8531	0.889941	0.000851815	0.00806588	up	74.192	40.0367
LOC100621626	mRNA	ssc:100621626	carbonic anhydrase 5B, mitochondrial-like	NM_007220.3	CA5B	Carbonic anhydrase VB, mitochondrial, isoform CRA_c	2.3586	1.23793	9.78496e-07	1.77844e-05	up	95.0405	40.2953
RNF138	mRNA	ssc:100515956	Uncharacterized protein	NM_198128.2	RNF138	E3 ubiquitin-protein ligase RNF138	1.70856	0.772779	0.00417818	0.0305171	up	68.9559	40.3592
LOC100153969	mRNA	ssc:100153969	HLA class II histocompatibility antigen, DR beta 3 chain-like	xp_003403898	xp_003403898		1.72868	0.789674	0.00332037	0.0253602	up	69.9254	40.4501
KITLG	mRNA	ssc:397509	Kit ligand	NM_003994.5	KITLG	KIT ligand, isoform CRA_a	1.67897	0.747573	0.00538766	0.0373412	up	68.7628	40.9555
STEAP4	mRNA	ssc:100310802	Six transmembrane epithelial antigen of the prostate 4	NM_024636.3	STEAP4	Metalloreductase STEAP4	1.82241	0.865845	0.00105064	0.00960582	up	74.8676	41.0817
LOC100738076	mRNA	ssc:100738076	uncharacterized LOC100738076	NM_032048.2	EMILIN2	EMILIN-2	0.0600322	-4.05812	3.80676e-10	1.07856e-08	down	2.46674	41.0903
LOC102166840	mRNA	ssc:102166840	disintegrin and metalloproteinase domain-containing protein 9-like	NM_003816.2	ADAM9	Disintegrin and metalloproteinase domain-containing protein 9	1.76276	0.81784	0.00209795	0.0173767	up	72.4325	41.0903
PTF-BETA	mRNA	ssc:397609	Pleiotrophin	NM_002825.5	PTN	Pleiotrophin (Heparin binding growth factor 8, neurite growth-promoting factor 1), isoform CRA_a	1.77736	0.829735	0.00173209	0.0148507	up	73.3686	41.2796
INMT	mRNA	ssc:100512997	Uncharacterized protein	NM_006774.4	INMT	Indolethylamine N-methyltransferase	1.854	0.890638	0.000671175	0.0065266	up	77.046	41.5567
LOC100511033	mRNA	ssc:100511033	Ubiquitin carboxyl-terminal hydrolase	NM_015984.3	UCHL5	cDNA FLJ60625, highly similar to Ubiquitin carboxyl-terminal hydrolase isozymeL5 (EC 3.4.19.12)	1.75608	0.812357	0.00197734	0.0165986	up	74.0781	42.1838
LOC100521657	mRNA	ssc:100521657	Uncharacterized protein	NM_173800.4	AQPEP	Aminopeptidase Q	1.84234	0.881537	0.000651483	0.00634537	up	78.7165	42.7264
LOC102162425	mRNA	ssc:102162425	ataxin-10-like	NM_013236.3	ATXN10	Putative uncharacterized protein DKFZp434I1726	3.45797	1.78993	1.70109e-15	7.29247e-14	up	147.83	42.7505
LOC102163853	mRNA	ssc:102163853	integrin-linked kinase-associated serine/threonine phosphatase 2C-like	NM_176799.1	ILKAP	Truncated integrin-linked kinase-associated serine/threonine phosphatase 2C	1.95067	0.963968	0.000160119	0.00185008	up	83.5417	42.8272
ZNF662	mRNA	ssc:100155776	Uncharacterized protein	NM_207404.3	ZNF662	Zinc finger protein 662	1.63655	0.710662	0.00686292	0.045404	up	70.5951	43.1364
EBI3	mRNA	ssc:100522599	Uncharacterized protein	NM_005755.2	EBI3	Interleukin-27 subunit beta	0.489863	-1.02955	0.00719217	0.0472015	down	21.1426	43.1602
ABRACL	mRNA	ssc:100525723	ABRA C-terminal like	NM_021243.2	ABRACL	ABRA C-terminal like	1.6236	0.699195	0.00763197	0.0494052	up	70.6462	43.5121
TSPAN5	mRNA	ssc:100622240	Tetraspanin	NM_005723.3	TSPAN5	Tetraspanin-5	1.76179	0.81704	0.00150813	0.0130985	up	77.2019	43.8202
CHRNA2	mRNA	ssc:100511537	Uncharacterized protein	NM_001282455.1	CHRNA2	Neuronal acetylcholine receptor subunit alpha-2	0.495967	-1.01168	0.00741328	0.0483538	down	21.8909	44.1377
ALX1	mRNA	ssc:100525700	Uncharacterized protein	NM_006982.2	ALX1	ALX homeobox protein 1	1.91218	0.935222	0.000210328	0.00235338	up	84.5477	44.2152
LOC100739335	mRNA	ssc:100739335	Uncharacterized protein	NM_003707.2	RUVBL1	cDNA FLJ34844 fis, clone NT2NE2011154, highly similar to RuvB-like 1	3.84668	1.94361	1.81136e-19	9.53101e-18	up	170.364	44.2885
LOC100515724	mRNA	ssc:100515724	transmembrane protein 18-like	NM_152834.2	TMEM18	Transmembrane protein 18	0.201983	-2.30769	6.28125e-07	1.1651e-05	down	8.96569	44.3882
LOC100511504	mRNA	ssc:100511504	maestro heat-like repeat-containing protein family member 1-like	NM_032450.2	MROH1	maestro heat-like repeat family member 1	0.394034	-1.34361	0.000676954	0.00657571	down	17.5399	44.5136
LOC100520491	mRNA	ssc:100520491	killer cell lectin-like receptor subfamily B member 1B allele B-like	NM_172004.3	CLECL1	C-type lectin-like domain family 1	1.75761	0.813615	0.00135817	0.0120158	up	79.2272	45.0766
LOC102159723	mRNA	ssc:102159723	RING1 and YY1-binding protein-like	NM_012234.6	RYBP	RING1 and YY1-binding protein	0.420226	-1.25076	0.00120893	0.0108552	down	19.0259	45.2754
LOC102162202	mRNA	ssc:102162202	histone H2B type 2-E-like	NM_003528.2	HIST2H2BE	Histone H2B type 2-E	0.351156	-1.50981	0.000171789	0.00196979	down	15.9402	45.3935
GPR111	mRNA	ssc:100621059	Uncharacterized protein	NM_153839.6	GPR111	Probable G-protein-coupled receptor 111	0.371108	-1.43009	0.00030562	0.00325034	down	16.9064	45.5565
PKIB	mRNA	ssc:100738438	protein kinase (cAMP-dependent, catalytic) inhibitor beta	NM_181795.2	PKIB	cAMP-dependent protein kinase inhibitor beta	2.01108	1.00797	3.89228e-05	0.000516149	up	92.3968	45.9439
LOC100623040	mRNA	ssc:100623040	REST corepressor 3-like	NM_018254.3	RCOR3	REST corepressor 3	1.71375	0.777157	0.00208725	0.0173199	up	78.8602	46.0161
LOC100737228	mRNA	ssc:100737228	uncharacterized LOC100737228	NM_022138.2	SMOC2	cDNA FLJ52001, highly similar to SPARC-related modular calcium-binding protein 2	3.23659	1.69448	1.1871e-14	4.72953e-13	up	149.66	46.24
LOC100511313	mRNA	ssc:100511313	peptidyl-prolyl cis-trans isomerase C-like	NM_000943.4	PPIC	cDNA FLJ57929, moderately similar to Peptidyl-prolyl cis-trans isomerase C (EC5.2.1.8)	3.2588	1.70434	6.65699e-15	2.71822e-13	up	151.31	46.4311
LOC100623970	mRNA	ssc:100623970	ER membrane protein complex subunit 8-like	NM_006067.4	EMC8	ER membrane protein complex subunit 8	2.27801	1.18777	4.97207e-07	9.39644e-06	up	106.754	46.8627
EGR2	mRNA	ssc:100038004	E3 SUMO-protein ligase EGR2	NM_001136179.1	EGR2	E3 SUMO-protein ligase EGR2	0.272146	-1.87755	7.51102e-06	0.00011636	down	12.7854	46.9799
NDUFA4L2	mRNA	ssc:100156288	NADH dehydrogenase (ubiquinone) 1 alpha subcomplex, 4-like 2	NM_020142.3	NDUFA4L2	NADH dehydrogenase (ubiquinone) 1 alpha subcomplex, 4-like 2	1.861	0.896077	0.000251558	0.00274826	up	88.3783	47.4897
PARP12	mRNA	ssc:100515805	Uncharacterized protein	NM_022750.2	PARP12	Zinc finger CCCH type domain containing 1	0.383796	-1.38159	0.000323731	0.00342078	down	18.2981	47.6767
LOC100513987	mRNA	ssc:100513987	uncharacterized LOC100513987	XP_003960860.1	LOC100506562	protein LLP homolog	1.60202	0.679895	0.00669414	0.0445322	up	76.4812	47.7404
LOC100154048	mRNA	ssc:100154048	transducin-like enhancer protein 3-like	NM_020908.2	TLE3	cDNA FLJ10396 fis, clone NT2RM4000290, highly similar to Transducin-like enhancer protein 3	0.359438	-1.47618	0.000148201	0.00172452	down	17.2194	47.9064
LOC100523365	mRNA	ssc:100523365	MAL-like protein-like	NM_005434.4	MALL	cDNA FLJ32054 fis, clone NTONG2001567, highly similar to MAL-like protein	0.24993	-2.0004	2.2777e-06	3.88911e-05	down	11.9988	48.0086
SELL	mRNA	ssc:100127147	L-selectin	NM_000655.4	SELL	cDNA FLJ57560, highly similar to L-selectin	1.8907	0.91892	0.000136125	0.00160051	up	92.162	48.7449
PLEKHG5	mRNA	ssc:100516377	Uncharacterized protein	NM_198681.3	PLEKHG5	cDNA FLJ33882 fis, clone CTONG2007175, highly similar to Homo sapiens pleckstrin homology domain containing, family G (with RhoGef domain) member 5, transcript variant 1, mRNA	0.478958	-1.06203	0.0033343	0.025445	down	23.3826	48.8199
LOC100520373	mRNA	ssc:100520373	putative ATP-dependent RNA helicase DHX57-like	NM_198963.1	DHX57	cDNA FLJ56001, highly similar to Putative ATP-dependent RNA helicase DHX57 (EC 3.6.1.-)	0.510274	-0.970656	0.00656397	0.0438278	down	24.9247	48.8458
C1H6orf57	mRNA	ssc:100622104	chromosome 1 open reading frame, human C6orf57	NM_145267.2	C6orf57	Succinate dehydrogenase assembly factor 4, mitochondrial	1.78163	0.833201	0.00059612	0.00588876	up	87.5285	49.1282
LOC100736805	mRNA	ssc:100736805	Uncharacterized protein	NM_153818.1	PEX10	Peroxisome biogenesis factor 10, isoform CRA_a	0.492432	-1.022	0.00433129	0.0314319	down	24.2485	49.2423
KHDRBS3	mRNA	ssc:100155706	Uncharacterized protein	NM_006558.1	KHDRBS3	KH domain-containing, RNA-binding, signal transduction-associated protein 3	0.437378	-1.19305	0.00109828	0.00998077	down	21.7499	49.728
ACTA1	mRNA	ssc:100154254	Actin, alpha skeletal muscle	NM_001100.3	ACTA1	Actin, alpha skeletal muscle	72.035	6.17063	0	0	up	3589.34	49.8277
LOC100737264	mRNA	ssc:100737264	solute carrier family 40 member 1-like	NM_014585.5	SLC40A1	cDNA FLJ78004, highly similar to Homo sapiens solute carrier family 40 (iron-regulated transporter), member 1, mRNA	2.26091	1.1769	2.89273e-07	5.66246e-06	up	112.752	49.8704
MET	mRNA	ssc:654328	Hepatocyte growth factor receptor	NM_001127500.1	MET	Receptor protein-tyrosine kinase	2.00074	1.00053	2.04721e-05	0.000291159	up	100.241	50.102
ENO3	mRNA	ssc:692156	Beta-enolase 3 transcript variant 2	NM_053013.3	ENO3	Beta-enolase	15.3155	3.93692	5.89899e-164	2.47593e-161	up	770.093	50.2821
UGT1A3	mRNA	ssc:100511479	UDP glucuronosyltransferase 1 family, polypeptide A3	NM_000463.2	UGT1A1	Bilirubin UDP-glucuronosyltransferase 1 A1	0.326154	-1.61637	3.08507e-05	0.000420221	down	16.4405	50.407
LOC100739196	mRNA	ssc:100739196	A disintegrin and metalloproteinase with thrombospondin motifs 9-like	NM_182920.1	ADAMTS9	A disintegrin and metalloproteinase with thrombospondin motifs 9	0.270507	-1.88626	3.2188e-06	5.315e-05	down	13.649	50.4572
LOC100514845	mRNA	ssc:100514845	platelet-activating factor acetylhydrolase IB subunit gamma-like	NM_002573.3	PAFAH1B3	Platelet-activating factor acetylhydrolase, isoform Ib, gamma subunit 29kDa, isoform CRA_a	0.340183	-1.55562	4.63417e-05	0.000606069	down	17.3482	50.9966
KRT14	mRNA	ssc:100737113	Uncharacterized protein	NM_000526.4	KRT14	Keratin 14 (Epidermolysis bullosa simplex, Dowling-Meara, Koebner), isoform CRA_a	0.0248914	-5.32821	1.5957e-13	5.86542e-12	down	1.27469	51.2099
KRT8	mRNA	ssc:100152077	Uncharacterized protein	NM_002273.3	KRT8	Keratin, type II cytoskeletal 8	5.99651	2.58412	9.42688e-47	9.55822e-45	up	307.083	51.2103
NOL6	mRNA	ssc:100511276	Uncharacterized protein	NM_139235.3	NOL6	Nucleolar protein 6	0.480096	-1.0586	0.00262822	0.0209422	down	24.7549	51.5623
LOC100738453	mRNA	ssc:100738453	alpha-N-acetylgalactosaminide alpha-2,6-sialyltransferase 2-like	NM_006456.2	ST6GALNAC2	ST6 (Alpha-N-acetyl-neuraminyl-2,3-beta-galactosyl-1, 3)-N-acetylgalactosaminide alpha-2,6-sialyltransferase 2, isoform CRA_b	3.11024	1.63703	5.51383e-15	2.28767e-13	up	160.963	51.7526
LOC102167019	mRNA	ssc:102167019	WASH complex subunit strumpellin-like	NM_014846.3	KIAA0196	cDNA FLJ57526	1.62425	0.699776	0.00357512	0.0268849	up	84.1275	51.7946
LOC100157002	mRNA	ssc:100157002	Uncharacterized protein	NM_004892.5	SEC22B	Vesicle-trafficking protein SEC22b	0.520378	-0.942367	0.00634644	0.0425801	down	26.9782	51.8434
PLK3	mRNA	ssc:397250	Serine/threonine-protein kinase PLK	NM_004073.2	PLK3	Serine/threonine-protein kinase PLK3	0.504667	-0.986598	0.00449285	0.0323571	down	26.1868	51.8894
P2RX5	mRNA	ssc:100519563	purinergic receptor P2X, ligand-gated ion channel, 5	NM_175081.1	P2RX5	P2X purinoceptor 5	0.490966	-1.0263	0.00327909	0.0251086	down	25.4952	51.9285
PRRX2	mRNA	ssc:100521241	Uncharacterized protein	NM_016307.3	PRRX2	Paired mesoderm homeobox protein 2	1.59697	0.675336	0.0049442	0.0348158	up	83.0965	52.0339
DUS3L	mRNA	ssc:100513458	dihydrouridine synthase 3-like (S. cerevisiae)	NM_020175.2	DUS3L	tRNA-dihydrouridine(47) synthase [NAD(P)(+)]	0.261212	-1.93671	1.38584e-06	2.45694e-05	down	13.6605	52.2967
LOC100739592	mRNA	ssc:100739592	uncharacterized LOC100739592				0.4059	-1.3008	0.000325693	0.00343749	down	21.2712	52.405
DES	mRNA	ssc:396725	Desmin	NM_001927.3	DES	Mutant desmin	8.67177	3.11633	1.036e-82	1.85127e-80	up	459.063	52.9376
CCDC71L	mRNA	ssc:100518922	coiled-coil domain containing 71-like	NM_175884.4	CCDC71L	coiled-coil domain containing 71-like	1.65367	0.725668	0.00218709	0.0179503	up	87.5552	52.9461
SIRT1	mRNA	ssc:751859	Sirtuin 1	NM_012238.4	SIRT1	Sirtuin (Silent mating type information regulation 2 homolog) 1 (S. cerevisiae), isoform CRA_a	1.57778	0.657896	0.00583295	0.039861	up	83.5444	52.9506
TMEFF2	mRNA	ssc:654831	transmembrane protein with EGF-like and two follistatin-like domains 2	NM_016192.2	TMEFF2	cDNA, FLJ96422, highly similar to Homo sapiens transmembrane protein with EGF-like and two follistatin-like domains 2 (TMEFF2), mRNA	2.94222	1.5569	1.02021e-13	3.84401e-12	up	156.506	53.1933
ATP13A2	mRNA	ssc:100523971	Uncharacterized protein	NM_022089.3	ATP13A2	Probable cation-transporting ATPase 13A2	0.379889	-1.39635	0.000126473	0.00149482	down	20.246	53.2945
LOC780417	mRNA	ssc:780417	UB2E2	NM_152653.3	UBE2E2	Ubiquitin-conjugating enzyme E2E 2 (UBC4/5 homolog, yeast), isoform CRA_a	1.67661	0.745551	0.00153529	0.0133088	up	89.5081	53.3862
CCDC58	mRNA	ssc:100627794	Uncharacterized protein	NM_001017928.2	CCDC58	Coiled-coil domain-containing protein 58	1.57007	0.650832	0.00598354	0.0406899	up	84.5594	53.857
LOC100737226	mRNA	ssc:100737226	Uncharacterized protein	NM_170721.1	MSI2	cDNA FLJ56904, highly similar to RNA-binding protein Musashi homolog 2	0.467751	-1.09619	0.00143245	0.012605	down	25.5398	54.6013
CHST13	mRNA	ssc:100519444	Uncharacterized protein	NM_152889.2	CHST13	Carbohydrate sulfotransferase 13	1.69411	0.760527	0.00103809	0.00951041	up	92.8405	54.8019
REXO1	mRNA	ssc:100525449	Uncharacterized protein	NM_020695.3	REXO1	cDNA FLJ55299, highly similar to RNA exonuclease 1 homolog (EC 3.1.-.-)	0.510274	-0.970656	0.00397585	0.0293361	down	27.9818	54.8369
LOC100739714	mRNA	ssc:100739714	ER membrane protein complex subunit 2-like	NM_014673.3	EMC2	ER membrane protein complex subunit 2	1.73184	0.792305	0.000529332	0.00530155	up	96.859	55.9284
NTRK2	mRNA	ssc:100519209	Uncharacterized protein	NM_006180.4	NTRK2	Tyrosine-protein kinase receptor	1.60855	0.685757	0.00302197	0.0234785	up	90.1624	56.0521
LOC102164780	mRNA	ssc:102164780	spartin-like	NM_015087.4	SPG20	Spastic paraplegia 20, spartin (Troyer syndrome), isoform CRA_a	3.16203	1.66085	9.73863e-17	4.52997e-15	up	178.309	56.3906
RCE1	mRNA	ssc:100514389	Uncharacterized protein	NM_005133.2	RCE1	RCE1 homolog, prenyl protein peptidase (S. cerevisiae), isoform CRA_a	0.491059	-1.02603	0.00211302	0.0174614	down	27.8822	56.7797
SH2D6	mRNA	ssc:100520186	SH2 domain containing 6	NM_198482.1	SH2D6	SH2 domain containing 6	0.544804	-0.876191	0.00732073	0.0478365	down	30.9944	56.8909
LOC100523951	mRNA	ssc:100523951	60S ribosomal protein L27a-like	NM_032650.1	RPL27A	60S ribosomal protein L27a	0.53713	-0.896655	0.00612341	0.041376	down	30.6457	57.0545
SELP	mRNA	ssc:397150	Uncharacterized protein	NM_003005.3	SELP	Selectin P (Granule membrane protein 140kDa, antigen CD62), isoform CRA_b	1.61662	0.692981	0.00234909	0.0190717	up	93.234	57.6722
TNF	mRNA	ssc:397086	TNF-alpha	NM_000594.3	TNF	Tumor necrosis factor alpha	0.524448	-0.931128	0.0042766	0.0310975	down	30.4231	58.0098
LOC100739513	mRNA	ssc:100739513	enhancer of yellow 2 transcription factor homolog	NM_020189.5	ENY2	Transcription and mRNA export factor ENY2	0.150397	-2.73316	2.85952e-10	8.19183e-09	down	8.79729	58.4939
EMID1	mRNA	ssc:100152849	Uncharacterized protein	NM_133455.3	EMID1	EMI domain-containing protein 1	0.538766	-0.892268	0.00569405	0.0391043	down	31.5469	58.5539
LOC100625119	mRNA	ssc:100625119	protein bicaudal D homolog 2-like	NM_015250.3	BICD2	Protein bicaudal D homolog 2	0.304561	-1.71519	2.65389e-06	4.46804e-05	down	17.876	58.6941
LOC100525608	mRNA	ssc:100525608	Uncharacterized protein	NM_001383.3	DPH1	Diphthamide biosynthesis protein 1	0.551205	-0.859339	0.00708497	0.0466848	down	32.7238	59.3677
LYRM5	mRNA	ssc:100517943	Uncharacterized protein	NM_001001660.2	LYRM5	LYR motif-containing protein 5	1.92416	0.944227	1.41232e-05	0.000207232	up	114.26	59.3821
C1H6orf162	mRNA	ssc:100154764	uncharacterized protein C6orf162 ortholog	NM_020425.5	SMIM8	Small integral membrane protein 8	1.97417	0.98125	5.70487e-06	9.008e-05	up	117.303	59.4189
CXCL9	mRNA	ssc:100135681	C-X-C motif chemokine	NM_002416.2	CXCL9	C-X-C motif chemokine 9	1.8625	0.89724	3.97583e-05	0.000525684	up	111.111	59.657
LOC102162452	mRNA	ssc:102162452	cingulin-like protein 1-like	NM_032866.4	CGNL1	Cingulin-like protein 1	0.364481	-1.45608	2.71436e-05	0.000374246	down	21.8131	59.847
CBWD2	mRNA	ssc:100156293	COBW domain containing 2	NM_172003.3	CBWD2	COBW domain-containing protein 2	1.56084	0.642321	0.00427264	0.0310813	up	93.4202	59.8526
TTPA	mRNA	ssc:100152248	Uncharacterized protein	NM_000370.3	TTPA	Alpha-tocopherol transfer protein	0.472937	-1.08028	0.000937303	0.00875592	down	28.5076	60.2777
LOC100738470	mRNA	ssc:100738470	Uncharacterized protein	NM_174889.4	NDUFAF2	Mimitin, mitochondrial	1.76276	0.81784	0.000185513	0.00210442	up	106.962	60.6785
LOC100519253	mRNA	ssc:100519253	E3 ubiquitin-protein ligase UBR5-like	NM_015902.5	UBR5	cDNA FLJ11310 fis, clone PLACE1010096, highly similar to Ubiquitin-protein ligase EDD1 (EC 6.3.2.-)	0.395723	-1.33744	7.63921e-05	0.000946926	down	24.0327	60.7311
LOC100155528	mRNA	ssc:100155528	uncharacterized LOC100155528				1.53937	0.622344	0.00535687	0.0371706	up	93.5888	60.7967
LOC100738207	mRNA	ssc:100738207	Uncharacterized protein	NM_020744.3	MTA3	Metastasis associated 1 family, member 3, isoform CRA_a	1.63288	0.707416	0.001403	0.0123579	up	99.2981	60.8118
C2H5orf25	mRNA	ssc:100513398	chromosome 5 open reading frame 2 ortholog	NM_198567.4	SIMC1	SUMO-interacting motif-containing protein 1	0.536965	-0.897099	0.00461054	0.032981	down	32.6977	60.8936
LOC100517400	mRNA	ssc:100517400	Uncharacterized protein	NM_182947.3	ARHGEF25	Rho guanine nucleotide exchange factor 25	0.53136	-0.912239	0.00394203	0.0291461	down	32.5297	61.2198
GZMH	mRNA	ssc:100152450	Granzyme H	NM_033423.4	GZMH	Granzyme H	0.0776504	-3.68686	8.58589e-14	3.25542e-12	down	4.83319	62.2429
LOC100623625	mRNA	ssc:100623625	tristetraprolin-like	NM_003407.3	ZFP36	Tristetraprolin	0.0247406	-5.33698	3.84539e-16	1.74376e-14	down	1.54264	62.3526
LIN7B	mRNA	ssc:100512352	Uncharacterized protein	NM_022165.2	LIN7B	Protein lin-7 homolog B	0.53246	-0.909255	0.00368121	0.0274994	down	33.276	62.4949
GREM1	mRNA	ssc:100156280	Gremlin	NM_013372.6	GREM1	Gremlin-1	1.77472	0.827588	0.000118595	0.00141374	up	111.228	62.6738
IPO13	mRNA	ssc:100624339	Importin 13	NM_014652.3	IPO13	cDNA FLJ77274, highly similar to Homo sapiens importin 13 (IPO13), mRNA	0.562461	-0.830175	0.0072513	0.0474688	down	35.3114	62.7801
PIEZO1	mRNA	ssc:102162867	piezo-type mechanosensitive ion channel component 1	NM_001142864.2	PIEZO1	Piezo-type mechanosensitive ion channel component 1	0.555133	-0.849094	0.00612772	0.0413742	down	34.8808	62.8332
FBLN2	mRNA	ssc:100738595	fibulin 2	NM_001998.2	FBLN2	cDNA FLJ50237, highly similar to Homo sapiens fibulin 2 (FBLN2), transcript variant 1, mRNA	0.506437	-0.981544	0.0018217	0.0154648	down	31.9248	63.038
LOC100737606	mRNA	ssc:100737606	armadillo repeat-containing protein 10-like	NM_031905.4	ARMC10	Armadillo repeat-containing protein 10	2.07511	1.05319	4.01315e-07	7.71346e-06	up	130.838	63.0508
LOC102165278	mRNA	ssc:102165278	uncharacterized LOC102165278	NM_024979.4	MCF2L	cDNA FLJ37449 fis, clone BRAWH2010329, highly similar to GUANINE NUCLEOTIDE EXCHANGE FACTOR DBS	0.550655	-0.860778	0.00543968	0.0376439	down	34.7328	63.0755
GRAMD2	mRNA	ssc:100158151	GRAM domain containing 2	NM_001012642.2	GRAMD2	GRAM domain-containing protein 2	0.403472	-1.30946	7.30402e-05	0.000909751	down	25.4789	63.1489
KRT10	mRNA	ssc:100519971	Uncharacterized protein	NM_000421.3	KRT10	Keratin, type I cytoskeletal 10	0.240129	-2.05812	2.8654e-08	6.3221e-07	down	15.2992	63.7123
LOC100038006	mRNA	ssc:100038006	Pirh2	NM_015436.3	RCHY1	RING finger and CHY zinc finger domain-containing protein 1	1.66394	0.734601	0.000659787	0.00642278	up	106.027	63.7203
LOC102159272	mRNA	ssc:102159272	zinc finger protein 407-like	NM_017757.2	ZNF407	Zinc finger protein 407	0.44533	-1.16705	0.000273908	0.00296017	down	28.5388	64.0846
LOC102162465	mRNA	ssc:102162465	protein EFR3 homolog B-like	NM_014971.1	EFR3B	EFR3 homolog B (S. cerevisiae)	0.309257	-1.69312	1.14292e-06	2.05453e-05	down	19.8531	64.1961
LOC100520944	mRNA	ssc:100520944	hypoxia-inducible factor 1-alpha-like	NM_181054.2	HIF1A	Hypoxia-inducible factor 1, alpha subunit (Basic helix-loop-helix transcription factor), isoform CRA_a	0.539157	-0.891222	0.00382448	0.02837	down	34.6175	64.2066
CDK20	mRNA	ssc:100157041	Cyclin-dependent kinase 20	NM_178432.3	CDK20	Cell cycle related kinase, isoform CRA_e	0.496846	-1.00913	0.00126668	0.0113117	down	31.9175	64.2402
PHF10	mRNA	ssc:100511109	PHD finger protein 10	NM_133325.2	PHF10	PHD finger protein 10	0.560417	-0.835429	0.0061267	0.0413828	down	36.2499	64.6838
LOC100522521	mRNA	ssc:100522521	up-regulated during skeletal muscle growth protein 5-like	NM_032747.3	USMG5	Up-regulated during skeletal muscle growth protein 5	4.51957	2.17619	4.75137e-37	4.14265e-35	up	293.542	64.9491
TMEM229A	mRNA	ssc:100524656	transmembrane protein 229A	NM_001136002.1	TMEM229A	Transmembrane protein 229A	0.363415	-1.46031	1.12364e-05	0.000167876	down	23.7192	65.2675
LOC100626607	mRNA	ssc:100626607	activator of 90 kDa heat shock protein ATPase homolog 1-like	NM_012111.2	AHSA1	Activator of 90 kDa heat shock protein ATPase homolog 1	4.15125	2.05355	2.25282e-32	1.70836e-30	up	273.669	65.9245
LOC100623242	mRNA	ssc:100623242	protein fem-1 homolog C-like	NM_020177.2	FEM1C	Protein fem-1 homolog C	0.542453	-0.882429	0.00341914	0.0259389	down	36.3081	66.9332
LOC102166578	mRNA	ssc:102166578	MAM domain-containing protein 2-like	NM_153267.4	MAMDC2	cDNA FLJ54321, highly similar to MAM domain-containing protein 2	0.444854	-1.1686	0.000193096	0.00217677	down	29.856	67.1141
LOC100512369	mRNA	ssc:100512369	protein unc-119 homolog A-like	NM_054035.2	UNC119	Unc-119 homolog (C. elegans), isoform CRA_b	2.9803	1.57546	1.97492e-17	9.47964e-16	up	200.747	67.3581
HOPX	mRNA	ssc:396692	Homeodomain-only protein	NM_139212.3	HOPX	Homeodomain-only protein	1.52227	0.606224	0.00435295	0.0315764	up	102.567	67.3776
PDLIM2	mRNA	ssc:100737811	Uncharacterized protein	NM_198042.3	PDLIM2	PDZ and LIM domain protein 2	0.557815	-0.842141	0.00479098	0.0339355	down	37.6712	67.5336
RNF152	mRNA	ssc:100155834	Uncharacterized protein	NM_173557.2	RNF152	E3 ubiquitin-protein ligase RNF152	0.408219	-1.29258	4.92195e-05	0.000638156	down	27.5696	67.5362
LOC102158205	mRNA	ssc:102158205	liver carboxylesterase-like	NM_001266.4	CES1	cDNA FLJ57637, highly similar to Liver carboxylesterase 1 (EC 3.1.1.1)	0.465902	-1.1019	0.000363171	0.00379312	down	31.5429	67.7028
GNG12	mRNA	ssc:100270820	Guanine nucleotide-binding protein subunit gamma	NM_018841.5	GNG12	Guanine nucleotide-binding protein subunit gamma	2.13387	1.09347	4.1061e-08	8.9178e-07	up	144.527	67.7298
EMILIN3	mRNA	ssc:100519117	Uncharacterized protein	NM_052846.1	EMILIN3	EMILIN-3	1.62256	0.698269	0.000885418	0.00833161	up	109.946	67.7613
LOC102157970	mRNA	ssc:102157970	proline-, glutamic acid- and leucine-rich protein 1-like	NM_014389.2	PELP1	Proline-, glutamic acid- and leucine-rich protein 1	0.577901	-0.791107	0.00755813	0.0490152	down	39.1628	67.7673
ARID5B	mRNA		AT rich interactive domain 5B (MRF1-like)				1.83783	0.878006	1.89318e-05	0.000272039	up	124.707	67.8555
LOC102165643	mRNA	ssc:102165643	methylmalonyl-CoA mutase, mitochondrial-like	NM_000255.3	MUT	Methylmalonyl Coenzyme A mutase, isoform CRA_a	1.73493	0.794879	0.000124684	0.00147851	up	118.092	68.067
HAP1	mRNA	ssc:100736934	Uncharacterized protein	NM_177977.2	HAP1	Huntingtin-associated protein 1	0.450308	-1.15102	0.000209043	0.00234336	down	30.6571	68.0802
MED24	mRNA	ssc:100736580	mediator complex subunit 24	NM_014815.3	MED24	Mediator of RNA polymerase II transcription subunit 24	0.40656	-1.29846	4.21599e-05	0.00055419	down	27.7445	68.2422
LOC733579	mRNA	ssc:733579	Uncharacterized protein	NM_033093.2	TRIM5	Tripartite motif-containing protein 5 alpha	0.345357	-1.53384	3.12058e-06	5.1765e-05	down	23.5727	68.256
LOC100737045	mRNA	ssc:100737045	tetraspanin-7-like	NM_004615.3	TSPAN7	Tetraspanin-7	1.51238	0.596819	0.00475471	0.0337846	up	103.243	68.2656
MST1R	mRNA	ssc:100626292	Uncharacterized protein	NM_002447.2	MST1R	Receptor protein-tyrosine kinase	1.50541	0.59016	0.00518043	0.0361968	up	103.175	68.536
LOC102166858	mRNA	ssc:102166858	uncharacterized LOC102166858				0.579408	-0.787349	0.00718974	0.04722	down	40.1024	69.2128
NUAK2	mRNA	ssc:100625699	Uncharacterized protein	NM_030952.1	NUAK2	cDNA FLJ56013, highly similar to NUAK family SNF1-like kinase 2 (EC 2.7.11.1)	0.53713	-0.896655	0.00247125	0.019858	down	37.3679	69.5695
MRPL47	mRNA	ssc:100523924	Uncharacterized protein	NM_177988.1	MRPL47	39S ribosomal protein L47, mitochondrial	2.12536	1.08771	3.19786e-08	7.02985e-07	up	148.076	69.6708
UCHL5	mRNA	ssc:100144472	Ubiquitin carboxyl-terminal hydrolase isozyme L5	NM_015984.3	UCHL5	cDNA FLJ60625, highly similar to Ubiquitin carboxyl-terminal hydrolase isozymeL5 (EC 3.4.19.12)	0.575694	-0.796627	0.00626637	0.0421998	down	40.344	70.079
LOC102164260	mRNA	ssc:102164260	nucleotide exchange factor SIL1-like	NM_022464.4	SIL1	Nucleotide exchange factor SIL1	0.183699	-2.44459	7.64279e-11	2.31438e-09	down	12.9776	70.6464
LOC102161495	mRNA	ssc:102161495	malcavernin-like	NM_031443.3	CCM2	Malcavernin	2.20163	1.13857	4.22523e-09	1.0606e-07	up	155.629	70.6882
NPM3	mRNA	ssc:100627227	Uncharacterized protein	NM_006993.2	NPM3	Nucleoplasmin-3	0.551096	-0.859625	0.00328299	0.0251278	down	38.974	70.7209
C17H20orf112	mRNA	ssc:100511968	Uncharacterized protein	NM_080616.4	NOL4L	Nucleolar protein 4-like	0.584307	-0.7752	0.00722454	0.0473796	down	41.5487	71.1077
ERCC8	mRNA	ssc:100524405	Uncharacterized protein	NM_001290285.1	ERCC8	cDNA FLJ32369 fis, clone PUAEN1000276, highly similar to DNA excision repair protein ERCC-8	1.51906	0.603183	0.00343338	0.0260251	up	108.928	71.7073
NGR	mRNA	ssc:100525607	Uncharacterized protein	NM_002507.3	NGFR	Tumor necrosis factor receptor superfamily member 16	0.426498	-1.22939	5.65451e-05	0.000722241	down	30.7341	72.0616
EGFL8	mRNA	ssc:100144521	Epidermal growth factor-like protein 8	NM_030652.3	EGFL8	Epidermal growth factor-like protein 8	0.546487	-0.871741	0.0025715	0.0205356	down	39.6439	72.5431
TBX3	mRNA	ssc:100152741	Uncharacterized protein	NM_016569.3	TBX3	T-box 3 (Ulnar mammary syndrome), isoform CRA_c	0.552132	-0.856914	0.00284818	0.0223593	down	40.4447	73.2518
LOC100737177	mRNA	ssc:100737177	Uncharacterized protein	NM_000262.2	NAGA	N-acetylgalactosaminidase, alpha-, isoform CRA_a	1.61413	0.690759	0.000631461	0.00617368	up	118.311	73.297
SH3BGRL2	mRNA	ssc:100510992	Uncharacterized protein	NM_031469.2	SH3BGRL2	SH3 domain-binding glutamic acid-rich-like protein 2	0.526734	-0.924852	0.00139391	0.0122838	down	38.6899	73.4523
SLC46A1	mRNA	ssc:100628018	Uncharacterized protein	NM_080669.5	SLC46A1	Heme carrier protein 1, isoform CRA_a	0.560057	-0.836355	0.00341597	0.0259367	down	41.2471	73.6481
ATP5J	mRNA	ssc:100622245	ATP synthase-coupling factor 6, mitochondrial	NM_001685.4	ATP5J	ATP synthase-coupling factor 6, mitochondrial	4.29481	2.10259	3.01271e-38	2.66536e-36	up	316.604	73.718
PAPLN	mRNA	ssc:100523451	Uncharacterized protein	NM_173462.3	PAPLN	cDNA FLJ45428 fis, clone BRHIP3038735, highly similar to Homo sapiens papilin, proteoglycan-like sulfated glycoprotein (PAPLN), mRNA	0.496483	-1.01018	0.000546907	0.00545939	down	36.611	73.7408
LOC100522988	mRNA	ssc:100522988	lactosylceramide alpha-2,3-sialyltransferase-like	NM_003896.3	ST3GAL5	cDNA FLJ55056, highly similar to Homo sapiens ST3 beta-galactoside alpha-2,3-sialyltransferase 5, transcript variant 1, mRNA	1.50581	0.590538	0.00336286	0.0256305	up	113.402	75.3095
PYGM	mRNA	ssc:733659	Alpha-1,4 glucan phosphorylase	NM_005609.2	PYGM	Alpha-1,4 glucan phosphorylase	5.95686	2.57455	2.80257e-67	4.01435e-65	up	449.124	75.3961
KLHL25	mRNA	ssc:100153363	kelch-like 25 (Drosophila)				1.63434	0.708706	0.000363471	0.00379405	up	123.346	75.4718
LOC100625528	mRNA	ssc:100625528	RNA polymerase II-associated factor 1 homolog	NM_019088.3	PAF1	Paf1, RNA polymerase II associated factor, homolog (S. cerevisiae), isoform CRA_a	0.448689	-1.15621	8.87124e-05	0.00108474	down	33.8812	75.5115
LOC102165155	mRNA	ssc:102165155	guanine nucleotide exchange factor DBS-like	NM_024979.4	MCF2L	cDNA FLJ37449 fis, clone BRAWH2010329, highly similar to GUANINE NUCLEOTIDE EXCHANGE FACTOR DBS	0.560583	-0.835001	0.003051	0.0236735	down	42.4005	75.6365
LOC100737459	mRNA	ssc:100737459	26S proteasome non-ATPase regulatory subunit 3-like	NM_002809.3	PSMD3	cDNA FLJ30049 fis, clone ADRGL1000033, highly similar to 26S proteasome non-ATPase regulatory subunit 3	0.467131	-1.0981	0.000169572	0.00194808	down	35.3847	75.749
ELP5	mRNA	ssc:100739487	elongator acetyltransferase complex subunit 5	NM_203415.1	ELP5	Elongator complex protein 5	0.0781032	-3.67848	1.33303e-16	6.16883e-15	down	5.98368	76.6125
LOC100625232	mRNA	ssc:100625232	lanC-like protein 1-like	NM_006055.2	LANCL1	LanC lantibiotic synthetase component C-like 1 (Bacterial), isoform CRA_b	0.221858	-2.17229	2.79121e-10	8.00886e-09	down	17.0381	76.7972
LOC100152503	mRNA	ssc:100152503	Uncharacterized protein	NM_020326.2	ABCD4	ATP-binding cassette, sub-family D (ALD), member 4, isoform CRA_b	1.50292	0.587765	0.00309566	0.0239582	up	116.315	77.3928
GPC4	mRNA	ssc:100156029	Uncharacterized protein	NM_001448.2	GPC4	Glypican-4	0.597511	-0.742964	0.0068583	0.04539	down	46.5054	77.8319
PAMR1	mRNA	ssc:100626770	Uncharacterized protein	NM_015430.3	PAMR1	Inactive serine protease PAMR1	1.65773	0.729209	0.000181996	0.00206713	up	129.626	78.1951
LOC100513875	mRNA	ssc:100513875	ATP-dependent RNA helicase A-like	NM_030588.1	DHX9	cDNA FLJ39263 fis, clone OCBBF2009571, highly similar to ATP-dependent RNA helicase A (EC 3.6.1.-)	1.54905	0.63138	0.00133212	0.0118375	up	121.29	78.2998
VIT	mRNA	ssc:100524557	Uncharacterized protein	NM_053276.3	VIT	Vitrin	1.64002	0.713717	0.000252292	0.00275461	up	128.464	78.3303
LOC102164419	mRNA	ssc:102164419	uncharacterized LOC102164419	NM_006516.2	SLC2A1	cDNA FLJ16785 fis, clone NT2RI2015342, highly similar to Solute carrier family 2, facilitated glucose transporter member 1	1.51603	0.6003	0.00234033	0.0190177	up	118.791	78.3566
LOC100739663	mRNA	ssc:100739663	Metallothionein	NM_005952.3	MT1X	Metallothionein-1X	0.402848	-1.31169	8.67387e-06	0.000132442	down	31.9067	79.203
LOC100623184	mRNA	ssc:100623184	Uncharacterized protein	NM_031216.3	SEH1L	Nucleoporin SEH1	0.549884	-0.8628	0.00175509	0.0149909	down	43.7585	79.5776
TOM1L1	mRNA	ssc:100522701	Uncharacterized protein	NM_005486.2	TOM1L1	cDNA FLJ52768, highly similar to TOM1-like 1 protein	0.558034	-0.841576	0.00220532	0.0180835	down	44.4345	79.6269
APLN	mRNA		apelin				0.58775	-0.766725	0.00484888	0.0342783	down	46.8839	79.7685
TBC1D2B	mRNA	ssc:100156840	Uncharacterized protein	NM_144572.1	TBC1D2B	TBC1D2B protein	1.51581	0.600093	0.00213836	0.0176385	up	120.983	79.8139
LOC102159805	mRNA	ssc:102159805	solute carrier family 23 member 2-like	NM_203327.1	SLC23A2	Sodium-ascorbic acid transporter 2	0.493265	-1.01957	0.000275276	0.0029714	down	39.6467	80.3762
GYS2	mRNA	ssc:100157080	Glycogen synthase 2	NM_021957.3	GYS2	Glycogen synthase 2 (Liver), isoform CRA_a	0.185554	-2.43009	4.22788e-12	1.37734e-10	down	14.9684	80.6684
UBAP1	mRNA	ssc:100739464	ubiquitin associated protein 1	NM_016525.4	UBAP1	Ubiquitin-associated protein 1	0.591171	-0.758352	0.00445746	0.0321664	down	49.0343	82.9443
CACNA2D4	mRNA	ssc:100620898	calcium channel, voltage-dependent, alpha 2/delta subunit 4	NM_172364.4	CACNA2D4	Voltage-dependent calcium channel subunit alpha-2/delta-4	0.576272	-0.795179	0.00288773	0.0225912	down	48.1361	83.5303
S100A9	mRNA	ssc:100127489	Calcium-binding protein A9	NM_002965.3	S100A9	Protein S100-A9	2.68048	1.42249	3.25371e-17	1.54942e-15	up	229.363	85.5679
NOVA2	mRNA	ssc:100512786	Uncharacterized protein	NM_002516.2	NOVA2	RNA-binding protein Nova-2	0.585431	-0.77243	0.00319943	0.0246555	down	50.4579	86.1893
PNMA1	mRNA	ssc:100154070	Uncharacterized protein	NM_006029.4	PNMA1	Paraneoplastic antigen Ma1	0.561743	-0.832019	0.00150257	0.0130691	down	49.0889	87.3868
CD164L2	mRNA	ssc:100512418	Uncharacterized protein	NM_207397.3	CD164L2	CD164 sialomucin-like 2 protein	2.03165	1.02265	7.93475e-09	1.90687e-07	up	177.636	87.4345
PLCL2	mRNA	ssc:100625981	Phosphoinositide phospholipase C	NM_015184.5	PLCL2	Phosphoinositide phospholipase C	0.464804	-1.10531	4.73476e-05	0.000618776	down	40.7592	87.6911
LOC102167542	mRNA	ssc:102167542	A disintegrin and metalloproteinase with thrombospondin motifs 18-like	NM_199355.2	ADAMTS18	A disintegrin and metalloproteinase with thrombospondin motifs 18	0.596628	-0.745096	0.00399317	0.0294398	down	52.369	87.775
AFAP1	mRNA	ssc:100522448	Uncharacterized protein	NM_198595.2	AFAP1	Actin filament-associated protein 1	0.590196	-0.760733	0.00333218	0.0254396	down	51.856	87.8623
RFTN1	mRNA	ssc:100155924	raftlin, lipid raft linker 1	NM_015150.1	RFTN1	cDNA FLJ53901	0.557522	-0.8429	0.00125615	0.0112344	down	49.1618	88.1791
LOC102159870	mRNA	ssc:102159870	serine/threonine-protein kinase 24-like	NM_003576.4	STK24	cDNA FLJ60706, highly similar to Serine/threonine-protein kinase 24 (EC 2.7.11.1)	0.274763	-1.86374	9.00581e-10	2.43319e-08	down	24.3996	88.8024
NTM	mRNA	ssc:100519556	neurotrimin	NM_016522.2	NTM	Neurotrimin	0.546797	-0.870924	0.000858724	0.00810578	down	48.5662	88.8195
WFDC3	mRNA	ssc:100155625	WAP four-disulfide core domain 3	NM_181530.1	WFDC3	WAP four-disulfide core domain protein 3	0.5904	-0.760236	0.00317788	0.0245104	down	52.4565	88.8491
DDX39A	mRNA	ssc:100515361	Uncharacterized protein	NM_138998.1	DDX39A	DEAD (Asp-Glu-Ala-Asp) box polypeptide 39, isoform CRA_b	0.462361	-1.11291	3.76931e-05	0.000502427	down	41.13	88.9565
LOC100738707	mRNA	ssc:100738707	Uncharacterized protein	NM_014049.4	ACAD9	cDNA FLJ59879, highly similar to Acyl-CoA dehydrogenase family member 9, mitochondrial (EC 1.3.99.-)	0.610891	-0.711012	0.00534576	0.037122	down	54.7173	89.5696
LRCH1	mRNA	ssc:100521036	leucine-rich repeats and calponin homology (CH) domain containing 1	NM_015116.2	LRCH1	leucine-rich repeats and calponin homology (CH) domain containing 1	0.624954	-0.678178	0.00766929	0.0495757	down	55.9936	89.5963
LOC102158567	mRNA	ssc:102158567	uncharacterized LOC102158567	NM_017653.3	DYM	Dymeclin	1.56619	0.647257	0.000422153	0.00433391	up	140.429	89.663
UBE2D3	mRNA	ssc:100523265	ubiquitin-conjugating enzyme E2D 3	NM_181893.2	UBE2D3	Ubiquitin-conjugating enzyme E2D 3 (UBC4/5 homolog, yeast), isoform CRA_a	1.55479	0.636724	0.00052514	0.00526833	up	139.631	89.8069
HES2	mRNA	ssc:100515666	Uncharacterized protein	NM_019089.4	HES2	Transcription factor HES-2	0.609356	-0.714642	0.00505364	0.0354619	down	54.7767	89.8927
LOC100517179	mRNA	ssc:100517179	Uncharacterized protein	NM_006165.3	NFRKB	Nuclear factor related to kappaB binding protein, isoform CRA_c	0.563061	-0.828637	0.00130357	0.0116125	down	50.8534	90.316
LOC100156627	mRNA	ssc:100156627	NADH dehydrogenase [ubiquinone] 1 alpha subcomplex subunit 6-like	NM_002490.3	NDUFA6	NADH dehydrogenase [ubiquinone] 1 alpha subcomplex subunit 6	3.86571	1.95073	2.1978e-38	1.97343e-36	up	349.455	90.3986
S100A8	mRNA	ssc:100127488	Protein S100	NM_002964.4	S100A8	Protein S100-A8	2.13923	1.09709	1.97805e-10	5.74878e-09	up	193.413	90.4128
SCG5	mRNA	ssc:397110	Secreted neuronal and endocrine protein	NM_003020.3	SCG5	Secretory granule, neuroendocrine protein 1 (7B2 protein), isoform CRA_a	0.411054	-1.2826	3.0171e-06	5.0233e-05	down	37.1967	90.4909
CGREF1	mRNA	ssc:100522927	Uncharacterized protein	NM_006569.5	CGREF1	Cell growth regulator with EF hand domain protein 1	0.518124	-0.94863	0.000277043	0.00298512	down	47.1218	90.9468
LOC100739300	mRNA	ssc:100739300	uncharacterized LOC100739300	NM_001166057.1	PEPD	PEPD protein	3.03249	1.6005	6.49893e-24	4.05857e-22	up	276.633	91.223
HDAC10	mRNA	ssc:100518786	Uncharacterized protein	NM_032019.5	HDAC10	Histone deacetylase 10	0.623513	-0.681509	0.00674999	0.0447882	down	57.1417	91.6448
LOC100739806	mRNA	ssc:100739806	Uncharacterized protein	NM_138930.3	DIABLO	HCG1782202, isoform CRA_c	0.485975	-1.04105	7.67362e-05	0.000950538	down	44.5484	91.668
LOC100737184	mRNA	ssc:100737184	Uncharacterized protein	NM_004965.6	HMGN1	Non-histone chromosomal protein HMG-14	0.608748	-0.716083	0.00454678	0.0326413	down	55.8457	91.7387
ADAMTS1	mRNA	ssc:497061	Uncharacterized protein	NM_006988.3	ADAMTS1	cDNA, FLJ95281, highly similar to Homo sapiens a disintegrin-like and metalloprotease (reprolysintype) with thrombospondin type 1 motif, 1 (ADAMTS1), mRNA	0.588491	-0.764907	0.00256553	0.020497	down	54.0285	91.8086
GABRR1	mRNA	ssc:100153555	Uncharacterized protein	NM_002042.4	GABRR1	Gamma-aminobutyric acid receptor subunit rho-1	0.423721	-1.23881	4.75199e-06	7.64385e-05	down	38.9354	91.8893
LOC100519213	mRNA	ssc:100519213	Uncharacterized protein	NM_015343.4	CTDNEP1	HCG1987397, isoform CRA_c	2.10604	1.07453	3.75904e-10	1.06672e-08	up	193.623	91.9371
MEOX2	mRNA	ssc:397222	Growth arrest homeobox transcription factor GAX	NM_005924.4	MEOX2	Mesenchyme homeo box 2 (Growth arrest-specific homeo box)	0.517461	-0.950478	0.000245979	0.00269219	down	47.6935	92.1683
PPP1R14A	mRNA	ssc:397610	Protein phosphatase 1 regulatory subunit 14A	NM_033256.2	PPP1R14A	Protein phosphatase 1 regulatory subunit 14A	0.54029	-0.888194	0.000528302	0.00529417	down	50.1169	92.7593
SLC25A13	mRNA	ssc:100524162	Uncharacterized protein	NM_014251.2	SLC25A13	cDNA FLJ54671, highly similar to Calcium-binding mitochondrial carrier protein Aralar2	0.589395	-0.762693	0.00248392	0.0199332	down	54.7519	92.8951
FKBP7	mRNA	ssc:100144630	Uncharacterized protein	NM_181342.2	FKBP7	Peptidyl-prolyl cis-trans isomerase FKBP7	1.51536	0.59966	0.000918098	0.00859431	up	141.164	93.1552
LOC100737847	mRNA	ssc:100737847	Uncharacterized protein	NM_021623.1	PLEKHA2	cDNA FLJ75843, highly similar to Homo sapiens pleckstrin homology domain containing, family A (phosphoinositide binding specific) member 2 (PLEKHA2), mRNA	0.615506	-0.700156	0.00505992	0.0354784	down	57.4483	93.3351
PA2G4	mRNA	ssc:100519773	proliferation-associated 2G4, 38kDa				5.40071	2.43315	3.42373e-71	5.32686e-69	up	506.71	93.8228
LOC100738481	mRNA	ssc:100738481	histone deacetylase 11-like	NM_024827.3	HDAC11	Histone deacetylase 11, isoform CRA_i	0.33474	-1.57889	1.95786e-08	4.42247e-07	down	31.7313	94.7939
FAM101A	mRNA	ssc:100158166	family with sequence similarity 101, member A	NM_001204299.1	ZNF664-FAM101A	protein FAM101A	0.595031	-0.748962	0.00260777	0.0207976	down	56.5842	95.0944
TSPAN6	mRNA	ssc:100157741	Tetraspanin	NM_003270.3	TSPAN6	Tetraspanin 6, isoform CRA_a	1.85901	0.894532	2.24811e-07	4.46849e-06	up	177.291	95.3685
HNMT	mRNA	ssc:100624677	Uncharacterized protein	NM_006895.2	HNMT	cDNA FLJ51345, highly similar to Histamine N-methyltransferase (EC 2.1.1.8)	1.68674	0.754237	1.74647e-05	0.00025176	up	161.4	95.6874
NRARP	mRNA	ssc:100620133	Uncharacterized protein	NM_001004354.2	NRARP	Notch-regulated ankyrin repeat-containing protein	0.584013	-0.775928	0.00181231	0.0154068	down	55.9013	95.7192
MTFP1	mRNA	ssc:100157687	Uncharacterized protein	NM_016498.4	MTFP1	Mitochondrial fission process protein 1	0.606144	-0.722268	0.00338704	0.0257712	down	58.3681	96.2941
RGS16	mRNA	ssc:397544	RGS16	NM_002928.3	RGS16	cDNA FLJ57620, highly similar to Regulator of G-protein signaling 16	0.510274	-0.970656	0.000134721	0.0015871	down	49.1659	96.3519
BST1	mRNA	ssc:100625942	Uncharacterized protein	NM_004334.2	BST1	ADP-ribosyl cyclase/cyclic ADP-ribose hydrolase 2	1.61646	0.69284	8.4109e-05	0.00103406	up	155.838	96.407
MFSD12	mRNA	ssc:100519240	Uncharacterized protein	NM_174983.4	MFSD12	Major facilitator superfamily domain-containing protein 12	0.624746	-0.678658	0.00554431	0.0382507	down	60.4904	96.824
LY96	mRNA	ssc:100125555	Lymphocyte antigen 96	NM_015364.4	LY96	Lymphocyte antigen 96	1.80649	0.853187	7.31572e-07	1.34866e-05	up	175.215	96.9921
CCM2L	mRNA	ssc:100739177	cerebral cavernous malformation 2-like	NM_080625.3	CCM2L	Cerebral cavernous malformations 2 protein-like	0.561546	-0.832525	0.000749801	0.00720576	down	55.2752	98.434
LOC100524880	mRNA	ssc:100524880	Peptidyl-prolyl cis-trans isomerase	NM_000943.4	PPIC	cDNA FLJ57929, moderately similar to Peptidyl-prolyl cis-trans isomerase C (EC5.2.1.8)	0.10915	-3.19562	8.4678e-19	4.31714e-17	down	10.7694	98.6662
SLC25A23	mRNA	ssc:100518769	Small calcium-binding mitochondrial carrier 3	NM_024103.2	SLC25A23	cDNA FLJ52955, moderately similar to Homo sapiens solute carrier family 25 (mitochondrial carrier; phosphate carrier), member 24 (SLC25A24), transcript variant 2, mRNA	0.342377	-1.54634	1.66154e-08	3.78629e-07	down	33.8238	98.7909
KEAP1	mRNA	ssc:100136900	Kelch-like ECH-associated protein 1	NM_203500.1	KEAP1	Kelch-like ECH-associated protein 1, isoform CRA_a	0.616438	-0.697971	0.00396782	0.0293008	down	61.1142	99.1408
TEAD4	mRNA	ssc:100152085	Transcriptional enhancer factor 1-related protein isoform 1	NM_201443.2	TEAD4	Transcriptional enhancer factor TEF-3	0.603902	-0.727613	0.0027329	0.0216046	down	59.9838	99.327
LOC102157422	mRNA	ssc:102157422	NADH dehydrogenase [ubiquinone] 1 subunit C2-like	NM_004549.5	NDUFC2	NADH dehydrogenase [ubiquinone] 1 subunit C2	2.45142	1.29362	4.79206e-16	2.15679e-14	up	244.394	99.6947
VDAC1P5	mRNA	ssc:397651	Uncharacterized protein	NM_005662.6	VDAC3	Voltage-dependent anion-selective channel protein 3	1.93677	0.953655	1.2095e-08	2.81665e-07	up	193.686	100.004
FBXW8	mRNA	ssc:100156796	Uncharacterized protein	NM_153348.2	FBXW8	F-box/WD repeat-containing protein 8	0.607655	-0.718677	0.00294617	0.0229885	down	60.802	100.06
SH3RF2	mRNA	ssc:102168153	SH3 domain containing ring finger 2	NM_152550.3	SH3RF2	SH3 domain containing ring finger 2	0.640005	-0.643846	0.00724929	0.0474728	down	64.0973	100.151
CSRNP1	mRNA	ssc:100519275	Uncharacterized protein	NM_033027.3	CSRNP1	AXIN1 up-regulated 1, isoform CRA_a	0.594243	-0.750875	0.00192313	0.0162342	down	59.7098	100.48
LUZP1	mRNA	ssc:100620499	Uncharacterized protein	NM_033631.3	LUZP1	Leucine zipper protein 1	0.634171	-0.657055	0.00608653	0.0412503	down	63.8026	100.608
FGD2	mRNA	ssc:100524814	Uncharacterized protein	NM_173558.3	FGD2	cDNA FLJ75636, highly similar to Homo sapiens FYVE, RhoGEF and PH domain containing 2, mRNA	0.641871	-0.639645	0.00733866	0.047919	down	64.8825	101.083
LOC100519177	mRNA	ssc:100519177	Uncharacterized protein	NM_130759.3	GIMAP1	Immunity associated protein 1	0.548476	-0.866499	0.000400284	0.00413764	down	55.4455	101.09
SMG6	mRNA	ssc:100511407	Uncharacterized protein	NM_017575.4	SMG6	Telomerase-binding protein EST1A	0.642259	-0.638772	0.00736933	0.0481019	down	65.0211	101.238
AAAS	mRNA	ssc:100154333	Uncharacterized protein	NM_015665.5	AAAS	Mutant Allgrove syndrome protein	0.627003	-0.673455	0.00476518	0.0337792	down	63.7777	101.718
ARRDC3	mRNA	ssc:100520233	Uncharacterized protein	NM_020801.2	ARRDC3	Arrestin domain-containing protein 3	1.84884	0.886622	1.15883e-07	2.37936e-06	up	188.462	101.935
GTPBP10	mRNA	ssc:100518387	Uncharacterized protein	NM_033107.3	GTPBP10	GTP-binding protein 10	1.5667	0.647729	0.000159866	0.00184834	up	160.799	102.636
LOC100739351	mRNA	ssc:100739351	dolichyl-phosphate beta-glucosyltransferase-like	NM_013338.4	ALG5	cDNA FLJ56758, highly similar to Dolichyl-phosphate beta-glucosyltransferase (EC 2.4.1.117)	1.61272	0.689494	5.37062e-05	0.000691856	up	165.73	102.764
PQLC3	mRNA	ssc:100525694	PQ loop repeat containing 3	NM_152391.4	PQLC3	PQ-loop repeat-containing protein 3	0.58317	-0.778011	0.00116131	0.0104902	down	60.2327	103.285
LOC100738612	mRNA	ssc:100738612	cyclic AMP-dependent transcription factor ATF-3-like	NM_004024.4	ATF3	Cyclic AMP-dependent transcription factor ATF-3	0.455021	-1.13599	6.24798e-06	9.797e-05	down	47.0051	103.303
LOC100156975	mRNA	ssc:100156975	Uncharacterized protein	NM_006241.7	PPP1R2	Protein phosphatase inhibitor 2	1.64477	0.717883	2.33557e-05	0.00032727	up	169.953	103.33
EPHA2	mRNA	ssc:100522873	Receptor protein-tyrosine kinase	NM_004431.3	EPHA2	Receptor protein-tyrosine kinase	0.641804	-0.639795	0.00663757	0.0441884	down	66.4743	103.574
PLEKHM1	mRNA	ssc:100523462	Uncharacterized protein	NM_014798.2	PLEKHM1	cDNA FLJ57568, highly similar to Homo sapiens pleckstrin homology domain containing, family M member 1, mRNA	0.586347	-0.770174	0.00125936	0.0112575	down	60.81	103.71
DNAL4	mRNA	ssc:100520304	Dynein light chain 4, axonemal	NM_005740.2	DNAL4	Dynein light chain 4, axonemal variant	0.575371	-0.797436	0.000861782	0.0081219	down	59.806	103.943
LOC102165097	mRNA	ssc:102165097	zinc finger SWIM domain-containing protein 7-like	NM_001042698.1	ZSWIM7	HCG1643345, isoform CRA_a	0.439621	-1.18567	2.47455e-06	4.19348e-05	down	45.9906	104.614
LOC100738512	mRNA	ssc:100738512	Uncharacterized protein	NM_022827.3	SPATA20	Spermatogenesis-associated protein 20	0.41944	-1.25346	8.12154e-07	1.48659e-05	down	43.9453	104.771
LOC100737651	mRNA	ssc:100737651	39S ribosomal protein L27, mitochondrial-like	NM_148571.1	MRPL27	Mitochondrial ribosomal protein L27, isoform CRA_a	1.9115	0.934707	1.18295e-08	2.76911e-07	up	200.302	104.788
SLC35A2	mRNA	ssc:100621125	Uncharacterized protein	NM_005660.2	SLC35A2	cDNA FLJ53300, highly similar to UDP-galactose translocator	0.599254	-0.73876	0.00174184	0.014899	down	63.2068	105.476
LOC100517234	mRNA	ssc:100517234	uncharacterized LOC100517234	NM_021958.3	HLX	cDNA FLJ46030 fis, clone SPLEN2028417, highly similar to Homeobox protein HLX1	0.630755	-0.664848	0.00447504	0.0322675	down	66.6582	105.68
LOC102163597	mRNA	ssc:102163597	vesicle-associated membrane protein 5-like	NM_006634.2	VAMP5	Vesicle-associated membrane protein 5	0.334606	-1.57947	3.00281e-09	7.63306e-08	down	35.3665	105.696
CMKLR1	mRNA	ssc:780421	Chemokine-like receptor 1	NM_004072.2	CMKLR1	Chemokine-like receptor 1	0.608099	-0.717623	0.00221425	0.0181484	down	64.6162	106.259
COL16A1	mRNA	ssc:100737666	collagen, type XVI, alpha 1	NM_001856.3	COL16A1	Collagen alpha-1(XVI) chain	0.518185	-0.94846	8.40615e-05	0.00103418	down	55.1481	106.426
LOC100152327	mRNA	ssc:100152327	immunoglobulin lambda-like polypeptide 5	NM_001256296.1	IGLL5	Immunoglobulin lambda-like polypeptide 5	1.96259	0.97276	1.57788e-09	4.13319e-08	up	210.532	107.273
LOC100627009	mRNA	ssc:100627009	NADH dehydrogenase [ubiquinone] 1 alpha subcomplex subunit 4-like 2-like	NM_020142.3	NDUFA4L2	NADH dehydrogenase (ubiquinone) 1 alpha subcomplex, 4-like 2	0.267803	-1.90075	7.2272e-12	2.33757e-10	down	28.9628	108.15
LOC100156689	mRNA	ssc:100156689	Uncharacterized protein	NM_080645.2	COL12A1	Collagen, type XII, alpha 1	3.42499	1.7761	4.46644e-36	3.80237e-34	up	370.648	108.218
CEBPB	mRNA	ssc:397360	CCAAT enhancer binding protein beta	NM_005194.3	CEBPB	CCAAT/enhancer-binding protein beta	0.552797	-0.855179	0.000292845	0.00313294	down	59.8739	108.311
ASIC1	mRNA	ssc:100517467	Uncharacterized protein	NM_020039.3	ASIC1	cDNA FLJ75602, highly similar to Homo sapiens amiloride-sensitive cation channel 2, neuronal (ACCN2), transcript variant 2, mRNA	0.292065	-1.77564	5.91803e-11	1.80116e-09	down	31.6963	108.525
WDR6	mRNA	ssc:100739175	Uncharacterized protein	NM_018031.3	WDR6	WD repeat-containing protein 6	0.647375	-0.627327	0.00635489	0.042621	down	70.3262	108.633
BMP6	mRNA	ssc:100155536	Bone morphogenetic protein 6	NM_001718.4	BMP6	BMP6 protein	0.563987	-0.826266	0.000435577	0.00444894	down	61.2812	108.657
AMOTL2	mRNA	ssc:100523696	angiomotin like 2	NM_016201.3	AMOTL2	Angiomotin-like protein 2	0.626942	-0.673597	0.00352255	0.0265671	down	68.1345	108.678
LOC102167726	mRNA	ssc:102167726	adenylate kinase 8-like	NM_152572.2	AK8	cDNA FLJ36014 fis, clone TESTI2016101	0.609983	-0.71316	0.00206732	0.017194	down	66.4486	108.935
ZNF212	mRNA	ssc:102159734	Uncharacterized protein	NM_012256.3	ZNF212	cDNA FLJ90340 fis, clone NT2RP2002564, highly similar to Zinc finger protein 212	0.628382	-0.670285	0.00357151	0.026869	down	68.7189	109.358
LOC100736944	mRNA	ssc:100736944	ubiquitin-associated protein 2-like	NM_014847.3	UBAP2L	Ubiquitin-associated protein 2-like	0.464358	-1.10669	5.32303e-06	8.5093e-05	down	50.8622	109.532
MRPS36	mRNA	ssc:100516116	Uncharacterized protein	NM_033281.5	MRPS36	28S ribosomal protein S36, mitochondrial	1.54093	0.623798	0.000174921	0.00199682	up	169.29	109.863
KIF7	mRNA	ssc:100153449	kinesin family member 7				0.638816	-0.646527	0.0047063	0.0335067	down	70.3374	110.106
LOC100624376	mRNA	ssc:100624376	target of Nesh-SH3-like	NM_015429.3	ABI3BP	Target of Nesh-SH3	1.6323	0.706903	1.73051e-05	0.000250058	up	179.942	110.239
ALDH5A1	mRNA	ssc:100157072	Uncharacterized protein	NM_170740.1	ALDH5A1	cDNA FLJ78564, highly similar to Homo sapiens aldehyde dehydrogenase 5 family, member A1 (succinate-semialdehyde dehydrogenase) (ALDH5A1), nuclear gene encoding mitochondrial protein, transcript variant...	0.602754	-0.730358	0.00149583	0.0130231	down	66.7814	110.794
TFB1M	mRNA	ssc:100147809	CGI-75 protein	NM_016020.3	TFB1M	cDNA FLJ75988, highly similar to Homo sapiens transcription factor B1, mitochondrial (TFB1M), mRNA	0.630582	-0.665243	0.00347634	0.0262845	down	70.3443	111.555
PIK3R3	mRNA	ssc:100511937	Uncharacterized protein	NM_003629.3	PIK3R3	cDNA FLJ60942, highly similar to Phosphatidylinositol 3-kinase regulatory subunit gamma	0.588529	-0.764815	0.000843747	0.00799368	down	66.2227	112.522
ERO1L	mRNA	ssc:100192435	ERO1-like protein alpha	NM_014584.1	ERO1L	ERO1-like protein alpha	1.56652	0.647563	7.69609e-05	0.000952016	up	176.436	112.629
PLD2	mRNA	ssc:414900	Phospholipase D2	NM_002663.4	PLD2	cDNA FLJ53960, highly similar to Phospholipase D2 (EC 3.1.4.4)	0.639853	-0.644187	0.00432588	0.0314053	down	72.2894	112.978
NUDT15	mRNA	ssc:100621855	Uncharacterized protein	NM_018283.1	NUDT15	Probable 8-oxo-dGTP diphosphatase NUDT15	0.55597	-0.846921	0.000245464	0.00268982	down	62.8141	112.981
IRF7	mRNA	ssc:100037289	Interferon regulatory factor 7	NM_004031.2	IRF7	Interferon regulatory factor 7, isoform CRA_a	0.630441	-0.665567	0.00319351	0.0246205	down	71.5364	113.47
C2H11orf24	mRNA	ssc:100738698	chromosome 2 open reading frame, human C11orf24				0.593906	-0.751695	0.000956815	0.00889676	down	67.5285	113.702
ANO2	mRNA	ssc:100521792	Anoctamin	np_065106	np_065106		0.406685	-1.29802	1.21189e-07	2.48265e-06	down	46.3619	114
LOC100512782	mRNA	ssc:100512782	peptidyl-prolyl cis-trans isomerase FKBP11-like	NM_016594.2	FKBP11	Peptidyl-prolyl cis-trans isomerase FKBP11	0.373864	-1.41941	1.21196e-08	2.81874e-07	down	42.917	114.793
FSCN1	mRNA	ssc:100286741	Fascin	NM_003088.3	FSCN1	cDNA FLJ38511 fis, clone HCHON2000417, highly similar to FASCIN	0.611449	-0.709696	0.00161574	0.0139592	down	70.4183	115.166
LOC100628179	mRNA	ssc:100628179	disabled homolog 2-interacting protein-like	NM_138709.2	DAB2IP	cDNA FLJ42619 fis, clone BRACE3015027, highly similar to Homo sapiens DAB2 interacting protein (DAB2IP), transcript variant 1, mRNA	0.627401	-0.67254	0.00264345	0.0210357	down	72.5901	115.7
LOC100523138	mRNA	ssc:100523138	transmembrane protein 88-like	NM_203411.1	TMEM88	Transmembrane protein 88	0.594319	-0.75069	0.000817892	0.0077773	down	69.5469	117.019
LOC100738535	mRNA	ssc:100738535	Malignant T-cell-amplified sequence	NM_014060.2	MCTS1	Malignant T-cell-amplified sequence 1	0.510274	-0.970656	2.52746e-05	0.00035116	down	59.8567	117.303
CD83	mRNA	ssc:100153365	Uncharacterized protein	NM_004233.3	CD83	CD83 antigen	0.636843	-0.65099	0.00326931	0.025055	down	74.9536	117.696
ABCD4	mRNA	ssc:100154911	Uncharacterized protein	NM_020326.2	ABCD4	ATP-binding cassette, sub-family D (ALD), member 4, isoform CRA_b	0.223417	-2.16219	6.70892e-15	2.73324e-13	down	26.306	117.744
CAMKK1	mRNA	ssc:100626922	Uncharacterized protein	NM_172207.2	CAMKK1	Calcium/calmodulin-dependent protein kinase kinase 1	0.662851	-0.593244	0.00694064	0.0458509	down	78.3598	118.216
FAM189B	mRNA	ssc:100511014	Uncharacterized protein	NM_198264.1	FAM189B	Protein FAM189B	0.595013	-0.749008	0.000788093	0.00752566	down	70.3443	118.223
LOC100736603	mRNA	ssc:100736603	protein FAM127-like	NM_003928.1	FAM127A	CAAX box protein 1	0.268023	-1.89957	5.44516e-13	1.92317e-11	down	32.1448	119.933
C9H1orf21	mRNA	ssc:100516567	chromosome 9 open reading frame, human C1orf21	NM_030806.3	C1orf21	chromosome 1 open reading frame 21	1.59978	0.677872	1.69456e-05	0.000245649	up	193.432	120.912
SMIM11	mRNA	ssc:100511159	small integral membrane protein 11	NM_058182.4	SMIM11	Small integral membrane protein 11	1.695	0.761283	1.06849e-06	1.93228e-05	up	205.05	120.974
ITFG2	mRNA	ssc:100512166	Uncharacterized protein	NM_018463.3	ITFG2	Integrin-alpha FG-GAP repeat-containing protein 2	0.657065	-0.605892	0.00521782	0.0363736	down	79.8803	121.571
PPA2	mRNA	ssc:100521105	Uncharacterized protein	NM_176869.2	PPA2	cDNA FLJ76209, highly similar to Homo sapiens inorganic pyrophosphatase 2 (PPA2), transcript variant 2, mRNA	1.5271	0.610792	0.000106949	0.00128595	up	186.965	122.432
RIN3	mRNA	ssc:100155709	Uncharacterized protein	NM_024832.3	RIN3	Ras and Rab interactor 3	0.569127	-0.813178	0.000220397	0.00244783	down	70.2003	123.347
GSTO1	mRNA	ssc:397117	Glutathione S-transferase omega-1	NM_004832.2	GSTO1	cDNA, FLJ94267, highly similar to Homo sapiens glutathione S-transferase omega 1 (GSTO1), mRNA	1.53656	0.6197	7.43079e-05	0.000923629	up	190.813	124.182
LOC100738511	mRNA	ssc:100738511	epsilon-sarcoglycan-like	NM_003919.2	SGCE	cDNA FLJ52341, highly similar to Homo sapiens sarcoglycan, epsilon (SGCE), mRNA	2.48937	1.31578	2.28727e-20	1.25856e-18	up	309.286	124.242
MCF2L	mRNA	ssc:100518447	Uncharacterized protein	NM_024979.4	MCF2L	cDNA FLJ37449 fis, clone BRAWH2010329, highly similar to GUANINE NUCLEOTIDE EXCHANGE FACTOR DBS	0.657844	-0.604182	0.00482736	0.0341798	down	81.8555	124.43
FAM65A	mRNA	ssc:100522138	Uncharacterized protein	NM_024519.3	FAM65A	Protein FAM65A	0.659104	-0.601422	0.00488085	0.0344773	down	82.5219	125.203
SLC37A4	mRNA	ssc:100516688	Solute carrier family 37 member 4 variant 2	NM_001467.5	SLC37A4	Solute carrier family 37 (Glycerol-6-phosphate transporter), member 4, isoform CRA_c	0.542755	-0.881626	6.29175e-05	0.00079575	down	67.9944	125.276
CD302	mRNA	ssc:100126280	CD302 antigen	NM_001198760.1	LY75-CD302	LY75-CD302 readthrough	1.55728	0.639029	3.92336e-05	0.000519889	up	195.153	125.317
LOC100523976	mRNA	ssc:100523976	uncharacterized LOC100523976				0.588778	-0.764205	0.000423406	0.00434184	down	73.9895	125.666
NDUFA6	mRNA	ssc:100157442	NADH dehydrogenase [ubiquinone] 1 alpha subcomplex subunit 6	NM_002490.3	NDUFA6	NADH dehydrogenase [ubiquinone] 1 alpha subcomplex subunit 6	0.362725	-1.46305	9.43521e-10	2.53403e-08	down	45.8174	126.315
SOX13	mRNA	ssc:100524269	Uncharacterized protein	NM_005686.2	SOX13	cDNA FLJ58547, highly similar to SOX-13 protein	0.53713	-0.896655	4.08073e-05	0.000537584	down	68.6579	127.824
PM20D1	mRNA	ssc:100627595	Uncharacterized protein	NM_152491.4	PM20D1	Probable carboxypeptidase PM20D1	0.662461	-0.594093	0.00476314	0.0337914	down	85.3761	128.877
TIMM22	mRNA	ssc:100621364	Uncharacterized protein	NM_013337.2	TIMM22	Mitochondrial import inner membrane translocase subunit Tim22	0.633444	-0.658712	0.00185706	0.0157058	down	81.6475	128.895
GPATCH4	mRNA	ssc:100152732	Uncharacterized protein	NM_182679.2	GPATCH4	G patch domain-containing protein 4	0.627386	-0.672575	0.00149073	0.0129849	down	81.025	129.147
LOC100511703	mRNA	ssc:100511703	endomucin-like				1.66166	0.732626	1.30136e-06	2.31855e-05	up	215.046	129.417
SLC25A25	mRNA	ssc:100156347	Solute carrier family 25 member 25	NM_052901.4	SLC25A25	Calcium-binding mitochondrial carrier protein SCaMC-2	0.573531	-0.802056	0.000181477	0.00206383	down	74.461	129.829
C7H15orf24	mRNA	ssc:100626410	Uncharacterized protein	NM_020154.2	EMC7	Chromosome 15 open reading frame 24, isoform CRA_b	0.576632	-0.794276	0.00019164	0.0021617	down	75.6366	131.17
DDC	mRNA	ssc:396857	L-aromatic dopa decarboxylase	NM_001242890.1	DDC	cDNA FLJ51516, highly similar to Aromatic-L-amino-acid decarboxylase (EC 4.1.1.28)	0.462759	-1.11167	5.69463e-07	1.06948e-05	down	60.7382	131.252
LOC100520245	mRNA	ssc:100520245	Uncharacterized protein	NM_005796.1	NUTF2	Nuclear transport factor 2, isoform CRA_a	2.01708	1.01227	2.76741e-12	9.13094e-11	up	264.891	131.324
LOC100517940	mRNA	ssc:100517940	Uncharacterized protein	NM_145642.2	APOL3	Apolipoprotein L, 3, isoform CRA_a	0.495329	-1.01354	3.44877e-06	5.67397e-05	down	65.5005	132.236
ZNF513	mRNA	ssc:100739726	zinc finger protein 513	NM_144631.5	ZNF513	Zinc finger protein 513	0.594928	-0.749214	0.000376814	0.00391747	down	78.8747	132.579
LOC100514282	mRNA	ssc:100514282	Uncharacterized protein				1.6004	0.678437	6.50538e-06	0.000101653	up	212.247	132.621
MFSD3	mRNA	ssc:100156081	major facilitator superfamily domain containing 3	NM_138431.1	MFSD3	Major facilitator superfamily domain-containing protein 3	0.657246	-0.605494	0.00347881	0.0262811	down	87.541	133.194
GNPNAT1	mRNA	ssc:100152942	Uncharacterized protein	NM_198066.3	GNPNAT1	Glucosamine-phosphate N-acetyltransferase 1, isoform CRA_a	1.51129	0.59578	8.235e-05	0.00101451	up	201.412	133.272
TMEM126B	mRNA	ssc:100626990	transmembrane protein 126B	NM_018480.4	TMEM126B	Transmembrane protein 126B, isoform CRA_c	1.54996	0.632228	2.75106e-05	0.000378439	up	206.627	133.312
GPT2	mRNA	ssc:100521318	Uncharacterized protein	NM_133443.2	GPT2	Glutamic pyruvate transaminase (Alanine aminotransferase) 2, isoform CRA_b	0.383502	-1.38269	1.78184e-09	4.64049e-08	down	51.132	133.329
CARD10	mRNA	ssc:102161954	Uncharacterized protein	NM_014550.3	CARD10	Caspase recruitment domain family, member 10	0.554795	-0.849975	5.77242e-05	0.000735739	down	74.9216	135.044
ICAM-1	mRNA	ssc:396750	Intercellular adhesion molecule 1	NM_000201.2	ICAM1	cDNA FLJ53631, highly similar to Intercellular adhesion molecule 1	0.587588	-0.767123	0.000228732	0.00253105	down	80.1336	136.377
ASPA	mRNA	ssc:100142661	Aspartoacylase	NM_001128085.1	ASPA	cDNA, FLJ93347, Homo sapiens aspartoacylase (aminoacylase 2, Canavan disease)(ASPA), mRNA	1.59921	0.677359	4.88212e-06	7.82527e-05	up	218.565	136.67
NACC1	mRNA	ssc:100524850	Uncharacterized protein	NM_052876.3	NACC1	Nucleus accumbens-associated protein 1	0.608224	-0.717325	0.000495307	0.00499961	down	83.8167	137.806
PTGES	mRNA	ssc:654407	Uncharacterized protein	NM_198797.1	PTGES	Prostaglandin E synthase	1.5266	0.610327	3.93044e-05	0.000520063	up	210.838	138.109
ELP6	mRNA	ssc:100154579	Uncharacterized protein	NM_017713.1	ELP6	Elongator complex protein 6	0.662393	-0.59424	0.00346073	0.0261994	down	91.5371	138.191
AHSA1	mRNA	ssc:100153966	Uncharacterized protein	NM_012111.2	AHSA1	Activator of 90 kDa heat shock protein ATPase homolog 1	0.651039	-0.619184	0.00234509	0.0190478	down	90.1226	138.429
LOC100516709	mRNA	ssc:100516709	cytochrome c oxidase assembly protein 1 homolog	NM_018224.3	COA1	Cytochrome c oxidase assembly factor 1 homolog	0.563493	-0.827531	6.77654e-05	0.000852285	down	78.3276	139.004
LOC100737652	mRNA	ssc:100737652	zinc phosphodiesterase ELAC protein 2-like	NM_173717.1	ELAC2	cDNA FLJ56150, highly similar to Zinc phosphodiesterase ELAC protein 2 (EC 3.1.26.11)	0.652676	-0.615561	0.00240765	0.0194596	down	90.8836	139.248
LOC100739748	mRNA	ssc:100739748	Uncharacterized protein	NM_013976.3	GCDH	Glutaryl-Coenzyme A dehydrogenase, isoform CRA_a	1.72196	0.784048	5.16071e-08	1.09448e-06	up	243.344	141.318
ARHGAP27	mRNA	ssc:100628007	Uncharacterized protein	NM_199282.2	ARHGAP27	Rho GTPase-activating protein 27	0.596863	-0.744529	0.000255901	0.00278223	down	84.6319	141.795
LOC100516776	mRNA	ssc:100516776	transitional endoplasmic reticulum ATPase-like	NM_007126.3	VCP	Transitional endoplasmic reticulum ATPase	1.55154	0.633704	1.38167e-05	0.000203065	up	221.172	142.55
ARL3	mRNA	ssc:595114	Uncharacterized protein	NM_004311.3	ARL3	ADP-ribosylation factor-like protein 3	2.0411	1.02934	8.01957e-14	3.05998e-12	up	294.68	144.373
NAGA	mRNA	ssc:100142667	N-acetylgalactosaminidase alpha	NM_000262.2	NAGA	N-acetylgalactosaminidase, alpha-, isoform CRA_a	0.348234	-1.52187	1.55718e-11	4.96538e-10	down	50.2942	144.426
LOC102161307	mRNA	ssc:102161307	uncharacterized LOC102161307				0.60914	-0.715155	0.000369662	0.00384977	down	88.2144	144.818
RNF213	mRNA	ssc:100626814	Uncharacterized protein	NM_020954.3	RNF213	Chromosome 17 open reading frame 27, isoform CRA_a	0.589414	-0.762648	0.000142462	0.00166634	down	86.5706	146.876
LOC100516584	mRNA	ssc:100516584	calcineurin B homologous protein 1-like	NM_007236.4	CHP1	Calcium binding protein P22, isoform CRA_a	0.643114	-0.636854	0.00128003	0.0114084	down	94.5695	147.049
DHX58	mRNA	ssc:100524520	LGP2	NM_024119.2	DHX58	Likely ortholog of mouse D11lgp2, isoform CRA_b	0.60817	-0.717453	0.000315404	0.00334454	down	89.6053	147.336
POLR2D	mRNA	ssc:102162981	Uncharacterized protein	NM_004805.3	POLR2D	Polymerase (RNA) II (DNA directed) polypeptide D, isoform CRA_a	1.65702	0.72859	2.70677e-07	5.32154e-06	up	245.082	147.905
HDAC1	mRNA	ssc:100521667	Uncharacterized protein	NM_004964.2	HDAC1	cDNA FLJ51764, highly similar to Histone deacetylase 1	0.257638	-1.95658	2.95777e-16	1.35144e-14	down	38.1134	147.934
ZFYVE26	mRNA	ssc:100155869	Uncharacterized protein	NM_015346.3	ZFYVE26	Zinc finger FYVE domain-containing protein 26	0.639178	-0.64571	0.00102848	0.00943673	down	95.1505	148.864
HIST1H2BD	mRNA	ssc:100157327	Histone H2B	NM_138720.2	HIST1H2BD	Histone H2B type 1-D	1.53516	0.618388	1.42601e-05	0.000208902	up	229.753	149.661
LOC100144621	mRNA	ssc:100144621	Mighty	NM_024595.2	AKIRIN1	Akirin-1	1.55551	0.63739	7.33691e-06	0.000114054	up	233.037	149.814
LOC100517530	mRNA	ssc:100517530	liver carboxylesterase-like	XP_006726292.1	LOC100653057	liver carboxylesterase 1-like	2.80462	1.4878	3.64936e-32	2.7558e-30	up	420.711	150.007
PDPN	mRNA	ssc:100738269	Uncharacterized protein	NM_198389.2	PDPN	Podoplanin	1.66178	0.732727	1.84757e-07	3.72569e-06	up	249.559	150.176
LOC100518277	mRNA	ssc:100518277	glycophorin-C-like	NM_016815.3	GYPC	Glycophorin C	0.555431	-0.84832	2.13017e-05	0.000301532	down	84.0784	151.375
LOC100516621	mRNA	ssc:100516621	pro-neuregulin-4, membrane-bound isoform-like	NM_138573.3	NRG4	Pro-neuregulin-4, membrane-bound isoform	1.73129	0.791845	1.19154e-08	2.77842e-07	up	262.373	151.548
LOC102159292	mRNA	ssc:102159292	WD repeat-containing protein 20-like	NM_181308.2	WDR20	WD repeat domain 20	0.619618	-0.690548	0.000413632	0.00425855	down	94.155	151.956
LOC100156231	mRNA	ssc:100156231	gametogenetin-binding protein 1-like				0.57348	-0.802185	4.81643e-05	0.000626727	down	87.7392	152.994
CX3CL1	mRNA		Chemokine (C-X3-C motif) ligand 1				0.611497	-0.709583	0.000276635	0.00298428	down	93.6895	153.213
MIDN	mRNA	ssc:100512395	Uncharacterized protein	NM_177401.4	MIDN	Midnolin	0.581795	-0.781418	6.69661e-05	0.00084282	down	89.8097	154.367
MMP15	mRNA	ssc:100514105	Matrix metallopeptidase 15	NM_002428.2	MMP15	Matrix metallopeptidase 15 (Membrane-inserted), isoform CRA_a	0.564205	-0.825708	2.73971e-05	0.000377165	down	87.2606	154.661
MRPL55	mRNA	ssc:100514395	mitochondrial ribosomal protein L55	NM_181465.2	MRPL55	Mitochondrial ribosomal protein L55, isoform CRA_a	1.93904	0.955343	1.10528e-12	3.80691e-11	up	301.243	155.357
LOC102163933	mRNA	ssc:102163933	protein shisa-5-like	NM_016479.4	SHISA5	Scotin, isoform CRA_a	0.556663	-0.845125	1.62555e-05	0.000236787	down	87.2524	156.742
LOC100627444	mRNA	ssc:100627444	thymocyte nuclear protein 1-like	NM_199298.1	THYN1	Thymocyte nuclear protein 1, isoform CRA_a	0.502174	-0.99374	6.26166e-07	1.16266e-05	down	79.1533	157.621
LOC100513097	mRNA	ssc:100513097	HLA class II histocompatibility antigen, DRB1-4 beta chain-like	xp_003846520	xp_003846520		0.200007	-2.32188	4.04134e-21	2.27931e-19	down	31.5749	157.869
CDK18	mRNA	ssc:100627418	Uncharacterized protein	NM_212503.2	CDK18	PCTAIRE protein kinase 3, isoform CRA_a	0.634626	-0.65602	0.000557964	0.0055544	down	101.37	159.732
LOC100515663	mRNA	ssc:100515663	Uncharacterized protein	NM_005153.2	USP10	cDNA FLJ53024, highly similar to Ubiquitin carboxyl-terminal hydrolase 10 (EC 3.1.2.15)	0.587695	-0.766861	6.47001e-05	0.000815438	down	94.2592	160.388
LOC100152128	mRNA	ssc:100152128	Uncharacterized protein	NM_198472.2	FUOM	Fucose mutarotase	0.573531	-0.802056	3.11512e-05	0.000423995	down	92.1676	160.702
C6H16orf57	mRNA	ssc:100513409	Uncharacterized protein	NM_024598.3	USB1	U6 snRNA phosphodiesterase	0.663936	-0.590884	0.00171412	0.0147246	down	106.7	160.709
HES6	mRNA	ssc:100622397	Uncharacterized protein	NM_018645.5	HES6	Transcription cofactor HES-6	0.65412	-0.612373	0.0010925	0.00993324	down	106.512	162.833
FAAH	mRNA	ssc:396949	Fatty-acid amide hydrolase 1	NM_001441.2	FAAH	Fatty-acid amide hydrolase 1	0.651259	-0.618697	0.000945432	0.00881362	down	106.611	163.7
PML	mRNA	ssc:100157336	Promyelocytic leukemia	NM_033250.2	PML	Protein PML	0.62605	-0.675649	0.000299925	0.0031992	down	103.85	165.882
PMP2	mRNA	ssc:100151890	Myelin P2 protein	NM_002677.3	PMP2	Myelin P2 protein	1.56099	0.642458	1.86485e-06	3.2456e-05	up	259.989	166.555
DNAJC8	mRNA	ssc:100621067	DnaJ (Hsp40) homolog, subfamily C, member 8	NM_014280.2	DNAJC8	DnaJ homolog subfamily C member 8	1.53082	0.614306	5.41336e-06	8.63077e-05	up	255.171	166.689
LOC100738697	mRNA	ssc:100738697	uncharacterized LOC100738697				0.584841	-0.773883	3.7631e-05	0.000501969	down	98.1981	167.906
SIK1	mRNA	ssc:100621265	salt-inducible kinase 1	NM_173354.3	SIK1	Serine/threonine-protein kinase SIK1	0.608327	-0.717082	0.000116345	0.00138967	down	102.672	168.778
ZNRD1	mRNA	ssc:100152094	DNA-directed RNA polymerase subunit	NM_170783.3	ZNRD1	DNA-directed RNA polymerase subunit	0.618843	-0.692355	0.000189938	0.00214653	down	104.528	168.908
LOC100738291	mRNA	ssc:100738291	Uncharacterized protein	NM_206835.1	TRAF7	cDNA FLJ33305 fis, clone BNGH42003529, highly similar to E3 ubiquitin protein ligase TRAF7 (EC 6.3.2.-)	0.516664	-0.952702	4.97943e-07	9.4005e-06	down	89.1608	172.57
MAFF	mRNA	ssc:100156484	Uncharacterized protein	NM_152878.1	MAFF	Transcription factor MafF	0.61591	-0.699209	0.000135055	0.00159001	down	106.856	173.492
LOC100520452	mRNA	ssc:100520452	Uncharacterized protein	NM_144611.3	CYB5D2	Neuferricin	0.630338	-0.665801	0.000264433	0.00286464	down	109.408	173.571
LIMCH1	mRNA	ssc:100515040	Uncharacterized protein	NM_014988.3	LIMCH1	cDNA FLJ58365, weakly similar to LIM domain only protein 7	0.654383	-0.611792	0.000755279	0.00724683	down	113.596	173.592
LOC100624918	mRNA	ssc:100624918	feline leukemia virus subgroup C receptor-related protein 2-like	NM_017791.2	FLVCR2	Feline leukemia virus subgroup C receptor-related protein 2	0.603998	-0.727385	7.09662e-05	0.000887593	down	105.542	174.739
LAD1	mRNA	ssc:100622691	ladinin 1	NM_005558.3	LAD1	Ladinin-1	0.655273	-0.609832	0.000722493	0.00696185	down	115.277	175.922
SC5D	mRNA	ssc:100520925	Uncharacterized protein	NM_006918.4	SC5D	Sterol-C5-desaturase (ERG3 delta-5-desaturase homolog, fungal)-like, isoform CRA_b	0.59458	-0.750057	4.01792e-05	0.00053086	down	104.916	176.455
FNBP4	mRNA	ssc:100526033	formin binding protein 4	NM_015308.2	FNBP4	Formin-binding protein 4	0.666321	-0.585711	0.00108125	0.00985571	down	118.311	177.559
[truncated: 314 more rows]

## Sheet: Sheet4
Table S2. List of differentially expressed genes (DEGs) between groups. List of differentially expressed genes (DEGs) between any two groups.
[truncated: 1,733 more rows]
