# Supplementary material for: Testosterone Deficiency Induces Changes of the Transcriptomes of Visceral Adipose Tissue in Miniature Pigs Fed a High-Fat and High-Cholesterol Diet
Source: Int J Mol Sci. 2016 Dec 16;17(12):2125. doi: 10.3390/ijms17122125 (PMC5187925; doi:10.3390/ijms17122125)
Supplement: Supplementary file 1 [file ijms-17-02125-s001.zip › ijms-158040-Supplementary Materials/Table S3 GO terms for CM versus IM.xlsx]

## Sheet: Sheet1
Table S3. GO terms for CM versus IM. List of GO terms for CM versus IM.
GOID	GOTerm	DifGene	AllDifGene	GeneInGOID	AllGene	P-Value	FDR	Enrichment	(-log2P)
GO:0006954	inflammatory response	33	659	387	19181	8.61682e-06	0.0120334	2.48193	16.8244
GO:0045087	innate immune response	56	659	834	19181	1.10804e-05	0.0120334	1.95437	16.4616
GO:0044281	small molecule metabolic process	95	659	1672	19181	1.49593e-05	0.0120334	1.65376	16.0286
GO:0043066	negative regulation of apoptotic process	37	659	598	19181	0.00108199	0.104827	1.80089	9.8521
GO:0055114	oxidation-reduction process	46	659	856	19181	0.00414769	0.186476	1.56412	7.91348
GO:0007596	blood coagulation	35	659	617	19181	0.00513468	0.186476	1.65108	7.60551
GO:0007155	cell adhesion	40	659	758	19181	0.00898185	0.18818	1.53595	6.79877
GO:0016032	viral process	37	659	756	19181	0.0295792	0.279594	1.42451	5.07927
GO:0030154	cell differentiation	42	659	886	19181	0.0333085	0.293635	1.37975	4.90797
GO:0006915	apoptotic process	41	659	874	19181	0.0397102	0.323044	1.36539	4.65435
GO:0006508	proteolysis	36	659	762	19181	0.0466566	0.323044	1.3751	4.42177
GO:0009636	response to toxic substance	15	659	108	19181	1.73204e-05	0.0120334	4.04253	15.8172
GO:0006957	complement activation, alternative pathway	6	659	14	19181	3.57374e-05	0.0198629	12.4741	14.7722
GO:1902617	response to fluoride	4	659	4	19181	7.75856e-05	0.0359351	29.1062	13.6539
GO:0006898	receptor-mediated endocytosis	19	659	190	19181	9.35314e-05	0.0371319	2.91062	13.3842
GO:0007599	hemostasis	10	659	61	19181	0.000124585	0.0432775	4.77151	12.9706
GO:0001649	osteoblast differentiation	15	659	133	19181	0.000147424	0.0437967	3.28266	12.7277
GO:0030449	regulation of complement activation	7	659	29	19181	0.000164351	0.0437967	7.02564	12.5709
GO:0030949	positive regulation of vascular endothelial growth factor receptor signaling pathway	6	659	20	19181	0.000178536	0.0437967	8.73187	12.4515
GO:0042742	defense response to bacterium	14	659	121	19181	0.000189119	0.0437967	3.36766	12.3684
GO:0015909	long-chain fatty acid transport	5	659	15	19181	0.000420104	0.0859578	9.70207	11.217
GO:0006955	immune response	28	659	385	19181	0.000433037	0.0859578	2.11682	11.1732
GO:0002376	immune system process	30	659	432	19181	0.000566134	0.104827	2.02127	10.7866
GO:0030178	negative regulation of Wnt signaling pathway	9	659	64	19181	0.000728395	0.104827	4.09306	10.423
GO:0030198	extracellular matrix organization	29	659	421	19181	0.000772305	0.104827	2.00494	10.3385
GO:0032868	response to insulin	10	659	79	19181	0.000793943	0.104827	3.68433	10.2987
GO:0050729	positive regulation of inflammatory response	8	659	52	19181	0.000839294	0.104827	4.47788	10.2185
GO:0031100	organ regeneration	9	659	66	19181	0.000887497	0.104827	3.96903	10.138
GO:0045471	response to ethanol	12	659	111	19181	0.000903637	0.104827	3.14662	10.112
GO:0046483	heterocycle metabolic process	4	659	10	19181	0.000944016	0.104827	11.6425	10.0489
GO:0001775	cell activation	4	659	10	19181	0.000944016	0.104827	11.6425	10.0489
GO:0071363	cellular response to growth factor stimulus	9	659	67	19181	0.000977006	0.104827	3.90979	9.99934
GO:0042493	response to drug	27	659	390	19181	0.0010587	0.104827	2.01505	9.88349
GO:0050679	positive regulation of epithelial cell proliferation	9	659	68	19181	0.00107369	0.104827	3.85229	9.86321
GO:0007584	response to nutrient	11	659	98	19181	0.00109876	0.104827	3.26702	9.8299
GO:0042157	lipoprotein metabolic process	7	659	42	19181	0.00115638	0.104827	4.85104	9.75616
GO:0033076	isoquinoline alkaloid metabolic process	3	659	4	19181	0.00116936	0.104827	21.8297	9.74007
GO:0006168	adenine salvage	3	659	4	19181	0.00116936	0.104827	21.8297	9.74007
GO:0046889	positive regulation of lipid biosynthetic process	4	659	11	19181	0.00125326	0.108837	10.5841	9.6401
GO:0042594	response to starvation	7	659	43	19181	0.00130605	0.109986	4.73822	9.58057
GO:0006953	acute-phase response	8	659	57	19181	0.00142813	0.116729	4.08508	9.45166
GO:0006882	cellular zinc ion homeostasis	4	659	12	19181	0.00162688	0.125586	9.70207	9.26368
GO:0006707	cholesterol catabolic process	4	659	12	19181	0.00162688	0.125586	9.70207	9.26368
GO:0042776	mitochondrial ATP synthesis coupled proton transport	5	659	22	19181	0.00179999	0.135194	6.61505	9.11779
GO:0022904	respiratory electron transport chain	12	659	124	19181	0.00213895	0.156425	2.81673	8.86888
GO:0048009	insulin-like growth factor receptor signaling pathway	5	659	24	19181	0.00250496	0.164805	6.0638	8.64099
GO:0019835	cytolysis	5	659	24	19181	0.00250496	0.164805	6.0638	8.64099
GO:0050832	defense response to fungus	4	659	14	19181	0.00259301	0.164805	8.31606	8.59116
GO:0048015	phosphatidylinositol-mediated signaling	13	659	145	19181	0.00266228	0.164805	2.60952	8.55312
GO:0009804	coumarin metabolic process	3	659	6	19181	0.00266867	0.164805	14.5531	8.54966
GO:2000503	positive regulation of natural killer cell chemotaxis	3	659	6	19181	0.00266867	0.164805	14.5531	8.54966
GO:0006166	purine ribonucleoside salvage	3	659	6	19181	0.00266867	0.164805	14.5531	8.54966
GO:0038095	Fc-epsilon receptor signaling pathway	17	659	219	19181	0.00275335	0.166338	2.25939	8.5046
GO:0060612	adipose tissue development	6	659	37	19181	0.00290739	0.168326	4.71993	8.42606
GO:0031663	lipopolysaccharide-mediated signaling pathway	6	659	37	19181	0.00290739	0.168326	4.71993	8.42606
GO:0035019	somatic stem cell maintenance	9	659	81	19181	0.00318939	0.174264	3.23402	8.2925
GO:0000185	activation of MAPKKK activity	4	659	15	19181	0.00319808	0.174264	7.76166	8.28858
GO:0060213	positive regulation of nuclear-transcribed mRNA poly(A) tail shortening	4	659	15	19181	0.00319808	0.174264	7.76166	8.28858
GO:0006958	complement activation, classical pathway	6	659	38	19181	0.00327221	0.174874	4.59572	8.25552
GO:0030168	platelet activation	20	659	283	19181	0.00343193	0.17995	2.05698	8.18676
GO:0001957	intramembranous ossification	3	659	7	19181	0.00371787	0.184986	12.4741	8.07131
GO:0019439	aromatic compound catabolic process	3	659	7	19181	0.00371787	0.184986	12.4741	8.07131
GO:0032496	response to lipopolysaccharide	16	659	207	19181	0.00372767	0.184986	2.24976	8.06751
GO:0043086	negative regulation of catalytic activity	10	659	101	19181	0.00414754	0.186476	2.8818	7.91353
GO:0006631	fatty acid metabolic process	14	659	173	19181	0.00439389	0.186476	2.35542	7.83028
GO:0051493	regulation of cytoskeleton organization	5	659	28	19181	0.00448215	0.186476	5.19754	7.80159
GO:0060326	cell chemotaxis	8	659	70	19181	0.00452598	0.186476	3.32643	7.78755
GO:0002576	platelet degranulation	11	659	120	19181	0.0046601	0.186476	2.66807	7.74542
GO:0001678	cellular glucose homeostasis	4	659	17	19181	0.00468231	0.186476	6.84852	7.73856
GO:1900153	positive regulation of nuclear-transcribed mRNA catabolic process, deadenylation-dependent decay	4	659	17	19181	0.00468231	0.186476	6.84852	7.73856
GO:0030335	positive regulation of cell migration	15	659	194	19181	0.00484327	0.186476	2.25048	7.6898
GO:0050900	leukocyte migration	13	659	157	19181	0.00495056	0.186476	2.41007	7.65819
GO:0010898	positive regulation of triglyceride catabolic process	3	659	8	19181	0.00498557	0.186476	10.9148	7.64802
GO:0034372	very-low-density lipoprotein particle remodeling	3	659	8	19181	0.00498557	0.186476	10.9148	7.64802
GO:0038033	positive regulation of endothelial cell chemotaxis by VEGF-activated vascular endothelial growth factor receptor signaling pathway	3	659	8	19181	0.00498557	0.186476	10.9148	7.64802
GO:1900103	positive regulation of endoplasmic reticulum unfolded protein response	3	659	8	19181	0.00498557	0.186476	10.9148	7.64802
GO:0006805	xenobiotic metabolic process	14	659	176	19181	0.00504672	0.186476	2.31527	7.63044
GO:0008285	negative regulation of cell proliferation	29	659	484	19181	0.0050508	0.186476	1.74397	7.62927
GO:0006879	cellular iron ion homeostasis	9	659	88	19181	0.0052432	0.186476	2.97677	7.57534
GO:0071230	cellular response to amino acid stimulus	7	659	57	19181	0.00541503	0.186476	3.57445	7.52882
GO:0055093	response to hyperoxia	4	659	18	19181	0.00557286	0.186476	6.46805	7.48737
GO:0043922	negative regulation by host of viral transcription	4	659	18	19181	0.00557286	0.186476	6.46805	7.48737
GO:2000377	regulation of reactive oxygen species metabolic process	5	659	30	19181	0.00580196	0.186476	4.85104	7.42924
GO:0001568	blood vessel development	9	659	90	19181	0.0059856	0.186476	2.91062	7.38429
GO:0010902	positive regulation of very-low-density lipoprotein particle remodeling	2	659	2	19181	0.00635681	0.186476	29.1062	7.29748
GO:0046434	organophosphate catabolic process	2	659	2	19181	0.00635681	0.186476	29.1062	7.29748
GO:0032602	chemokine production	2	659	2	19181	0.00635681	0.186476	29.1062	7.29748
GO:0070488	neutrophil aggregation	2	659	2	19181	0.00635681	0.186476	29.1062	7.29748
GO:0034505	tooth mineralization	2	659	2	19181	0.00635681	0.186476	29.1062	7.29748
GO:1902618	cellular response to fluoride	2	659	2	19181	0.00635681	0.186476	29.1062	7.29748
GO:0032355	response to estradiol	9	659	91	19181	0.00638584	0.186476	2.87864	7.29091
GO:0007229	integrin-mediated signaling pathway	12	659	144	19181	0.00644352	0.186476	2.42552	7.27793
GO:0050665	hydrogen peroxide biosynthetic process	3	659	9	19181	0.00648324	0.186476	9.70207	7.26907
GO:0009635	response to herbicide	3	659	9	19181	0.00648324	0.186476	9.70207	7.26907
GO:0032680	regulation of tumor necrosis factor production	3	659	9	19181	0.00648324	0.186476	9.70207	7.26907
GO:0045588	positive regulation of gamma-delta T cell differentiation	3	659	9	19181	0.00648324	0.186476	9.70207	7.26907
GO:0009062	fatty acid catabolic process	3	659	9	19181	0.00648324	0.186476	9.70207	7.26907
GO:0046320	regulation of fatty acid oxidation	3	659	9	19181	0.00648324	0.186476	9.70207	7.26907
GO:0010043	response to zinc ion	5	659	31	19181	0.00655487	0.186476	4.69455	7.25322
GO:0030212	hyaluronan metabolic process	5	659	31	19181	0.00655487	0.186476	4.69455	7.25322
GO:0042730	fibrinolysis	4	659	19	19181	0.00656956	0.186476	6.12763	7.24999
GO:0071354	cellular response to interleukin-6	4	659	19	19181	0.00656956	0.186476	6.12763	7.24999
GO:0010951	negative regulation of endopeptidase activity	13	659	163	19181	0.00657599	0.186476	2.32136	7.24858
GO:0048011	neurotrophin TRK receptor signaling pathway	23	659	368	19181	0.00724575	0.18818	1.81914	7.10865
GO:0006006	glucose metabolic process	12	659	147	19181	0.00745629	0.18818	2.37602	7.06733
GO:0030593	neutrophil chemotaxis	7	659	61	19181	0.00753148	0.18818	3.34006	7.05285
GO:0001953	negative regulation of cell-matrix adhesion	4	659	20	19181	0.00767745	0.18818	5.82124	7.02516
GO:0010524	positive regulation of calcium ion transport into cytosol	4	659	20	19181	0.00767745	0.18818	5.82124	7.02516
GO:0071300	cellular response to retinoic acid	8	659	78	19181	0.00810668	0.18818	2.98525	6.94667
GO:0043551	regulation of phosphatidylinositol 3-kinase activity	3	659	10	19181	0.00822042	0.18818	8.73187	6.92657
GO:0032964	collagen biosynthetic process	3	659	10	19181	0.00822042	0.18818	8.73187	6.92657
GO:0051006	positive regulation of lipoprotein lipase activity	3	659	10	19181	0.00822042	0.18818	8.73187	6.92657
GO:0032000	positive regulation of fatty acid beta-oxidation	3	659	10	19181	0.00822042	0.18818	8.73187	6.92657
GO:0042308	negative regulation of protein import into nucleus	3	659	10	19181	0.00822042	0.18818	8.73187	6.92657
GO:0046325	negative regulation of glucose import	3	659	10	19181	0.00822042	0.18818	8.73187	6.92657
GO:0045600	positive regulation of fat cell differentiation	6	659	47	19181	0.00825088	0.18818	3.71569	6.92124
GO:0048545	response to steroid hormone	6	659	47	19181	0.00825088	0.18818	3.71569	6.92124
GO:0045671	negative regulation of osteoclast differentiation	5	659	33	19181	0.00826079	0.18818	4.41003	6.91951
GO:0070374	positive regulation of ERK1 and ERK2 cascade	12	659	150	19181	0.00858967	0.18818	2.3285	6.86318
GO:0001525	angiogenesis	19	659	290	19181	0.00877563	0.18818	1.90696	6.83228
GO:0031334	positive regulation of protein complex assembly	4	659	21	19181	0.00890129	0.18818	5.54404	6.81177
GO:0002548	monocyte chemotaxis	4	659	21	19181	0.00890129	0.18818	5.54404	6.81177
GO:0010875	positive regulation of cholesterol efflux	4	659	21	19181	0.00890129	0.18818	5.54404	6.81177
GO:0006801	superoxide metabolic process	4	659	21	19181	0.00890129	0.18818	5.54404	6.81177
GO:0018149	peptide cross-linking	4	659	21	19181	0.00890129	0.18818	5.54404	6.81177
GO:0000302	response to reactive oxygen species	6	659	49	19181	0.00984861	0.18818	3.56403	6.66586
GO:0006979	response to oxidative stress	12	659	153	19181	0.00985284	0.18818	2.28284	6.66524
GO:0045444	fat cell differentiation	7	659	65	19181	0.0102032	0.18818	3.13452	6.61483
GO:0046470	phosphatidylcholine metabolic process	3	659	11	19181	0.0102049	0.18818	7.93806	6.61459
GO:0001542	ovulation from ovarian follicle	3	659	11	19181	0.0102049	0.18818	7.93806	6.61459
GO:2000543	positive regulation of gastrulation	3	659	11	19181	0.0102049	0.18818	7.93806	6.61459
GO:0060346	bone trabecula formation	3	659	11	19181	0.0102049	0.18818	7.93806	6.61459
GO:0051222	positive regulation of protein transport	3	659	11	19181	0.0102049	0.18818	7.93806	6.61459
GO:0051453	regulation of intracellular pH	4	659	22	19181	0.0102455	0.18818	5.29204	6.60886
GO:0051894	positive regulation of focal adhesion assembly	4	659	22	19181	0.0102455	0.18818	5.29204	6.60886
GO:0043536	positive regulation of blood vessel endothelial cell migration	4	659	22	19181	0.0102455	0.18818	5.29204	6.60886
GO:0001895	retina homeostasis	5	659	35	19181	0.0102514	0.18818	4.15803	6.60803
GO:0017144	drug metabolic process	5	659	35	19181	0.0102514	0.18818	4.15803	6.60803
GO:0044691	tooth eruption	2	659	3	19181	0.0103604	0.18818	19.4041	6.59277
GO:2000041	negative regulation of planar cell polarity pathway involved in axis elongation	2	659	3	19181	0.0103604	0.18818	19.4041	6.59277
GO:0048625	myoblast fate commitment	2	659	3	19181	0.0103604	0.18818	19.4041	6.59277
GO:0034370	triglyceride-rich lipoprotein particle remodeling	2	659	3	19181	0.0103604	0.18818	19.4041	6.59277
GO:0051531	NFAT protein import into nucleus	2	659	3	19181	0.0103604	0.18818	19.4041	6.59277
GO:0048698	negative regulation of collateral sprouting in absence of injury	2	659	3	19181	0.0103604	0.18818	19.4041	6.59277
GO:0015842	synaptic vesicle amine transport	2	659	3	19181	0.0103604	0.18818	19.4041	6.59277
GO:0044209	AMP salvage	2	659	3	19181	0.0103604	0.18818	19.4041	6.59277
GO:0045939	negative regulation of steroid metabolic process	2	659	3	19181	0.0103604	0.18818	19.4041	6.59277
GO:0036465	synaptic vesicle recycling	2	659	3	19181	0.0103604	0.18818	19.4041	6.59277
GO:0070980	biphenyl catabolic process	2	659	3	19181	0.0103604	0.18818	19.4041	6.59277
GO:0071306	cellular response to vitamin E	2	659	3	19181	0.0103604	0.18818	19.4041	6.59277
GO:0023052	signaling	2	659	3	19181	0.0103604	0.18818	19.4041	6.59277
GO:0046395	carboxylic acid catabolic process	2	659	3	19181	0.0103604	0.18818	19.4041	6.59277
GO:0006789	bilirubin conjugation	2	659	3	19181	0.0103604	0.18818	19.4041	6.59277
GO:0052314	phytoalexin metabolic process	2	659	3	19181	0.0103604	0.18818	19.4041	6.59277
GO:1900138	negative regulation of phospholipase A2 activity	2	659	3	19181	0.0103604	0.18818	19.4041	6.59277
GO:0032800	receptor biosynthetic process	2	659	3	19181	0.0103604	0.18818	19.4041	6.59277
GO:0009414	response to water deprivation	2	659	3	19181	0.0103604	0.18818	19.4041	6.59277
GO:0001889	liver development	10	659	117	19181	0.0104364	0.188329	2.48771	6.58223
GO:0008286	insulin receptor signaling pathway	13	659	174	19181	0.0106298	0.189361	2.1746	6.55574
GO:0044237	cellular metabolic process	13	659	174	19181	0.0106298	0.189361	2.1746	6.55574
GO:0043525	positive regulation of neuron apoptotic process	6	659	51	19181	0.0116546	0.206293	3.42426	6.42296
GO:0042632	cholesterol homeostasis	7	659	67	19181	0.0117707	0.20703	3.04095	6.40866
GO:0006935	chemotaxis	12	659	158	19181	0.0122718	0.213309	2.2106	6.34851
GO:1902533	positive regulation of intracellular signal transduction	3	659	12	19181	0.0124428	0.213309	7.27656	6.32854
GO:0050691	regulation of defense response to virus by host	3	659	12	19181	0.0124428	0.213309	7.27656	6.32854
GO:0031960	response to corticosteroid	3	659	12	19181	0.0124428	0.213309	7.27656	6.32854
GO:0050918	positive chemotaxis	5	659	37	19181	0.0125473	0.213309	3.93327	6.31647
GO:0055072	iron ion homeostasis	6	659	52	19181	0.0126397	0.213309	3.35841	6.3059
GO:0015992	proton transport	8	659	85	19181	0.0126927	0.213309	2.73941	6.29985
GO:0014003	oligodendrocyte development	4	659	24	19181	0.0133115	0.213309	4.85104	6.23118
GO:0042326	negative regulation of phosphorylation	4	659	24	19181	0.0133115	0.213309	4.85104	6.23118
GO:0050850	positive regulation of calcium-mediated signaling	4	659	24	19181	0.0133115	0.213309	4.85104	6.23118
GO:0006641	triglyceride metabolic process	5	659	38	19181	0.0138158	0.213309	3.82977	6.17754
GO:0006629	lipid metabolic process	30	659	552	19181	0.0146599	0.213309	1.58186	6.09198
GO:0090179	planar cell polarity pathway involved in neural tube closure	3	659	13	19181	0.0149388	0.213309	6.71682	6.06479
GO:0009268	response to pH	3	659	13	19181	0.0149388	0.213309	6.71682	6.06479
GO:0002003	angiotensin maturation	3	659	13	19181	0.0149388	0.213309	6.71682	6.06479
GO:0070997	neuron death	3	659	13	19181	0.0149388	0.213309	6.71682	6.06479
GO:0071901	negative regulation of protein serine/threonine kinase activity	4	659	25	19181	0.0150405	0.213309	4.657	6.055
GO:0070542	response to fatty acid	4	659	25	19181	0.0150405	0.213309	4.657	6.055
GO:0015986	ATP synthesis coupled proton transport	4	659	25	19181	0.0150405	0.213309	4.657	6.055
GO:0006363	termination of RNA polymerase I transcription	5	659	39	19181	0.0151675	0.213309	3.73157	6.04287
GO:0051928	positive regulation of calcium ion transport	5	659	39	19181	0.0151675	0.213309	3.73157	6.04287
GO:2000483	negative regulation of interleukin-8 secretion	2	659	4	19181	0.015198	0.213309	14.5531	6.03998
GO:0048619	embryonic hindgut morphogenesis	2	659	4	19181	0.015198	0.213309	14.5531	6.03998
GO:0090116	C-5 methylation of cytosine	2	659	4	19181	0.015198	0.213309	14.5531	6.03998
GO:0032119	sequestering of zinc ion	2	659	4	19181	0.015198	0.213309	14.5531	6.03998
GO:0090175	regulation of establishment of planar polarity	2	659	4	19181	0.015198	0.213309	14.5531	6.03998
GO:2000546	positive regulation of endothelial cell chemotaxis to fibroblast growth factor	2	659	4	19181	0.015198	0.213309	14.5531	6.03998
GO:2000105	positive regulation of DNA-dependent DNA replication	2	659	4	19181	0.015198	0.213309	14.5531	6.03998
GO:0006538	glutamate catabolic process	2	659	4	19181	0.015198	0.213309	14.5531	6.03998
GO:0006542	glutamine biosynthetic process	2	659	4	19181	0.015198	0.213309	14.5531	6.03998
GO:0002005	angiotensin catabolic process in blood	2	659	4	19181	0.015198	0.213309	14.5531	6.03998
GO:0002793	positive regulation of peptide secretion	2	659	4	19181	0.015198	0.213309	14.5531	6.03998
GO:0050779	RNA destabilization	2	659	4	19181	0.015198	0.213309	14.5531	6.03998
GO:2001274	negative regulation of glucose import in response to insulin stimulus	2	659	4	19181	0.015198	0.213309	14.5531	6.03998
GO:0071621	granulocyte chemotaxis	2	659	4	19181	0.015198	0.213309	14.5531	6.03998
GO:0010693	negative regulation of alkaline phosphatase activity	2	659	4	19181	0.015198	0.213309	14.5531	6.03998
GO:0034445	negative regulation of plasma lipoprotein particle oxidation	2	659	4	19181	0.015198	0.213309	14.5531	6.03998
GO:0030573	bile acid catabolic process	2	659	4	19181	0.015198	0.213309	14.5531	6.03998
GO:0030538	embryonic genitalia morphogenesis	2	659	4	19181	0.015198	0.213309	14.5531	6.03998
GO:0060912	cardiac cell fate specification	2	659	4	19181	0.015198	0.213309	14.5531	6.03998
GO:0071456	cellular response to hypoxia	10	659	126	19181	0.0162414	0.226808	2.31002	5.94418
GO:0044255	cellular lipid metabolic process	13	659	185	19181	0.0163982	0.227853	2.0453	5.93032
GO:0006362	transcription elongation from RNA polymerase I promoter	5	659	40	19181	0.0166047	0.228438	3.63828	5.91227
GO:0031667	response to nutrient levels	5	659	40	19181	0.0166047	0.228438	3.63828	5.91227
GO:0009235	cobalamin metabolic process	4	659	26	19181	0.0169046	0.228896	4.47788	5.88644
GO:0019229	regulation of vasoconstriction	4	659	26	19181	0.0169046	0.228896	4.47788	5.88644
GO:0051881	regulation of mitochondrial membrane potential	4	659	26	19181	0.0169046	0.228896	4.47788	5.88644
GO:0051384	response to glucocorticoid	8	659	90	19181	0.0169675	0.228896	2.58722	5.88109
GO:0045780	positive regulation of bone resorption	3	659	14	19181	0.0176961	0.233069	6.23705	5.82042
GO:0033700	phospholipid efflux	3	659	14	19181	0.0176961	0.233069	6.23705	5.82042
GO:0043129	surfactant homeostasis	3	659	14	19181	0.0176961	0.233069	6.23705	5.82042
GO:0043508	negative regulation of JUN kinase activity	3	659	14	19181	0.0176961	0.233069	6.23705	5.82042
GO:0070208	protein heterotrimerization	3	659	14	19181	0.0176961	0.233069	6.23705	5.82042
GO:0006869	lipid transport	10	659	128	19181	0.0178036	0.233379	2.27392	5.81168
GO:0008543	fibroblast growth factor receptor signaling pathway	14	659	208	19181	0.0180099	0.234127	1.95907	5.79506
GO:0030162	regulation of proteolysis	5	659	41	19181	0.0181293	0.234127	3.54954	5.78553
GO:0043491	protein kinase B signaling	5	659	41	19181	0.0181293	0.234127	3.54954	5.78553
GO:0009267	cellular response to starvation	6	659	57	19181	0.0184479	0.234127	3.06381	5.7604
GO:0016055	Wnt signaling pathway	15	659	230	19181	0.0187551	0.234127	1.89823	5.73657
GO:0032869	cellular response to insulin stimulus	8	659	92	19181	0.018937	0.234127	2.53098	5.72265
GO:0001974	blood vessel remodeling	5	659	42	19181	0.0197433	0.234127	3.46503	5.66249
GO:0032760	positive regulation of tumor necrosis factor production	5	659	42	19181	0.0197433	0.234127	3.46503	5.66249
GO:0006361	transcription initiation from RNA polymerase I promoter	5	659	42	19181	0.0197433	0.234127	3.46503	5.66249
GO:0006360	transcription from RNA polymerase I promoter	5	659	42	19181	0.0197433	0.234127	3.46503	5.66249
GO:0001523	retinoid metabolic process	7	659	75	19181	0.0197926	0.234127	2.71658	5.6589
GO:0045722	positive regulation of gluconeogenesis	3	659	15	19181	0.0207167	0.234127	5.82124	5.59306
GO:0060038	cardiac muscle cell proliferation	3	659	15	19181	0.0207167	0.234127	5.82124	5.59306
GO:0050901	leukocyte tethering or rolling	3	659	15	19181	0.0207167	0.234127	5.82124	5.59306
GO:0040037	negative regulation of fibroblast growth factor receptor signaling pathway	3	659	15	19181	0.0207167	0.234127	5.82124	5.59306
GO:0042246	tissue regeneration	3	659	15	19181	0.0207167	0.234127	5.82124	5.59306
GO:0050872	white fat cell differentiation	3	659	15	19181	0.0207167	0.234127	5.82124	5.59306
GO:0033634	positive regulation of cell-cell adhesion mediated by integrin	2	659	5	19181	0.0208094	0.234127	11.6425	5.58662
GO:0010873	positive regulation of cholesterol esterification	2	659	5	19181	0.0208094	0.234127	11.6425	5.58662
GO:0061589	calcium activated phosphatidylserine scrambling	2	659	5	19181	0.0208094	0.234127	11.6425	5.58662
GO:0010891	negative regulation of sequestering of triglyceride	2	659	5	19181	0.0208094	0.234127	11.6425	5.58662
GO:0032534	regulation of microvillus assembly	2	659	5	19181	0.0208094	0.234127	11.6425	5.58662
GO:0043243	positive regulation of protein complex disassembly	2	659	5	19181	0.0208094	0.234127	11.6425	5.58662
GO:0051552	flavone metabolic process	2	659	5	19181	0.0208094	0.234127	11.6425	5.58662
GO:0071073	positive regulation of phospholipid biosynthetic process	2	659	5	19181	0.0208094	0.234127	11.6425	5.58662
GO:0030300	regulation of intestinal cholesterol absorption	2	659	5	19181	0.0208094	0.234127	11.6425	5.58662
GO:0009605	response to external stimulus	2	659	5	19181	0.0208094	0.234127	11.6425	5.58662
GO:0019836	hemolysis by symbiont of host erythrocytes	2	659	5	19181	0.0208094	0.234127	11.6425	5.58662
GO:0046684	response to pyrethroid	2	659	5	19181	0.0208094	0.234127	11.6425	5.58662
GO:0043308	eosinophil degranulation	2	659	5	19181	0.0208094	0.234127	11.6425	5.58662
GO:0033026	negative regulation of mast cell apoptotic process	2	659	5	19181	0.0208094	0.234127	11.6425	5.58662
GO:1900086	positive regulation of peptidyl-tyrosine autophosphorylation	2	659	5	19181	0.0208094	0.234127	11.6425	5.58662
GO:0042427	serotonin biosynthetic process	2	659	5	19181	0.0208094	0.234127	11.6425	5.58662
GO:0070668	positive regulation of mast cell proliferation	2	659	5	19181	0.0208094	0.234127	11.6425	5.58662
GO:0001878	response to yeast	2	659	5	19181	0.0208094	0.234127	11.6425	5.58662
GO:0042738	exogenous drug catabolic process	4	659	28	19181	0.0210491	0.235869	4.15803	5.5701
GO:0032024	positive regulation of insulin secretion	5	659	43	19181	0.0214485	0.238422	3.38444	5.54298
GO:1901215	negative regulation of neuron death	5	659	43	19181	0.0214485	0.238422	3.38444	5.54298
GO:0032526	response to retinoic acid	6	659	60	19181	0.0226898	0.251215	2.91062	5.46181
GO:0007595	lactation	5	659	44	19181	0.0232465	0.254339	3.30753	5.42684
GO:0060325	face morphogenesis	5	659	44	19181	0.0232465	0.254339	3.30753	5.42684
GO:0030514	negative regulation of BMP signaling pathway	5	659	44	19181	0.0232465	0.254339	3.30753	5.42684
GO:0007623	circadian rhythm	9	659	115	19181	0.023536	0.255495	2.27788	5.40898
GO:0050821	protein stabilization	9	659	115	19181	0.023536	0.255495	2.27788	5.40898
GO:0060218	hematopoietic stem cell differentiation	3	659	16	19181	0.0240015	0.257897	5.45742	5.38073
GO:0033762	response to glucagon	3	659	16	19181	0.0240015	0.257897	5.45742	5.38073
GO:0009405	pathogenesis	19	659	325	19181	0.0240357	0.257897	1.70159	5.37868
GO:0050873	brown fat cell differentiation	5	659	45	19181	0.0251388	0.264919	3.23402	5.31394
GO:0006357	regulation of transcription from RNA polymerase II promoter	29	659	557	19181	0.0257211	0.264919	1.5154	5.2809
GO:0006956	complement activation	4	659	30	19181	0.0257638	0.264919	3.88083	5.27851
GO:0010811	positive regulation of cell-substrate adhesion	6	659	62	19181	0.0258544	0.264919	2.81673	5.27345
GO:0031394	positive regulation of prostaglandin biosynthetic process	2	659	6	19181	0.0271378	0.264919	9.70207	5.20356
GO:0007598	blood coagulation, extrinsic pathway	2	659	6	19181	0.0271378	0.264919	9.70207	5.20356
GO:0033210	leptin-mediated signaling pathway	2	659	6	19181	0.0271378	0.264919	9.70207	5.20356
GO:0006824	cobalt ion transport	2	659	6	19181	0.0271378	0.264919	9.70207	5.20356
GO:0061591	calcium activated galactosylceramide scrambling	2	659	6	19181	0.0271378	0.264919	9.70207	5.20356
GO:0006101	citrate metabolic process	2	659	6	19181	0.0271378	0.264919	9.70207	5.20356
GO:0061590	calcium activated phosphatidylcholine scrambling	2	659	6	19181	0.0271378	0.264919	9.70207	5.20356
GO:1901727	positive regulation of histone deacetylase activity	2	659	6	19181	0.0271378	0.264919	9.70207	5.20356
GO:0043615	astrocyte cell migration	2	659	6	19181	0.0271378	0.264919	9.70207	5.20356
GO:0034384	high-density lipoprotein particle clearance	2	659	6	19181	0.0271378	0.264919	9.70207	5.20356
GO:0034382	chylomicron remnant clearance	2	659	6	19181	0.0271378	0.264919	9.70207	5.20356
GO:0046545	development of primary female sexual characteristics	2	659	6	19181	0.0271378	0.264919	9.70207	5.20356
GO:0060732	positive regulation of inositol phosphate biosynthetic process	2	659	6	19181	0.0271378	0.264919	9.70207	5.20356
GO:0032417	positive regulation of sodium:proton antiporter activity	2	659	6	19181	0.0271378	0.264919	9.70207	5.20356
GO:0032411	positive regulation of transporter activity	2	659	6	19181	0.0271378	0.264919	9.70207	5.20356
GO:1901838	positive regulation of transcription of nuclear large rRNA transcript from RNA polymerase I promoter	2	659	6	19181	0.0271378	0.264919	9.70207	5.20356
GO:0003081	regulation of systemic arterial blood pressure by renin-angiotensin	2	659	6	19181	0.0271378	0.264919	9.70207	5.20356
GO:0071638	negative regulation of monocyte chemotactic protein-1 production	2	659	6	19181	0.0271378	0.264919	9.70207	5.20356
GO:0031622	positive regulation of fever generation	2	659	6	19181	0.0271378	0.264919	9.70207	5.20356
GO:0032864	activation of Cdc42 GTPase activity	2	659	6	19181	0.0271378	0.264919	9.70207	5.20356
GO:0002281	macrophage activation involved in immune response	2	659	6	19181	0.0271378	0.264919	9.70207	5.20356
GO:0042542	response to hydrogen peroxide	6	659	63	19181	0.0275411	0.264919	2.77202	5.18227
GO:0050930	induction of positive chemotaxis	3	659	17	19181	0.0275501	0.264919	5.13639	5.1818
GO:0043122	regulation of I-kappaB kinase/NF-kappaB signaling	3	659	17	19181	0.0275501	0.264919	5.13639	5.1818
GO:0009116	nucleoside metabolic process	3	659	17	19181	0.0275501	0.264919	5.13639	5.1818
GO:0030502	negative regulation of bone mineralization	3	659	17	19181	0.0275501	0.264919	5.13639	5.1818
GO:0048041	focal adhesion assembly	4	659	31	19181	0.0283395	0.271571	3.75564	5.14104
GO:0035914	skeletal muscle cell differentiation	5	659	47	19181	0.0292122	0.277888	3.09641	5.09729
GO:0071407	cellular response to organic cyclic compound	6	659	64	19181	0.0292987	0.277888	2.72871	5.09302
GO:0051403	stress-activated MAPK cascade	6	659	64	19181	0.0292987	0.277888	2.72871	5.09302
GO:0006654	phosphatidic acid biosynthetic process	4	659	32	19181	0.0310626	0.291483	3.63828	5.00868
GO:0006283	transcription-coupled nucleotide-excision repair	6	659	65	19181	0.0311282	0.291483	2.68673	5.00563
GO:0060071	Wnt signaling pathway, planar cell polarity pathway	3	659	18	19181	0.0313614	0.291483	4.85104	4.99487
GO:0072358	cardiovascular system development	3	659	18	19181	0.0313614	0.291483	4.85104	4.99487
GO:2001241	positive regulation of extrinsic apoptotic signaling pathway in absence of ligand	3	659	18	19181	0.0313614	0.291483	4.85104	4.99487
GO:0010628	positive regulation of gene expression	16	659	269	19181	0.0315416	0.292181	1.73123	4.9866
GO:0010033	response to organic substance	9	659	122	19181	0.0319853	0.293635	2.14718	4.96645
GO:0051897	positive regulation of protein kinase B signaling	8	659	103	19181	0.0327378	0.293635	2.26068	4.9329
GO:0043406	positive regulation of MAP kinase activity	6	659	66	19181	0.0330305	0.293635	2.64602	4.92006
GO:0048010	vascular endothelial growth factor receptor signaling pathway	9	659	123	19181	0.0333434	0.293635	2.12972	4.90645
GO:0015991	ATP hydrolysis coupled proton transport	4	659	33	19181	0.033934	0.293635	3.52803	4.88112
GO:0045760	positive regulation of action potential	2	659	7	19181	0.0341289	0.293635	8.31606	4.87286
GO:0045723	positive regulation of fatty acid biosynthetic process	2	659	7	19181	0.0341289	0.293635	8.31606	4.87286
GO:0042904	9-cis-retinoic acid biosynthetic process	2	659	7	19181	0.0341289	0.293635	8.31606	4.87286
GO:0019530	taurine metabolic process	2	659	7	19181	0.0341289	0.293635	8.31606	4.87286
GO:0009792	embryo development ending in birth or egg hatching	2	659	7	19181	0.0341289	0.293635	8.31606	4.87286
GO:0001936	regulation of endothelial cell proliferation	2	659	7	19181	0.0341289	0.293635	8.31606	4.87286
GO:0006564	L-serine biosynthetic process	2	659	7	19181	0.0341289	0.293635	8.31606	4.87286
GO:0006563	L-serine metabolic process	2	659	7	19181	0.0341289	0.293635	8.31606	4.87286
GO:0032099	negative regulation of appetite	2	659	7	19181	0.0341289	0.293635	8.31606	4.87286
GO:1902108	regulation of mitochondrial membrane permeability involved in apoptotic process	2	659	7	19181	0.0341289	0.293635	8.31606	4.87286
GO:0017183	peptidyl-diphthamide biosynthetic process from peptidyl-histidine	2	659	7	19181	0.0341289	0.293635	8.31606	4.87286
GO:0032374	regulation of cholesterol transport	2	659	7	19181	0.0341289	0.293635	8.31606	4.87286
GO:0046219	indolalkylamine biosynthetic process	2	659	7	19181	0.0341289	0.293635	8.31606	4.87286
GO:0071294	cellular response to zinc ion	2	659	7	19181	0.0341289	0.293635	8.31606	4.87286
GO:0061154	endothelial tube morphogenesis	2	659	7	19181	0.0341289	0.293635	8.31606	4.87286
GO:0048597	post-embryonic camera-type eye morphogenesis	2	659	7	19181	0.0341289	0.293635	8.31606	4.87286
GO:0050862	positive regulation of T cell receptor signaling pathway	2	659	7	19181	0.0341289	0.293635	8.31606	4.87286
GO:0043085	positive regulation of catalytic activity	7	659	85	19181	0.0343582	0.294696	2.39698	4.8632
GO:0007597	blood coagulation, intrinsic pathway	3	659	19	19181	0.0354333	0.30021	4.59572	4.81875
GO:0007625	grooming behavior	3	659	19	19181	0.0354333	0.30021	4.59572	4.81875
GO:0006750	glutathione biosynthetic process	3	659	19	19181	0.0354333	0.30021	4.59572	4.81875
GO:0032836	glomerular basement membrane development	3	659	19	19181	0.0354333	0.30021	4.59572	4.81875
GO:0021915	neural tube development	5	659	50	19181	0.0360614	0.304604	2.91062	4.7934
GO:0061098	positive regulation of protein tyrosine kinase activity	4	659	34	19181	0.0369544	0.311118	3.42426	4.75811
GO:0050727	regulation of inflammatory response	6	659	68	19181	0.0370565	0.311118	2.5682	4.75413
GO:0006919	activation of cysteine-type endopeptidase activity involved in apoptotic process	8	659	107	19181	0.0391112	0.323044	2.17617	4.67627
GO:0043691	reverse cholesterol transport	3	659	20	19181	0.0397628	0.323044	4.36593	4.65244
GO:0019370	leukotriene biosynthetic process	3	659	20	19181	0.0397628	0.323044	4.36593	4.65244
GO:0071385	cellular response to glucocorticoid stimulus	3	659	20	19181	0.0397628	0.323044	4.36593	4.65244
GO:0001654	eye development	4	659	35	19181	0.0401241	0.323044	3.32643	4.63939
GO:0006094	gluconeogenesis	5	659	52	19181	0.0411311	0.323044	2.79868	4.60363
GO:0006120	mitochondrial electron transport, NADH to ubiquinone	5	659	52	19181	0.0411311	0.323044	2.79868	4.60363
GO:0009611	response to wounding	6	659	70	19181	0.0413827	0.323044	2.49482	4.59483
GO:0014068	positive regulation of phosphatidylinositol 3-kinase signaling	6	659	70	19181	0.0413827	0.323044	2.49482	4.59483
GO:0009838	abscission	2	659	8	19181	0.0417317	0.323044	7.27656	4.58271
GO:0001504	neurotransmitter uptake	2	659	8	19181	0.0417317	0.323044	7.27656	4.58271
GO:0048245	eosinophil chemotaxis	2	659	8	19181	0.0417317	0.323044	7.27656	4.58271
GO:1902430	negative regulation of beta-amyloid formation	2	659	8	19181	0.0417317	0.323044	7.27656	4.58271
GO:0032502	developmental process	2	659	8	19181	0.0417317	0.323044	7.27656	4.58271
GO:0097264	self proteolysis	2	659	8	19181	0.0417317	0.323044	7.27656	4.58271
GO:0010155	regulation of proton transport	2	659	8	19181	0.0417317	0.323044	7.27656	4.58271
GO:0006927	transformed cell apoptotic process	2	659	8	19181	0.0417317	0.323044	7.27656	4.58271
GO:0030299	intestinal cholesterol absorption	2	659	8	19181	0.0417317	0.323044	7.27656	4.58271
GO:0060706	cell differentiation involved in embryonic placenta development	2	659	8	19181	0.0417317	0.323044	7.27656	4.58271
GO:0050792	regulation of viral process	2	659	8	19181	0.0417317	0.323044	7.27656	4.58271
GO:0046638	positive regulation of alpha-beta T cell differentiation	2	659	8	19181	0.0417317	0.323044	7.27656	4.58271
GO:0090331	negative regulation of platelet aggregation	2	659	8	19181	0.0417317	0.323044	7.27656	4.58271
GO:0071312	cellular response to alkaloid	2	659	8	19181	0.0417317	0.323044	7.27656	4.58271
GO:0034142	toll-like receptor 4 signaling pathway	9	659	129	19181	0.0423301	0.323044	2.03067	4.56217
GO:0043392	negative regulation of DNA binding	4	659	36	19181	0.0434433	0.323044	3.23402	4.52472
GO:0050829	defense response to Gram-negative bacterium	4	659	36	19181	0.0434433	0.323044	3.23402	4.52472
GO:0007173	epidermal growth factor receptor signaling pathway	15	659	259	19181	0.0435986	0.323044	1.68569	4.51957
GO:0050731	positive regulation of peptidyl-tyrosine phosphorylation	7	659	90	19181	0.0437664	0.323044	2.26382	4.51403
GO:0042127	regulation of cell proliferation	14	659	237	19181	0.0438977	0.323044	1.71935	4.50971
GO:0035567	non-canonical Wnt signaling pathway	3	659	21	19181	0.0443464	0.323044	4.15803	4.49504
GO:0070328	triglyceride homeostasis	3	659	21	19181	0.0443464	0.323044	4.15803	4.49504
GO:0045921	positive regulation of exocytosis	3	659	21	19181	0.0443464	0.323044	4.15803	4.49504
GO:0030214	hyaluronan catabolic process	3	659	21	19181	0.0443464	0.323044	4.15803	4.49504
GO:0042311	vasodilation	3	659	21	19181	0.0443464	0.323044	4.15803	4.49504
GO:0006778	porphyrin-containing compound metabolic process	3	659	21	19181	0.0443464	0.323044	4.15803	4.49504
GO:0007420	brain development	15	659	260	19181	0.0447409	0.323044	1.67921	4.48226
GO:0033572	transferrin transport	4	659	37	19181	0.0469118	0.323044	3.14662	4.41391
GO:0014070	response to organic cyclic compound	10	659	153	19181	0.047579	0.323044	1.90237	4.39353
GO:0030307	positive regulation of cell growth	7	659	92	19181	0.0479503	0.323044	2.2146	4.38232
GO:0006310	DNA recombination	8	659	112	19181	0.0481731	0.323044	2.07902	4.37563
GO:0030111	regulation of Wnt signaling pathway	3	659	22	19181	0.0491799	0.323044	3.96903	4.34579
GO:2001237	negative regulation of extrinsic apoptotic signaling pathway	5	659	55	19181	0.0495028	0.323044	2.64602	4.33635
GO:0045730	respiratory burst	2	659	9	19181	0.0498975	0.323044	6.46805	4.32489
GO:0051099	positive regulation of binding	2	659	9	19181	0.0498975	0.323044	6.46805	4.32489
GO:0009308	amine metabolic process	2	659	9	19181	0.0498975	0.323044	6.46805	4.32489
GO:0097113	alpha-amino-3-hydroxy-5-methyl-4-isoxazole propionate selective glutamate receptor clustering	2	659	9	19181	0.0498975	0.323044	6.46805	4.32489
GO:0048247	lymphocyte chemotaxis	2	659	9	19181	0.0498975	0.323044	6.46805	4.32489
GO:0006111	regulation of gluconeogenesis	2	659	9	19181	0.0498975	0.323044	6.46805	4.32489
GO:0008228	opsonization	2	659	9	19181	0.0498975	0.323044	6.46805	4.32489
GO:2001030	negative regulation of cellular glucuronidation	2	659	9	19181	0.0498975	0.323044	6.46805	4.32489
GO:0052697	xenobiotic glucuronidation	2	659	9	19181	0.0498975	0.323044	6.46805	4.32489
GO:0070327	thyroid hormone transport	2	659	9	19181	0.0498975	0.323044	6.46805	4.32489
GO:0034380	high-density lipoprotein particle assembly	2	659	9	19181	0.0498975	0.323044	6.46805	4.32489
GO:0032471	negative regulation of endoplasmic reticulum calcium ion concentration	2	659	9	19181	0.0498975	0.323044	6.46805	4.32489
GO:0042167	heme catabolic process	2	659	9	19181	0.0498975	0.323044	6.46805	4.32489
GO:0006655	phosphatidylglycerol biosynthetic process	2	659	9	19181	0.0498975	0.323044	6.46805	4.32489
GO:0014012	peripheral nervous system axon regeneration	2	659	9	19181	0.0498975	0.323044	6.46805	4.32489
GO:0046632	alpha-beta T cell differentiation	2	659	9	19181	0.0498975	0.323044	6.46805	4.32489
GO:0035767	endothelial cell chemotaxis	2	659	9	19181	0.0498975	0.323044	6.46805	4.32489
GO:0010642	negative regulation of platelet-derived growth factor receptor signaling pathway	2	659	9	19181	0.0498975	0.323044	6.46805	4.32489
GO:0010818	T cell chemotaxis	2	659	9	19181	0.0498975	0.323044	6.46805	4.32489
GO:0051901	positive regulation of mitochondrial depolarization	2	659	9	19181	0.0498975	0.323044	6.46805	4.32489
GO:0032289	central nervous system myelin formation	2	659	9	19181	0.0498975	0.323044	6.46805	4.32489
GO:0031102	neuron projection regeneration	2	659	9	19181	0.0498975	0.323044	6.46805	4.32489
GO:0006469	negative regulation of protein kinase activity	7	659	93	19181	0.0501341	0.323044	2.19079	4.31806
GO:0038124	toll-like receptor TLR6:TLR2 signaling pathway	7	659	93	19181	0.0501341	0.323044	2.19079	4.31806
GO:0038123	toll-like receptor TLR1:TLR2 signaling pathway	7	659	93	19181	0.0501341	0.323044	2.19079	4.31806
GO:2000379	positive regulation of reactive oxygen species metabolic process	4	659	38	19181	0.0505291	0.323044	3.06381	4.30674
GO:0048661	positive regulation of smooth muscle cell proliferation	6	659	74	19181	0.050953	0.323044	2.35996	4.29469
GO:0006661	phosphatidylinositol biosynthetic process	6	659	74	19181	0.050953	0.323044	2.35996	4.29469
GO:0008202	steroid metabolic process	9	659	134	19181	0.050958	0.323044	1.9549	4.29455
GO:0009615	response to virus	11	659	177	19181	0.0517901	0.323044	1.80886	4.27118
GO:0034641	cellular nitrogen compound metabolic process	13	659	221	19181	0.0519492	0.323044	1.71213	4.26675
GO:0006412	translation	22	659	429	19181	0.0521474	0.323044	1.49263	4.26126
GO:0006415	translational termination	10	659	156	19181	0.0525918	0.323044	1.86578	4.24902
GO:0022617	extracellular matrix disassembly	10	659	156	19181	0.0525918	0.323044	1.86578	4.24902
GO:0090090	negative regulation of canonical Wnt signaling pathway	11	659	178	19181	0.0533991	0.323044	1.7987	4.22704
GO:0006885	regulation of pH	3	659	23	19181	0.0542583	0.323044	3.79646	4.20401
GO:0016338	calcium-independent cell-cell adhesion via plasma membrane cell-adhesion molecules	3	659	23	19181	0.0542583	0.323044	3.79646	4.20401
GO:0030225	macrophage differentiation	3	659	23	19181	0.0542583	0.323044	3.79646	4.20401
GO:0035418	protein localization to synapse	3	659	23	19181	0.0542583	0.323044	3.79646	4.20401
GO:0035666	TRIF-dependent toll-like receptor signaling pathway	7	659	95	19181	0.054687	0.323044	2.14467	4.19266
GO:0034134	toll-like receptor 2 signaling pathway	7	659	95	19181	0.054687	0.323044	2.14467	4.19266
GO:0045785	positive regulation of cell adhesion	5	659	57	19181	0.0555989	0.323044	2.55318	4.1688
GO:0001938	positive regulation of endothelial cell proliferation	6	659	76	19181	0.0562034	0.323044	2.29786	4.1532
GO:0006413	translational initiation	13	659	225	19181	0.0578183	0.323044	1.68169	4.11233
GO:0045071	negative regulation of viral genome replication	4	659	40	19181	0.0582073	0.323044	2.91062	4.10266
GO:0008652	cellular amino acid biosynthetic process	4	659	40	19181	0.0582073	0.323044	2.91062	4.10266
GO:2001244	positive regulation of intrinsic apoptotic signaling pathway	4	659	40	19181	0.0582073	0.323044	2.91062	4.10266
GO:0070365	hepatocyte differentiation	2	659	10	19181	0.0585803	0.323044	5.82124	4.09344
GO:2001028	positive regulation of endothelial cell chemotaxis	2	659	10	19181	0.0585803	0.323044	5.82124	4.09344
GO:0051533	positive regulation of NFAT protein import into nucleus	2	659	10	19181	0.0585803	0.323044	5.82124	4.09344
GO:0030728	ovulation	2	659	10	19181	0.0585803	0.323044	5.82124	4.09344
GO:0010544	negative regulation of platelet activation	2	659	10	19181	0.0585803	0.323044	5.82124	4.09344
GO:0045922	negative regulation of fatty acid metabolic process	2	659	10	19181	0.0585803	0.323044	5.82124	4.09344
GO:0046689	response to mercury ion	2	659	10	19181	0.0585803	0.323044	5.82124	4.09344
GO:0051354	negative regulation of oxidoreductase activity	2	659	10	19181	0.0585803	0.323044	5.82124	4.09344
GO:0045636	positive regulation of melanocyte differentiation	2	659	10	19181	0.0585803	0.323044	5.82124	4.09344
GO:0042423	catecholamine biosynthetic process	2	659	10	19181	0.0585803	0.323044	5.82124	4.09344
GO:0016441	posttranscriptional gene silencing	2	659	10	19181	0.0585803	0.323044	5.82124	4.09344
GO:0032873	negative regulation of stress-activated MAPK cascade	2	659	10	19181	0.0585803	0.323044	5.82124	4.09344
GO:0045732	positive regulation of protein catabolic process	6	659	77	19181	0.0589457	0.323044	2.26802	4.08447
GO:0045814	negative regulation of gene expression, epigenetic	6	659	77	19181	0.0589457	0.323044	2.26802	4.08447
GO:0010906	regulation of glucose metabolic process	3	659	24	19181	0.0595762	0.323044	3.63828	4.06912
GO:0043277	apoptotic cell clearance	3	659	24	19181	0.0595762	0.323044	3.63828	4.06912
GO:0042574	retinal metabolic process	3	659	24	19181	0.0595762	0.323044	3.63828	4.06912
GO:0072332	intrinsic apoptotic signaling pathway by p53 class mediator	3	659	24	19181	0.0595762	0.323044	3.63828	4.06912
GO:0032793	positive regulation of CREB transcription factor activity	3	659	24	19181	0.0595762	0.323044	3.63828	4.06912
GO:0019083	viral transcription	11	659	182	19181	0.0601666	0.323044	1.75917	4.05489
GO:0050434	positive regulation of viral transcription	5	659	59	19181	0.0621071	0.323044	2.46663	4.0091
GO:0060548	negative regulation of cell death	5	659	59	19181	0.0621071	0.323044	2.46663	4.0091
GO:0001944	vasculature development	4	659	41	19181	0.0622661	0.323044	2.83963	4.00541
GO:0007032	endosome organization	4	659	41	19181	0.0622661	0.323044	2.83963	4.00541
GO:0034587	piRNA metabolic process	4	659	41	19181	0.0622661	0.323044	2.83963	4.00541
GO:0042593	glucose homeostasis	9	659	140	19181	0.0627348	0.323044	1.87111	3.99459
GO:0045736	negative regulation of cyclin-dependent protein serine/threonine kinase activity	3	659	25	19181	0.065128	0.323044	3.49275	3.94058
GO:0035924	cellular response to vascular endothelial growth factor stimulus	3	659	25	19181	0.065128	0.323044	3.49275	3.94058
GO:0042573	retinoic acid metabolic process	3	659	25	19181	0.065128	0.323044	3.49275	3.94058
GO:0006656	phosphatidylcholine biosynthetic process	3	659	25	19181	0.065128	0.323044	3.49275	3.94058
GO:0010719	negative regulation of epithelial to mesenchymal transition	3	659	25	19181	0.065128	0.323044	3.49275	3.94058
GO:1900087	positive regulation of G1/S transition of mitotic cell cycle	3	659	25	19181	0.065128	0.323044	3.49275	3.94058
GO:0019433	triglyceride catabolic process	3	659	25	19181	0.065128	0.323044	3.49275	3.94058
GO:0018917	fluorene metabolic process	1	659	1	19181	0.0654208	0.323044	29.1062	3.93411
GO:1902512	positive regulation of apoptotic DNA fragmentation	1	659	1	19181	0.0654208	0.323044	29.1062	3.93411
GO:2000486	negative regulation of glutamine transport	1	659	1	19181	0.0654208	0.323044	29.1062	3.93411
GO:0030844	positive regulation of intermediate filament depolymerization	1	659	1	19181	0.0654208	0.323044	29.1062	3.93411
GO:2000057	negative regulation of Wnt signaling pathway involved in digestive tract morphogenesis	1	659	1	19181	0.0654208	0.323044	29.1062	3.93411
GO:0042558	pteridine-containing compound metabolic process	1	659	1	19181	0.0654208	0.323044	29.1062	3.93411
GO:1903672	positive regulation of sprouting angiogenesis	1	659	1	19181	0.0654208	0.323044	29.1062	3.93411
GO:0072175	epithelial tube formation	1	659	1	19181	0.0654208	0.323044	29.1062	3.93411
GO:1903661	positive regulation of complement-dependent cytotoxicity	1	659	1	19181	0.0654208	0.323044	29.1062	3.93411
GO:2000080	negative regulation of canonical Wnt signaling pathway involved in controlling type B pancreatic cell proliferation	1	659	1	19181	0.0654208	0.323044	29.1062	3.93411
GO:1902999	negative regulation of phospholipid efflux	1	659	1	19181	0.0654208	0.323044	29.1062	3.93411
GO:0033686	positive regulation of luteinizing hormone secretion	1	659	1	19181	0.0654208	0.323044	29.1062	3.93411
GO:0097214	positive regulation of lysosomal membrane permeability	1	659	1	19181	0.0654208	0.323044	29.1062	3.93411
GO:1902068	regulation of sphingolipid mediated signaling pathway	1	659	1	19181	0.0654208	0.323044	29.1062	3.93411
GO:0071436	sodium ion export	1	659	1	19181	0.0654208	0.323044	29.1062	3.93411
GO:0032532	regulation of microvillus length	1	659	1	19181	0.0654208	0.323044	29.1062	3.93411
GO:0032976	release of matrix enzymes from mitochondria	1	659	1	19181	0.0654208	0.323044	29.1062	3.93411
GO:1902951	negative regulation of dendritic spine maintenance	1	659	1	19181	0.0654208	0.323044	29.1062	3.93411
GO:1902952	positive regulation of dendritic spine maintenance	1	659	1	19181	0.0654208	0.323044	29.1062	3.93411
GO:1902947	regulation of tau-protein kinase activity	1	659	1	19181	0.0654208	0.323044	29.1062	3.93411
GO:0070346	positive regulation of fat cell proliferation	1	659	1	19181	0.0654208	0.323044	29.1062	3.93411
GO:0042991	transcription factor import into nucleus	1	659	1	19181	0.0654208	0.323044	29.1062	3.93411
GO:0044329	canonical Wnt signaling pathway involved in positive regulation of cell-cell adhesion	1	659	1	19181	0.0654208	0.323044	29.1062	3.93411
GO:0044328	canonical Wnt signaling pathway involved in positive regulation of endothelial cell migration	1	659	1	19181	0.0654208	0.323044	29.1062	3.93411
GO:0044330	canonical Wnt signaling pathway involved in positive regulation of wound healing	1	659	1	19181	0.0654208	0.323044	29.1062	3.93411
GO:0071072	negative regulation of phospholipid biosynthetic process	1	659	1	19181	0.0654208	0.323044	29.1062	3.93411
GO:0044345	stromal-epithelial cell signaling involved in prostate gland development	1	659	1	19181	0.0654208	0.323044	29.1062	3.93411
GO:0001971	negative regulation of activation of membrane attack complex	1	659	1	19181	0.0654208	0.323044	29.1062	3.93411
GO:0048685	negative regulation of collateral sprouting of intact axon in response to injury	1	659	1	19181	0.0654208	0.323044	29.1062	3.93411
GO:0032928	regulation of superoxide anion generation	1	659	1	19181	0.0654208	0.323044	29.1062	3.93411
GO:0001544	initiation of primordial ovarian follicle growth	1	659	1	19181	0.0654208	0.323044	29.1062	3.93411
GO:0001552	ovarian follicle atresia	1	659	1	19181	0.0654208	0.323044	29.1062	3.93411
GO:1990009	retinal cell apoptotic process	1	659	1	19181	0.0654208	0.323044	29.1062	3.93411
GO:0032901	positive regulation of neurotrophin production	1	659	1	19181	0.0654208	0.323044	29.1062	3.93411
GO:0048790	maintenance of presynaptic active zone structure	1	659	1	19181	0.0654208	0.323044	29.1062	3.93411
GO:0014843	growth factor dependent regulation of skeletal muscle satellite cell proliferation	1	659	1	19181	0.0654208	0.323044	29.1062	3.93411
GO:0021503	neural fold bending	1	659	1	19181	0.0654208	0.323044	29.1062	3.93411
GO:0098719	sodium ion import across plasma membrane	1	659	1	19181	0.0654208	0.323044	29.1062	3.93411
GO:0036022	limb joint morphogenesis	1	659	1	19181	0.0654208	0.323044	29.1062	3.93411
GO:0022601	menstrual cycle phase	1	659	1	19181	0.0654208	0.323044	29.1062	3.93411
GO:0014734	skeletal muscle hypertrophy	1	659	1	19181	0.0654208	0.323044	29.1062	3.93411
GO:0032490	detection of molecule of bacterial origin	1	659	1	19181	0.0654208	0.323044	29.1062	3.93411
GO:0097350	neutrophil clearance	1	659	1	19181	0.0654208	0.323044	29.1062	3.93411
GO:0044258	intestinal lipid catabolic process	1	659	1	19181	0.0654208	0.323044	29.1062	3.93411
GO:0090212	negative regulation of establishment of blood-brain barrier	1	659	1	19181	0.0654208	0.323044	29.1062	3.93411
GO:0002037	negative regulation of L-glutamate transport	1	659	1	19181	0.0654208	0.323044	29.1062	3.93411
GO:1902857	positive regulation of nonmotile primary cilium assembly	1	659	1	19181	0.0654208	0.323044	29.1062	3.93411
GO:1900738	positive regulation of phospholipase C-activating G-protein coupled receptor signaling pathway	1	659	1	19181	0.0654208	0.323044	29.1062	3.93411
GO:0090246	convergent extension involved in somitogenesis	1	659	1	19181	0.0654208	0.323044	29.1062	3.93411
GO:0090237	regulation of arachidonic acid secretion	1	659	1	19181	0.0654208	0.323044	29.1062	3.93411
GO:0090298	negative regulation of mitochondrial DNA replication	1	659	1	19181	0.0654208	0.323044	29.1062	3.93411
GO:0060700	regulation of ribonuclease activity	1	659	1	19181	0.0654208	0.323044	29.1062	3.93411
GO:2000287	positive regulation of myotome development	1	659	1	19181	0.0654208	0.323044	29.1062	3.93411
GO:0055073	cadmium ion homeostasis	1	659	1	19181	0.0654208	0.323044	29.1062	3.93411
GO:0045113	regulation of integrin biosynthetic process	1	659	1	19181	0.0654208	0.323044	29.1062	3.93411
GO:2000266	regulation of blood coagulation, intrinsic pathway	1	659	1	19181	0.0654208	0.323044	29.1062	3.93411
GO:0050760	negative regulation of thymidylate synthase biosynthetic process	1	659	1	19181	0.0654208	0.323044	29.1062	3.93411
GO:0003051	angiotensin-mediated drinking behavior	1	659	1	19181	0.0654208	0.323044	29.1062	3.93411
GO:0061048	negative regulation of branching involved in lung morphogenesis	1	659	1	19181	0.0654208	0.323044	29.1062	3.93411
GO:0072366	regulation of cellular ketone metabolic process by positive regulation of transcription from RNA polymerase II promoter	1	659	1	19181	0.0654208	0.323044	29.1062	3.93411
GO:0072363	regulation of glycolytic by positive regulation of transcription from RNA polymerase II promoter	1	659	1	19181	0.0654208	0.323044	29.1062	3.93411
GO:0043366	beta selection	1	659	1	19181	0.0654208	0.323044	29.1062	3.93411
GO:2001264	negative regulation of C-C chemokine binding	1	659	1	19181	0.0654208	0.323044	29.1062	3.93411
GO:2001246	negative regulation of phosphatidylcholine biosynthetic process	1	659	1	19181	0.0654208	0.323044	29.1062	3.93411
GO:0019310	inositol catabolic process	1	659	1	19181	0.0654208	0.323044	29.1062	3.93411
GO:0060697	positive regulation of phospholipid catabolic process	1	659	1	19181	0.0654208	0.323044	29.1062	3.93411
GO:2000758	positive regulation of peptidyl-lysine acetylation	1	659	1	19181	0.0654208	0.323044	29.1062	3.93411
GO:0061394	regulation of transcription from RNA polymerase II promoter in response to arsenic-containing substance	1	659	1	19181	0.0654208	0.323044	29.1062	3.93411
GO:0001777	T cell homeostatic proliferation	1	659	1	19181	0.0654208	0.323044	29.1062	3.93411
GO:0071298	cellular response to L-ascorbic acid	1	659	1	19181	0.0654208	0.323044	29.1062	3.93411
GO:0038133	ERBB2-ERBB3 signaling pathway	1	659	1	19181	0.0654208	0.323044	29.1062	3.93411
GO:0090350	negative regulation of cellular organofluorine metabolic process	1	659	1	19181	0.0654208	0.323044	29.1062	3.93411
GO:0010651	negative regulation of cell communication by electrical coupling	1	659	1	19181	0.0654208	0.323044	29.1062	3.93411
GO:0031652	positive regulation of heat generation	1	659	1	19181	0.0654208	0.323044	29.1062	3.93411
GO:0010635	regulation of mitochondrial fusion	1	659	1	19181	0.0654208	0.323044	29.1062	3.93411
GO:0035411	catenin import into nucleus	1	659	1	19181	0.0654208	0.323044	29.1062	3.93411
GO:1990117	B cell receptor apoptotic signaling pathway	1	659	1	19181	0.0654208	0.323044	29.1062	3.93411
GO:2000376	positive regulation of oxygen metabolic process	1	659	1	19181	0.0654208	0.323044	29.1062	3.93411
GO:0002642	positive regulation of immunoglobulin biosynthetic process	1	659	1	19181	0.0654208	0.323044	29.1062	3.93411
GO:0060547	negative regulation of necrotic cell death	1	659	1	19181	0.0654208	0.323044	29.1062	3.93411
GO:0019341	dibenzo-p-dioxin catabolic process	1	659	1	19181	0.0654208	0.323044	29.1062	3.93411
GO:1901628	positive regulation of postsynaptic membrane organization	1	659	1	19181	0.0654208	0.323044	29.1062	3.93411
GO:1901627	negative regulation of postsynaptic membrane organization	1	659	1	19181	0.0654208	0.323044	29.1062	3.93411
GO:1901630	negative regulation of presynaptic membrane organization	1	659	1	19181	0.0654208	0.323044	29.1062	3.93411
GO:0046327	glycerol biosynthetic process from pyruvate	1	659	1	19181	0.0654208	0.323044	29.1062	3.93411
GO:1903001	negative regulation of lipid transport across blood brain barrier	1	659	1	19181	0.0654208	0.323044	29.1062	3.93411
GO:1903002	positive regulation of lipid transport across blood brain barrier	1	659	1	19181	0.0654208	0.323044	29.1062	3.93411
GO:0001830	trophectodermal cell fate commitment	1	659	1	19181	0.0654208	0.323044	29.1062	3.93411
GO:0042363	fat-soluble vitamin catabolic process	1	659	1	19181	0.0654208	0.323044	29.1062	3.93411
GO:0060587	regulation of lipoprotein lipid oxidation	1	659	1	19181	0.0654208	0.323044	29.1062	3.93411
GO:0009892	negative regulation of metabolic process	1	659	1	19181	0.0654208	0.323044	29.1062	3.93411
GO:0042360	vitamin E metabolic process	1	659	1	19181	0.0654208	0.323044	29.1062	3.93411
GO:0032805	positive regulation of low-density lipoprotein particle receptor catabolic process	1	659	1	19181	0.0654208	0.323044	29.1062	3.93411
GO:0045994	positive regulation of translational initiation by iron	1	659	1	19181	0.0654208	0.323044	29.1062	3.93411
GO:0051249	regulation of lymphocyte activation	1	659	1	19181	0.0654208	0.323044	29.1062	3.93411
GO:0018350	protein esterification	1	659	1	19181	0.0654208	0.323044	29.1062	3.93411
GO:0051651	maintenance of location in cell	1	659	1	19181	0.0654208	0.323044	29.1062	3.93411
GO:0051656	establishment of organelle localization	1	659	1	19181	0.0654208	0.323044	29.1062	3.93411
GO:2001170	negative regulation of ATP biosynthetic process	1	659	1	19181	0.0654208	0.323044	29.1062	3.93411
GO:0042981	regulation of apoptotic process	16	659	299	19181	0.0656125	0.323044	1.55752	3.92989
GO:0031397	negative regulation of protein ubiquitination	4	659	42	19181	0.0664696	0.323044	2.77202	3.91116
GO:0010942	positive regulation of cell death	4	659	42	19181	0.0664696	0.323044	2.77202	3.91116
GO:0050766	positive regulation of phagocytosis	4	659	42	19181	0.0664696	0.323044	2.77202	3.91116
GO:0006370	7-methylguanosine mRNA capping	4	659	42	19181	0.0664696	0.323044	2.77202	3.91116
GO:0002756	MyD88-independent toll-like receptor signaling pathway	7	659	100	19181	0.0671611	0.323044	2.03744	3.89623
GO:0007586	digestion	6	659	80	19181	0.0676423	0.323044	2.18297	3.88593
GO:0009612	response to mechanical stimulus	6	659	80	19181	0.0676423	0.323044	2.18297	3.88593
GO:0030854	positive regulation of granulocyte differentiation	2	659	11	19181	0.0677367	0.323044	5.29204	3.88392
GO:0071468	cellular response to acidic pH	2	659	11	19181	0.0677367	0.323044	5.29204	3.88392
GO:0010447	response to acidic pH	2	659	11	19181	0.0677367	0.323044	5.29204	3.88392
GO:2000177	regulation of neural precursor cell proliferation	2	659	11	19181	0.0677367	0.323044	5.29204	3.88392
GO:0035234	ectopic germ cell programmed cell death	2	659	11	19181	0.0677367	0.323044	5.29204	3.88392
GO:0014808	release of sequestered calcium ion into cytosol by sarcoplasmic reticulum	2	659	11	19181	0.0677367	0.323044	5.29204	3.88392
GO:0002021	response to dietary excess	2	659	11	19181	0.0677367	0.323044	5.29204	3.88392
GO:0035278	negative regulation of translation involved in gene silencing by miRNA	2	659	11	19181	0.0677367	0.323044	5.29204	3.88392
GO:0060396	growth hormone receptor signaling pathway	2	659	11	19181	0.0677367	0.323044	5.29204	3.88392
GO:0050798	activated T cell proliferation	2	659	11	19181	0.0677367	0.323044	5.29204	3.88392
GO:0003084	positive regulation of systemic arterial blood pressure	2	659	11	19181	0.0677367	0.323044	5.29204	3.88392
GO:0043068	positive regulation of programmed cell death	2	659	11	19181	0.0677367	0.323044	5.29204	3.88392
GO:0051348	negative regulation of transferase activity	2	659	11	19181	0.0677367	0.323044	5.29204	3.88392
GO:0002829	negative regulation of type 2 immune response	2	659	11	19181	0.0677367	0.323044	5.29204	3.88392
GO:0045603	positive regulation of endothelial cell differentiation	2	659	11	19181	0.0677367	0.323044	5.29204	3.88392
GO:0042416	dopamine biosynthetic process	2	659	11	19181	0.0677367	0.323044	5.29204	3.88392
GO:0051918	negative regulation of fibrinolysis	2	659	11	19181	0.0677367	0.323044	5.29204	3.88392
GO:0050847	progesterone receptor signaling pathway	2	659	11	19181	0.0677367	0.323044	5.29204	3.88392
GO:0071711	basement membrane organization	2	659	11	19181	0.0677367	0.323044	5.29204	3.88392
GO:0030913	paranodal junction assembly	2	659	11	19181	0.0677367	0.323044	5.29204	3.88392
GO:0051259	protein oligomerization	5	659	61	19181	0.0690255	0.323044	2.38576	3.85673
GO:0006112	energy reserve metabolic process	8	659	122	19181	0.0701115	0.323044	1.9086	3.83421
GO:0034166	toll-like receptor 10 signaling pathway	6	659	81	19181	0.0706976	0.323044	2.15602	3.8222
GO:0034146	toll-like receptor 5 signaling pathway	6	659	81	19181	0.0706976	0.323044	2.15602	3.8222
GO:0006826	iron ion transport	3	659	26	19181	0.0709073	0.323044	3.35841	3.81792
GO:0031032	actomyosin structure organization	3	659	26	19181	0.0709073	0.323044	3.35841	3.81792
GO:0008406	gonad development	3	659	26	19181	0.0709073	0.323044	3.35841	3.81792
GO:0002224	toll-like receptor signaling pathway	9	659	144	19181	0.0714691	0.323044	1.81914	3.80654
GO:0040008	regulation of growth	6	659	82	19181	0.0738308	0.323044	2.12972	3.75963
GO:0097192	extrinsic apoptotic signaling pathway in absence of ligand	4	659	44	19181	0.0753042	0.323044	2.64602	3.73113
GO:0001958	endochondral ossification	4	659	44	19181	0.0753042	0.323044	2.64602	3.73113
GO:0034599	cellular response to oxidative stress	4	659	44	19181	0.0753042	0.323044	2.64602	3.73113
GO:2001235	positive regulation of apoptotic signaling pathway	4	659	44	19181	0.0753042	0.323044	2.64602	3.73113
GO:0034138	toll-like receptor 3 signaling pathway	7	659	103	19181	0.0753987	0.323044	1.97809	3.72932
GO:0010001	glial cell differentiation	3	659	27	19181	0.0769076	0.323044	3.23402	3.70073
GO:0006829	zinc ion transport	3	659	27	19181	0.0769076	0.323044	3.23402	3.70073
GO:0090103	cochlea morphogenesis	3	659	27	19181	0.0769076	0.323044	3.23402	3.70073
GO:0001676	long-chain fatty acid metabolic process	3	659	27	19181	0.0769076	0.323044	3.23402	3.70073
GO:0001702	gastrulation with mouth forming second	3	659	27	19181	0.0769076	0.323044	3.23402	3.70073
GO:0046326	positive regulation of glucose import	3	659	27	19181	0.0769076	0.323044	3.23402	3.70073
GO:0001570	vasculogenesis	6	659	83	19181	0.0770417	0.323044	2.10406	3.69822
GO:0097114	N-methyl-D-aspartate receptor clustering	2	659	12	19181	0.0773253	0.323044	4.85104	3.69292
GO:0002544	chronic inflammatory response	2	659	12	19181	0.0773253	0.323044	4.85104	3.69292
GO:0043589	skin morphogenesis	2	659	12	19181	0.0773253	0.323044	4.85104	3.69292
GO:1990440	positive regulation of transcription from RNA polymerase II promoter in response to endoplasmic reticulum stress	2	659	12	19181	0.0773253	0.323044	4.85104	3.69292
GO:0007610	behavior	2	659	12	19181	0.0773253	0.323044	4.85104	3.69292
GO:0006516	glycoprotein catabolic process	2	659	12	19181	0.0773253	0.323044	4.85104	3.69292
GO:0035634	response to stilbenoid	2	659	12	19181	0.0773253	0.323044	4.85104	3.69292
GO:0033120	positive regulation of RNA splicing	2	659	12	19181	0.0773253	0.323044	4.85104	3.69292
GO:0033555	multicellular organismal response to stress	2	659	12	19181	0.0773253	0.323044	4.85104	3.69292
GO:0006646	phosphatidylethanolamine biosynthetic process	2	659	12	19181	0.0773253	0.323044	4.85104	3.69292
GO:0017187	peptidyl-glutamic acid carboxylation	2	659	12	19181	0.0773253	0.323044	4.85104	3.69292
GO:0061303	cornea development in camera-type eye	2	659	12	19181	0.0773253	0.323044	4.85104	3.69292
GO:0032703	negative regulation of interleukin-2 production	2	659	12	19181	0.0773253	0.323044	4.85104	3.69292
GO:0030195	negative regulation of blood coagulation	2	659	12	19181	0.0773253	0.323044	4.85104	3.69292
GO:0031643	positive regulation of myelination	2	659	12	19181	0.0773253	0.323044	4.85104	3.69292
GO:0030516	regulation of axon extension	2	659	12	19181	0.0773253	0.323044	4.85104	3.69292
GO:0032872	regulation of stress-activated MAPK cascade	2	659	12	19181	0.0773253	0.323044	4.85104	3.69292
GO:0071732	cellular response to nitric oxide	2	659	12	19181	0.0773253	0.323044	4.85104	3.69292
GO:0043923	positive regulation by host of viral transcription	2	659	12	19181	0.0773253	0.323044	4.85104	3.69292
GO:0034605	cellular response to heat	6	659	84	19181	0.0803301	0.323044	2.07902	3.63792
GO:0001822	kidney development	9	659	148	19181	0.0809183	0.323044	1.76997	3.62739
GO:0001666	response to hypoxia	11	659	193	19181	0.0815758	0.323044	1.6589	3.61572
GO:0016071	mRNA metabolic process	16	659	310	19181	0.082688	0.323044	1.50226	3.59618
GO:0006386	termination of RNA polymerase III transcription	3	659	28	19181	0.083122	0.323044	3.11852	3.58863
GO:0006385	transcription elongation from RNA polymerase III promoter	3	659	28	19181	0.083122	0.323044	3.11852	3.58863
GO:1902042	negative regulation of extrinsic apoptotic signaling pathway via death domain receptors	3	659	28	19181	0.083122	0.323044	3.11852	3.58863
GO:0044344	cellular response to fibroblast growth factor stimulus	3	659	28	19181	0.083122	0.323044	3.11852	3.58863
GO:0051968	positive regulation of synaptic transmission, glutamatergic	3	659	28	19181	0.083122	0.323044	3.11852	3.58863
GO:0033344	cholesterol efflux	3	659	28	19181	0.083122	0.323044	3.11852	3.58863
GO:0090263	positive regulation of canonical Wnt signaling pathway	9	659	149	19181	0.0833926	0.323044	1.75809	3.58394
GO:0050728	negative regulation of inflammatory response	6	659	85	19181	0.0836956	0.323044	2.05456	3.57871
GO:0002755	MyD88-dependent toll-like receptor signaling pathway	7	659	106	19181	0.0842005	0.323044	1.92211	3.57003
GO:0097191	extrinsic apoptotic signaling pathway	4	659	46	19181	0.0846961	0.323044	2.53098	3.56156
GO:0001890	placenta development	4	659	46	19181	0.0846961	0.323044	2.53098	3.56156
GO:0001503	ossification	8	659	128	19181	0.0857752	0.323044	1.81914	3.5433
GO:0044267	cellular protein metabolic process	32	659	707	19181	0.0858162	0.323044	1.3174	3.54261
GO:0030509	BMP signaling pathway	6	659	86	19181	0.0871377	0.323044	2.03067	3.52056
GO:0050830	defense response to Gram-positive bacterium	6	659	86	19181	0.0871377	0.323044	2.03067	3.52056
GO:0043206	extracellular fibril organization	2	659	13	19181	0.0873072	0.323044	4.47788	3.51776
GO:1903146	regulation of mitochondrion degradation	2	659	13	19181	0.0873072	0.323044	4.47788	3.51776
GO:0033598	mammary gland epithelial cell proliferation	2	659	13	19181	0.0873072	0.323044	4.47788	3.51776
GO:0060351	cartilage development involved in endochondral bone morphogenesis	2	659	13	19181	0.0873072	0.323044	4.47788	3.51776
GO:0043101	purine-containing compound salvage	2	659	13	19181	0.0873072	0.323044	4.47788	3.51776
GO:0060644	mammary gland epithelial cell differentiation	2	659	13	19181	0.0873072	0.323044	4.47788	3.51776
GO:0050718	positive regulation of interleukin-1 beta secretion	2	659	13	19181	0.0873072	0.323044	4.47788	3.51776
GO:0034116	positive regulation of heterotypic cell-cell adhesion	2	659	13	19181	0.0873072	0.323044	4.47788	3.51776
GO:0042448	progesterone metabolic process	2	659	13	19181	0.0873072	0.323044	4.47788	3.51776
GO:0009950	dorsal/ventral axis specification	2	659	13	19181	0.0873072	0.323044	4.47788	3.51776
GO:0019430	removal of superoxide radicals	2	659	13	19181	0.0873072	0.323044	4.47788	3.51776
GO:0071361	cellular response to ethanol	2	659	13	19181	0.0873072	0.323044	4.47788	3.51776
GO:0003323	type B pancreatic cell development	2	659	13	19181	0.0873072	0.323044	4.47788	3.51776
GO:0008152	metabolic process	98	659	2438	19181	0.0878279	0.323044	1.16998	3.50918
GO:0050905	neuromuscular process	3	659	29	19181	0.0895434	0.323044	3.01099	3.48127
GO:0007548	sex differentiation	3	659	29	19181	0.0895434	0.323044	3.01099	3.48127
GO:0045638	negative regulation of myeloid cell differentiation	3	659	29	19181	0.0895434	0.323044	3.01099	3.48127
GO:0019373	epoxygenase P450 pathway	3	659	29	19181	0.0895434	0.323044	3.01099	3.48127
GO:0001892	embryonic placenta development	3	659	29	19181	0.0895434	0.323044	3.01099	3.48127
GO:0043967	histone H4 acetylation	3	659	29	19181	0.0895434	0.323044	3.01099	3.48127
GO:0008206	bile acid metabolic process	4	659	47	19181	0.0895956	0.323044	2.47713	3.48043
GO:0005977	glycogen metabolic process	4	659	47	19181	0.0895956	0.323044	2.47713	3.48043
GO:0071347	cellular response to interleukin-1	4	659	47	19181	0.0895956	0.323044	2.47713	3.48043
GO:0035690	cellular response to drug	5	659	67	19181	0.0921963	0.323044	2.17211	3.43915
GO:0034162	toll-like receptor 9 signaling pathway	6	659	88	19181	0.0942501	0.323044	1.98452	3.40736
GO:0006289	nucleotide-excision repair	6	659	88	19181	0.0942501	0.323044	1.98452	3.40736
GO:0048678	response to axon injury	3	659	30	19181	0.0961643	0.323044	2.91062	3.37835
GO:0008630	intrinsic apoptotic signaling pathway in response to DNA damage	5	659	68	19181	0.0964014	0.323044	2.14016	3.3748
GO:0009820	alkaloid metabolic process	1	659	2	19181	0.0965059	0.323044	14.5531	3.37324
GO:2000491	positive regulation of hepatic stellate cell activation	1	659	2	19181	0.0965059	0.323044	14.5531	3.37324
GO:2000054	negative regulation of Wnt signaling pathway involved in dorsal/ventral axis specification	1	659	2	19181	0.0965059	0.323044	14.5531	3.37324
GO:0002575	basophil chemotaxis	1	659	2	19181	0.0965059	0.323044	14.5531	3.37324
GO:0031343	positive regulation of cell killing	1	659	2	19181	0.0965059	0.323044	14.5531	3.37324
GO:0051055	negative regulation of lipid biosynthetic process	1	659	2	19181	0.0965059	0.323044	14.5531	3.37324
GO:0009855	determination of bilateral symmetry	1	659	2	19181	0.0965059	0.323044	14.5531	3.37324
GO:0072183	negative regulation of nephron tubule epithelial cell differentiation	1	659	2	19181	0.0965059	0.323044	14.5531	3.37324
GO:0014908	myotube differentiation involved in skeletal muscle regeneration	1	659	2	19181	0.0965059	0.323044	14.5531	3.37324
GO:0071478	cellular response to radiation	1	659	2	19181	0.0965059	0.323044	14.5531	3.37324
GO:0072184	renal vesicle progenitor cell differentiation	1	659	2	19181	0.0965059	0.323044	14.5531	3.37324
GO:0010021	amylopectin biosynthetic process	1	659	2	19181	0.0965059	0.323044	14.5531	3.37324
GO:0086092	regulation of the force of heart contraction by cardiac conduction	1	659	2	19181	0.0965059	0.323044	14.5531	3.37324
GO:0019483	beta-alanine biosynthetic process	1	659	2	19181	0.0965059	0.323044	14.5531	3.37324
GO:1902998	positive regulation of neurofibrillary tangle assembly	1	659	2	19181	0.0965059	0.323044	14.5531	3.37324
GO:1902995	positive regulation of phospholipid efflux	1	659	2	19181	0.0965059	0.323044	14.5531	3.37324
GO:0034769	basement membrane disassembly	1	659	2	19181	0.0965059	0.323044	14.5531	3.37324
GO:0035507	regulation of myosin-light-chain-phosphatase activity	1	659	2	19181	0.0965059	0.323044	14.5531	3.37324
GO:0046851	negative regulation of bone remodeling	1	659	2	19181	0.0965059	0.323044	14.5531	3.37324
GO:0010041	response to iron(III) ion	1	659	2	19181	0.0965059	0.323044	14.5531	3.37324
GO:0072143	mesangial cell development	1	659	2	19181	0.0965059	0.323044	14.5531	3.37324
GO:0046038	GMP catabolic process	1	659	2	19181	0.0965059	0.323044	14.5531	3.37324
GO:0072169	specification of posterior mesonephric tubule identity	1	659	2	19181	0.0965059	0.323044	14.5531	3.37324
GO:0072168	specification of anterior mesonephric tubule identity	1	659	2	19181	0.0965059	0.323044	14.5531	3.37324
GO:0001519	peptide amidation	1	659	2	19181	0.0965059	0.323044	14.5531	3.37324
GO:0010871	negative regulation of receptor biosynthetic process	1	659	2	19181	0.0965059	0.323044	14.5531	3.37324
GO:0060837	blood vessel endothelial cell differentiation	1	659	2	19181	0.0965059	0.323044	14.5531	3.37324
GO:0060051	negative regulation of protein glycosylation	1	659	2	19181	0.0965059	0.323044	14.5531	3.37324
GO:0046909	intermembrane transport	1	659	2	19181	0.0965059	0.323044	14.5531	3.37324
GO:0006114	glycerol biosynthetic process	1	659	2	19181	0.0965059	0.323044	14.5531	3.37324
GO:0035947	regulation of gluconeogenesis by regulation of transcription from RNA polymerase II promoter	1	659	2	19181	0.0965059	0.323044	14.5531	3.37324
GO:0071838	cell proliferation in bone marrow	1	659	2	19181	0.0965059	0.323044	14.5531	3.37324
GO:0050975	sensory perception of touch	1	659	2	19181	0.0965059	0.323044	14.5531	3.37324
GO:0042044	fluid transport	1	659	2	19181	0.0965059	0.323044	14.5531	3.37324
GO:0008207	C21-steroid hormone metabolic process	1	659	2	19181	0.0965059	0.323044	14.5531	3.37324
GO:0046499	S-adenosylmethioninamine metabolic process	1	659	2	19181	0.0965059	0.323044	14.5531	3.37324
GO:1900221	regulation of beta-amyloid clearance	1	659	2	19181	0.0965059	0.323044	14.5531	3.37324
GO:0034371	chylomicron remodeling	1	659	2	19181	0.0965059	0.323044	14.5531	3.37324
GO:0071874	cellular response to norepinephrine stimulus	1	659	2	19181	0.0965059	0.323044	14.5531	3.37324
GO:0001579	medium-chain fatty acid transport	1	659	2	19181	0.0965059	0.323044	14.5531	3.37324
GO:0042494	detection of bacterial lipoprotein	1	659	2	19181	0.0965059	0.323044	14.5531	3.37324
GO:0048679	regulation of axon regeneration	1	659	2	19181	0.0965059	0.323044	14.5531	3.37324
GO:0036292	DNA rewinding	1	659	2	19181	0.0965059	0.323044	14.5531	3.37324
GO:0072234	metanephric nephron tubule development	1	659	2	19181	0.0965059	0.323044	14.5531	3.37324
GO:0036090	cleavage furrow ingression	1	659	2	19181	0.0965059	0.323044	14.5531	3.37324
GO:0045054	constitutive secretory pathway	1	659	2	19181	0.0965059	0.323044	14.5531	3.37324
GO:0016198	axon choice point recognition	1	659	2	19181	0.0965059	0.323044	14.5531	3.37324
GO:0046514	ceramide catabolic process	1	659	2	19181	0.0965059	0.323044	14.5531	3.37324
GO:2000117	negative regulation of cysteine-type endopeptidase activity	1	659	2	19181	0.0965059	0.323044	14.5531	3.37324
GO:0014866	skeletal myofibril assembly	1	659	2	19181	0.0965059	0.323044	14.5531	3.37324
GO:0015891	siderophore transport	1	659	2	19181	0.0965059	0.323044	14.5531	3.37324
GO:1903572	positive regulation of protein kinase D signaling	1	659	2	19181	0.0965059	0.323044	14.5531	3.37324
GO:0002439	chronic inflammatory response to antigenic stimulus	1	659	2	19181	0.0965059	0.323044	14.5531	3.37324
GO:0010616	negative regulation of cardiac muscle adaptation	1	659	2	19181	0.0965059	0.323044	14.5531	3.37324
GO:1903598	positive regulation of gap junction assembly	1	659	2	19181	0.0965059	0.323044	14.5531	3.37324
GO:1903597	negative regulation of gap junction assembly	1	659	2	19181	0.0965059	0.323044	14.5531	3.37324
GO:0036303	lymph vessel morphogenesis	1	659	2	19181	0.0965059	0.323044	14.5531	3.37324
GO:0006566	threonine metabolic process	1	659	2	19181	0.0965059	0.323044	14.5531	3.37324
GO:0045401	positive regulation of interleukin-3 biosynthetic process	1	659	2	19181	0.0965059	0.323044	14.5531	3.37324
GO:0003169	coronary vein morphogenesis	1	659	2	19181	0.0965059	0.323044	14.5531	3.37324
GO:0036018	cellular response to erythropoietin	1	659	2	19181	0.0965059	0.323044	14.5531	3.37324
GO:0072259	metanephric interstitial fibroblast development	1	659	2	19181	0.0965059	0.323044	14.5531	3.37324
GO:0072268	pattern specification involved in metanephros development	1	659	2	19181	0.0965059	0.323044	14.5531	3.37324
GO:0048389	intermediate mesoderm development	1	659	2	19181	0.0965059	0.323044	14.5531	3.37324
GO:0060319	primitive erythrocyte differentiation	1	659	2	19181	0.0965059	0.323044	14.5531	3.37324
GO:0046100	hypoxanthine metabolic process	1	659	2	19181	0.0965059	0.323044	14.5531	3.37324
GO:0002019	regulation of renal output by angiotensin	1	659	2	19181	0.0965059	0.323044	14.5531	3.37324
GO:0060376	positive regulation of mast cell differentiation	1	659	2	19181	0.0965059	0.323044	14.5531	3.37324
GO:0051452	intracellular pH reduction	1	659	2	19181	0.0965059	0.323044	14.5531	3.37324
GO:0042144	vacuole fusion, non-autophagic	1	659	2	19181	0.0965059	0.323044	14.5531	3.37324
GO:0038203	TORC2 signaling	1	659	2	19181	0.0965059	0.323044	14.5531	3.37324
GO:0034242	negative regulation of syncytium formation by plasma membrane fusion	1	659	2	19181	0.0965059	0.323044	14.5531	3.37324
GO:0044869	negative regulation by host of viral exo-alpha-sialidase activity	1	659	2	19181	0.0965059	0.323044	14.5531	3.37324
GO:0090285	negative regulation of protein glycosylation in Golgi	1	659	2	19181	0.0965059	0.323044	14.5531	3.37324
GO:2000296	negative regulation of hydrogen peroxide catabolic process	1	659	2	19181	0.0965059	0.323044	14.5531	3.37324
GO:0014034	neural crest cell fate commitment	1	659	2	19181	0.0965059	0.323044	14.5531	3.37324
GO:0009624	response to nematode	1	659	2	19181	0.0965059	0.323044	14.5531	3.37324
GO:0018153	isopeptide cross-linking via N6-(L-isoglutamyl)-L-lysine	1	659	2	19181	0.0965059	0.323044	14.5531	3.37324
GO:0045136	development of secondary sexual characteristics	1	659	2	19181	0.0965059	0.323044	14.5531	3.37324
GO:0048858	cell projection morphogenesis	1	659	2	19181	0.0965059	0.323044	14.5531	3.37324
GO:2000297	negative regulation of synapse maturation	1	659	2	19181	0.0965059	0.323044	14.5531	3.37324
GO:0002761	regulation of myeloid leukocyte differentiation	1	659	2	19181	0.0965059	0.323044	14.5531	3.37324
GO:0044871	negative regulation by host of viral glycoprotein metabolic process	1	659	2	19181	0.0965059	0.323044	14.5531	3.37324
GO:0003026	regulation of systemic arterial blood pressure by aortic arch baroreceptor feedback	1	659	2	19181	0.0965059	0.323044	14.5531	3.37324
GO:0002739	regulation of cytokine secretion involved in immune response	1	659	2	19181	0.0965059	0.323044	14.5531	3.37324
GO:1903281	positive regulation of calcium:sodium antiporter activity	1	659	2	19181	0.0965059	0.323044	14.5531	3.37324
GO:0043313	regulation of neutrophil degranulation	1	659	2	19181	0.0965059	0.323044	14.5531	3.37324
GO:0061000	negative regulation of dendritic spine development	1	659	2	19181	0.0965059	0.323044	14.5531	3.37324
GO:0002314	germinal center B cell differentiation	1	659	2	19181	0.0965059	0.323044	14.5531	3.37324
GO:0009132	nucleoside diphosphate metabolic process	1	659	2	19181	0.0965059	0.323044	14.5531	3.37324
GO:0010248	establishment or maintenance of transmembrane electrochemical gradient	1	659	2	19181	0.0965059	0.323044	14.5531	3.37324
GO:0072369	regulation of lipid transport by positive regulation of transcription from RNA polymerase II promoter	1	659	2	19181	0.0965059	0.323044	14.5531	3.37324
GO:0070541	response to platinum ion	1	659	2	19181	0.0965059	0.323044	14.5531	3.37324
GO:2001269	positive regulation of cysteine-type endopeptidase activity involved in apoptotic signaling pathway	1	659	2	19181	0.0965059	0.323044	14.5531	3.37324
GO:0061302	smooth muscle cell-matrix adhesion	1	659	2	19181	0.0965059	0.323044	14.5531	3.37324
GO:0002358	B cell homeostatic proliferation	1	659	2	19181	0.0965059	0.323044	14.5531	3.37324
GO:0015917	aminophospholipid transport	1	659	2	19181	0.0965059	0.323044	14.5531	3.37324
GO:0002366	leukocyte activation involved in immune response	1	659	2	19181	0.0965059	0.323044	14.5531	3.37324
GO:0002876	positive regulation of chronic inflammatory response to antigenic stimulus	1	659	2	19181	0.0965059	0.323044	14.5531	3.37324
GO:2000724	positive regulation of cardiac vascular smooth muscle cell differentiation	1	659	2	19181	0.0965059	0.323044	14.5531	3.37324
GO:0032350	regulation of hormone metabolic process	1	659	2	19181	0.0965059	0.323044	14.5531	3.37324
GO:0002352	B cell negative selection	1	659	2	19181	0.0965059	0.323044	14.5531	3.37324
GO:0035733	hepatic stellate cell activation	1	659	2	19181	0.0965059	0.323044	14.5531	3.37324
GO:0032349	positive regulation of aldosterone biosynthetic process	1	659	2	19181	0.0965059	0.323044	14.5531	3.37324
GO:1903387	positive regulation of homophilic cell adhesion	1	659	2	19181	0.0965059	0.323044	14.5531	3.37324
GO:0097411	hypoxia-inducible factor-1alpha signaling pathway	1	659	2	19181	0.0965059	0.323044	14.5531	3.37324
GO:1903393	positive regulation of adherens junction organization	1	659	2	19181	0.0965059	0.323044	14.5531	3.37324
GO:0031630	regulation of synaptic vesicle fusion to presynaptic membrane	1	659	2	19181	0.0965059	0.323044	14.5531	3.37324
GO:0015938	coenzyme A catabolic process	1	659	2	19181	0.0965059	0.323044	14.5531	3.37324
GO:1990268	response to gold nanoparticle	1	659	2	19181	0.0965059	0.323044	14.5531	3.37324
GO:0015920	lipopolysaccharide transport	1	659	2	19181	0.0965059	0.323044	14.5531	3.37324
GO:0055090	acylglycerol homeostasis	1	659	2	19181	0.0965059	0.323044	14.5531	3.37324
GO:0051365	cellular response to potassium ion starvation	1	659	2	19181	0.0965059	0.323044	14.5531	3.37324
GO:0033306	phytol metabolic process	1	659	2	19181	0.0965059	0.323044	14.5531	3.37324
GO:0046713	borate transport	1	659	2	19181	0.0965059	0.323044	14.5531	3.37324
GO:0070265	necrotic cell death	1	659	2	19181	0.0965059	0.323044	14.5531	3.37324
GO:0044092	negative regulation of molecular function	1	659	2	19181	0.0965059	0.323044	14.5531	3.37324
GO:0070973	protein localization to endoplasmic reticulum exit site	1	659	2	19181	0.0965059	0.323044	14.5531	3.37324
GO:0006705	mineralocorticoid biosynthetic process	1	659	2	19181	0.0965059	0.323044	14.5531	3.37324
GO:0070947	neutrophil mediated killing of fungus	1	659	2	19181	0.0965059	0.323044	14.5531	3.37324
GO:0035445	borate transmembrane transport	1	659	2	19181	0.0965059	0.323044	14.5531	3.37324
GO:0051972	regulation of telomerase activity	1	659	2	19181	0.0965059	0.323044	14.5531	3.37324
GO:0006178	guanine salvage	1	659	2	19181	0.0965059	0.323044	14.5531	3.37324
GO:0019742	pentacyclic triterpenoid metabolic process	1	659	2	19181	0.0965059	0.323044	14.5531	3.37324
GO:0019377	glycolipid catabolic process	1	659	2	19181	0.0965059	0.323044	14.5531	3.37324
GO:0090094	metanephric cap mesenchymal cell proliferation involved in metanephros development	1	659	2	19181	0.0965059	0.323044	14.5531	3.37324
GO:0001909	leukocyte mediated cytotoxicity	1	659	2	19181	0.0965059	0.323044	14.5531	3.37324
GO:1901631	positive regulation of presynaptic membrane organization	1	659	2	19181	0.0965059	0.323044	14.5531	3.37324
GO:1903016	negative regulation of exo-alpha-sialidase activity	1	659	2	19181	0.0965059	0.323044	14.5531	3.37324
GO:1903019	negative regulation of glycoprotein metabolic process	1	659	2	19181	0.0965059	0.323044	14.5531	3.37324
GO:0071394	cellular response to testosterone stimulus	1	659	2	19181	0.0965059	0.323044	14.5531	3.37324
GO:1903007	positive regulation of Lys63-specific deubiquitinase activity	1	659	2	19181	0.0965059	0.323044	14.5531	3.37324
GO:1903006	positive regulation of protein K63-linked deubiquitination	1	659	2	19181	0.0965059	0.323044	14.5531	3.37324
GO:0001820	serotonin secretion	1	659	2	19181	0.0965059	0.323044	14.5531	3.37324
GO:0060588	negative regulation of lipoprotein lipid oxidation	1	659	2	19181	0.0965059	0.323044	14.5531	3.37324
GO:0001844	protein insertion into mitochondrial membrane involved in apoptotic signaling pathway	1	659	2	19181	0.0965059	0.323044	14.5531	3.37324
GO:2000860	positive regulation of aldosterone secretion	1	659	2	19181	0.0965059	0.323044	14.5531	3.37324
GO:0046356	acetyl-CoA catabolic process	1	659	2	19181	0.0965059	0.323044	14.5531	3.37324
GO:0060557	positive regulation of vitamin D biosynthetic process	1	659	2	19181	0.0965059	0.323044	14.5531	3.37324
GO:0060978	angiogenesis involved in coronary vascular morphogenesis	1	659	2	19181	0.0965059	0.323044	14.5531	3.37324
GO:0043506	regulation of JUN kinase activity	1	659	2	19181	0.0965059	0.323044	14.5531	3.37324
GO:0097581	lamellipodium organization	1	659	2	19181	0.0965059	0.323044	14.5531	3.37324
GO:0051606	detection of stimulus	1	659	2	19181	0.0965059	0.323044	14.5531	3.37324
GO:0032263	GMP salvage	1	659	2	19181	0.0965059	0.323044	14.5531	3.37324
GO:0038065	collagen-activated signaling pathway	1	659	2	19181	0.0965059	0.323044	14.5531	3.37324
GO:0003331	positive regulation of extracellular matrix constituent secretion	1	659	2	19181	0.0965059	0.323044	14.5531	3.37324
GO:0043954	cellular component maintenance	1	659	2	19181	0.0965059	0.323044	14.5531	3.37324
GO:0017143	insecticide metabolic process	1	659	2	19181	0.0965059	0.323044	14.5531	3.37324
GO:0086003	cardiac muscle cell contraction	1	659	2	19181	0.0965059	0.323044	14.5531	3.37324
GO:0051659	maintenance of mitochondrion location	1	659	2	19181	0.0965059	0.323044	14.5531	3.37324
GO:2000405	negative regulation of T cell migration	1	659	2	19181	0.0965059	0.323044	14.5531	3.37324
GO:0030003	cellular cation homeostasis	1	659	2	19181	0.0965059	0.323044	14.5531	3.37324
GO:0030203	glycosaminoglycan metabolic process	8	659	132	19181	0.0972603	0.323044	1.76401	3.36201
GO:0002523	leukocyte migration involved in inflammatory response	2	659	14	19181	0.0976456	0.323044	4.15803	3.3563
GO:0010944	negative regulation of transcription by competitive promoter binding	2	659	14	19181	0.0976456	0.323044	4.15803	3.3563
GO:0033627	cell adhesion mediated by integrin	2	659	14	19181	0.0976456	0.323044	4.15803	3.3563
GO:0006878	cellular copper ion homeostasis	2	659	14	19181	0.0976456	0.323044	4.15803	3.3563
GO:0048246	macrophage chemotaxis	2	659	14	19181	0.0976456	0.323044	4.15803	3.3563
GO:0016331	morphogenesis of embryonic epithelium	2	659	14	19181	0.0976456	0.323044	4.15803	3.3563
GO:0070723	response to cholesterol	2	659	14	19181	0.0976456	0.323044	4.15803	3.3563
GO:0097284	hepatocyte apoptotic process	2	659	14	19181	0.0976456	0.323044	4.15803	3.3563
GO:0006536	glutamate metabolic process	2	659	14	19181	0.0976456	0.323044	4.15803	3.3563
GO:0031953	negative regulation of protein autophosphorylation	2	659	14	19181	0.0976456	0.323044	4.15803	3.3563
GO:0048842	positive regulation of axon extension involved in axon guidance	2	659	14	19181	0.0976456	0.323044	4.15803	3.3563
GO:0042312	regulation of vasodilation	2	659	14	19181	0.0976456	0.323044	4.15803	3.3563
GO:0044539	long-chain fatty acid import	2	659	14	19181	0.0976456	0.323044	4.15803	3.3563
GO:0055091	phospholipid homeostasis	2	659	14	19181	0.0976456	0.323044	4.15803	3.3563
GO:0071397	cellular response to cholesterol	2	659	14	19181	0.0976456	0.323044	4.15803	3.3563
GO:0008354	germ cell migration	2	659	14	19181	0.0976456	0.323044	4.15803	3.3563
GO:0042340	keratan sulfate catabolic process	2	659	14	19181	0.0976456	0.323044	4.15803	3.3563
GO:0043968	histone H2A acetylation	2	659	14	19181	0.0976456	0.323044	4.15803	3.3563
GO:0043065	positive regulation of apoptotic process	19	659	392	19181	0.0985561	0.325669	1.41076	3.34291
GO:0006614	SRP-dependent cotranslational protein targeting to membrane	10	659	179	19181	0.102486	0.337868	1.62605	3.2865
GO:0006807	nitrogen compound metabolic process	3	659	31	19181	0.102977	0.337868	2.81673	3.2796
GO:0042572	retinol metabolic process	3	659	31	19181	0.102977	0.337868	2.81673	3.2796
GO:0006691	leukotriene metabolic process	3	659	31	19181	0.102977	0.337868	2.81673	3.2796
GO:0043001	Golgi to plasma membrane protein transport	3	659	31	19181	0.102977	0.337868	2.81673	3.2796
GO:0051930	regulation of sensory perception of pain	3	659	31	19181	0.102977	0.337868	2.81673	3.2796
GO:0030324	lung development	8	659	134	19181	0.103312	0.338567	1.73768	3.27492
GO:0051496	positive regulation of stress fiber assembly	4	659	50	19181	0.105078	0.343199	2.3285	3.25046
GO:0008015	blood circulation	4	659	50	19181	0.105078	0.343199	2.3285	3.25046
GO:0043588	skin development	5	659	70	19181	0.105096	0.343199	2.07902	3.25022
GO:0007166	cell surface receptor signaling pathway	15	659	299	19181	0.106722	0.3481	1.46018	3.22806
GO:0042535	positive regulation of tumor necrosis factor biosynthetic process	2	659	15	19181	0.108306	0.349166	3.88083	3.20682
GO:0006107	oxaloacetate metabolic process	2	659	15	19181	0.108306	0.349166	3.88083	3.20682
GO:0016188	synaptic vesicle maturation	2	659	15	19181	0.108306	0.349166	3.88083	3.20682
GO:0071577	zinc ion transmembrane transport	2	659	15	19181	0.108306	0.349166	3.88083	3.20682
GO:0006544	glycine metabolic process	2	659	15	19181	0.108306	0.349166	3.88083	3.20682
GO:0006596	polyamine biosynthetic process	2	659	15	19181	0.108306	0.349166	3.88083	3.20682
GO:0009651	response to salt stress	2	659	15	19181	0.108306	0.349166	3.88083	3.20682
GO:0019752	carboxylic acid metabolic process	2	659	15	19181	0.108306	0.349166	3.88083	3.20682
GO:1902230	negative regulation of intrinsic apoptotic signaling pathway in response to DNA damage	2	659	15	19181	0.108306	0.349166	3.88083	3.20682
GO:0043537	negative regulation of blood vessel endothelial cell migration	2	659	15	19181	0.108306	0.349166	3.88083	3.20682
GO:0007005	mitochondrion organization	6	659	92	19181	0.10937	0.3496	1.89823	3.1927
GO:0040029	regulation of gene expression, epigenetic	6	659	92	19181	0.10937	0.3496	1.89823	3.1927
GO:0071356	cellular response to tumor necrosis factor	6	659	92	19181	0.10937	0.3496	1.89823	3.1927
GO:0048147	negative regulation of fibroblast proliferation	3	659	32	19181	0.109975	0.3496	2.72871	3.18476
GO:0042130	negative regulation of T cell proliferation	3	659	32	19181	0.109975	0.3496	2.72871	3.18476
GO:0043524	negative regulation of neuron apoptotic process	9	659	159	19181	0.110585	0.3496	1.64752	3.17678
GO:0016311	dephosphorylation	14	659	278	19181	0.113429	0.3496	1.46578	3.14014
GO:0048706	embryonic skeletal system development	4	659	52	19181	0.116026	0.3496	2.23894	3.10748
GO:0030199	collagen fibril organization	4	659	52	19181	0.116026	0.3496	2.23894	3.10748
GO:0007163	establishment or maintenance of cell polarity	3	659	33	19181	0.117148	0.3496	2.64602	3.09359
GO:0014823	response to activity	3	659	33	19181	0.117148	0.3496	2.64602	3.09359
GO:0051412	response to corticosterone	3	659	33	19181	0.117148	0.3496	2.64602	3.09359
GO:0050715	positive regulation of cytokine secretion	3	659	33	19181	0.117148	0.3496	2.64602	3.09359
GO:0007267	cell-cell signaling	13	659	256	19181	0.118257	0.3496	1.47805	3.08
GO:0048260	positive regulation of receptor-mediated endocytosis	2	659	16	19181	0.119254	0.3496	3.63828	3.06789
GO:0008210	estrogen metabolic process	2	659	16	19181	0.119254	0.3496	3.63828	3.06789
GO:0015711	organic anion transport	2	659	16	19181	0.119254	0.3496	3.63828	3.06789
GO:0048739	cardiac muscle fiber development	2	659	16	19181	0.119254	0.3496	3.63828	3.06789
GO:0048714	positive regulation of oligodendrocyte differentiation	2	659	16	19181	0.119254	0.3496	3.63828	3.06789
GO:2000678	negative regulation of transcription regulatory region DNA binding	2	659	16	19181	0.119254	0.3496	3.63828	3.06789
GO:0046685	response to arsenic-containing substance	2	659	16	19181	0.119254	0.3496	3.63828	3.06789
GO:0070935	3'-UTR-mediated mRNA stabilization	2	659	16	19181	0.119254	0.3496	3.63828	3.06789
GO:1901652	response to peptide	2	659	16	19181	0.119254	0.3496	3.63828	3.06789
GO:0071398	cellular response to fatty acid	2	659	16	19181	0.119254	0.3496	3.63828	3.06789
GO:0007342	fusion of sperm to egg plasma membrane	2	659	16	19181	0.119254	0.3496	3.63828	3.06789
GO:0008625	extrinsic apoptotic signaling pathway via death domain receptors	4	659	53	19181	0.121678	0.3496	2.1967	3.03886
GO:0019933	cAMP-mediated signaling	3	659	34	19181	0.124491	0.3496	2.5682	3.00589
GO:0001816	cytokine production	3	659	34	19181	0.124491	0.3496	2.5682	3.00589
GO:0007603	phototransduction, visible light	7	659	118	19181	0.124919	0.3496	1.72664	3.00094
GO:0030855	epithelial cell differentiation	6	659	96	19181	0.125646	0.3496	1.81914	2.99257
GO:0060070	canonical Wnt signaling pathway	6	659	96	19181	0.125646	0.3496	1.81914	2.99257
GO:0032321	positive regulation of Rho GTPase activity	9	659	164	19181	0.12582	0.3496	1.59729	2.99057
GO:0072111	cell proliferation involved in kidney development	1	659	3	19181	0.126556	0.3496	9.70207	2.98216
GO:1902513	regulation of organelle transport along microtubule	1	659	3	19181	0.126556	0.3496	9.70207	2.98216
GO:2000052	positive regulation of non-canonical Wnt signaling pathway	1	659	3	19181	0.126556	0.3496	9.70207	2.98216
GO:0002542	Factor XII activation	1	659	3	19181	0.126556	0.3496	9.70207	2.98216
GO:2000098	negative regulation of smooth muscle cell-matrix adhesion	1	659	3	19181	0.126556	0.3496	9.70207	2.98216
GO:1903670	regulation of sprouting angiogenesis	1	659	3	19181	0.126556	0.3496	9.70207	2.98216
GO:0072180	mesonephric duct morphogenesis	1	659	3	19181	0.126556	0.3496	9.70207	2.98216
GO:0010940	positive regulation of necrotic cell death	1	659	3	19181	0.126556	0.3496	9.70207	2.98216
GO:0072190	ureter urothelium development	1	659	3	19181	0.126556	0.3496	9.70207	2.98216
GO:1990441	negative regulation of transcription from RNA polymerase II promoter in response to endoplasmic reticulum stress	1	659	3	19181	0.126556	0.3496	9.70207	2.98216
GO:0010916	negative regulation of very-low-density lipoprotein particle clearance	1	659	3	19181	0.126556	0.3496	9.70207	2.98216
GO:0072539	T-helper 17 cell differentiation	1	659	3	19181	0.126556	0.3496	9.70207	2.98216
GO:0010972	negative regulation of G2/M transition of mitotic cell cycle	1	659	3	19181	0.126556	0.3496	9.70207	2.98216
GO:0006875	cellular metal ion homeostasis	1	659	3	19181	0.126556	0.3496	9.70207	2.98216
GO:0072166	posterior mesonephric tubule development	1	659	3	19181	0.126556	0.3496	9.70207	2.98216
GO:0048194	Golgi vesicle budding	1	659	3	19181	0.126556	0.3496	9.70207	2.98216
GO:0060049	regulation of protein glycosylation	1	659	3	19181	0.126556	0.3496	9.70207	2.98216
GO:0032958	inositol phosphate biosynthetic process	1	659	3	19181	0.126556	0.3496	9.70207	2.98216
GO:0022406	membrane docking	1	659	3	19181	0.126556	0.3496	9.70207	2.98216
GO:0046010	positive regulation of circadian sleep/wake cycle, non-REM sleep	1	659	3	19181	0.126556	0.3496	9.70207	2.98216
GO:0060842	arterial endothelial cell differentiation	1	659	3	19181	0.126556	0.3496	9.70207	2.98216
GO:1901740	negative regulation of myoblast fusion	1	659	3	19181	0.126556	0.3496	9.70207	2.98216
GO:1902904	negative regulation of fibril organization	1	659	3	19181	0.126556	0.3496	9.70207	2.98216
GO:0006808	regulation of nitrogen utilization	1	659	3	19181	0.126556	0.3496	9.70207	2.98216
GO:2001015	negative regulation of skeletal muscle cell differentiation	1	659	3	19181	0.126556	0.3496	9.70207	2.98216
GO:0043242	negative regulation of protein complex disassembly	1	659	3	19181	0.126556	0.3496	9.70207	2.98216
GO:2001023	regulation of response to drug	1	659	3	19181	0.126556	0.3496	9.70207	2.98216
GO:0042461	photoreceptor cell development	1	659	3	19181	0.126556	0.3496	9.70207	2.98216
GO:0001970	positive regulation of activation of membrane attack complex	1	659	3	19181	0.126556	0.3496	9.70207	2.98216
GO:0044334	canonical Wnt signaling pathway involved in positive regulation of epithelial to mesenchymal transition	1	659	3	19181	0.126556	0.3496	9.70207	2.98216
GO:0044340	canonical Wnt signaling pathway involved in regulation of cell proliferation	1	659	3	19181	0.126556	0.3496	9.70207	2.98216
GO:0001560	regulation of cell growth by extracellular stimulus	1	659	3	19181	0.126556	0.3496	9.70207	2.98216
GO:0001959	regulation of cytokine-mediated signaling pathway	1	659	3	19181	0.126556	0.3496	9.70207	2.98216
GO:0060028	convergent extension involved in axis elongation	1	659	3	19181	0.126556	0.3496	9.70207	2.98216
GO:0008295	spermidine biosynthetic process	1	659	3	19181	0.126556	0.3496	9.70207	2.98216
GO:0010430	fatty acid omega-oxidation	1	659	3	19181	0.126556	0.3496	9.70207	2.98216
GO:2000544	regulation of endothelial cell chemotaxis to fibroblast growth factor	1	659	3	19181	0.126556	0.3496	9.70207	2.98216
GO:0090177	establishment of planar polarity involved in neural tube closure	1	659	3	19181	0.126556	0.3496	9.70207	2.98216
GO:0072239	metanephric glomerulus vasculature development	1	659	3	19181	0.126556	0.3496	9.70207	2.98216
GO:0045851	pH reduction	1	659	3	19181	0.126556	0.3496	9.70207	2.98216
GO:0098735	positive regulation of the force of heart contraction	1	659	3	19181	0.126556	0.3496	9.70207	2.98216
GO:0045061	thymic T cell selection	1	659	3	19181	0.126556	0.3496	9.70207	2.98216
GO:0072208	metanephric smooth muscle tissue development	1	659	3	19181	0.126556	0.3496	9.70207	2.98216
GO:0042660	positive regulation of cell fate specification	1	659	3	19181	0.126556	0.3496	9.70207	2.98216
GO:0048713	regulation of oligodendrocyte differentiation	1	659	3	19181	0.126556	0.3496	9.70207	2.98216
GO:0048087	positive regulation of developmental pigmentation	1	659	3	19181	0.126556	0.3496	9.70207	2.98216
GO:0097296	activation of cysteine-type endopeptidase activity involved in apoptotic signaling pathway	1	659	3	19181	0.126556	0.3496	9.70207	2.98216
GO:0006982	response to lipid hydroperoxide	1	659	3	19181	0.126556	0.3496	9.70207	2.98216
GO:0045408	regulation of interleukin-6 biosynthetic process	1	659	3	19181	0.126556	0.3496	9.70207	2.98216
GO:0046546	development of primary male sexual characteristics	1	659	3	19181	0.126556	0.3496	9.70207	2.98216
GO:0046543	development of secondary female sexual characteristics	1	659	3	19181	0.126556	0.3496	9.70207	2.98216
GO:0046544	development of secondary male sexual characteristics	1	659	3	19181	0.126556	0.3496	9.70207	2.98216
GO:0045425	positive regulation of granulocyte macrophage colony-stimulating factor biosynthetic process	1	659	3	19181	0.126556	0.3496	9.70207	2.98216
GO:0000255	allantoin metabolic process	1	659	3	19181	0.126556	0.3496	9.70207	2.98216
GO:2000619	negative regulation of histone H4-K16 acetylation	1	659	3	19181	0.126556	0.3496	9.70207	2.98216
GO:2000611	positive regulation of thyroid hormone generation	1	659	3	19181	0.126556	0.3496	9.70207	2.98216
GO:0044242	cellular lipid catabolic process	1	659	3	19181	0.126556	0.3496	9.70207	2.98216
GO:0070093	negative regulation of glucagon secretion	1	659	3	19181	0.126556	0.3496	9.70207	2.98216
GO:0090259	regulation of retinal ganglion cell axon guidance	1	659	3	19181	0.126556	0.3496	9.70207	2.98216
GO:0015847	putrescine transport	1	659	3	19181	0.126556	0.3496	9.70207	2.98216
GO:0045906	negative regulation of vasoconstriction	1	659	3	19181	0.126556	0.3496	9.70207	2.98216
GO:0043163	cell envelope organization	1	659	3	19181	0.126556	0.3496	9.70207	2.98216
GO:0070417	cellular response to cold	1	659	3	19181	0.126556	0.3496	9.70207	2.98216
GO:0031587	positive regulation of inositol 1,4,5-trisphosphate-sensitive calcium-release channel activity	1	659	3	19181	0.126556	0.3496	9.70207	2.98216
GO:1902336	positive regulation of retinal ganglion cell axon guidance	1	659	3	19181	0.126556	0.3496	9.70207	2.98216
GO:0072377	blood coagulation, common pathway	1	659	3	19181	0.126556	0.3496	9.70207	2.98216
GO:0048840	otolith development	1	659	3	19181	0.126556	0.3496	9.70207	2.98216
GO:0055069	zinc ion homeostasis	1	659	3	19181	0.126556	0.3496	9.70207	2.98216
GO:0034184	positive regulation of maintenance of mitotic sister chromatid cohesion	1	659	3	19181	0.126556	0.3496	9.70207	2.98216
GO:0045112	integrin biosynthetic process	1	659	3	19181	0.126556	0.3496	9.70207	2.98216
GO:0002763	positive regulation of myeloid leukocyte differentiation	1	659	3	19181	0.126556	0.3496	9.70207	2.98216
GO:2000261	negative regulation of blood coagulation, common pathway	1	659	3	19181	0.126556	0.3496	9.70207	2.98216
GO:0072719	cellular response to cisplatin	1	659	3	19181	0.126556	0.3496	9.70207	2.98216
GO:1902396	protein localization to tight junction	1	659	3	19181	0.126556	0.3496	9.70207	2.98216
GO:0046666	retinal cell programmed cell death	1	659	3	19181	0.126556	0.3496	9.70207	2.98216
GO:0046668	regulation of retinal cell programmed cell death	1	659	3	19181	0.126556	0.3496	9.70207	2.98216
GO:0072331	signal transduction by p53 class mediator	1	659	3	19181	0.126556	0.3496	9.70207	2.98216
GO:0006659	phosphatidylserine biosynthetic process	1	659	3	19181	0.126556	0.3496	9.70207	2.98216
GO:0071677	positive regulation of mononuclear cell migration	1	659	3	19181	0.126556	0.3496	9.70207	2.98216
GO:0071676	negative regulation of mononuclear cell migration	1	659	3	19181	0.126556	0.3496	9.70207	2.98216
GO:0042271	susceptibility to natural killer cell mediated cytotoxicity	1	659	3	19181	0.126556	0.3496	9.70207	2.98216
GO:1901142	insulin metabolic process	1	659	3	19181	0.126556	0.3496	9.70207	2.98216
GO:0033031	positive regulation of neutrophil apoptotic process	1	659	3	19181	0.126556	0.3496	9.70207	2.98216
GO:2001273	regulation of glucose import in response to insulin stimulus	1	659	3	19181	0.126556	0.3496	9.70207	2.98216
GO:2001206	positive regulation of osteoclast development	1	659	3	19181	0.126556	0.3496	9.70207	2.98216
GO:0002337	B-1a B cell differentiation	1	659	3	19181	0.126556	0.3496	9.70207	2.98216
GO:0035732	nitric oxide storage	1	659	3	19181	0.126556	0.3496	9.70207	2.98216
GO:0071226	cellular response to molecule of fungal origin	1	659	3	19181	0.126556	0.3496	9.70207	2.98216
GO:0035794	positive regulation of mitochondrial membrane permeability	1	659	3	19181	0.126556	0.3496	9.70207	2.98216
GO:0038161	prolactin signaling pathway	1	659	3	19181	0.126556	0.3496	9.70207	2.98216
GO:1900016	negative regulation of cytokine production involved in inflammatory response	1	659	3	19181	0.126556	0.3496	9.70207	2.98216
GO:0032375	negative regulation of cholesterol transport	1	659	3	19181	0.126556	0.3496	9.70207	2.98216
GO:0038190	VEGF-activated neuropilin signaling pathway	1	659	3	19181	0.126556	0.3496	9.70207	2.98216
GO:0060265	positive regulation of respiratory burst involved in inflammatory response	1	659	3	19181	0.126556	0.3496	9.70207	2.98216
GO:2000343	positive regulation of chemokine (C-X-C motif) ligand 2 production	1	659	3	19181	0.126556	0.3496	9.70207	2.98216
GO:0031640	killing of cells of other organism	1	659	3	19181	0.126556	0.3496	9.70207	2.98216
GO:0034447	very-low-density lipoprotein particle clearance	1	659	3	19181	0.126556	0.3496	9.70207	2.98216
GO:2000394	positive regulation of lamellipodium morphogenesis	1	659	3	19181	0.126556	0.3496	9.70207	2.98216
GO:0045604	regulation of epidermal cell differentiation	1	659	3	19181	0.126556	0.3496	9.70207	2.98216
GO:2000366	positive regulation of STAT protein import into nucleus	1	659	3	19181	0.126556	0.3496	9.70207	2.98216
GO:1902268	negative regulation of polyamine transmembrane transport	1	659	3	19181	0.126556	0.3496	9.70207	2.98216
GO:0052746	inositol phosphorylation	1	659	3	19181	0.126556	0.3496	9.70207	2.98216
GO:0035026	leading edge cell differentiation	1	659	3	19181	0.126556	0.3496	9.70207	2.98216
GO:0002283	neutrophil activation involved in immune response	1	659	3	19181	0.126556	0.3496	9.70207	2.98216
GO:0070664	negative regulation of leukocyte proliferation	1	659	3	19181	0.126556	0.3496	9.70207	2.98216
GO:0002232	leukocyte chemotaxis involved in inflammatory response	1	659	3	19181	0.126556	0.3496	9.70207	2.98216
GO:1900186	negative regulation of clathrin-mediated endocytosis	1	659	3	19181	0.126556	0.3496	9.70207	2.98216
GO:0051946	regulation of glutamate uptake involved in transmission of nerve impulse	1	659	3	19181	0.126556	0.3496	9.70207	2.98216
GO:0060567	negative regulation of DNA-templated transcription, termination	1	659	3	19181	0.126556	0.3496	9.70207	2.98216
GO:0060948	cardiac vascular smooth muscle cell development	1	659	3	19181	0.126556	0.3496	9.70207	2.98216
GO:2001171	positive regulation of ATP biosynthetic process	1	659	3	19181	0.126556	0.3496	9.70207	2.98216
GO:0031119	tRNA pseudouridine synthesis	1	659	3	19181	0.126556	0.3496	9.70207	2.98216
GO:0071560	cellular response to transforming growth factor beta stimulus	4	659	54	19181	0.127445	0.350693	2.15602	2.97205
GO:0001657	ureteric bud development	4	659	54	19181	0.127445	0.350693	2.15602	2.97205
GO:0006414	translational elongation	10	659	188	19181	0.127582	0.350693	1.5482	2.9705
GO:0001501	skeletal system development	10	659	188	19181	0.127582	0.350693	1.5482	2.9705
GO:0000184	nuclear-transcribed mRNA catabolic process, nonsense-mediated decay	10	659	188	19181	0.127582	0.350693	1.5482	2.9705
GO:0032870	cellular response to hormone stimulus	5	659	75	19181	0.128426	0.352665	1.94041	2.96099
GO:0035023	regulation of Rho protein signal transduction	7	659	119	19181	0.128696	0.353018	1.71213	2.95796
GO:2000009	negative regulation of protein localization to cell surface	2	659	17	19181	0.13046	0.353018	3.42426	2.93832
GO:0042554	superoxide anion generation	2	659	17	19181	0.13046	0.353018	3.42426	2.93832
GO:0033235	positive regulation of protein sumoylation	2	659	17	19181	0.13046	0.353018	3.42426	2.93832
GO:0033280	response to vitamin D	2	659	17	19181	0.13046	0.353018	3.42426	2.93832
GO:0031076	embryonic camera-type eye development	2	659	17	19181	0.13046	0.353018	3.42426	2.93832
GO:0000266	mitochondrial fission	2	659	17	19181	0.13046	0.353018	3.42426	2.93832
GO:0060766	negative regulation of androgen receptor signaling pathway	2	659	17	19181	0.13046	0.353018	3.42426	2.93832
GO:0045598	regulation of fat cell differentiation	2	659	17	19181	0.13046	0.353018	3.42426	2.93832
GO:0010259	multicellular organismal aging	2	659	17	19181	0.13046	0.353018	3.42426	2.93832
GO:0051893	regulation of focal adhesion assembly	2	659	17	19181	0.13046	0.353018	3.42426	2.93832
GO:0001731	formation of translation preinitiation complex	2	659	17	19181	0.13046	0.353018	3.42426	2.93832
GO:0002687	positive regulation of leukocyte migration	2	659	17	19181	0.13046	0.353018	3.42426	2.93832
GO:0010812	negative regulation of cell-substrate adhesion	2	659	17	19181	0.13046	0.353018	3.42426	2.93832
GO:0021675	nerve development	2	659	17	19181	0.13046	0.353018	3.42426	2.93832
GO:0010467	gene expression	40	659	951	19181	0.130597	0.353044	1.22424	2.93681
GO:0061418	regulation of transcription from RNA polymerase II promoter in response to hypoxia	3	659	35	19181	0.131994	0.356127	2.49482	2.92146
GO:0009409	response to cold	3	659	35	19181	0.131994	0.356127	2.49482	2.92146
GO:0070936	protein K48-linked ubiquitination	4	659	55	19181	0.133324	0.35875	2.11682	2.90699
GO:0071260	cellular response to mechanical stimulus	5	659	76	19181	0.133353	0.35875	1.91488	2.90668
GO:0043434	response to peptide hormone	5	659	76	19181	0.133353	0.35875	1.91488	2.90668
GO:0097190	apoptotic signaling pathway	9	659	167	19181	0.135469	0.364088	1.5686	2.88397
GO:0045765	regulation of angiogenesis	3	659	36	19181	0.13965	0.370227	2.42552	2.84012
GO:0034644	cellular response to UV	3	659	36	19181	0.13965	0.370227	2.42552	2.84012
GO:0021983	pituitary gland development	3	659	36	19181	0.13965	0.370227	2.42552	2.84012
GO:0001755	neural crest cell migration	3	659	36	19181	0.13965	0.370227	2.42552	2.84012
GO:0005978	glycogen biosynthetic process	3	659	36	19181	0.13965	0.370227	2.42552	2.84012
GO:0002504	antigen processing and presentation of peptide or polysaccharide antigen via MHC class II	2	659	18	19181	0.141895	0.370227	3.23402	2.81711
GO:0006402	mRNA catabolic process	2	659	18	19181	0.141895	0.370227	3.23402	2.81711
GO:0050435	beta-amyloid metabolic process	2	659	18	19181	0.141895	0.370227	3.23402	2.81711
GO:1902176	negative regulation of oxidative stress-induced intrinsic apoptotic signaling pathway	2	659	18	19181	0.141895	0.370227	3.23402	2.81711
GO:0002042	cell migration involved in sprouting angiogenesis	2	659	18	19181	0.141895	0.370227	3.23402	2.81711
GO:0051016	barbed-end actin filament capping	2	659	18	19181	0.141895	0.370227	3.23402	2.81711
GO:0016226	iron-sulfur cluster assembly	2	659	18	19181	0.141895	0.370227	3.23402	2.81711
GO:0045954	positive regulation of natural killer cell mediated cytotoxicity	2	659	18	19181	0.141895	0.370227	3.23402	2.81711
GO:0035313	wound healing, spreading of epidermal cells	2	659	18	19181	0.141895	0.370227	3.23402	2.81711
GO:0006672	ceramide metabolic process	2	659	18	19181	0.141895	0.370227	3.23402	2.81711
GO:0045579	positive regulation of B cell differentiation	2	659	18	19181	0.141895	0.370227	3.23402	2.81711
GO:0043488	regulation of mRNA stability	2	659	18	19181	0.141895	0.370227	3.23402	2.81711
GO:0016045	detection of bacterium	2	659	18	19181	0.141895	0.370227	3.23402	2.81711
GO:0030488	tRNA methylation	2	659	18	19181	0.141895	0.370227	3.23402	2.81711
GO:0001934	positive regulation of protein phosphorylation	9	659	169	19181	0.142107	0.370227	1.55004	2.81495
GO:0007160	cell-matrix adhesion	7	659	123	19181	0.144359	0.370227	1.65645	2.79227
GO:0051701	interaction with host	3	659	37	19181	0.14745	0.370227	2.35996	2.7617
GO:0032781	positive regulation of ATPase activity	3	659	37	19181	0.14745	0.370227	2.35996	2.7617
GO:0042339	keratan sulfate metabolic process	3	659	37	19181	0.14745	0.370227	2.35996	2.7617
GO:0006974	cellular response to DNA damage stimulus	22	659	495	19181	0.148957	0.370227	1.29361	2.74704
GO:0016070	RNA metabolic process	16	659	343	19181	0.149675	0.370227	1.35772	2.7401
GO:0007568	aging	8	659	148	19181	0.151217	0.370227	1.57331	2.7253
GO:0051091	positive regulation of sequence-specific DNA binding transcription factor activity	7	659	125	19181	0.152515	0.370227	1.62995	2.71298
GO:0070371	ERK1 and ERK2 cascade	2	659	19	19181	0.15353	0.370227	3.06381	2.70341
GO:0010035	response to inorganic substance	2	659	19	19181	0.15353	0.370227	3.06381	2.70341
GO:0050482	arachidonic acid secretion	2	659	19	19181	0.15353	0.370227	3.06381	2.70341
GO:0015908	fatty acid transport	2	659	19	19181	0.15353	0.370227	3.06381	2.70341
GO:0032854	positive regulation of Rap GTPase activity	2	659	19	19181	0.15353	0.370227	3.06381	2.70341
GO:0002221	pattern recognition receptor signaling pathway	2	659	19	19181	0.15353	0.370227	3.06381	2.70341
GO:0050806	positive regulation of synaptic transmission	2	659	19	19181	0.15353	0.370227	3.06381	2.70341
GO:0032720	negative regulation of tumor necrosis factor production	3	659	38	19181	0.155387	0.370227	2.29786	2.68606
GO:1900026	positive regulation of substrate adhesion-dependent cell spreading	3	659	38	19181	0.155387	0.370227	2.29786	2.68606
GO:0072104	glomerular capillary formation	1	659	4	19181	0.155604	0.370227	7.27656	2.68405
GO:0009826	unidimensional cell growth	1	659	4	19181	0.155604	0.370227	7.27656	2.68405
GO:0003231	cardiac ventricle development	1	659	4	19181	0.155604	0.370227	7.27656	2.68405
GO:0048144	fibroblast proliferation	1	659	4	19181	0.155604	0.370227	7.27656	2.68405
GO:0022007	convergent extension involved in neural plate elongation	1	659	4	19181	0.155604	0.370227	7.27656	2.68405
GO:0009812	flavonoid metabolic process	1	659	4	19181	0.155604	0.370227	7.27656	2.68405
GO:0002554	serotonin secretion by platelet	1	659	4	19181	0.155604	0.370227	7.27656	2.68405
GO:0010909	positive regulation of heparan sulfate proteoglycan biosynthetic process	1	659	4	19181	0.155604	0.370227	7.27656	2.68405
GO:0033262	regulation of nuclear cell cycle DNA replication	1	659	4	19181	0.155604	0.370227	7.27656	2.68405
GO:0046060	dATP metabolic process	1	659	4	19181	0.155604	0.370227	7.27656	2.68405
GO:0046486	glycerolipid metabolic process	1	659	4	19181	0.155604	0.370227	7.27656	2.68405
GO:0030888	regulation of B cell proliferation	1	659	4	19181	0.155604	0.370227	7.27656	2.68405
GO:0046881	positive regulation of follicle-stimulating hormone secretion	1	659	4	19181	0.155604	0.370227	7.27656	2.68405
GO:0046879	hormone secretion	1	659	4	19181	0.155604	0.370227	7.27656	2.68405
GO:0072133	metanephric mesenchyme morphogenesis	1	659	4	19181	0.155604	0.370227	7.27656	2.68405
GO:0046449	creatinine metabolic process	1	659	4	19181	0.155604	0.370227	7.27656	2.68405
GO:1902033	regulation of hematopoietic stem cell proliferation	1	659	4	19181	0.155604	0.370227	7.27656	2.68405
GO:0060058	positive regulation of apoptotic process involved in mammary gland involution	1	659	4	19181	0.155604	0.370227	7.27656	2.68405
GO:0032943	mononuclear cell proliferation	1	659	4	19181	0.155604	0.370227	7.27656	2.68405
GO:0097242	beta-amyloid clearance	1	659	4	19181	0.155604	0.370227	7.27656	2.68405
GO:0089700	protein kinase D signaling	1	659	4	19181	0.155604	0.370227	7.27656	2.68405
GO:0051562	negative regulation of mitochondrial calcium ion concentration	1	659	4	19181	0.155604	0.370227	7.27656	2.68405
GO:0042998	positive regulation of Golgi to plasma membrane protein transport	1	659	4	19181	0.155604	0.370227	7.27656	2.68405
GO:0070345	negative regulation of fat cell proliferation	1	659	4	19181	0.155604	0.370227	7.27656	2.68405
GO:1900222	negative regulation of beta-amyloid clearance	1	659	4	19181	0.155604	0.370227	7.27656	2.68405
GO:0044320	cellular response to leptin stimulus	1	659	4	19181	0.155604	0.370227	7.27656	2.68405
GO:1990074	polyuridylation-dependent mRNA catabolic process	1	659	4	19181	0.155604	0.370227	7.27656	2.68405
GO:0042488	positive regulation of odontogenesis of dentin-containing tooth	1	659	4	19181	0.155604	0.370227	7.27656	2.68405
GO:0051100	negative regulation of binding	1	659	4	19181	0.155604	0.370227	7.27656	2.68405
GO:0045833	negative regulation of lipid metabolic process	1	659	4	19181	0.155604	0.370227	7.27656	2.68405
GO:0001920	negative regulation of receptor recycling	1	659	4	19181	0.155604	0.370227	7.27656	2.68405
GO:0014846	esophagus smooth muscle contraction	1	659	4	19181	0.155604	0.370227	7.27656	2.68405
GO:0021511	spinal cord patterning	1	659	4	19181	0.155604	0.370227	7.27656	2.68405
GO:0045064	T-helper 2 cell differentiation	1	659	4	19181	0.155604	0.370227	7.27656	2.68405
GO:0030730	sequestering of triglyceride	1	659	4	19181	0.155604	0.370227	7.27656	2.68405
GO:1902445	regulation of mitochondrial membrane permeability involved in programmed necrotic cell death	1	659	4	19181	0.155604	0.370227	7.27656	2.68405
GO:2000170	positive regulation of peptidyl-cysteine S-nitrosylation	1	659	4	19181	0.155604	0.370227	7.27656	2.68405
GO:1902459	positive regulation of stem cell maintenance	1	659	4	19181	0.155604	0.370227	7.27656	2.68405
GO:0048302	regulation of isotype switching to IgG isotypes	1	659	4	19181	0.155604	0.370227	7.27656	2.68405
GO:0006549	isoleucine metabolic process	1	659	4	19181	0.155604	0.370227	7.27656	2.68405
GO:0021979	hypothalamus cell differentiation	1	659	4	19181	0.155604	0.370227	7.27656	2.68405
GO:1902078	positive regulation of lateral motor column neuron migration	1	659	4	19181	0.155604	0.370227	7.27656	2.68405
GO:0036016	cellular response to interleukin-3	1	659	4	19181	0.155604	0.370227	7.27656	2.68405
GO:1901492	positive regulation of lymphangiogenesis	1	659	4	19181	0.155604	0.370227	7.27656	2.68405
GO:0032095	regulation of response to food	1	659	4	19181	0.155604	0.370227	7.27656	2.68405
GO:0061419	positive regulation of transcription from RNA polymerase II promoter in response to hypoxia	1	659	4	19181	0.155604	0.370227	7.27656	2.68405
GO:0090204	protein localization to nuclear pore	1	659	4	19181	0.155604	0.370227	7.27656	2.68405
GO:0051005	negative regulation of lipoprotein lipase activity	1	659	4	19181	0.155604	0.370227	7.27656	2.68405
GO:0010543	regulation of platelet activation	1	659	4	19181	0.155604	0.370227	7.27656	2.68405
GO:1903225	negative regulation of endodermal cell differentiation	1	659	4	19181	0.155604	0.370227	7.27656	2.68405
GO:0070459	prolactin secretion	1	659	4	19181	0.155604	0.370227	7.27656	2.68405
GO:1903237	negative regulation of leukocyte tethering or rolling	1	659	4	19181	0.155604	0.370227	7.27656	2.68405
GO:0045039	protein import into mitochondrial inner membrane	1	659	4	19181	0.155604	0.370227	7.27656	2.68405
GO:0001660	fever generation	1	659	4	19181	0.155604	0.370227	7.27656	2.68405
GO:0072385	minus-end-directed organelle transport along microtubule	1	659	4	19181	0.155604	0.370227	7.27656	2.68405
GO:0045541	negative regulation of cholesterol biosynthetic process	1	659	4	19181	0.155604	0.370227	7.27656	2.68405
GO:0072393	microtubule anchoring at microtubule organizing center	1	659	4	19181	0.155604	0.370227	7.27656	2.68405
GO:0046683	response to organophosphorus	1	659	4	19181	0.155604	0.370227	7.27656	2.68405
GO:0019264	glycine biosynthetic process from serine	1	659	4	19181	0.155604	0.370227	7.27656	2.68405
GO:0019853	L-ascorbic acid biosynthetic process	1	659	4	19181	0.155604	0.370227	7.27656	2.68405
GO:0019249	lactate biosynthetic process	1	659	4	19181	0.155604	0.370227	7.27656	2.68405
GO:1903307	positive regulation of regulated secretory pathway	1	659	4	19181	0.155604	0.370227	7.27656	2.68405
GO:0021535	cell migration in hindbrain	1	659	4	19181	0.155604	0.370227	7.27656	2.68405
GO:0032741	positive regulation of interleukin-18 production	1	659	4	19181	0.155604	0.370227	7.27656	2.68405
GO:0090330	regulation of platelet aggregation	1	659	4	19181	0.155604	0.370227	7.27656	2.68405
GO:0016570	histone modification	1	659	4	19181	0.155604	0.370227	7.27656	2.68405
GO:2001242	regulation of intrinsic apoptotic signaling pathway	1	659	4	19181	0.155604	0.370227	7.27656	2.68405
GO:0001798	positive regulation of type IIa hypersensitivity	1	659	4	19181	0.155604	0.370227	7.27656	2.68405
GO:0035799	ureter maturation	1	659	4	19181	0.155604	0.370227	7.27656	2.68405
GO:0051345	positive regulation of hydrolase activity	1	659	4	19181	0.155604	0.370227	7.27656	2.68405
GO:2000347	positive regulation of hepatocyte proliferation	1	659	4	19181	0.155604	0.370227	7.27656	2.68405
GO:0051799	negative regulation of hair follicle development	1	659	4	19181	0.155604	0.370227	7.27656	2.68405
GO:0090370	negative regulation of cholesterol efflux	1	659	4	19181	0.155604	0.370227	7.27656	2.68405
GO:0045661	regulation of myoblast differentiation	1	659	4	19181	0.155604	0.370227	7.27656	2.68405
GO:0070988	demethylation	1	659	4	19181	0.155604	0.370227	7.27656	2.68405
GO:0017038	protein import	1	659	4	19181	0.155604	0.370227	7.27656	2.68405
GO:0007260	tyrosine phosphorylation of STAT protein	1	659	4	19181	0.155604	0.370227	7.27656	2.68405
GO:0070946	neutrophil mediated killing of gram-positive bacterium	1	659	4	19181	0.155604	0.370227	7.27656	2.68405
GO:0060544	regulation of necroptotic process	1	659	4	19181	0.155604	0.370227	7.27656	2.68405
GO:0042447	hormone catabolic process	1	659	4	19181	0.155604	0.370227	7.27656	2.68405
GO:0015680	intracellular copper ion transport	1	659	4	19181	0.155604	0.370227	7.27656	2.68405
GO:0033363	secretory granule organization	1	659	4	19181	0.155604	0.370227	7.27656	2.68405
GO:1902263	apoptotic process involved in embryonic digit morphogenesis	1	659	4	19181	0.155604	0.370227	7.27656	2.68405
GO:0046321	positive regulation of fatty acid oxidation	1	659	4	19181	0.155604	0.370227	7.27656	2.68405
GO:0060591	chondroblast differentiation	1	659	4	19181	0.155604	0.370227	7.27656	2.68405
GO:1903027	regulation of opsonization	1	659	4	19181	0.155604	0.370227	7.27656	2.68405
GO:0051919	positive regulation of fibrinolysis	1	659	4	19181	0.155604	0.370227	7.27656	2.68405
GO:0002296	T-helper 1 cell lineage commitment	1	659	4	19181	0.155604	0.370227	7.27656	2.68405
GO:0070669	response to interleukin-2	1	659	4	19181	0.155604	0.370227	7.27656	2.68405
GO:0070672	response to interleukin-15	1	659	4	19181	0.155604	0.370227	7.27656	2.68405
GO:0009890	negative regulation of biosynthetic process	1	659	4	19181	0.155604	0.370227	7.27656	2.68405
GO:0060559	positive regulation of calcidiol 1-monooxygenase activity	1	659	4	19181	0.155604	0.370227	7.27656	2.68405
GO:0090400	stress-induced premature senescence	1	659	4	19181	0.155604	0.370227	7.27656	2.68405
GO:0032264	IMP salvage	1	659	4	19181	0.155604	0.370227	7.27656	2.68405
GO:0002904	positive regulation of B cell apoptotic process	1	659	4	19181	0.155604	0.370227	7.27656	2.68405
GO:1900122	positive regulation of receptor binding	1	659	4	19181	0.155604	0.370227	7.27656	2.68405
GO:0009448	gamma-aminobutyric acid metabolic process	1	659	4	19181	0.155604	0.370227	7.27656	2.68405
GO:0006928	cellular component movement	6	659	103	19181	0.156724	0.372571	1.69551	2.6737
GO:0009887	organ morphogenesis	8	659	150	19181	0.158811	0.376887	1.55233	2.65462
GO:0010629	negative regulation of gene expression	8	659	150	19181	0.158811	0.376887	1.55233	2.65462
GO:0006644	phospholipid metabolic process	9	659	175	19181	0.162975	0.386441	1.49689	2.61727
GO:0070301	cellular response to hydrogen peroxide	4	659	60	19181	0.164274	0.387419	1.94041	2.60583
GO:0006968	cellular defense response	4	659	60	19181	0.164274	0.387419	1.94041	2.60583
GO:0007030	Golgi organization	5	659	82	19181	0.16459	0.387419	1.77477	2.60305
GO:0010507	negative regulation of autophagy	2	659	20	19181	0.16534	0.387419	2.91062	2.5965
GO:0051044	positive regulation of membrane protein ectodomain proteolysis	2	659	20	19181	0.16534	0.387419	2.91062	2.5965
GO:0014912	negative regulation of smooth muscle cell migration	2	659	20	19181	0.16534	0.387419	2.91062	2.5965
GO:0042993	positive regulation of transcription factor import into nucleus	2	659	20	19181	0.16534	0.387419	2.91062	2.5965
GO:0048699	generation of neurons	2	659	20	19181	0.16534	0.387419	2.91062	2.5965
GO:0033189	response to vitamin A	2	659	20	19181	0.16534	0.387419	2.91062	2.5965
GO:0044262	cellular carbohydrate metabolic process	2	659	20	19181	0.16534	0.387419	2.91062	2.5965
GO:0090280	positive regulation of calcium ion import	2	659	20	19181	0.16534	0.387419	2.91062	2.5965
GO:0031668	cellular response to extracellular stimulus	2	659	20	19181	0.16534	0.387419	2.91062	2.5965
GO:0045662	negative regulation of myoblast differentiation	2	659	20	19181	0.16534	0.387419	2.91062	2.5965
GO:1901214	regulation of neuron death	2	659	20	19181	0.16534	0.387419	2.91062	2.5965
GO:0030900	forebrain development	6	659	105	19181	0.166167	0.38848	1.66321	2.58929
GO:0009314	response to radiation	3	659	40	19181	0.17164	0.38848	2.18297	2.54254
GO:0034504	protein localization to nucleus	3	659	40	19181	0.17164	0.38848	2.18297	2.54254
GO:0007275	multicellular organismal development	50	659	1249	19181	0.171953	0.38848	1.16518	2.53992
GO:0016477	cell migration	11	659	227	19181	0.173731	0.38848	1.41043	2.52507
GO:0032481	positive regulation of type I interferon production	5	659	84	19181	0.175594	0.38848	1.73251	2.50968
GO:0042073	intraciliary transport	2	659	21	19181	0.177299	0.38848	2.77202	2.49574
GO:0061436	establishment of skin barrier	2	659	21	19181	0.177299	0.38848	2.77202	2.49574
GO:0042744	hydrogen peroxide catabolic process	2	659	21	19181	0.177299	0.38848	2.77202	2.49574
GO:0042274	ribosomal small subunit biogenesis	2	659	21	19181	0.177299	0.38848	2.77202	2.49574
GO:0030500	regulation of bone mineralization	2	659	21	19181	0.177299	0.38848	2.77202	2.49574
GO:0048557	embryonic digestive tract morphogenesis	2	659	21	19181	0.177299	0.38848	2.77202	2.49574
GO:0009451	RNA modification	2	659	21	19181	0.177299	0.38848	2.77202	2.49574
GO:0051591	response to cAMP	4	659	62	19181	0.177313	0.38848	1.87782	2.49563
GO:0032508	DNA duplex unwinding	4	659	62	19181	0.177313	0.38848	1.87782	2.49563
GO:0007266	Rho protein signal transduction	4	659	62	19181	0.177313	0.38848	1.87782	2.49563
GO:0016573	histone acetylation	3	659	41	19181	0.17994	0.38848	2.12972	2.47441
GO:0008284	positive regulation of cell proliferation	24	659	564	19181	0.183561	0.38848	1.23856	2.44567
GO:0048641	regulation of skeletal muscle tissue development	1	659	5	19181	0.183686	0.38848	5.82124	2.44469
GO:0048639	positive regulation of developmental growth	1	659	5	19181	0.183686	0.38848	5.82124	2.44469
GO:0009822	alkaloid catabolic process	1	659	5	19181	0.183686	0.38848	5.82124	2.44469
GO:0003257	positive regulation of transcription from RNA polymerase II promoter involved in myocardial precursor cell differentiation	1	659	5	19181	0.183686	0.38848	5.82124	2.44469
GO:2000482	regulation of interleukin-8 secretion	1	659	5	19181	0.183686	0.38848	5.82124	2.44469
GO:0031346	positive regulation of cell projection organization	1	659	5	19181	0.183686	0.38848	5.82124	2.44469
GO:0046477	glycosylceramide catabolic process	1	659	5	19181	0.183686	0.38848	5.82124	2.44469
GO:0032648	regulation of interferon-beta production	1	659	5	19181	0.183686	0.38848	5.82124	2.44469
GO:1903660	negative regulation of complement-dependent cytotoxicity	1	659	5	19181	0.183686	0.38848	5.82124	2.44469
GO:0046498	S-adenosylhomocysteine metabolic process	1	659	5	19181	0.183686	0.38848	5.82124	2.44469
GO:0097167	circadian regulation of translation	1	659	5	19181	0.183686	0.38848	5.82124	2.44469
GO:0006428	isoleucyl-tRNA aminoacylation	1	659	5	19181	0.183686	0.38848	5.82124	2.44469
GO:0006066	alcohol metabolic process	1	659	5	19181	0.183686	0.38848	5.82124	2.44469
GO:0006068	ethanol catabolic process	1	659	5	19181	0.183686	0.38848	5.82124	2.44469
GO:0072540	T-helper 17 cell lineage commitment	1	659	5	19181	0.183686	0.38848	5.82124	2.44469
GO:0000395	mRNA 5'-splice site recognition	1	659	5	19181	0.183686	0.38848	5.82124	2.44469
GO:0006481	C-terminal protein methylation	1	659	5	19181	0.183686	0.38848	5.82124	2.44469
GO:0006482	protein demethylation	1	659	5	19181	0.183686	0.38848	5.82124	2.44469
GO:0071481	cellular response to X-ray	1	659	5	19181	0.183686	0.38848	5.82124	2.44469
GO:0097195	pilomotor reflex	1	659	5	19181	0.183686	0.38848	5.82124	2.44469
GO:1901799	negative regulation of proteasomal protein catabolic process	1	659	5	19181	0.183686	0.38848	5.82124	2.44469
GO:0046813	receptor-mediated virion attachment to host cell	1	659	5	19181	0.183686	0.38848	5.82124	2.44469
GO:0010894	negative regulation of steroid biosynthetic process	1	659	5	19181	0.183686	0.38848	5.82124	2.44469
GO:0035989	tendon development	1	659	5	19181	0.183686	0.38848	5.82124	2.44469
GO:0060050	positive regulation of protein glycosylation	1	659	5	19181	0.183686	0.38848	5.82124	2.44469
GO:0061564	axon development	1	659	5	19181	0.183686	0.38848	5.82124	2.44469
GO:0031077	post-embryonic camera-type eye development	1	659	5	19181	0.183686	0.38848	5.82124	2.44469
GO:0002125	maternal aggressive behavior	1	659	5	19181	0.183686	0.38848	5.82124	2.44469
GO:0035196	production of miRNAs involved in gene silencing by miRNA	1	659	5	19181	0.183686	0.38848	5.82124	2.44469
GO:0002176	male germ cell proliferation	1	659	5	19181	0.183686	0.38848	5.82124	2.44469
GO:0051599	response to hydrostatic pressure	1	659	5	19181	0.183686	0.38848	5.82124	2.44469
GO:0007621	negative regulation of female receptivity	1	659	5	19181	0.183686	0.38848	5.82124	2.44469
GO:1902966	positive regulation of protein localization to early endosome	1	659	5	19181	0.183686	0.38848	5.82124	2.44469
GO:0010424	DNA methylation on cytosine within a CG sequence	1	659	5	19181	0.183686	0.38848	5.82124	2.44469
GO:0001992	regulation of systemic arterial blood pressure by vasopressin	1	659	5	19181	0.183686	0.38848	5.82124	2.44469
GO:0043276	anoikis	1	659	5	19181	0.183686	0.38848	5.82124	2.44469
GO:0042063	gliogenesis	1	659	5	19181	0.183686	0.38848	5.82124	2.44469
GO:2000587	negative regulation of platelet-derived growth factor receptor-beta signaling pathway	1	659	5	19181	0.183686	0.38848	5.82124	2.44469
GO:0070314	G1 to G0 transition	1	659	5	19181	0.183686	0.38848	5.82124	2.44469
GO:0051128	regulation of cellular component organization	1	659	5	19181	0.183686	0.38848	5.82124	2.44469
GO:0048294	negative regulation of isotype switching to IgE isotypes	1	659	5	19181	0.183686	0.38848	5.82124	2.44469
GO:0001547	antral ovarian follicle growth	1	659	5	19181	0.183686	0.38848	5.82124	2.44469
GO:1900273	positive regulation of long-term synaptic potentiation	1	659	5	19181	0.183686	0.38848	5.82124	2.44469
GO:2000107	negative regulation of leukocyte apoptotic process	1	659	5	19181	0.183686	0.38848	5.82124	2.44469
GO:0042631	cellular response to water deprivation	1	659	5	19181	0.183686	0.38848	5.82124	2.44469
GO:0036091	positive regulation of transcription from RNA polymerase II promoter in response to oxidative stress	1	659	5	19181	0.183686	0.38848	5.82124	2.44469
GO:0033599	regulation of mammary gland epithelial cell proliferation	1	659	5	19181	0.183686	0.38848	5.82124	2.44469
GO:0006525	arginine metabolic process	1	659	5	19181	0.183686	0.38848	5.82124	2.44469
GO:0006517	protein deglycosylation	1	659	5	19181	0.183686	0.38848	5.82124	2.44469
GO:0006555	methionine metabolic process	1	659	5	19181	0.183686	0.38848	5.82124	2.44469
GO:0006545	glycine biosynthetic process	1	659	5	19181	0.183686	0.38848	5.82124	2.44469
GO:1903553	positive regulation of extracellular vesicular exosome assembly	1	659	5	19181	0.183686	0.38848	5.82124	2.44469
GO:0018879	biphenyl metabolic process	1	659	5	19181	0.183686	0.38848	5.82124	2.44469
GO:0033135	regulation of peptidyl-serine phosphorylation	1	659	5	19181	0.183686	0.38848	5.82124	2.44469
GO:0040034	regulation of development, heterochronic	1	659	5	19181	0.183686	0.38848	5.82124	2.44469
GO:0033158	regulation of protein import into nucleus, translocation	1	659	5	19181	0.183686	0.38848	5.82124	2.44469
GO:0021940	positive regulation of cerebellar granule cell precursor proliferation	1	659	5	19181	0.183686	0.38848	5.82124	2.44469
GO:0036023	embryonic skeletal limb joint morphogenesis	1	659	5	19181	0.183686	0.38848	5.82124	2.44469
GO:0010991	negative regulation of SMAD protein complex assembly	1	659	5	19181	0.183686	0.38848	5.82124	2.44469
GO:0000291	nuclear-transcribed mRNA catabolic process, exonucleolytic	1	659	5	19181	0.183686	0.38848	5.82124	2.44469
GO:1902170	cellular response to reactive nitrogen species	1	659	5	19181	0.183686	0.38848	5.82124	2.44469
GO:0032489	regulation of Cdc42 protein signal transduction	1	659	5	19181	0.183686	0.38848	5.82124	2.44469
GO:0060754	positive regulation of mast cell chemotaxis	1	659	5	19181	0.183686	0.38848	5.82124	2.44469
GO:1902110	positive regulation of mitochondrial membrane permeability involved in apoptotic process	1	659	5	19181	0.183686	0.38848	5.82124	2.44469
GO:0035282	segmentation	1	659	5	19181	0.183686	0.38848	5.82124	2.44469
GO:0009649	entrainment of circadian clock	1	659	5	19181	0.183686	0.38848	5.82124	2.44469
GO:0015853	adenine transport	1	659	5	19181	0.183686	0.38848	5.82124	2.44469
GO:2000676	positive regulation of type B pancreatic cell apoptotic process	1	659	5	19181	0.183686	0.38848	5.82124	2.44469
GO:0051023	regulation of immunoglobulin secretion	1	659	5	19181	0.183686	0.38848	5.82124	2.44469
GO:2000643	positive regulation of early endosome to late endosome transport	1	659	5	19181	0.183686	0.38848	5.82124	2.44469
GO:0034201	response to oleic acid	1	659	5	19181	0.183686	0.38848	5.82124	2.44469
GO:0030201	heparan sulfate proteoglycan metabolic process	1	659	5	19181	0.183686	0.38848	5.82124	2.44469
GO:2000278	regulation of DNA biosynthetic process	1	659	5	19181	0.183686	0.38848	5.82124	2.44469
GO:0002740	negative regulation of cytokine secretion involved in immune response	1	659	5	19181	0.183686	0.38848	5.82124	2.44469
GO:0007352	zygotic specification of dorsal/ventral axis	1	659	5	19181	0.183686	0.38848	5.82124	2.44469
GO:0072318	clathrin coat disassembly	1	659	5	19181	0.183686	0.38848	5.82124	2.44469
GO:0032400	melanosome localization	1	659	5	19181	0.183686	0.38848	5.82124	2.44469
GO:0014074	response to purine-containing compound	1	659	5	19181	0.183686	0.38848	5.82124	2.44469
GO:0061049	cell growth involved in cardiac muscle cell development	1	659	5	19181	0.183686	0.38848	5.82124	2.44469
GO:0019218	regulation of steroid metabolic process	1	659	5	19181	0.183686	0.38848	5.82124	2.44469
GO:0045576	mast cell activation	1	659	5	19181	0.183686	0.38848	5.82124	2.44469
GO:0014049	positive regulation of glutamate secretion	1	659	5	19181	0.183686	0.38848	5.82124	2.44469
GO:2000721	positive regulation of transcription from RNA polymerase II promoter involved in smooth muscle cell differentiation	1	659	5	19181	0.183686	0.38848	5.82124	2.44469
GO:0032370	positive regulation of lipid transport	1	659	5	19181	0.183686	0.38848	5.82124	2.44469
GO:0060686	negative regulation of prostatic bud formation	1	659	5	19181	0.183686	0.38848	5.82124	2.44469
GO:0097421	liver regeneration	1	659	5	19181	0.183686	0.38848	5.82124	2.44469
GO:0044117	growth of symbiont in host	1	659	5	19181	0.183686	0.38848	5.82124	2.44469
GO:2000346	negative regulation of hepatocyte proliferation	1	659	5	19181	0.183686	0.38848	5.82124	2.44469
GO:2001287	negative regulation of caveolin-mediated endocytosis	1	659	5	19181	0.183686	0.38848	5.82124	2.44469
GO:0039689	negative stranded viral RNA replication	1	659	5	19181	0.183686	0.38848	5.82124	2.44469
GO:0043045	DNA methylation involved in embryo development	1	659	5	19181	0.183686	0.38848	5.82124	2.44469
GO:0010833	telomere maintenance via telomere lengthening	1	659	5	19181	0.183686	0.38848	5.82124	2.44469
GO:0002679	respiratory burst involved in defense response	1	659	5	19181	0.183686	0.38848	5.82124	2.44469
GO:0010866	regulation of triglyceride biosynthetic process	1	659	5	19181	0.183686	0.38848	5.82124	2.44469
GO:0051970	negative regulation of transmission of nerve impulse	1	659	5	19181	0.183686	0.38848	5.82124	2.44469
GO:0032776	DNA methylation on cytosine	1	659	5	19181	0.183686	0.38848	5.82124	2.44469
GO:0071395	cellular response to jasmonic acid stimulus	1	659	5	19181	0.183686	0.38848	5.82124	2.44469
GO:0035021	negative regulation of Rac protein signal transduction	1	659	5	19181	0.183686	0.38848	5.82124	2.44469
GO:0043932	ossification involved in bone remodeling	1	659	5	19181	0.183686	0.38848	5.82124	2.44469
GO:0032827	negative regulation of natural killer cell differentiation involved in immune response	1	659	5	19181	0.183686	0.38848	5.82124	2.44469
GO:0032849	positive regulation of cellular pH reduction	1	659	5	19181	0.183686	0.38848	5.82124	2.44469
GO:0035051	cardiocyte differentiation	1	659	5	19181	0.183686	0.38848	5.82124	2.44469
GO:0060982	coronary artery morphogenesis	1	659	5	19181	0.183686	0.38848	5.82124	2.44469
GO:0002943	tRNA dihydrouridine synthesis	1	659	5	19181	0.183686	0.38848	5.82124	2.44469
GO:0050859	negative regulation of B cell receptor signaling pathway	1	659	5	19181	0.183686	0.38848	5.82124	2.44469
GO:0060128	corticotropin hormone secreting cell differentiation	1	659	5	19181	0.183686	0.38848	5.82124	2.44469
GO:0030970	retrograde protein transport, ER to cytosol	1	659	5	19181	0.183686	0.38848	5.82124	2.44469
GO:0038031	non-canonical Wnt signaling pathway via JNK cascade	1	659	5	19181	0.183686	0.38848	5.82124	2.44469
GO:0010756	positive regulation of plasminogen activation	1	659	5	19181	0.183686	0.38848	5.82124	2.44469
GO:0010757	negative regulation of plasminogen activation	1	659	5	19181	0.183686	0.38848	5.82124	2.44469
GO:0038096	Fc-gamma receptor signaling pathway involved in phagocytosis	5	659	86	19181	0.186867	0.39453	1.69222	2.41992
GO:0045669	positive regulation of osteoblast differentiation	5	659	86	19181	0.186867	0.39453	1.69222	2.41992
GO:0019058	viral life cycle	11	659	231	19181	0.186974	0.39453	1.38601	2.41909
GO:0046854	phosphatidylinositol phosphorylation	3	659	42	19181	0.188346	0.39453	2.07902	2.40854
GO:0050714	positive regulation of protein secretion	3	659	42	19181	0.188346	0.39453	2.07902	2.40854
GO:0060047	heart contraction	2	659	22	19181	0.189386	0.39453	2.64602	2.4006
GO:0022408	negative regulation of cell-cell adhesion	2	659	22	19181	0.189386	0.39453	2.64602	2.4006
GO:1902043	positive regulation of extrinsic apoptotic signaling pathway via death domain receptors	2	659	22	19181	0.189386	0.39453	2.64602	2.4006
GO:0043281	regulation of cysteine-type endopeptidase activity involved in apoptotic process	2	659	22	19181	0.189386	0.39453	2.64602	2.4006
GO:0034389	lipid particle organization	2	659	22	19181	0.189386	0.39453	2.64602	2.4006
GO:0001522	pseudouridine synthesis	2	659	22	19181	0.189386	0.39453	2.64602	2.4006
GO:0030330	DNA damage response, signal transduction by p53 class mediator	2	659	22	19181	0.189386	0.39453	2.64602	2.4006
GO:0008631	intrinsic apoptotic signaling pathway in response to oxidative stress	2	659	22	19181	0.189386	0.39453	2.64602	2.4006
GO:0046597	negative regulation of viral entry into host cell	2	659	22	19181	0.189386	0.39453	2.64602	2.4006
GO:0042755	eating behavior	2	659	22	19181	0.189386	0.39453	2.64602	2.4006
GO:0032332	positive regulation of chondrocyte differentiation	2	659	22	19181	0.189386	0.39453	2.64602	2.4006
GO:0090398	cellular senescence	2	659	22	19181	0.189386	0.39453	2.64602	2.4006
GO:0012501	programmed cell death	2	659	22	19181	0.189386	0.39453	2.64602	2.4006
GO:0001819	positive regulation of cytokine production	2	659	22	19181	0.189386	0.39453	2.64602	2.4006
GO:0070207	protein homotrimerization	2	659	22	19181	0.189386	0.39453	2.64602	2.4006
GO:0006767	water-soluble vitamin metabolic process	6	659	110	19181	0.190766	0.397032	1.58761	2.39012
GO:0051092	positive regulation of NF-kappaB transcription factor activity	8	659	158	19181	0.190872	0.397032	1.47373	2.38932
GO:0030308	negative regulation of cell growth	7	659	134	19181	0.191679	0.398411	1.52047	2.38324
GO:0007565	female pregnancy	5	659	87	19181	0.192598	0.400023	1.67277	2.37633
GO:0010466	negative regulation of peptidase activity	7	659	135	19181	0.196261	0.40407	1.50921	2.34916
GO:0007517	muscle organ development	7	659	135	19181	0.196261	0.40407	1.50921	2.34916
GO:0006281	DNA repair	19	659	439	19181	0.196396	0.40407	1.25972	2.34816
GO:0090382	phagosome maturation	3	659	43	19181	0.196849	0.40407	2.03067	2.34484
GO:0045668	negative regulation of osteoblast differentiation	3	659	43	19181	0.196849	0.40407	2.03067	2.34484
GO:0002479	antigen processing and presentation of exogenous peptide antigen via MHC class I, TAP-dependent	5	659	88	19181	0.19839	0.40407	1.65376	2.33359
GO:0005975	carbohydrate metabolic process	21	659	493	19181	0.200515	0.40407	1.23982	2.31822
GO:0051056	regulation of small GTPase mediated signal transduction	11	659	235	19181	0.20066	0.40407	1.36242	2.31718
GO:0070372	regulation of ERK1 and ERK2 cascade	2	659	23	19181	0.201578	0.40407	2.53098	2.31059
GO:0030224	monocyte differentiation	2	659	23	19181	0.201578	0.40407	2.53098	2.31059
GO:0072593	reactive oxygen species metabolic process	3	659	44	19181	0.205442	0.40407	1.98452	2.2832
GO:0043124	negative regulation of I-kappaB kinase/NF-kappaB signaling	3	659	44	19181	0.205442	0.40407	1.98452	2.2832
GO:0010243	response to organonitrogen compound	3	659	44	19181	0.205442	0.40407	1.98452	2.2832
GO:0019432	triglyceride biosynthetic process	3	659	44	19181	0.205442	0.40407	1.98452	2.2832
GO:0042060	wound healing	6	659	113	19181	0.206151	0.40407	1.54546	2.27823
GO:0033211	adiponectin-activated signaling pathway	1	659	6	19181	0.210832	0.40407	4.85104	2.24584
GO:0035542	regulation of SNARE complex assembly	1	659	6	19181	0.210832	0.40407	4.85104	2.24584
GO:0031340	positive regulation of vesicle fusion	1	659	6	19181	0.210832	0.40407	4.85104	2.24584
GO:0051054	positive regulation of DNA metabolic process	1	659	6	19181	0.210832	0.40407	4.85104	2.24584
GO:2000065	negative regulation of cortisol biosynthetic process	1	659	6	19181	0.210832	0.40407	4.85104	2.24584
GO:0000730	DNA recombinase assembly	1	659	6	19181	0.210832	0.40407	4.85104	2.24584
GO:0050996	positive regulation of lipid catabolic process	1	659	6	19181	0.210832	0.40407	4.85104	2.24584
GO:0033625	positive regulation of integrin activation	1	659	6	19181	0.210832	0.40407	4.85104	2.24584
GO:0007109	cytokinesis, completion of separation	1	659	6	19181	0.210832	0.40407	4.85104	2.24584
GO:0033623	regulation of integrin activation	1	659	6	19181	0.210832	0.40407	4.85104	2.24584
GO:0033622	integrin activation	1	659	6	19181	0.210832	0.40407	4.85104	2.24584
GO:0006431	methionyl-tRNA aminoacylation	1	659	6	19181	0.210832	0.40407	4.85104	2.24584
GO:0010917	negative regulation of mitochondrial membrane potential	1	659	6	19181	0.210832	0.40407	4.85104	2.24584
GO:0006473	protein acetylation	1	659	6	19181	0.210832	0.40407	4.85104	2.24584
GO:0060850	regulation of transcription involved in cell fate commitment	1	659	6	19181	0.210832	0.40407	4.85104	2.24584
GO:0002115	store-operated calcium entry	1	659	6	19181	0.210832	0.40407	4.85104	2.24584
GO:0046929	negative regulation of neurotransmitter secretion	1	659	6	19181	0.210832	0.40407	4.85104	2.24584
GO:0060443	mammary gland morphogenesis	1	659	6	19181	0.210832	0.40407	4.85104	2.24584
GO:0010882	regulation of cardiac muscle contraction by calcium ion signaling	1	659	6	19181	0.210832	0.40407	4.85104	2.24584
GO:0050915	sensory perception of sour taste	1	659	6	19181	0.210832	0.40407	4.85104	2.24584
GO:0010887	negative regulation of cholesterol storage	1	659	6	19181	0.210832	0.40407	4.85104	2.24584
GO:1901315	negative regulation of histone H2A K63-linked ubiquitination	1	659	6	19181	0.210832	0.40407	4.85104	2.24584
GO:0021782	glial cell development	1	659	6	19181	0.210832	0.40407	4.85104	2.24584
GO:0048295	positive regulation of isotype switching to IgE isotypes	1	659	6	19181	0.210832	0.40407	4.85104	2.24584
GO:1901386	negative regulation of voltage-gated calcium channel activity	1	659	6	19181	0.210832	0.40407	4.85104	2.24584
GO:0097066	response to thyroid hormone	1	659	6	19181	0.210832	0.40407	4.85104	2.24584
GO:0060029	convergent extension involved in organogenesis	1	659	6	19181	0.210832	0.40407	4.85104	2.24584
GO:0060020	Bergmann glial cell differentiation	1	659	6	19181	0.210832	0.40407	4.85104	2.24584
GO:0090170	regulation of Golgi inheritance	1	659	6	19181	0.210832	0.40407	4.85104	2.24584
GO:0060011	Sertoli cell proliferation	1	659	6	19181	0.210832	0.40407	4.85104	2.24584
GO:0014842	regulation of satellite cell proliferation	1	659	6	19181	0.210832	0.40407	4.85104	2.24584
GO:0046512	sphingosine biosynthetic process	1	659	6	19181	0.210832	0.40407	4.85104	2.24584
GO:0072207	metanephric epithelium development	1	659	6	19181	0.210832	0.40407	4.85104	2.24584
GO:0018894	dibenzo-p-dioxin metabolic process	1	659	6	19181	0.210832	0.40407	4.85104	2.24584
GO:0014807	regulation of somitogenesis	1	659	6	19181	0.210832	0.40407	4.85104	2.24584
GO:0046952	ketone body catabolic process	1	659	6	19181	0.210832	0.40407	4.85104	2.24584
GO:0006003	fructose 2,6-bisphosphate metabolic process	1	659	6	19181	0.210832	0.40407	4.85104	2.24584
GO:0060742	epithelial cell differentiation involved in prostate gland development	1	659	6	19181	0.210832	0.40407	4.85104	2.24584
GO:0014732	skeletal muscle atrophy	1	659	6	19181	0.210832	0.40407	4.85104	2.24584
GO:0071504	cellular response to heparin	1	659	6	19181	0.210832	0.40407	4.85104	2.24584
GO:0070873	regulation of glycogen metabolic process	1	659	6	19181	0.210832	0.40407	4.85104	2.24584
GO:0032429	regulation of phospholipase A2 activity	1	659	6	19181	0.210832	0.40407	4.85104	2.24584
GO:0006929	substrate-dependent cell migration	1	659	6	19181	0.210832	0.40407	4.85104	2.24584
GO:0044241	lipid digestion	1	659	6	19181	0.210832	0.40407	4.85104	2.24584
GO:0032049	cardiolipin biosynthetic process	1	659	6	19181	0.210832	0.40407	4.85104	2.24584
GO:0033603	positive regulation of dopamine secretion	1	659	6	19181	0.210832	0.40407	4.85104	2.24584
GO:0070842	aggresome assembly	1	659	6	19181	0.210832	0.40407	4.85104	2.24584
GO:0032497	detection of lipopolysaccharide	1	659	6	19181	0.210832	0.40407	4.85104	2.24584
GO:0045959	negative regulation of complement activation, classical pathway	1	659	6	19181	0.210832	0.40407	4.85104	2.24584
GO:0048845	venous blood vessel morphogenesis	1	659	6	19181	0.210832	0.40407	4.85104	2.24584
GO:0045123	cellular extravasation	1	659	6	19181	0.210832	0.40407	4.85104	2.24584
GO:0038091	positive regulation of cell proliferation by VEGF-activated platelet derived growth factor receptor signaling pathway	1	659	6	19181	0.210832	0.40407	4.85104	2.24584
GO:0060662	salivary gland cavitation	1	659	6	19181	0.210832	0.40407	4.85104	2.24584
GO:0016098	monoterpenoid metabolic process	1	659	6	19181	0.210832	0.40407	4.85104	2.24584
GO:0042278	purine nucleoside metabolic process	1	659	6	19181	0.210832	0.40407	4.85104	2.24584
GO:0021520	spinal cord motor neuron cell fate specification	1	659	6	19181	0.210832	0.40407	4.85104	2.24584
GO:0019318	hexose metabolic process	1	659	6	19181	0.210832	0.40407	4.85104	2.24584
GO:0097477	lateral motor column neuron migration	1	659	6	19181	0.210832	0.40407	4.85104	2.24584
GO:0051306	mitotic sister chromatid separation	1	659	6	19181	0.210832	0.40407	4.85104	2.24584
GO:0060693	regulation of branching involved in salivary gland morphogenesis	1	659	6	19181	0.210832	0.40407	4.85104	2.24584
GO:0035726	common myeloid progenitor cell proliferation	1	659	6	19181	0.210832	0.40407	4.85104	2.24584
GO:0032348	negative regulation of aldosterone biosynthetic process	1	659	6	19181	0.210832	0.40407	4.85104	2.24584
GO:0030157	pancreatic juice secretion	1	659	6	19181	0.210832	0.40407	4.85104	2.24584
GO:0043084	penile erection	1	659	6	19181	0.210832	0.40407	4.85104	2.24584
GO:0015936	coenzyme A metabolic process	1	659	6	19181	0.210832	0.40407	4.85104	2.24584
GO:0035771	interleukin-4-mediated signaling pathway	1	659	6	19181	0.210832	0.40407	4.85104	2.24584
GO:0051798	positive regulation of hair follicle development	1	659	6	19181	0.210832	0.40407	4.85104	2.24584
GO:1900004	negative regulation of serine-type endopeptidase activity	1	659	6	19181	0.210832	0.40407	4.85104	2.24584
GO:0018230	peptidyl-L-cysteine S-palmitoylation	1	659	6	19181	0.210832	0.40407	4.85104	2.24584
GO:0035434	copper ion transmembrane transport	1	659	6	19181	0.210832	0.40407	4.85104	2.24584
GO:0072498	embryonic skeletal joint development	1	659	6	19181	0.210832	0.40407	4.85104	2.24584
GO:0006704	glucocorticoid biosynthetic process	1	659	6	19181	0.210832	0.40407	4.85104	2.24584
GO:0045619	regulation of lymphocyte differentiation	1	659	6	19181	0.210832	0.40407	4.85104	2.24584
GO:0010828	positive regulation of glucose transport	1	659	6	19181	0.210832	0.40407	4.85104	2.24584
GO:0042816	vitamin B6 metabolic process	1	659	6	19181	0.210832	0.40407	4.85104	2.24584
GO:0010388	cullin deneddylation	1	659	6	19181	0.210832	0.40407	4.85104	2.24584
GO:0034427	nuclear-transcribed mRNA catabolic process, exonucleolytic, 3'-5'	1	659	6	19181	0.210832	0.40407	4.85104	2.24584
GO:0048592	eye morphogenesis	1	659	6	19181	0.210832	0.40407	4.85104	2.24584
GO:0046324	regulation of glucose import	1	659	6	19181	0.210832	0.40407	4.85104	2.24584
GO:0051694	pointed-end actin filament capping	1	659	6	19181	0.210832	0.40407	4.85104	2.24584
GO:0080058	protein deglutathionylation	1	659	6	19181	0.210832	0.40407	4.85104	2.24584
GO:0016048	detection of temperature stimulus	1	659	6	19181	0.210832	0.40407	4.85104	2.24584
GO:0032819	positive regulation of natural killer cell proliferation	1	659	6	19181	0.210832	0.40407	4.85104	2.24584
GO:0060574	intestinal epithelial cell maturation	1	659	6	19181	0.210832	0.40407	4.85104	2.24584
GO:0070670	response to interleukin-4	1	659	6	19181	0.210832	0.40407	4.85104	2.24584
GO:0051923	sulfation	1	659	6	19181	0.210832	0.40407	4.85104	2.24584
GO:0060177	regulation of angiotensin metabolic process	1	659	6	19181	0.210832	0.40407	4.85104	2.24584
GO:1900180	regulation of protein localization to nucleus	1	659	6	19181	0.210832	0.40407	4.85104	2.24584
GO:0032252	secretory granule localization	1	659	6	19181	0.210832	0.40407	4.85104	2.24584
GO:0060157	urinary bladder development	1	659	6	19181	0.210832	0.40407	4.85104	2.24584
GO:0060137	maternal process involved in parturition	1	659	6	19181	0.210832	0.40407	4.85104	2.24584
GO:0001885	endothelial cell development	1	659	6	19181	0.210832	0.40407	4.85104	2.24584
GO:0097527	necroptotic signaling pathway	1	659	6	19181	0.210832	0.40407	4.85104	2.24584
GO:0060129	thyroid-stimulating hormone-secreting cell differentiation	1	659	6	19181	0.210832	0.40407	4.85104	2.24584
GO:0010762	regulation of fibroblast migration	1	659	6	19181	0.210832	0.40407	4.85104	2.24584
GO:0010764	negative regulation of fibroblast migration	1	659	6	19181	0.210832	0.40407	4.85104	2.24584
GO:2000427	positive regulation of apoptotic cell clearance	1	659	6	19181	0.210832	0.40407	4.85104	2.24584
GO:0051090	regulation of sequence-specific DNA binding transcription factor activity	2	659	24	19181	0.213854	0.407055	2.42552	2.2253
GO:0097120	receptor localization to synapse	2	659	24	19181	0.213854	0.407055	2.42552	2.2253
GO:0046835	carbohydrate phosphorylation	2	659	24	19181	0.213854	0.407055	2.42552	2.2253
GO:0050919	negative chemotaxis	2	659	24	19181	0.213854	0.407055	2.42552	2.2253
GO:0052695	cellular glucuronidation	2	659	24	19181	0.213854	0.407055	2.42552	2.2253
GO:0006612	protein targeting to membrane	2	659	24	19181	0.213854	0.407055	2.42552	2.2253
GO:0032757	positive regulation of interleukin-8 production	2	659	24	19181	0.213854	0.407055	2.42552	2.2253
GO:0006337	nucleosome disassembly	2	659	24	19181	0.213854	0.407055	2.42552	2.2253
GO:0070584	mitochondrion morphogenesis	2	659	24	19181	0.213854	0.407055	2.42552	2.2253
GO:0030193	regulation of blood coagulation	2	659	24	19181	0.213854	0.407055	2.42552	2.2253
GO:0060348	bone development	4	659	68	19181	0.218306	0.415245	1.71213	2.19557
GO:0042590	antigen processing and presentation of exogenous peptide antigen via MHC class I	5	659	92	19181	0.222121	0.415402	1.58186	2.17058
GO:0046627	negative regulation of insulin receptor signaling pathway	3	659	46	19181	0.222869	0.415402	1.89823	2.16573
GO:0032755	positive regulation of interleukin-6 production	3	659	46	19181	0.222869	0.415402	1.89823	2.16573
GO:0048565	digestive tract development	3	659	46	19181	0.222869	0.415402	1.89823	2.16573
GO:0009813	flavonoid biosynthetic process	2	659	25	19181	0.226196	0.415402	2.3285	2.14435
GO:0033209	tumor necrosis factor-mediated signaling pathway	2	659	25	19181	0.226196	0.415402	2.3285	2.14435
GO:0097194	execution phase of apoptosis	2	659	25	19181	0.226196	0.415402	2.3285	2.14435
GO:0042953	lipoprotein transport	2	659	25	19181	0.226196	0.415402	2.3285	2.14435
GO:0052696	flavonoid glucuronidation	2	659	25	19181	0.226196	0.415402	2.3285	2.14435
GO:0002063	chondrocyte development	2	659	25	19181	0.226196	0.415402	2.3285	2.14435
GO:0043162	ubiquitin-dependent protein catabolic process via the multivesicular body sorting pathway	2	659	25	19181	0.226196	0.415402	2.3285	2.14435
GO:0044130	negative regulation of growth of symbiont in host	2	659	25	19181	0.226196	0.415402	2.3285	2.14435
GO:0010633	negative regulation of epithelial cell migration	2	659	25	19181	0.226196	0.415402	2.3285	2.14435
GO:0009083	branched-chain amino acid catabolic process	2	659	25	19181	0.226196	0.415402	2.3285	2.14435
GO:0030539	male genitalia development	2	659	25	19181	0.226196	0.415402	2.3285	2.14435
GO:0048566	embryonic digestive tract development	2	659	25	19181	0.226196	0.415402	2.3285	2.14435
GO:0006096	glycolytic process	3	659	47	19181	0.231688	0.415402	1.85784	2.10974
GO:0006383	transcription from RNA polymerase III promoter	3	659	47	19181	0.231688	0.415402	1.85784	2.10974
GO:0008219	cell death	3	659	47	19181	0.231688	0.415402	1.85784	2.10974
GO:0010595	positive regulation of endothelial cell migration	3	659	47	19181	0.231688	0.415402	1.85784	2.10974
GO:0032091	negative regulation of protein binding	3	659	47	19181	0.231688	0.415402	1.85784	2.10974
GO:0071377	cellular response to glucagon stimulus	3	659	47	19181	0.231688	0.415402	1.85784	2.10974
GO:0003007	heart morphogenesis	4	659	70	19181	0.232497	0.415402	1.66321	2.10471
GO:0070126	mitochondrial translational termination	5	659	94	19181	0.234292	0.415402	1.5482	2.09362
GO:0050776	regulation of immune response	5	659	94	19181	0.234292	0.415402	1.5482	2.09362
GO:0006368	transcription elongation from RNA polymerase II promoter	5	659	94	19181	0.234292	0.415402	1.5482	2.09362
GO:0007265	Ras protein signal transduction	5	659	94	19181	0.234292	0.415402	1.5482	2.09362
GO:0045944	positive regulation of transcription from RNA polymerase II promoter	41	659	1047	19181	0.23468	0.415402	1.13979	2.09123
GO:0045347	negative regulation of MHC class II biosynthetic process	1	659	7	19181	0.237074	0.415402	4.15803	2.07659
GO:0045745	positive regulation of G-protein coupled receptor protein signaling pathway	1	659	7	19181	0.237074	0.415402	4.15803	2.07659
GO:0048660	regulation of smooth muscle cell proliferation	1	659	7	19181	0.237074	0.415402	4.15803	2.07659
GO:0022029	telencephalon cell migration	1	659	7	19181	0.237074	0.415402	4.15803	2.07659
GO:0048102	autophagic cell death	1	659	7	19181	0.237074	0.415402	4.15803	2.07659
GO:0046085	adenosine metabolic process	1	659	7	19181	0.237074	0.415402	4.15803	2.07659
GO:0000720	pyrimidine dimer repair by nucleotide-excision repair	1	659	7	19181	0.237074	0.415402	4.15803	2.07659
GO:0006432	phenylalanyl-tRNA aminoacylation	1	659	7	19181	0.237074	0.415402	4.15803	2.07659
GO:0006069	ethanol oxidation	1	659	7	19181	0.237074	0.415402	4.15803	2.07659
GO:0043550	regulation of lipid kinase activity	1	659	7	19181	0.237074	0.415402	4.15803	2.07659
GO:0046834	lipid phosphorylation	1	659	7	19181	0.237074	0.415402	4.15803	2.07659
GO:0021800	cerebral cortex tangential migration	1	659	7	19181	0.237074	0.415402	4.15803	2.07659
GO:0043570	maintenance of DNA repeat elements	1	659	7	19181	0.237074	0.415402	4.15803	2.07659
GO:0072162	metanephric mesenchymal cell differentiation	1	659	7	19181	0.237074	0.415402	4.15803	2.07659
GO:0043654	recognition of apoptotic cell	1	659	7	19181	0.237074	0.415402	4.15803	2.07659
GO:0050974	detection of mechanical stimulus involved in sensory perception	1	659	7	19181	0.237074	0.415402	4.15803	2.07659
GO:0071803	positive regulation of podosome assembly	1	659	7	19181	0.237074	0.415402	4.15803	2.07659
GO:0002138	retinoic acid biosynthetic process	1	659	7	19181	0.237074	0.415402	4.15803	2.07659
GO:0051152	positive regulation of smooth muscle cell differentiation	1	659	7	19181	0.237074	0.415402	4.15803	2.07659
GO:2000969	positive regulation of alpha-amino-3-hydroxy-5-methyl-4-isoxazole propionate selective glutamate receptor activity	1	659	7	19181	0.237074	0.415402	4.15803	2.07659
GO:0042089	cytokine biosynthetic process	1	659	7	19181	0.237074	0.415402	4.15803	2.07659
GO:0002192	IRES-dependent translational initiation	1	659	7	19181	0.237074	0.415402	4.15803	2.07659
GO:0045820	negative regulation of glycolytic process	1	659	7	19181	0.237074	0.415402	4.15803	2.07659
GO:0060026	convergent extension	1	659	7	19181	0.237074	0.415402	4.15803	2.07659
GO:0036289	peptidyl-serine autophosphorylation	1	659	7	19181	0.237074	0.415402	4.15803	2.07659
GO:0070474	positive regulation of uterine smooth muscle contraction	1	659	7	19181	0.237074	0.415402	4.15803	2.07659
GO:0035630	bone mineralization involved in bone maturation	1	659	7	19181	0.237074	0.415402	4.15803	2.07659
GO:0006573	valine metabolic process	1	659	7	19181	0.237074	0.415402	4.15803	2.07659
GO:0033133	positive regulation of glucokinase activity	1	659	7	19181	0.237074	0.415402	4.15803	2.07659
GO:0045409	negative regulation of interleukin-6 biosynthetic process	1	659	7	19181	0.237074	0.415402	4.15803	2.07659
GO:0033153	T cell receptor V(D)J recombination	1	659	7	19181	0.237074	0.415402	4.15803	2.07659
GO:0046950	cellular ketone body metabolic process	1	659	7	19181	0.237074	0.415402	4.15803	2.07659
GO:0006907	pinocytosis	1	659	7	19181	0.237074	0.415402	4.15803	2.07659
GO:0032410	negative regulation of transporter activity	1	659	7	19181	0.237074	0.415402	4.15803	2.07659
GO:1901030	positive regulation of mitochondrial outer membrane permeabilization involved in apoptotic signaling pathway	1	659	7	19181	0.237074	0.415402	4.15803	2.07659
GO:1903214	regulation of protein targeting to mitochondrion	1	659	7	19181	0.237074	0.415402	4.15803	2.07659
GO:0090244	Wnt signaling pathway involved in somitogenesis	1	659	7	19181	0.237074	0.415402	4.15803	2.07659
GO:2000675	negative regulation of type B pancreatic cell apoptotic process	1	659	7	19181	0.237074	0.415402	4.15803	2.07659
GO:0002486	antigen processing and presentation of endogenous peptide antigen via MHC class I via ER pathway, TAP-independent	1	659	7	19181	0.237074	0.415402	4.15803	2.07659
GO:0071169	establishment of protein localization to chromatin	1	659	7	19181	0.237074	0.415402	4.15803	2.07659
GO:0010564	regulation of cell cycle process	1	659	7	19181	0.237074	0.415402	4.15803	2.07659
GO:0010572	positive regulation of platelet activation	1	659	7	19181	0.237074	0.415402	4.15803	2.07659
GO:0000154	rRNA modification	1	659	7	19181	0.237074	0.415402	4.15803	2.07659
GO:0048864	stem cell development	1	659	7	19181	0.237074	0.415402	4.15803	2.07659
GO:0008064	regulation of actin polymerization or depolymerization	1	659	7	19181	0.237074	0.415402	4.15803	2.07659
GO:0030219	megakaryocyte differentiation	1	659	7	19181	0.237074	0.415402	4.15803	2.07659
GO:0038084	vascular endothelial growth factor signaling pathway	1	659	7	19181	0.237074	0.415402	4.15803	2.07659
GO:0007379	segment specification	1	659	7	19181	0.237074	0.415402	4.15803	2.07659
GO:0042737	drug catabolic process	1	659	7	19181	0.237074	0.415402	4.15803	2.07659
GO:0051707	response to other organism	1	659	7	19181	0.237074	0.415402	4.15803	2.07659
GO:2000270	negative regulation of fibroblast apoptotic process	1	659	7	19181	0.237074	0.415402	4.15803	2.07659
GO:0035356	cellular triglyceride homeostasis	1	659	7	19181	0.237074	0.415402	4.15803	2.07659
GO:0050764	regulation of phagocytosis	1	659	7	19181	0.237074	0.415402	4.15803	2.07659
GO:0002322	B cell proliferation involved in immune response	1	659	7	19181	0.237074	0.415402	4.15803	2.07659
GO:0042713	sperm ejaculation	1	659	7	19181	0.237074	0.415402	4.15803	2.07659
GO:0034551	mitochondrial respiratory chain complex III assembly	1	659	7	19181	0.237074	0.415402	4.15803	2.07659
GO:0006685	sphingomyelin catabolic process	1	659	7	19181	0.237074	0.415402	4.15803	2.07659
GO:0006658	phosphatidylserine metabolic process	1	659	7	19181	0.237074	0.415402	4.15803	2.07659
GO:0097491	sympathetic neuron projection guidance	1	659	7	19181	0.237074	0.415402	4.15803	2.07659
GO:0097490	sympathetic neuron projection extension	1	659	7	19181	0.237074	0.415402	4.15803	2.07659
GO:0032731	positive regulation of interleukin-1 beta production	1	659	7	19181	0.237074	0.415402	4.15803	2.07659
GO:0032713	negative regulation of interleukin-4 production	1	659	7	19181	0.237074	0.415402	4.15803	2.07659
GO:0030595	leukocyte chemotaxis	1	659	7	19181	0.237074	0.415402	4.15803	2.07659
GO:0070585	protein localization to mitochondrion	1	659	7	19181	0.237074	0.415402	4.15803	2.07659
GO:0006346	methylation-dependent chromatin silencing	1	659	7	19181	0.237074	0.415402	4.15803	2.07659
GO:0006356	regulation of transcription from RNA polymerase I promoter	1	659	7	19181	0.237074	0.415402	4.15803	2.07659
GO:2000323	negative regulation of glucocorticoid receptor signaling pathway	1	659	7	19181	0.237074	0.415402	4.15803	2.07659
GO:0001780	neutrophil homeostasis	1	659	7	19181	0.237074	0.415402	4.15803	2.07659
GO:0016584	nucleosome positioning	1	659	7	19181	0.237074	0.415402	4.15803	2.07659
GO:0036486	ventral trunk neural crest cell migration	1	659	7	19181	0.237074	0.415402	4.15803	2.07659
GO:0051771	negative regulation of nitric-oxide synthase biosynthetic process	1	659	7	19181	0.237074	0.415402	4.15803	2.07659
GO:0045657	positive regulation of monocyte differentiation	1	659	7	19181	0.237074	0.415402	4.15803	2.07659
GO:0051180	vitamin transport	1	659	7	19181	0.237074	0.415402	4.15803	2.07659
GO:0070242	thymocyte apoptotic process	1	659	7	19181	0.237074	0.415402	4.15803	2.07659
GO:0006725	cellular aromatic compound metabolic process	1	659	7	19181	0.237074	0.415402	4.15803	2.07659
GO:0045639	positive regulation of myeloid cell differentiation	1	659	7	19181	0.237074	0.415402	4.15803	2.07659
GO:0070934	CRD-mediated mRNA stabilization	1	659	7	19181	0.237074	0.415402	4.15803	2.07659
GO:0045621	positive regulation of lymphocyte differentiation	1	659	7	19181	0.237074	0.415402	4.15803	2.07659
GO:0030578	PML body organization	1	659	7	19181	0.237074	0.415402	4.15803	2.07659
GO:1902285	semaphorin-plexin signaling pathway involved in neuron projection guidance	1	659	7	19181	0.237074	0.415402	4.15803	2.07659
GO:0042415	norepinephrine metabolic process	1	659	7	19181	0.237074	0.415402	4.15803	2.07659
GO:0072089	stem cell proliferation	1	659	7	19181	0.237074	0.415402	4.15803	2.07659
GO:0042403	thyroid hormone metabolic process	1	659	7	19181	0.237074	0.415402	4.15803	2.07659
GO:0048515	spermatid differentiation	1	659	7	19181	0.237074	0.415402	4.15803	2.07659
GO:0061179	negative regulation of insulin secretion involved in cellular response to glucose stimulus	1	659	7	19181	0.237074	0.415402	4.15803	2.07659
GO:0008366	axon ensheathment	1	659	7	19181	0.237074	0.415402	4.15803	2.07659
GO:0035860	glial cell-derived neurotrophic factor receptor signaling pathway	1	659	7	19181	0.237074	0.415402	4.15803	2.07659
GO:0032225	regulation of synaptic transmission, dopaminergic	1	659	7	19181	0.237074	0.415402	4.15803	2.07659
GO:0044027	hypermethylation of CpG island	1	659	7	19181	0.237074	0.415402	4.15803	2.07659
GO:0050848	regulation of calcium-mediated signaling	1	659	7	19181	0.237074	0.415402	4.15803	2.07659
GO:0045986	negative regulation of smooth muscle contraction	1	659	7	19181	0.237074	0.415402	4.15803	2.07659
GO:0051224	negative regulation of protein transport	1	659	7	19181	0.237074	0.415402	4.15803	2.07659
GO:0035095	behavioral response to nicotine	1	659	7	19181	0.237074	0.415402	4.15803	2.07659
GO:0018344	protein geranylgeranylation	1	659	7	19181	0.237074	0.415402	4.15803	2.07659
GO:0016482	cytoplasmic transport	1	659	7	19181	0.237074	0.415402	4.15803	2.07659
GO:0050801	ion homeostasis	1	659	7	19181	0.237074	0.415402	4.15803	2.07659
GO:0002925	positive regulation of humoral immune response mediated by circulating immunoglobulin	1	659	7	19181	0.237074	0.415402	4.15803	2.07659
GO:0006766	vitamin metabolic process	6	659	119	19181	0.238141	0.415955	1.46754	2.07011
GO:0097150	neuronal stem cell maintenance	2	659	26	19181	0.238586	0.415955	2.23894	2.06742
GO:0015721	bile acid and bile salt transport	2	659	26	19181	0.238586	0.415955	2.23894	2.06742
GO:0010165	response to X-ray	2	659	26	19181	0.238586	0.415955	2.23894	2.06742
GO:0032722	positive regulation of chemokine production	2	659	26	19181	0.238586	0.415955	2.23894	2.06742
GO:0045672	positive regulation of osteoclast differentiation	2	659	26	19181	0.238586	0.415955	2.23894	2.06742
GO:0048546	digestive tract morphogenesis	2	659	26	19181	0.238586	0.415955	2.23894	2.06742
GO:0071773	cellular response to BMP stimulus	2	659	26	19181	0.238586	0.415955	2.23894	2.06742
GO:0019722	calcium-mediated signaling	4	659	71	19181	0.239675	0.41759	1.63979	2.06085
GO:0070124	mitochondrial translational initiation	5	659	95	19181	0.240446	0.418671	1.53191	2.05622
GO:0045766	positive regulation of angiogenesis	6	659	120	19181	0.243613	0.42392	1.45531	2.03734
GO:0070125	mitochondrial translational elongation	5	659	96	19181	0.246642	0.428923	1.51595	2.01951
GO:0007519	skeletal muscle tissue development	4	659	72	19181	0.246902	0.429106	1.61701	2.01799
GO:0007346	regulation of mitotic cell cycle	3	659	49	19181	0.249505	0.433358	1.78201	2.00286
GO:0008637	apoptotic mitochondrial changes	2	659	27	19181	0.251007	0.435696	2.15602	1.9942
GO:0048839	inner ear development	4	659	73	19181	0.254176	0.436984	1.59486	1.9761
GO:0043433	negative regulation of sequence-specific DNA binding transcription factor activity	4	659	73	19181	0.254176	0.436984	1.59486	1.9761
GO:1902600	hydrogen ion transmembrane transport	4	659	73	19181	0.254176	0.436984	1.59486	1.9761
GO:0042552	myelination	3	659	50	19181	0.258487	0.436984	1.74637	1.95183
GO:0040007	growth	3	659	50	19181	0.258487	0.436984	1.74637	1.95183
GO:0048666	neuron development	4	659	74	19181	0.261492	0.436984	1.57331	1.93516
GO:0001933	negative regulation of protein phosphorylation	4	659	74	19181	0.261492	0.436984	1.57331	1.93516
GO:0019369	arachidonic acid metabolic process	4	659	74	19181	0.261492	0.436984	1.57331	1.93516
GO:0071467	cellular response to pH	1	659	8	19181	0.262442	0.436984	3.63828	1.92993
GO:0071470	cellular response to osmotic stress	1	659	8	19181	0.262442	0.436984	3.63828	1.92993
GO:0060428	lung epithelium development	1	659	8	19181	0.262442	0.436984	3.63828	1.92993
GO:0014910	regulation of smooth muscle cell migration	1	659	8	19181	0.262442	0.436984	3.63828	1.92993
GO:0060430	lung saccule development	1	659	8	19181	0.262442	0.436984	3.63828	1.92993
GO:0048251	elastic fiber assembly	1	659	8	19181	0.262442	0.436984	3.63828	1.92993
GO:0048261	negative regulation of receptor-mediated endocytosis	1	659	8	19181	0.262442	0.436984	3.63828	1.92993
GO:2001022	positive regulation of response to DNA damage stimulus	1	659	8	19181	0.262442	0.436984	3.63828	1.92993
GO:1902004	positive regulation of beta-amyloid formation	1	659	8	19181	0.262442	0.436984	3.63828	1.92993
GO:0043619	regulation of transcription from RNA polymerase II promoter in response to oxidative stress	1	659	8	19181	0.262442	0.436984	3.63828	1.92993
GO:0008211	glucocorticoid metabolic process	1	659	8	19181	0.262442	0.436984	3.63828	1.92993
GO:0043270	positive regulation of ion transport	1	659	8	19181	0.262442	0.436984	3.63828	1.92993
GO:0051150	regulation of smooth muscle cell differentiation	1	659	8	19181	0.262442	0.436984	3.63828	1.92993
GO:2000568	positive regulation of memory T cell activation	1	659	8	19181	0.262442	0.436984	3.63828	1.92993
GO:0044336	canonical Wnt signaling pathway involved in negative regulation of apoptotic process	1	659	8	19181	0.262442	0.436984	3.63828	1.92993
GO:0001553	luteinization	1	659	8	19181	0.262442	0.436984	3.63828	1.92993
GO:0097070	ductus arteriosus closure	1	659	8	19181	0.262442	0.436984	3.63828	1.92993
GO:0048793	pronephros development	1	659	8	19181	0.262442	0.436984	3.63828	1.92993
GO:0045842	positive regulation of mitotic metaphase/anaphase transition	1	659	8	19181	0.262442	0.436984	3.63828	1.92993
GO:0050663	cytokine secretion	1	659	8	19181	0.262442	0.436984	3.63828	1.92993
GO:0050667	homocysteine metabolic process	1	659	8	19181	0.262442	0.436984	3.63828	1.92993
GO:0006574	valine catabolic process	1	659	8	19181	0.262442	0.436984	3.63828	1.92993
GO:0009253	peptidoglycan catabolic process	1	659	8	19181	0.262442	0.436984	3.63828	1.92993
GO:0048048	embryonic eye morphogenesis	1	659	8	19181	0.262442	0.436984	3.63828	1.92993
GO:0019626	short-chain fatty acid catabolic process	1	659	8	19181	0.262442	0.436984	3.63828	1.92993
GO:0070886	positive regulation of calcineurin-NFAT signaling cascade	1	659	8	19181	0.262442	0.436984	3.63828	1.92993
GO:0070885	negative regulation of calcineurin-NFAT signaling cascade	1	659	8	19181	0.262442	0.436984	3.63828	1.92993
GO:0042159	lipoprotein catabolic process	1	659	8	19181	0.262442	0.436984	3.63828	1.92993
GO:0033617	mitochondrial respiratory chain complex IV assembly	1	659	8	19181	0.262442	0.436984	3.63828	1.92993
GO:0070072	vacuolar proton-transporting V-type ATPase complex assembly	1	659	8	19181	0.262442	0.436984	3.63828	1.92993
GO:0090266	regulation of mitotic cell cycle spindle assembly checkpoint	1	659	8	19181	0.262442	0.436984	3.63828	1.92993
GO:0043171	peptide catabolic process	1	659	8	19181	0.262442	0.436984	3.63828	1.92993
GO:0010518	positive regulation of phospholipase activity	1	659	8	19181	0.262442	0.436984	3.63828	1.92993
GO:0010587	miRNA catabolic process	1	659	8	19181	0.262442	0.436984	3.63828	1.92993
GO:2000641	regulation of early endosome to late endosome transport	1	659	8	19181	0.262442	0.436984	3.63828	1.92993
GO:2000271	positive regulation of fibroblast apoptotic process	1	659	8	19181	0.262442	0.436984	3.63828	1.92993
GO:0070166	enamel mineralization	1	659	8	19181	0.262442	0.436984	3.63828	1.92993
GO:0060664	epithelial cell proliferation involved in salivary gland morphogenesis	1	659	8	19181	0.262442	0.436984	3.63828	1.92993
GO:0019222	regulation of metabolic process	1	659	8	19181	0.262442	0.436984	3.63828	1.92993
GO:0016998	cell wall macromolecule catabolic process	1	659	8	19181	0.262442	0.436984	3.63828	1.92993
GO:0045578	negative regulation of B cell differentiation	1	659	8	19181	0.262442	0.436984	3.63828	1.92993
GO:0044598	doxorubicin metabolic process	1	659	8	19181	0.262442	0.436984	3.63828	1.92993
GO:0044597	daunorubicin metabolic process	1	659	8	19181	0.262442	0.436984	3.63828	1.92993
GO:0042270	protection from natural killer cell mediated cytotoxicity	1	659	8	19181	0.262442	0.436984	3.63828	1.92993
GO:0016139	glycoside catabolic process	1	659	8	19181	0.262442	0.436984	3.63828	1.92993
GO:1901166	neural crest cell migration involved in autonomic nervous system development	1	659	8	19181	0.262442	0.436984	3.63828	1.92993
GO:0001757	somite specification	1	659	8	19181	0.262442	0.436984	3.63828	1.92993
GO:0034145	positive regulation of toll-like receptor 4 signaling pathway	1	659	8	19181	0.262442	0.436984	3.63828	1.92993
GO:0045647	negative regulation of erythrocyte differentiation	1	659	8	19181	0.262442	0.436984	3.63828	1.92993
GO:0006776	vitamin A metabolic process	1	659	8	19181	0.262442	0.436984	3.63828	1.92993
GO:0035457	cellular response to interferon-alpha	1	659	8	19181	0.262442	0.436984	3.63828	1.92993
GO:0051974	negative regulation of telomerase activity	1	659	8	19181	0.262442	0.436984	3.63828	1.92993
GO:0071316	cellular response to nicotine	1	659	8	19181	0.262442	0.436984	3.63828	1.92993
GO:0072015	glomerular visceral epithelial cell development	1	659	8	19181	0.262442	0.436984	3.63828	1.92993
GO:0060509	Type I pneumocyte differentiation	1	659	8	19181	0.262442	0.436984	3.63828	1.92993
GO:0090051	negative regulation of cell migration involved in sprouting angiogenesis	1	659	8	19181	0.262442	0.436984	3.63828	1.92993
GO:0071799	cellular response to prostaglandin D stimulus	1	659	8	19181	0.262442	0.436984	3.63828	1.92993
GO:0035065	regulation of histone acetylation	1	659	8	19181	0.262442	0.436984	3.63828	1.92993
GO:0050856	regulation of T cell receptor signaling pathway	1	659	8	19181	0.262442	0.436984	3.63828	1.92993
GO:0050810	regulation of steroid biosynthetic process	1	659	8	19181	0.262442	0.436984	3.63828	1.92993
GO:0000060	protein import into nucleus, translocation	2	659	28	19181	0.263443	0.437863	2.07902	1.92444
GO:0001836	release of cytochrome c from mitochondria	2	659	28	19181	0.263443	0.437863	2.07902	1.92444
GO:0051924	regulation of calcium ion transport	2	659	28	19181	0.263443	0.437863	2.07902	1.92444
GO:0006874	cellular calcium ion homeostasis	6	659	124	19181	0.265847	0.440804	1.40837	1.91133
GO:0009791	post-embryonic development	6	659	124	19181	0.265847	0.440804	1.40837	1.91133
GO:0000165	MAPK cascade	6	659	124	19181	0.265847	0.440804	1.40837	1.91133
GO:0002474	antigen processing and presentation of peptide antigen via MHC class I	6	659	124	19181	0.265847	0.440804	1.40837	1.91133
GO:0008645	hexose transport	3	659	51	19181	0.267511	0.442772	1.71213	1.90233
GO:0006635	fatty acid beta-oxidation	3	659	51	19181	0.267511	0.442772	1.71213	1.90233
GO:0000413	protein peptidyl-prolyl isomerization	3	659	51	19181	0.267511	0.442772	1.71213	1.90233
GO:0043154	negative regulation of cysteine-type endopeptidase activity involved in apoptotic process	4	659	75	19181	0.268847	0.444717	1.55233	1.89514
GO:0035725	sodium ion transmembrane transport	5	659	100	19181	0.27181	0.449351	1.45531	1.87933
GO:0008306	associative learning	2	659	29	19181	0.275879	0.454456	2.00733	1.85789
GO:2000134	negative regulation of G1/S transition of mitotic cell cycle	2	659	29	19181	0.275879	0.454456	2.00733	1.85789
GO:0046579	positive regulation of Ras protein signal transduction	2	659	29	19181	0.275879	0.454456	2.00733	1.85789
GO:0018146	keratan sulfate biosynthetic process	2	659	29	19181	0.275879	0.454456	2.00733	1.85789
GO:2001234	negative regulation of apoptotic signaling pathway	2	659	29	19181	0.275879	0.454456	2.00733	1.85789
GO:0070932	histone H3 deacetylation	2	659	29	19181	0.275879	0.454456	2.00733	1.85789
GO:0006520	cellular amino acid metabolic process	3	659	52	19181	0.27657	0.455325	1.67921	1.85428
GO:0016042	lipid catabolic process	6	659	126	19181	0.277149	0.456008	1.38601	1.85127
GO:0000122	negative regulation of transcription from RNA polymerase II promoter	30	659	769	19181	0.278513	0.456778	1.13548	1.84418
GO:0006914	autophagy	6	659	127	19181	0.282841	0.456778	1.3751	1.82194
GO:0071222	cellular response to lipopolysaccharide	6	659	127	19181	0.282841	0.456778	1.3751	1.82194
GO:0048146	positive regulation of fibroblast proliferation	3	659	53	19181	0.285658	0.456778	1.64752	1.80764
GO:0003151	outflow tract morphogenesis	3	659	53	19181	0.285658	0.456778	1.64752	1.80764
GO:0045743	positive regulation of fibroblast growth factor receptor signaling pathway	1	659	9	19181	0.286965	0.456778	3.23402	1.80105
GO:0045742	positive regulation of epidermal growth factor receptor signaling pathway	1	659	9	19181	0.286965	0.456778	3.23402	1.80105
GO:0030823	regulation of cGMP metabolic process	1	659	9	19181	0.286965	0.456778	3.23402	1.80105
GO:2000480	negative regulation of cAMP-dependent protein kinase activity	1	659	9	19181	0.286965	0.456778	3.23402	1.80105
GO:0000733	DNA strand renaturation	1	659	9	19181	0.286965	0.456778	3.23402	1.80105
GO:0071447	cellular response to hydroperoxide	1	659	9	19181	0.286965	0.456778	3.23402	1.80105
GO:0071455	cellular response to hyperoxia	1	659	9	19181	0.286965	0.456778	3.23402	1.80105
GO:0006475	internal protein amino acid acetylation	1	659	9	19181	0.286965	0.456778	3.23402	1.80105
GO:0071493	cellular response to UV-B	1	659	9	19181	0.286965	0.456778	3.23402	1.80105
GO:0032963	collagen metabolic process	1	659	9	19181	0.286965	0.456778	3.23402	1.80105
GO:0006105	succinate metabolic process	1	659	9	19181	0.286965	0.456778	3.23402	1.80105
GO:0060840	artery development	1	659	9	19181	0.286965	0.456778	3.23402	1.80105
GO:0097062	dendritic spine maintenance	1	659	9	19181	0.286965	0.456778	3.23402	1.80105
GO:0042989	sequestering of actin monomers	1	659	9	19181	0.286965	0.456778	3.23402	1.80105
GO:0010458	exit from mitosis	1	659	9	19181	0.286965	0.456778	3.23402	1.80105
GO:0046500	S-adenosylmethionine metabolic process	1	659	9	19181	0.286965	0.456778	3.23402	1.80105
GO:0097011	cellular response to granulocyte macrophage colony-stimulating factor stimulus	1	659	9	19181	0.286965	0.456778	3.23402	1.80105
GO:0051492	regulation of stress fiber assembly	1	659	9	19181	0.286965	0.456778	3.23402	1.80105
GO:0002091	negative regulation of receptor internalization	1	659	9	19181	0.286965	0.456778	3.23402	1.80105
GO:0015833	peptide transport	1	659	9	19181	0.286965	0.456778	3.23402	1.80105
GO:0001667	ameboidal-type cell migration	1	659	9	19181	0.286965	0.456778	3.23402	1.80105
GO:0090277	positive regulation of peptide hormone secretion	1	659	9	19181	0.286965	0.456778	3.23402	1.80105
GO:0008063	Toll signaling pathway	1	659	9	19181	0.286965	0.456778	3.23402	1.80105
GO:0030213	hyaluronan biosynthetic process	1	659	9	19181	0.286965	0.456778	3.23402	1.80105
GO:0008090	retrograde axon cargo transport	1	659	9	19181	0.286965	0.456778	3.23402	1.80105
GO:0061037	negative regulation of cartilage development	1	659	9	19181	0.286965	0.456778	3.23402	1.80105
GO:0021637	trigeminal nerve structural organization	1	659	9	19181	0.286965	0.456778	3.23402	1.80105
GO:0071679	commissural neuron axon guidance	1	659	9	19181	0.286965	0.456778	3.23402	1.80105
GO:0060687	regulation of branching involved in prostate gland morphogenesis	1	659	9	19181	0.286965	0.456778	3.23402	1.80105
GO:1900028	negative regulation of ruffle assembly	1	659	9	19181	0.286965	0.456778	3.23402	1.80105
GO:0031639	plasminogen activation	1	659	9	19181	0.286965	0.456778	3.23402	1.80105
GO:0031638	zymogen activation	1	659	9	19181	0.286965	0.456778	3.23402	1.80105
GO:2000780	negative regulation of double-strand break repair	1	659	9	19181	0.286965	0.456778	3.23402	1.80105
GO:0001783	B cell apoptotic process	1	659	9	19181	0.286965	0.456778	3.23402	1.80105
GO:0015937	coenzyme A biosynthetic process	1	659	9	19181	0.286965	0.456778	3.23402	1.80105
GO:0001766	membrane raft polarization	1	659	9	19181	0.286965	0.456778	3.23402	1.80105
GO:0031666	positive regulation of lipopolysaccharide-mediated signaling pathway	1	659	9	19181	0.286965	0.456778	3.23402	1.80105
GO:0045654	positive regulation of megakaryocyte differentiation	1	659	9	19181	0.286965	0.456778	3.23402	1.80105
GO:0035414	negative regulation of catenin import into nucleus	1	659	9	19181	0.286965	0.456778	3.23402	1.80105
GO:0070257	positive regulation of mucus secretion	1	659	9	19181	0.286965	0.456778	3.23402	1.80105
GO:1902287	semaphorin-plexin signaling pathway involved in axon guidance	1	659	9	19181	0.286965	0.456778	3.23402	1.80105
GO:0060527	prostate epithelial cord arborization involved in prostate glandular acinus morphogenesis	1	659	9	19181	0.286965	0.456778	3.23402	1.80105
GO:1902262	apoptotic process involved in patterning of blood vessels	1	659	9	19181	0.286965	0.456778	3.23402	1.80105
GO:0001913	T cell mediated cytotoxicity	1	659	9	19181	0.286965	0.456778	3.23402	1.80105
GO:0016052	carbohydrate catabolic process	1	659	9	19181	0.286965	0.456778	3.23402	1.80105
GO:0032825	positive regulation of natural killer cell differentiation	1	659	9	19181	0.286965	0.456778	3.23402	1.80105
GO:0090005	negative regulation of establishment of protein localization to plasma membrane	1	659	9	19181	0.286965	0.456778	3.23402	1.80105
GO:0045719	negative regulation of glycogen biosynthetic process	1	659	9	19181	0.286965	0.456778	3.23402	1.80105
GO:0030011	maintenance of cell polarity	1	659	9	19181	0.286965	0.456778	3.23402	1.80105
GO:0038026	reelin-mediated signaling pathway	1	659	9	19181	0.286965	0.456778	3.23402	1.80105
GO:0009437	carnitine metabolic process	1	659	9	19181	0.286965	0.456778	3.23402	1.80105
GO:0045773	positive regulation of axon extension	2	659	30	19181	0.288301	0.456778	1.94041	1.79435
GO:0006506	GPI anchor biosynthetic process	2	659	30	19181	0.288301	0.456778	1.94041	1.79435
GO:0032504	multicellular organism reproduction	2	659	30	19181	0.288301	0.456778	1.94041	1.79435
GO:0000289	nuclear-transcribed mRNA poly(A) tail shortening	2	659	30	19181	0.288301	0.456778	1.94041	1.79435
GO:2000310	regulation of N-methyl-D-aspartate selective glutamate receptor activity	2	659	30	19181	0.288301	0.456778	1.94041	1.79435
GO:0006754	ATP biosynthetic process	2	659	30	19181	0.288301	0.456778	1.94041	1.79435
GO:2000352	negative regulation of endothelial cell apoptotic process	2	659	30	19181	0.288301	0.456778	1.94041	1.79435
GO:1901687	glutathione derivative biosynthetic process	2	659	30	19181	0.288301	0.456778	1.94041	1.79435
GO:0071345	cellular response to cytokine stimulus	2	659	30	19181	0.288301	0.456778	1.94041	1.79435
GO:0008283	cell proliferation	18	659	448	19181	0.294229	0.465904	1.16945	1.76499
GO:0007205	protein kinase C-activating G-protein coupled receptor signaling pathway	3	659	54	19181	0.294768	0.465961	1.61701	1.76235
GO:0032092	positive regulation of protein binding	3	659	54	19181	0.294768	0.465961	1.61701	1.76235
GO:0045599	negative regulation of fat cell differentiation	3	659	54	19181	0.294768	0.465961	1.61701	1.76235
GO:0045860	positive regulation of protein kinase activity	4	659	79	19181	0.298587	0.47147	1.47373	1.74377
GO:0030036	actin cytoskeleton organization	9	659	208	19181	0.298592	0.47147	1.2594	1.74375
GO:0006887	exocytosis	6	659	130	19181	0.300061	0.473449	1.34336	1.73667
GO:0007159	leukocyte cell-cell adhesion	2	659	31	19181	0.300697	0.473449	1.87782	1.73362
GO:0001578	microtubule bundle formation	2	659	31	19181	0.300697	0.473449	1.87782	1.73362
GO:0046686	response to cadmium ion	2	659	31	19181	0.300697	0.473449	1.87782	1.73362
GO:0006306	DNA methylation	2	659	31	19181	0.300697	0.473449	1.87782	1.73362
GO:0006418	tRNA aminoacylation for protein translation	3	659	55	19181	0.303894	0.475155	1.58761	1.71836
GO:0071277	cellular response to calcium ion	3	659	55	19181	0.303894	0.475155	1.58761	1.71836
GO:0031175	neuron projection development	6	659	131	19181	0.305844	0.475155	1.33311	1.70913
GO:0000724	double-strand break repair via homologous recombination	4	659	80	19181	0.306086	0.475155	1.45531	1.70799
GO:0030334	regulation of cell migration	4	659	80	19181	0.306086	0.475155	1.45531	1.70799
GO:0060333	interferon-gamma-mediated signaling pathway	4	659	80	19181	0.306086	0.475155	1.45531	1.70799
GO:0030574	collagen catabolic process	5	659	106	19181	0.310458	0.475155	1.37293	1.68753
GO:0030828	positive regulation of cGMP biosynthetic process	1	659	10	19181	0.310672	0.475155	2.91062	1.68654
GO:0003254	regulation of membrane depolarization	1	659	10	19181	0.310672	0.475155	2.91062	1.68654
GO:0051057	positive regulation of small GTPase mediated signal transduction	1	659	10	19181	0.310672	0.475155	2.91062	1.68654
GO:0006853	carnitine shuttle	1	659	10	19181	0.310672	0.475155	2.91062	1.68654
GO:0007184	SMAD protein import into nucleus	1	659	10	19181	0.310672	0.475155	2.91062	1.68654
GO:0001101	response to acid chemical	1	659	10	19181	0.310672	0.475155	2.91062	1.68654
GO:0010884	positive regulation of lipid storage	1	659	10	19181	0.310672	0.475155	2.91062	1.68654
GO:2000505	regulation of energy homeostasis	1	659	10	19181	0.310672	0.475155	2.91062	1.68654
GO:0021785	branchiomotor neuron axon guidance	1	659	10	19181	0.310672	0.475155	2.91062	1.68654
GO:0050966	detection of mechanical stimulus involved in sensory perception of pain	1	659	10	19181	0.310672	0.475155	2.91062	1.68654
GO:0051156	glucose 6-phosphate metabolic process	1	659	10	19181	0.310672	0.475155	2.91062	1.68654
GO:0001960	negative regulation of cytokine-mediated signaling pathway	1	659	10	19181	0.310672	0.475155	2.91062	1.68654
GO:0090161	Golgi ribbon formation	1	659	10	19181	0.310672	0.475155	2.91062	1.68654
GO:0001945	lymph vessel development	1	659	10	19181	0.310672	0.475155	2.91062	1.68654
GO:0009404	toxin metabolic process	1	659	10	19181	0.310672	0.475155	2.91062	1.68654
GO:0045080	positive regulation of chemokine biosynthetic process	1	659	10	19181	0.310672	0.475155	2.91062	1.68654
GO:0010613	positive regulation of cardiac muscle hypertrophy	1	659	10	19181	0.310672	0.475155	2.91062	1.68654
GO:0040036	regulation of fibroblast growth factor receptor signaling pathway	1	659	10	19181	0.310672	0.475155	2.91062	1.68654
GO:0046951	ketone body biosynthetic process	1	659	10	19181	0.310672	0.475155	2.91062	1.68654
GO:0051489	regulation of filopodium assembly	1	659	10	19181	0.310672	0.475155	2.91062	1.68654
GO:0046135	pyrimidine nucleoside catabolic process	1	659	10	19181	0.310672	0.475155	2.91062	1.68654
GO:0032020	ISG15-protein conjugation	1	659	10	19181	0.310672	0.475155	2.91062	1.68654
GO:0042158	lipoprotein biosynthetic process	1	659	10	19181	0.310672	0.475155	2.91062	1.68654
GO:0043117	positive regulation of vascular permeability	1	659	10	19181	0.310672	0.475155	2.91062	1.68654
GO:0016255	attachment of GPI anchor to protein	1	659	10	19181	0.310672	0.475155	2.91062	1.68654
GO:0060394	negative regulation of pathway-restricted SMAD protein phosphorylation	1	659	10	19181	0.310672	0.475155	2.91062	1.68654
GO:0016236	macroautophagy	1	659	10	19181	0.310672	0.475155	2.91062	1.68654
GO:0034214	protein hexamerization	1	659	10	19181	0.310672	0.475155	2.91062	1.68654
GO:0045162	clustering of voltage-gated sodium channels	1	659	10	19181	0.310672	0.475155	2.91062	1.68654
GO:0006642	triglyceride mobilization	1	659	10	19181	0.310672	0.475155	2.91062	1.68654
GO:0003016	respiratory system process	1	659	10	19181	0.310672	0.475155	2.91062	1.68654
GO:0042754	negative regulation of circadian rhythm	1	659	10	19181	0.310672	0.475155	2.91062	1.68654
GO:0043306	positive regulation of mast cell degranulation	1	659	10	19181	0.310672	0.475155	2.91062	1.68654
GO:0061045	negative regulation of wound healing	1	659	10	19181	0.310672	0.475155	2.91062	1.68654
GO:0003094	glomerular filtration	1	659	10	19181	0.310672	0.475155	2.91062	1.68654
GO:0071305	cellular response to vitamin D	1	659	10	19181	0.310672	0.475155	2.91062	1.68654
GO:0032790	ribosome disassembly	1	659	10	19181	0.310672	0.475155	2.91062	1.68654
GO:0090050	positive regulation of cell migration involved in sprouting angiogenesis	1	659	10	19181	0.310672	0.475155	2.91062	1.68654
GO:0008343	adult feeding behavior	1	659	10	19181	0.310672	0.475155	2.91062	1.68654
GO:0090037	positive regulation of protein kinase C signaling	1	659	10	19181	0.310672	0.475155	2.91062	1.68654
GO:0060124	positive regulation of growth hormone secretion	1	659	10	19181	0.310672	0.475155	2.91062	1.68654
GO:0010763	positive regulation of fibroblast migration	1	659	10	19181	0.310672	0.475155	2.91062	1.68654
GO:0061299	retina vasculature morphogenesis in camera-type eye	1	659	10	19181	0.310672	0.475155	2.91062	1.68654
GO:2000406	positive regulation of T cell migration	1	659	10	19181	0.310672	0.475155	2.91062	1.68654
GO:0051271	negative regulation of cellular component movement	1	659	10	19181	0.310672	0.475155	2.91062	1.68654
GO:0048705	skeletal system morphogenesis	3	659	56	19181	0.313032	0.476962	1.55926	1.67562
GO:0043408	regulation of MAPK cascade	3	659	56	19181	0.313032	0.476962	1.55926	1.67562
GO:0030155	regulation of cell adhesion	3	659	56	19181	0.313032	0.476962	1.55926	1.67562
GO:0042771	intrinsic apoptotic signaling pathway in response to DNA damage by p53 class mediator	2	659	32	19181	0.313054	0.476962	1.81914	1.67551
GO:0090503	RNA phosphodiester bond hydrolysis, exonucleolytic	2	659	32	19181	0.313054	0.476962	1.81914	1.67551
GO:0071364	cellular response to epidermal growth factor stimulus	2	659	32	19181	0.313054	0.476962	1.81914	1.67551
GO:0030041	actin filament polymerization	2	659	32	19181	0.313054	0.476962	1.81914	1.67551
GO:0007601	visual perception	10	659	238	19181	0.313767	0.477786	1.22295	1.67223
GO:0008033	tRNA processing	5	659	107	19181	0.316976	0.482407	1.3601	1.65756
GO:0007264	small GTPase mediated signal transduction	17	659	429	19181	0.31959	0.48612	1.15339	1.64571
GO:0006888	ER to Golgi vesicle-mediated transport	4	659	82	19181	0.321134	0.487935	1.41982	1.63875
GO:0055086	nucleobase-containing small molecule metabolic process	4	659	82	19181	0.321134	0.487935	1.41982	1.63875
GO:0007219	Notch signaling pathway	7	659	160	19181	0.321757	0.488175	1.2734	1.63595
GO:0006820	anion transport	2	659	33	19181	0.325362	0.488175	1.76401	1.61988
GO:0010575	positive regulation vascular endothelial growth factor production	2	659	33	19181	0.325362	0.488175	1.76401	1.61988
GO:0048844	artery morphogenesis	2	659	33	19181	0.325362	0.488175	1.76401	1.61988
GO:0035329	hippo signaling	2	659	33	19181	0.325362	0.488175	1.76401	1.61988
GO:0014065	phosphatidylinositol 3-kinase signaling	2	659	33	19181	0.325362	0.488175	1.76401	1.61988
GO:0070979	protein K11-linked ubiquitination	2	659	33	19181	0.325362	0.488175	1.76401	1.61988
GO:0034080	CENP-A containing nucleosome assembly	2	659	33	19181	0.325362	0.488175	1.76401	1.61988
GO:0009954	proximal/distal pattern formation	2	659	33	19181	0.325362	0.488175	1.76401	1.61988
GO:2000463	positive regulation of excitatory postsynaptic membrane potential	2	659	33	19181	0.325362	0.488175	1.76401	1.61988
GO:0035556	intracellular signal transduction	23	659	596	19181	0.325888	0.488175	1.12323	1.61755
GO:0006810	transport	82	659	2252	19181	0.330426	0.488175	1.05982	1.5976
GO:0006626	protein targeting to mitochondrion	3	659	58	19181	0.331319	0.488175	1.50549	1.59371
GO:0051289	protein homotetramerization	3	659	58	19181	0.331319	0.488175	1.50549	1.59371
GO:0000910	cytokinesis	3	659	58	19181	0.331319	0.488175	1.50549	1.59371
GO:2000010	positive regulation of protein localization to cell surface	1	659	11	19181	0.333589	0.488175	2.64602	1.58385
GO:0030431	sleep	1	659	11	19181	0.333589	0.488175	2.64602	1.58385
GO:0030856	regulation of epithelial cell differentiation	1	659	11	19181	0.333589	0.488175	2.64602	1.58385
GO:0030857	negative regulation of epithelial cell differentiation	1	659	11	19181	0.333589	0.488175	2.64602	1.58385
GO:0030850	prostate gland development	1	659	11	19181	0.333589	0.488175	2.64602	1.58385
GO:0031325	positive regulation of cellular metabolic process	1	659	11	19181	0.333589	0.488175	2.64602	1.58385
GO:0060426	lung vasculature development	1	659	11	19181	0.333589	0.488175	2.64602	1.58385
GO:0043569	negative regulation of insulin-like growth factor receptor signaling pathway	1	659	11	19181	0.333589	0.488175	2.64602	1.58385
GO:0086036	regulation of cardiac muscle cell membrane potential	1	659	11	19181	0.333589	0.488175	2.64602	1.58385
GO:0032930	positive regulation of superoxide anion generation	1	659	11	19181	0.333589	0.488175	2.64602	1.58385
GO:0042908	xenobiotic transport	1	659	11	19181	0.333589	0.488175	2.64602	1.58385
GO:0010888	negative regulation of lipid storage	1	659	11	19181	0.333589	0.488175	2.64602	1.58385
GO:0043252	sodium-independent organic anion transport	1	659	11	19181	0.333589	0.488175	2.64602	1.58385
GO:0042053	regulation of dopamine metabolic process	1	659	11	19181	0.333589	0.488175	2.64602	1.58385
GO:0051561	positive regulation of mitochondrial calcium ion concentration	1	659	11	19181	0.333589	0.488175	2.64602	1.58385
GO:0035148	tube formation	1	659	11	19181	0.333589	0.488175	2.64602	1.58385
GO:0021517	ventral spinal cord development	1	659	11	19181	0.333589	0.488175	2.64602	1.58385
GO:0007494	midgut development	1	659	11	19181	0.333589	0.488175	2.64602	1.58385
GO:0007035	vacuolar acidification	1	659	11	19181	0.333589	0.488175	2.64602	1.58385
GO:0045416	positive regulation of interleukin-8 biosynthetic process	1	659	11	19181	0.333589	0.488175	2.64602	1.58385
GO:0048070	regulation of developmental pigmentation	1	659	11	19181	0.333589	0.488175	2.64602	1.58385
GO:0032461	positive regulation of protein oligomerization	1	659	11	19181	0.333589	0.488175	2.64602	1.58385
GO:0006000	fructose metabolic process	1	659	11	19181	0.333589	0.488175	2.64602	1.58385
GO:0006930	substrate-dependent cell migration, cell extension	1	659	11	19181	0.333589	0.488175	2.64602	1.58385
GO:0045926	negative regulation of growth	1	659	11	19181	0.333589	0.488175	2.64602	1.58385
GO:0007567	parturition	1	659	11	19181	0.333589	0.488175	2.64602	1.58385
GO:0015825	L-serine transport	1	659	11	19181	0.333589	0.488175	2.64602	1.58385
GO:0009620	response to fungus	1	659	11	19181	0.333589	0.488175	2.64602	1.58385
GO:0006600	creatine metabolic process	1	659	11	19181	0.333589	0.488175	2.64602	1.58385
GO:0046628	positive regulation of insulin receptor signaling pathway	1	659	11	19181	0.333589	0.488175	2.64602	1.58385
GO:0002320	lymphoid progenitor cell differentiation	1	659	11	19181	0.333589	0.488175	2.64602	1.58385
GO:0032691	negative regulation of interleukin-1 beta production	1	659	11	19181	0.333589	0.488175	2.64602	1.58385
GO:0016540	protein autoprocessing	1	659	11	19181	0.333589	0.488175	2.64602	1.58385
GO:0001776	leukocyte homeostasis	1	659	11	19181	0.333589	0.488175	2.64602	1.58385
GO:0043032	positive regulation of macrophage activation	1	659	11	19181	0.333589	0.488175	2.64602	1.58385
GO:0051764	actin crosslink formation	1	659	11	19181	0.333589	0.488175	2.64602	1.58385
GO:0010838	positive regulation of keratinocyte proliferation	1	659	11	19181	0.333589	0.488175	2.64602	1.58385
GO:0002674	negative regulation of acute inflammatory response	1	659	11	19181	0.333589	0.488175	2.64602	1.58385
GO:0070989	oxidative demethylation	1	659	11	19181	0.333589	0.488175	2.64602	1.58385
GO:0010867	positive regulation of triglyceride biosynthetic process	1	659	11	19181	0.333589	0.488175	2.64602	1.58385
GO:0006702	androgen biosynthetic process	1	659	11	19181	0.333589	0.488175	2.64602	1.58385
GO:0006703	estrogen biosynthetic process	1	659	11	19181	0.333589	0.488175	2.64602	1.58385
GO:0010804	negative regulation of tumor necrosis factor-mediated signaling pathway	1	659	11	19181	0.333589	0.488175	2.64602	1.58385
GO:0035456	response to interferon-beta	1	659	11	19181	0.333589	0.488175	2.64602	1.58385
GO:0072075	metanephric mesenchyme development	1	659	11	19181	0.333589	0.488175	2.64602	1.58385
GO:0048541	Peyer's patch development	1	659	11	19181	0.333589	0.488175	2.64602	1.58385
GO:0061180	mammary gland epithelium development	1	659	11	19181	0.333589	0.488175	2.64602	1.58385
GO:0046323	glucose import	1	659	11	19181	0.333589	0.488175	2.64602	1.58385
GO:0060999	positive regulation of dendritic spine development	1	659	11	19181	0.333589	0.488175	2.64602	1.58385
GO:0071380	cellular response to prostaglandin E stimulus	1	659	11	19181	0.333589	0.488175	2.64602	1.58385
GO:0001825	blastocyst formation	1	659	11	19181	0.333589	0.488175	2.64602	1.58385
GO:0031167	rRNA methylation	1	659	11	19181	0.333589	0.488175	2.64602	1.58385
GO:0030490	maturation of SSU-rRNA	1	659	11	19181	0.333589	0.488175	2.64602	1.58385
GO:0030948	negative regulation of vascular endothelial growth factor receptor signaling pathway	1	659	11	19181	0.333589	0.488175	2.64602	1.58385
GO:0031110	regulation of microtubule polymerization or depolymerization	1	659	11	19181	0.333589	0.488175	2.64602	1.58385
GO:0000722	telomere maintenance via recombination	2	659	34	19181	0.33761	0.492245	1.71213	1.56657
GO:0006501	C-terminal protein lipidation	2	659	34	19181	0.33761	0.492245	1.71213	1.56657
GO:0045907	positive regulation of vasoconstriction	2	659	34	19181	0.33761	0.492245	1.71213	1.56657
GO:0040014	regulation of multicellular organism growth	2	659	34	19181	0.33761	0.492245	1.71213	1.56657
GO:0006378	mRNA polyadenylation	2	659	34	19181	0.33761	0.492245	1.71213	1.56657
GO:0070555	response to interleukin-1	2	659	34	19181	0.33761	0.492245	1.71213	1.56657
GO:0090004	positive regulation of establishment of protein localization to plasma membrane	2	659	34	19181	0.33761	0.492245	1.71213	1.56657
GO:0006367	transcription initiation from RNA polymerase II promoter	9	659	217	19181	0.339734	0.495082	1.20717	1.55752
GO:0031532	actin cytoskeleton reorganization	3	659	59	19181	0.340457	0.495875	1.47998	1.55446
GO:0007417	central nervous system development	7	659	164	19181	0.343132	0.499509	1.24234	1.54317
GO:0007202	activation of phospholipase C activity	4	659	85	19181	0.343792	0.500208	1.3697	1.54039
GO:0006511	ubiquitin-dependent protein catabolic process	9	659	218	19181	0.344365	0.500779	1.20163	1.53799
GO:0032259	methylation	10	659	246	19181	0.348414	0.505167	1.18318	1.52113
GO:0000398	mRNA splicing, via spliceosome	9	659	219	19181	0.349004	0.505167	1.19615	1.51868
GO:0006521	regulation of cellular amino acid metabolic process	3	659	60	19181	0.349586	0.505167	1.45531	1.51628
GO:0048662	negative regulation of smooth muscle cell proliferation	2	659	35	19181	0.349788	0.505167	1.66321	1.51545
GO:0007602	phototransduction	2	659	35	19181	0.349788	0.505167	1.66321	1.51545
GO:0015701	bicarbonate transport	2	659	35	19181	0.349788	0.505167	1.66321	1.51545
GO:0010718	positive regulation of epithelial to mesenchymal transition	2	659	35	19181	0.349788	0.505167	1.66321	1.51545
GO:0006749	glutathione metabolic process	2	659	35	19181	0.349788	0.505167	1.66321	1.51545
GO:0060173	limb development	2	659	35	19181	0.349788	0.505167	1.66321	1.51545
GO:0033138	positive regulation of peptidyl-serine phosphorylation	4	659	86	19181	0.351354	0.505167	1.35378	1.509
GO:0033629	negative regulation of cell adhesion mediated by integrin	1	659	12	19181	0.355744	0.505167	2.42552	1.49109
GO:0033689	negative regulation of osteoblast proliferation	1	659	12	19181	0.355744	0.505167	2.42552	1.49109
GO:0010039	response to iron ion	1	659	12	19181	0.355744	0.505167	2.42552	1.49109
GO:0060429	epithelium development	1	659	12	19181	0.355744	0.505167	2.42552	1.49109
GO:0007167	enzyme linked receptor protein signaling pathway	1	659	12	19181	0.355744	0.505167	2.42552	1.49109
GO:0060039	pericardium development	1	659	12	19181	0.355744	0.505167	2.42552	1.49109
GO:0035999	tetrahydrofolate interconversion	1	659	12	19181	0.355744	0.505167	2.42552	1.49109
GO:0043653	mitochondrial fragmentation involved in apoptotic process	1	659	12	19181	0.355744	0.505167	2.42552	1.49109
GO:0031065	positive regulation of histone deacetylation	1	659	12	19181	0.355744	0.505167	2.42552	1.49109
GO:0061549	sympathetic ganglion development	1	659	12	19181	0.355744	0.505167	2.42552	1.49109
GO:0043268	positive regulation of potassium ion transport	1	659	12	19181	0.355744	0.505167	2.42552	1.49109
GO:0034374	low-density lipoprotein particle remodeling	1	659	12	19181	0.355744	0.505167	2.42552	1.49109
GO:2000147	positive regulation of cell motility	1	659	12	19181	0.355744	0.505167	2.42552	1.49109
GO:0019934	cGMP-mediated signaling	1	659	12	19181	0.355744	0.505167	2.42552	1.49109
GO:0048712	negative regulation of astrocyte differentiation	1	659	12	19181	0.355744	0.505167	2.42552	1.49109
GO:0007019	microtubule depolymerization	1	659	12	19181	0.355744	0.505167	2.42552	1.49109
GO:0002031	G-protein coupled receptor internalization	1	659	12	19181	0.355744	0.505167	2.42552	1.49109
GO:1900745	positive regulation of p38MAPK cascade	1	659	12	19181	0.355744	0.505167	2.42552	1.49109
GO:0002480	antigen processing and presentation of exogenous peptide antigen via MHC class I, TAP-independent	1	659	12	19181	0.355744	0.505167	2.42552	1.49109
GO:0048846	axon extension involved in axon guidance	1	659	12	19181	0.355744	0.505167	2.42552	1.49109
GO:0050795	regulation of behavior	1	659	12	19181	0.355744	0.505167	2.42552	1.49109
GO:0006623	protein targeting to vacuole	1	659	12	19181	0.355744	0.505167	2.42552	1.49109
GO:0071276	cellular response to cadmium ion	1	659	12	19181	0.355744	0.505167	2.42552	1.49109
GO:2001214	positive regulation of vasculogenesis	1	659	12	19181	0.355744	0.505167	2.42552	1.49109
GO:0051347	positive regulation of transferase activity	1	659	12	19181	0.355744	0.505167	2.42552	1.49109
GO:0034109	homotypic cell-cell adhesion	1	659	12	19181	0.355744	0.505167	2.42552	1.49109
GO:0050709	negative regulation of protein secretion	1	659	12	19181	0.355744	0.505167	2.42552	1.49109
GO:0050708	regulation of protein secretion	1	659	12	19181	0.355744	0.505167	2.42552	1.49109
GO:0045176	apical protein localization	1	659	12	19181	0.355744	0.505167	2.42552	1.49109
GO:0010863	positive regulation of phospholipase C activity	1	659	12	19181	0.355744	0.505167	2.42552	1.49109
GO:0009086	methionine biosynthetic process	1	659	12	19181	0.355744	0.505167	2.42552	1.49109
GO:0042446	hormone biosynthetic process	1	659	12	19181	0.355744	0.505167	2.42552	1.49109
GO:0043496	regulation of protein homodimerization activity	1	659	12	19181	0.355744	0.505167	2.42552	1.49109
GO:0016446	somatic hypermutation of immunoglobulin genes	1	659	12	19181	0.355744	0.505167	2.42552	1.49109
GO:2000821	regulation of grooming behavior	1	659	12	19181	0.355744	0.505167	2.42552	1.49109
GO:1901216	positive regulation of neuron death	1	659	12	19181	0.355744	0.505167	2.42552	1.49109
GO:0006027	glycosaminoglycan catabolic process	2	659	36	19181	0.361888	0.512583	1.61701	1.46638
GO:0017157	regulation of exocytosis	2	659	36	19181	0.361888	0.512583	1.61701	1.46638
GO:2001238	positive regulation of extrinsic apoptotic signaling pathway	2	659	36	19181	0.361888	0.512583	1.61701	1.46638
GO:0006730	one-carbon metabolic process	2	659	36	19181	0.361888	0.512583	1.61701	1.46638
GO:0051281	positive regulation of release of sequestered calcium ion into cytosol	2	659	36	19181	0.361888	0.512583	1.61701	1.46638
GO:0032543	mitochondrial translation	5	659	114	19181	0.362937	0.513806	1.27659	1.46221
GO:0006364	rRNA processing	6	659	141	19181	0.364471	0.515715	1.23856	1.45612
GO:0043647	inositol phosphate metabolic process	3	659	62	19181	0.367794	0.519887	1.40837	1.44303
GO:0060395	SMAD protein signal transduction	3	659	62	19181	0.367794	0.519887	1.40837	1.44303
GO:0008584	male gonad development	5	659	115	19181	0.369526	0.522071	1.26549	1.43625
GO:0001937	negative regulation of endothelial cell proliferation	2	659	37	19181	0.373901	0.523018	1.57331	1.41927
GO:0055007	cardiac muscle cell differentiation	2	659	37	19181	0.373901	0.523018	1.57331	1.41927
GO:0045214	sarcomere organization	2	659	37	19181	0.373901	0.523018	1.57331	1.41927
GO:0010827	regulation of glucose transport	2	659	37	19181	0.373901	0.523018	1.57331	1.41927
GO:0009749	response to glucose	4	659	89	19181	0.374031	0.523018	1.30814	1.41877
GO:1903506	regulation of nucleic acid-templated transcription	3	659	63	19181	0.376864	0.523018	1.38601	1.40788
GO:0030216	keratinocyte differentiation	3	659	63	19181	0.376864	0.523018	1.38601	1.40788
GO:0000042	protein targeting to Golgi	1	659	13	19181	0.377161	0.523018	2.23894	1.40675
GO:0032897	negative regulation of viral transcription	1	659	13	19181	0.377161	0.523018	2.23894	1.40675
GO:0035994	response to muscle stretch	1	659	13	19181	0.377161	0.523018	2.23894	1.40675
GO:1901741	positive regulation of myoblast fusion	1	659	13	19181	0.377161	0.523018	2.23894	1.40675
GO:2000179	positive regulation of neural precursor cell proliferation	1	659	13	19181	0.377161	0.523018	2.23894	1.40675
GO:0097267	omega-hydroxylase P450 pathway	1	659	13	19181	0.377161	0.523018	2.23894	1.40675
GO:0007004	telomere maintenance via telomerase	1	659	13	19181	0.377161	0.523018	2.23894	1.40675
GO:0000244	spliceosomal tri-snRNP complex assembly	1	659	13	19181	0.377161	0.523018	2.23894	1.40675
GO:0033197	response to vitamin E	1	659	13	19181	0.377161	0.523018	2.23894	1.40675
GO:0010510	regulation of acetyl-CoA biosynthetic process from pyruvate	1	659	13	19181	0.377161	0.523018	2.23894	1.40675
GO:0010592	positive regulation of lamellipodium assembly	1	659	13	19181	0.377161	0.523018	2.23894	1.40675
GO:0008053	mitochondrial fusion	1	659	13	19181	0.377161	0.523018	2.23894	1.40675
GO:0055089	fatty acid homeostasis	1	659	13	19181	0.377161	0.523018	2.23894	1.40675
GO:0048853	forebrain morphogenesis	1	659	13	19181	0.377161	0.523018	2.23894	1.40675
GO:0046641	positive regulation of alpha-beta T cell proliferation	1	659	13	19181	0.377161	0.523018	2.23894	1.40675
GO:0061003	positive regulation of dendritic spine morphogenesis	1	659	13	19181	0.377161	0.523018	2.23894	1.40675
GO:0046688	response to copper ion	1	659	13	19181	0.377161	0.523018	2.23894	1.40675
GO:0008037	cell recognition	1	659	13	19181	0.377161	0.523018	2.23894	1.40675
GO:0071257	cellular response to electrical stimulus	1	659	13	19181	0.377161	0.523018	2.23894	1.40675
GO:0071236	cellular response to antibiotic	1	659	13	19181	0.377161	0.523018	2.23894	1.40675
GO:0050732	negative regulation of peptidyl-tyrosine phosphorylation	1	659	13	19181	0.377161	0.523018	2.23894	1.40675
GO:0050710	negative regulation of cytokine secretion	1	659	13	19181	0.377161	0.523018	2.23894	1.40675
GO:2000772	regulation of cellular senescence	1	659	13	19181	0.377161	0.523018	2.23894	1.40675
GO:0001774	microglial cell activation	1	659	13	19181	0.377161	0.523018	2.23894	1.40675
[truncated: 781 more rows]

## Sheet: Sheet2
Table S3. GO terms for CM versus IM. List of genes involved in terms for CM versus IM.
GOID	GOTerm	QueryID	Symbol	Description	P-Value	FDR	Enrichment
GO:0006954	inflammatory response	LOC102161161	LOC102161161	interleukin-1 receptor-associated kinase-like 2-like	8.61682e-06	0.0120334	2.48193
GO:0006954	inflammatory response	CD302	CD302	CD302 antigen	8.61682e-06	0.0120334	2.48193
GO:0006954	inflammatory response	ANXA1	ANXA1	Annexin A1	8.61682e-06	0.0120334	2.48193
GO:0006954	inflammatory response	GP91-PHOX	GP91-PHOX	Cytochrome b-245 heavy chain	8.61682e-06	0.0120334	2.48193
GO:0006954	inflammatory response	SPP1	SPP1	Secreted phosphoprotein 1	8.61682e-06	0.0120334	2.48193
GO:0006954	inflammatory response	CCL4	CCL4	C-C motif chemokine 4	8.61682e-06	0.0120334	2.48193
GO:0006954	inflammatory response	NCF1	NCF1	Neutrophil cytosolic factor 1	8.61682e-06	0.0120334	2.48193
GO:0006954	inflammatory response	KLKB1	KLKB1	Uncharacterized protein	8.61682e-06	0.0120334	2.48193
GO:0006954	inflammatory response	CEBPB	CEBPB	CCAAT enhancer binding protein beta	8.61682e-06	0.0120334	2.48193
GO:0006954	inflammatory response	CCL3L1	CCL3L1	C-C motif chemokine	8.61682e-06	0.0120334	2.48193
GO:0006954	inflammatory response	PTGDR	PTGDR	Uncharacterized protein	8.61682e-06	0.0120334	2.48193
GO:0006954	inflammatory response	TNFAIP6	TNFAIP6	Uncharacterized protein	8.61682e-06	0.0120334	2.48193
GO:0006954	inflammatory response	SELP	SELP	Uncharacterized protein	8.61682e-06	0.0120334	2.48193
GO:0006954	inflammatory response	S100A12	S100A12	Calcium-binding protein A12	8.61682e-06	0.0120334	2.48193
GO:0006954	inflammatory response	S100A8	S100A8	Protein S100	8.61682e-06	0.0120334	2.48193
GO:0006954	inflammatory response	TNF	TNF	TNF-alpha	8.61682e-06	0.0120334	2.48193
GO:0006954	inflammatory response	PTX3	PTX3	Uncharacterized protein	8.61682e-06	0.0120334	2.48193
GO:0006954	inflammatory response	C3	C3	Complement component C3d	8.61682e-06	0.0120334	2.48193
GO:0006954	inflammatory response	SERPINA3-3	SERPINA3-3	Uncharacterized protein	8.61682e-06	0.0120334	2.48193
GO:0006954	inflammatory response	SYK	SYK	Tyrosine-protein kinase SYK	8.61682e-06	0.0120334	2.48193
GO:0006954	inflammatory response	LOC100523701	LOC100523701	Uncharacterized protein	8.61682e-06	0.0120334	2.48193
GO:0006954	inflammatory response	CCL16	CCL16	C-C motif chemokine	8.61682e-06	0.0120334	2.48193
GO:0006954	inflammatory response	BMP6	BMP6	Bone morphogenetic protein 6	8.61682e-06	0.0120334	2.48193
GO:0006954	inflammatory response	LYZ	LYZ	Lysozyme	8.61682e-06	0.0120334	2.48193
GO:0006954	inflammatory response	LOC100738892	LOC100738892	Uncharacterized protein	8.61682e-06	0.0120334	2.48193
GO:0006954	inflammatory response	LOC100525396	LOC100525396	C-X-C motif chemokine	8.61682e-06	0.0120334	2.48193
GO:0006954	inflammatory response	AGER	AGER	Advanced glycosylation end product-specific receptor variant 1	8.61682e-06	0.0120334	2.48193
GO:0006954	inflammatory response	GGT5	GGT5	Uncharacterized protein	8.61682e-06	0.0120334	2.48193
GO:0006954	inflammatory response	CCL23	CCL23	C-C motif chemokine	8.61682e-06	0.0120334	2.48193
GO:0006954	inflammatory response	LY96	LY96	Lymphocyte antigen 96	8.61682e-06	0.0120334	2.48193
GO:0006954	inflammatory response	LOC100512854	LOC100512854	transcriptional repressor NF-X1-like	8.61682e-06	0.0120334	2.48193
GO:0006954	inflammatory response	LOC100515857	LOC100515857	c-C motif chemokine 3-like	8.61682e-06	0.0120334	2.48193
GO:0006954	inflammatory response	S100A9	S100A9	Calcium-binding protein A9	8.61682e-06	0.0120334	2.48193
GO:0045087	innate immune response	CDKN1A	CDKN1A	Uncharacterized protein	1.10804e-05	0.0120334	1.95437
GO:0045087	innate immune response	LOC100736842	LOC100736842	uncharacterized LOC100736842	1.10804e-05	0.0120334	1.95437
GO:0045087	innate immune response	LOC102161161	LOC102161161	interleukin-1 receptor-associated kinase-like 2-like	1.10804e-05	0.0120334	1.95437
GO:0045087	innate immune response	LOC102159576	LOC102159576	trinucleotide repeat-containing gene 6B protein-like	1.10804e-05	0.0120334	1.95437
GO:0045087	innate immune response	FOXO1	FOXO1	Forkhead box protein O1	1.10804e-05	0.0120334	1.95437
GO:0045087	innate immune response	VSIG4	VSIG4	V-set and immunoglobulin domain containing 4	1.10804e-05	0.0120334	1.95437
GO:0045087	innate immune response	GP91-PHOX	GP91-PHOX	Cytochrome b-245 heavy chain	1.10804e-05	0.0120334	1.95437
GO:0045087	innate immune response	LOC100737214	LOC100737214	DNA-directed RNA polymerases I, II, and III subunit RPABC2-like	1.10804e-05	0.0120334	1.95437
GO:0045087	innate immune response	FGF2	FGF2	Fibroblast growth factor	1.10804e-05	0.0120334	1.95437
GO:0045087	innate immune response	LOC100037951	LOC100037951	Complement component C9	1.10804e-05	0.0120334	1.95437
GO:0045087	innate immune response	LOC102159442	LOC102159442	trinucleotide repeat-containing gene 6B protein-like	1.10804e-05	0.0120334	1.95437
GO:0045087	innate immune response	LCK	LCK	Non-specific protein-tyrosine kinase	1.10804e-05	0.0120334	1.95437
GO:0045087	innate immune response	MARCO	MARCO	Uncharacterized protein	1.10804e-05	0.0120334	1.95437
GO:0045087	innate immune response	FOXO3	FOXO3	Forkhead box O3	1.10804e-05	0.0120334	1.95437
GO:0045087	innate immune response	C-JUN	C-JUN	Transcription factor AP-1	1.10804e-05	0.0120334	1.95437
GO:0045087	innate immune response	NCF1	NCF1	Neutrophil cytosolic factor 1	1.10804e-05	0.0120334	1.95437
GO:0045087	innate immune response	LCN2	LCN2	Lipocalin 2	1.10804e-05	0.0120334	1.95437
GO:0045087	innate immune response	LOC100517869	LOC100517869	Uncharacterized protein	1.10804e-05	0.0120334	1.95437
GO:0045087	innate immune response	KITLG	KITLG	Kit ligand	1.10804e-05	0.0120334	1.95437
GO:0045087	innate immune response	DUSP4	DUSP4	Uncharacterized protein	1.10804e-05	0.0120334	1.95437
GO:0045087	innate immune response	LOC100738358	LOC100738358	V-set and immunoglobulin domain-containing protein 4-like	1.10804e-05	0.0120334	1.95437
GO:0045087	innate immune response	LOC100520761	LOC100520761	Uncharacterized protein	1.10804e-05	0.0120334	1.95437
GO:0045087	innate immune response	S100A12	S100A12	Calcium-binding protein A12	1.10804e-05	0.0120334	1.95437
GO:0045087	innate immune response	VTN	VTN	Vitronectin	1.10804e-05	0.0120334	1.95437
GO:0045087	innate immune response	S100A8	S100A8	Protein S100	1.10804e-05	0.0120334	1.95437
GO:0045087	innate immune response	PLD2	PLD2	Phospholipase D2	1.10804e-05	0.0120334	1.95437
GO:0045087	innate immune response	LOC100622197	LOC100622197	DNA-directed RNA polymerases I, II, and III subunit RPABC4-like	1.10804e-05	0.0120334	1.95437
GO:0045087	innate immune response	ISG20	ISG20	Uncharacterized protein	1.10804e-05	0.0120334	1.95437
GO:0045087	innate immune response	PTX3	PTX3	Uncharacterized protein	1.10804e-05	0.0120334	1.95437
GO:0045087	innate immune response	C3	C3	Complement component C3d	1.10804e-05	0.0120334	1.95437
GO:0045087	innate immune response	LOC100513875	LOC100513875	ATP-dependent RNA helicase A-like	1.10804e-05	0.0120334	1.95437
GO:0045087	innate immune response	SYK	SYK	Tyrosine-protein kinase SYK	1.10804e-05	0.0120334	1.95437
GO:0045087	innate immune response	LOC100736563	LOC100736563	phosphatidylinositol 3-kinase regulatory subunit alpha-like	1.10804e-05	0.0120334	1.95437
GO:0045087	innate immune response	PHLPP1	PHLPP1	Uncharacterized protein	1.10804e-05	0.0120334	1.95437
GO:0045087	innate immune response	LOC100736562	LOC100736562	cyclic AMP-responsive element-binding protein 1-like	1.10804e-05	0.0120334	1.95437
GO:0045087	innate immune response	SSC5D	SSC5D	scavenger receptor cysteine rich domain containing (5 domains)	1.10804e-05	0.0120334	1.95437
GO:0045087	innate immune response	LOC100037955	LOC100037955	Uncharacterized protein	1.10804e-05	0.0120334	1.95437
GO:0045087	innate immune response	IFITM3	IFITM3	IFITM3	1.10804e-05	0.0120334	1.95437
GO:0045087	innate immune response	LOC100152327	LOC100152327	immunoglobulin lambda-like polypeptide 5	1.10804e-05	0.0120334	1.95437
GO:0045087	innate immune response	ATG5	ATG5	Autophagy protein 5	1.10804e-05	0.0120334	1.95437
GO:0045087	innate immune response	LOC100524934	LOC100524934	Uncharacterized protein	1.10804e-05	0.0120334	1.95437
GO:0045087	innate immune response	FGA	FGA	Fibrinogen alpha chain	1.10804e-05	0.0120334	1.95437
GO:0045087	innate immune response	STAT6	STAT6	Signal transducer and activator of transcription	1.10804e-05	0.0120334	1.95437
GO:0045087	innate immune response	LOC100737213	LOC100737213	Uncharacterized protein	1.10804e-05	0.0120334	1.95437
GO:0045087	innate immune response	LOC100155452	LOC100155452	ubiquitin-conjugating enzyme E2 D3-like	1.10804e-05	0.0120334	1.95437
GO:0045087	innate immune response	LOC100623707	LOC100623707	Uncharacterized protein	1.10804e-05	0.0120334	1.95437
GO:0045087	innate immune response	OAS1	OAS1	2'-5'-oligoadenylate synthase 1	1.10804e-05	0.0120334	1.95437
GO:0045087	innate immune response	AGER	AGER	Advanced glycosylation end product-specific receptor variant 1	1.10804e-05	0.0120334	1.95437
GO:0045087	innate immune response	LOC100739136	LOC100739136	complement C1q subcomponent subunit B-like	1.10804e-05	0.0120334	1.95437
GO:0045087	innate immune response	LBP	LBP	Lipopolysaccharide binding protein	1.10804e-05	0.0120334	1.95437
GO:0045087	innate immune response	CFB	CFB	B-factor, properdin	1.10804e-05	0.0120334	1.95437
GO:0045087	innate immune response	PGLYRP2	PGLYRP2	N-acetylmuramoyl-L-alanine amidase	1.10804e-05	0.0120334	1.95437
GO:0045087	innate immune response	LY96	LY96	Lymphocyte antigen 96	1.10804e-05	0.0120334	1.95437
GO:0045087	innate immune response	FGF18	FGF18	Fibroblast growth factor	1.10804e-05	0.0120334	1.95437
GO:0045087	innate immune response	CD59	CD59	CD59 glycoprotein	1.10804e-05	0.0120334	1.95437
GO:0045087	innate immune response	S100A9	S100A9	Calcium-binding protein A9	1.10804e-05	0.0120334	1.95437
GO:0044281	small molecule metabolic process	ACLY	ACLY	ATP citrate lyase	1.49593e-05	0.0120334	1.65376
GO:0044281	small molecule metabolic process	LOC100156011	LOC100156011	Uncharacterized protein	1.49593e-05	0.0120334	1.65376
GO:0044281	small molecule metabolic process	PHGK	PHGK	Phosphorylase kinase gamma 1	1.49593e-05	0.0120334	1.65376
GO:0044281	small molecule metabolic process	LOC102165643	LOC102165643	methylmalonyl-CoA mutase, mitochondrial-like	1.49593e-05	0.0120334	1.65376
GO:0044281	small molecule metabolic process	APRT	APRT	adenine phosphoribosyltransferase	1.49593e-05	0.0120334	1.65376
GO:0044281	small molecule metabolic process	LOC100738911	LOC100738911	Uncharacterized protein	1.49593e-05	0.0120334	1.65376
GO:0044281	small molecule metabolic process	LOC100512371	LOC100512371	Uncharacterized protein	1.49593e-05	0.0120334	1.65376
GO:0044281	small molecule metabolic process	LOC100736938	LOC100736938	proteasome inhibitor PI31 subunit-like	1.49593e-05	0.0120334	1.65376
GO:0044281	small molecule metabolic process	UGT1A3	UGT1A3	UDP glucuronosyltransferase 1 family, polypeptide A3	1.49593e-05	0.0120334	1.65376
GO:0044281	small molecule metabolic process	ANGPTL4	ANGPTL4	Angiopoietin-related protein 4	1.49593e-05	0.0120334	1.65376
GO:0044281	small molecule metabolic process	LOC100525731	LOC100525731	Uncharacterized protein	1.49593e-05	0.0120334	1.65376
GO:0044281	small molecule metabolic process	LOC100620305	LOC100620305	guanine nucleotide-binding protein G(I)/G(S)/G(T) subunit beta-2-like	1.49593e-05	0.0120334	1.65376
GO:0044281	small molecule metabolic process	LOC100737997	LOC100737997	NADH dehydrogenase [ubiquinone] 1 alpha subcomplex subunit 6-like	1.49593e-05	0.0120334	1.65376
GO:0044281	small molecule metabolic process	LOC100737459	LOC100737459	26S proteasome non-ATPase regulatory subunit 3-like	1.49593e-05	0.0120334	1.65376
GO:0044281	small molecule metabolic process	LOC102163657	LOC102163657	cytochrome c oxidase subunit 7B, mitochondrial-like	1.49593e-05	0.0120334	1.65376
GO:0044281	small molecule metabolic process	PIK3R3	PIK3R3	Uncharacterized protein	1.49593e-05	0.0120334	1.65376
GO:0044281	small molecule metabolic process	CYP2A19	CYP2A19	Cytochrome p450 2A6	1.49593e-05	0.0120334	1.65376
GO:0044281	small molecule metabolic process	IPPK	IPPK	inositol 1,3,4,5,6-pentakisphosphate 2-kinase	1.49593e-05	0.0120334	1.65376
GO:0044281	small molecule metabolic process	LOC100516584	LOC100516584	calcineurin B homologous protein 1-like	1.49593e-05	0.0120334	1.65376
GO:0044281	small molecule metabolic process	ATP5G2	ATP5G2	Mitochondrial ATP5G2	1.49593e-05	0.0120334	1.65376
GO:0044281	small molecule metabolic process	LOC100738014	LOC100738014	inositol polyphosphate 1-phosphatase-like	1.49593e-05	0.0120334	1.65376
GO:0044281	small molecule metabolic process	LOC100515848	LOC100515848	Uncharacterized protein	1.49593e-05	0.0120334	1.65376
GO:0044281	small molecule metabolic process	CEL	CEL	Uncharacterized protein	1.49593e-05	0.0120334	1.65376
GO:0044281	small molecule metabolic process	ATP5J	ATP5J	ATP synthase-coupling factor 6, mitochondrial	1.49593e-05	0.0120334	1.65376
GO:0044281	small molecule metabolic process	GYS2	GYS2	Glycogen synthase 2	1.49593e-05	0.0120334	1.65376
GO:0044281	small molecule metabolic process	CYB5A	CYB5A	Cytochrome b5	1.49593e-05	0.0120334	1.65376
GO:0044281	small molecule metabolic process	LOC100525046	LOC100525046	Uncharacterized protein	1.49593e-05	0.0120334	1.65376
GO:0044281	small molecule metabolic process	APOA5	APOA5	Uncharacterized protein	1.49593e-05	0.0120334	1.65376
GO:0044281	small molecule metabolic process	ARSJ	ARSJ	Uncharacterized protein	1.49593e-05	0.0120334	1.65376
GO:0044281	small molecule metabolic process	HSD3B1	HSD3B1	Hydroxy-delta-5-steroid dehydrogenase, 3 beta-and steroid delta-isomerase 1	1.49593e-05	0.0120334	1.65376
GO:0044281	small molecule metabolic process	GNG8	GNG8	Guanine nucleotide-binding protein subunit gamma	1.49593e-05	0.0120334	1.65376
GO:0044281	small molecule metabolic process	PLD2	PLD2	Phospholipase D2	1.49593e-05	0.0120334	1.65376
GO:0044281	small molecule metabolic process	CYP2D25	CYP2D25	Vitamin D(3) 25-hydroxylase	1.49593e-05	0.0120334	1.65376
GO:0044281	small molecule metabolic process	SULT2A1	SULT2A1	Sulfotransferase	1.49593e-05	0.0120334	1.65376
GO:0044281	small molecule metabolic process	HK3	HK3	Uncharacterized protein	1.49593e-05	0.0120334	1.65376
GO:0044281	small molecule metabolic process	SLC2A4	SLC2A4	Insulin-responsive glucose transporter	1.49593e-05	0.0120334	1.65376
GO:0044281	small molecule metabolic process	NDUFC2	NDUFC2	NADH dehydrogenase [ubiquinone] 1 subunit C2	1.49593e-05	0.0120334	1.65376
GO:0044281	small molecule metabolic process	LOC102161205	LOC102161205	Uncharacterized protein	1.49593e-05	0.0120334	1.65376
GO:0044281	small molecule metabolic process	GLUL	GLUL	Glutamine synthetase	1.49593e-05	0.0120334	1.65376
GO:0044281	small molecule metabolic process	LOC100155725	LOC100155725	D-beta-hydroxybutyrate dehydrogenase, mitochondrial-like	1.49593e-05	0.0120334	1.65376
GO:0044281	small molecule metabolic process	LOC100525869	LOC100525869	Uncharacterized protein	1.49593e-05	0.0120334	1.65376
GO:0044281	small molecule metabolic process	SRM	SRM	Uncharacterized protein	1.49593e-05	0.0120334	1.65376
GO:0044281	small molecule metabolic process	LOC100736563	LOC100736563	phosphatidylinositol 3-kinase regulatory subunit alpha-like	1.49593e-05	0.0120334	1.65376
GO:0044281	small molecule metabolic process	APOE	APOE	Apolipoprotein E	1.49593e-05	0.0120334	1.65376
GO:0044281	small molecule metabolic process	PCK1	PCK1	Phosphoenolpyruvate carboxykinase 1 (Soluble)	1.49593e-05	0.0120334	1.65376
GO:0044281	small molecule metabolic process	DIO1	DIO1	Type I iodothyronine deiodinase	1.49593e-05	0.0120334	1.65376
GO:0044281	small molecule metabolic process	LOC100739326	LOC100739326	ATP synthase lipid-binding protein, mitochondrial-like	1.49593e-05	0.0120334	1.65376
GO:0044281	small molecule metabolic process	UGT1A6	UGT1A6	Uncharacterized protein	1.49593e-05	0.0120334	1.65376
GO:0044281	small molecule metabolic process	LOC102164618	LOC102164618	3-hydroxyisobutyryl-CoA hydrolase, mitochondrial-like	1.49593e-05	0.0120334	1.65376
GO:0044281	small molecule metabolic process	LOC100525112	LOC100525112	cytochrome P450 2J2-like	1.49593e-05	0.0120334	1.65376
GO:0044281	small molecule metabolic process	GALNS	GALNS	N-acetylgalactosamine-6-sulfatase	1.49593e-05	0.0120334	1.65376
GO:0044281	small molecule metabolic process	SLC27A1	SLC27A1	Fatty acid transporter 1c	1.49593e-05	0.0120334	1.65376
GO:0044281	small molecule metabolic process	LOC100523701	LOC100523701	Uncharacterized protein	1.49593e-05	0.0120334	1.65376
GO:0044281	small molecule metabolic process	ALDH2	ALDH2	Mitochondrial aldehyde dehydrogenase 2	1.49593e-05	0.0120334	1.65376
GO:0044281	small molecule metabolic process	AKR1D1	AKR1D1	aldo-keto reductase family 1, member D1	1.49593e-05	0.0120334	1.65376
GO:0044281	small molecule metabolic process	ITPKB	ITPKB	Uncharacterized protein	1.49593e-05	0.0120334	1.65376
GO:0044281	small molecule metabolic process	LOC100156167	LOC100156167	d-3-phosphoglycerate dehydrogenase-like	1.49593e-05	0.0120334	1.65376
GO:0044281	small molecule metabolic process	ACER2	ACER2	Uncharacterized protein	1.49593e-05	0.0120334	1.65376
GO:0044281	small molecule metabolic process	LOC100737824	LOC100737824	ATP synthase subunit f, mitochondrial-like	1.49593e-05	0.0120334	1.65376
GO:0044281	small molecule metabolic process	APOC2	APOC2	Uncharacterized protein	1.49593e-05	0.0120334	1.65376
GO:0044281	small molecule metabolic process	GNG12	GNG12	Guanine nucleotide-binding protein subunit gamma	1.49593e-05	0.0120334	1.65376
GO:0044281	small molecule metabolic process	LOC100157053	LOC100157053	NADH dehydrogenase [ubiquinone] 1 beta subcomplex subunit 8, mitochondrial-like	1.49593e-05	0.0120334	1.65376
GO:0044281	small molecule metabolic process	SLC9A1	SLC9A1	Sodium/hydrogen exchanger 1	1.49593e-05	0.0120334	1.65376
GO:0044281	small molecule metabolic process	MTR	MTR	Uncharacterized protein	1.49593e-05	0.0120334	1.65376
GO:0044281	small molecule metabolic process	ABCD4	ABCD4	Uncharacterized protein	1.49593e-05	0.0120334	1.65376
GO:0044281	small molecule metabolic process	LOC102166970	LOC102166970	nucleoporin NUP53-like	1.49593e-05	0.0120334	1.65376
GO:0044281	small molecule metabolic process	PPAP2B	PPAP2B	Uncharacterized protein	1.49593e-05	0.0120334	1.65376
GO:0044281	small molecule metabolic process	KERA	KERA	Uncharacterized protein	1.49593e-05	0.0120334	1.65376
GO:0044281	small molecule metabolic process	LOC100738647	LOC100738647	glutamine synthetase-like	1.49593e-05	0.0120334	1.65376
GO:0044281	small molecule metabolic process	MGST2	MGST2	Uncharacterized protein	1.49593e-05	0.0120334	1.65376
GO:0044281	small molecule metabolic process	LOC100736786	LOC100736786	6-phosphofructo-2-kinase/fructose-2,6-bisphosphatase 1-like	1.49593e-05	0.0120334	1.65376
GO:0044281	small molecule metabolic process	LOC100623707	LOC100623707	Uncharacterized protein	1.49593e-05	0.0120334	1.65376
GO:0044281	small molecule metabolic process	SDC3	SDC3	Syndecan	1.49593e-05	0.0120334	1.65376
GO:0044281	small molecule metabolic process	LOC102164038	LOC102164038	protein VAC14 homolog	1.49593e-05	0.0120334	1.65376
GO:0044281	small molecule metabolic process	GGT5	GGT5	Uncharacterized protein	1.49593e-05	0.0120334	1.65376
GO:0044281	small molecule metabolic process	DDC	DDC	L-aromatic dopa decarboxylase	1.49593e-05	0.0120334	1.65376
GO:0044281	small molecule metabolic process	OAZ3	OAZ3	Ornithine decarboxylase antizyme 3	1.49593e-05	0.0120334	1.65376
GO:0044281	small molecule metabolic process	SDC4	SDC4	Syndecan-4	1.49593e-05	0.0120334	1.65376
GO:0044281	small molecule metabolic process	PDK1	PDK1	Uncharacterized protein	1.49593e-05	0.0120334	1.65376
GO:0044281	small molecule metabolic process	LOC100625692	LOC100625692	Uncharacterized protein	1.49593e-05	0.0120334	1.65376
GO:0044281	small molecule metabolic process	ALB	ALB	Serum albumin	1.49593e-05	0.0120334	1.65376
GO:0044281	small molecule metabolic process	UPB1	UPB1	Uncharacterized protein	1.49593e-05	0.0120334	1.65376
GO:0044281	small molecule metabolic process	LOC100523909	LOC100523909	Uncharacterized protein	1.49593e-05	0.0120334	1.65376
GO:0044281	small molecule metabolic process	NDUFA6	NDUFA6	NADH dehydrogenase [ubiquinone] 1 alpha subcomplex subunit 6	1.49593e-05	0.0120334	1.65376
GO:0044281	small molecule metabolic process	PPARA	PPARA	Uncharacterized protein	1.49593e-05	0.0120334	1.65376
GO:0044281	small molecule metabolic process	PGAM2	PGAM2	Uncharacterized protein	1.49593e-05	0.0120334	1.65376
GO:0044281	small molecule metabolic process	LPIN1	LPIN1	Lipin 1	1.49593e-05	0.0120334	1.65376
GO:0044281	small molecule metabolic process	ATP5J2	ATP5J2	ATP synthase subunit f, mitochondrial	1.49593e-05	0.0120334	1.65376
GO:0044281	small molecule metabolic process	LOC100152503	LOC100152503	Uncharacterized protein	1.49593e-05	0.0120334	1.65376
GO:0044281	small molecule metabolic process	LPCAT1	LPCAT1	1-acylglycerol-3-phosphate O-acyltransferase 9 protein	1.49593e-05	0.0120334	1.65376
GO:0044281	small molecule metabolic process	LOC100519855	LOC100519855	ATP-binding cassette sub-family G member 2-like	1.49593e-05	0.0120334	1.65376
GO:0044281	small molecule metabolic process	FABP1	FABP1	Liver fatty acid binding protein	1.49593e-05	0.0120334	1.65376
GO:0044281	small molecule metabolic process	CYP1A1	CYP1A1	Cytochrome P450 1A1	1.49593e-05	0.0120334	1.65376
GO:0044281	small molecule metabolic process	B4GALT3	B4GALT3	Uncharacterized protein	1.49593e-05	0.0120334	1.65376
GO:0044281	small molecule metabolic process	ABHD5	ABHD5	1-acylglycerol-3-phosphate O-acyltransferase ABHD5	1.49593e-05	0.0120334	1.65376
GO:0043066	negative regulation of apoptotic process	CDKN1A	CDKN1A	Uncharacterized protein	0.00108199	0.104827	1.80089
GO:0043066	negative regulation of apoptotic process	FOXO1	FOXO1	Forkhead box protein O1	0.00108199	0.104827	1.80089
GO:0043066	negative regulation of apoptotic process	ANXA1	ANXA1	Annexin A1	0.00108199	0.104827	1.80089
GO:0043066	negative regulation of apoptotic process	LOC100736938	LOC100736938	proteasome inhibitor PI31 subunit-like	0.00108199	0.104827	1.80089
GO:0043066	negative regulation of apoptotic process	MYO18A	MYO18A	Uncharacterized protein	0.00108199	0.104827	1.80089
GO:0043066	negative regulation of apoptotic process	LOC100525175	LOC100525175	Uncharacterized protein	0.00108199	0.104827	1.80089
GO:0043066	negative regulation of apoptotic process	C-JUN	C-JUN	Transcription factor AP-1	0.00108199	0.104827	1.80089
GO:0043066	negative regulation of apoptotic process	TWIST2	TWIST2	Uncharacterized protein	0.00108199	0.104827	1.80089
GO:0043066	negative regulation of apoptotic process	ANGPTL4	ANGPTL4	Angiopoietin-related protein 4	0.00108199	0.104827	1.80089
GO:0043066	negative regulation of apoptotic process	LOC100525731	LOC100525731	Uncharacterized protein	0.00108199	0.104827	1.80089
GO:0043066	negative regulation of apoptotic process	KITLG	KITLG	Kit ligand	0.00108199	0.104827	1.80089
GO:0043066	negative regulation of apoptotic process	FAIM	FAIM	Fas apoptosis inhibitory molecule 1	0.00108199	0.104827	1.80089
GO:0043066	negative regulation of apoptotic process	LOC100737459	LOC100737459	26S proteasome non-ATPase regulatory subunit 3-like	0.00108199	0.104827	1.80089
GO:0043066	negative regulation of apoptotic process	ASIC1	ASIC1	Uncharacterized protein	0.00108199	0.104827	1.80089
GO:0043066	negative regulation of apoptotic process	SERPINB2	SERPINB2	Uncharacterized protein	0.00108199	0.104827	1.80089
GO:0043066	negative regulation of apoptotic process	O3FAR1	O3FAR1	G protein-coupled receptor 120	0.00108199	0.104827	1.80089
GO:0043066	negative regulation of apoptotic process	SMAD6	SMAD6	Mothers against decapentaplegic homolog	0.00108199	0.104827	1.80089
GO:0043066	negative regulation of apoptotic process	VEGFA	VEGFA	Vascular endothelial growth factor A	0.00108199	0.104827	1.80089
GO:0043066	negative regulation of apoptotic process	LOC102166212	LOC102166212	CASP8 and FADD-like apoptosis regulator-like	0.00108199	0.104827	1.80089
GO:0043066	negative regulation of apoptotic process	LOC100514471	LOC100514471	Uncharacterized protein	0.00108199	0.104827	1.80089
GO:0043066	negative regulation of apoptotic process	MT-III	MT-III	Metallothionein-3	0.00108199	0.104827	1.80089
GO:0043066	negative regulation of apoptotic process	SFRP1	SFRP1	Uncharacterized protein	0.00108199	0.104827	1.80089
GO:0043066	negative regulation of apoptotic process	LOC100736563	LOC100736563	phosphatidylinositol 3-kinase regulatory subunit alpha-like	0.00108199	0.104827	1.80089
GO:0043066	negative regulation of apoptotic process	NGR	NGR	Uncharacterized protein	0.00108199	0.104827	1.80089
GO:0043066	negative regulation of apoptotic process	LOC100154530	LOC100154530	Uncharacterized protein	0.00108199	0.104827	1.80089
GO:0043066	negative regulation of apoptotic process	HPN	HPN	Uncharacterized protein	0.00108199	0.104827	1.80089
GO:0043066	negative regulation of apoptotic process	LEP	LEP	Leptin	0.00108199	0.104827	1.80089
GO:0043066	negative regulation of apoptotic process	SLC9A1	SLC9A1	Sodium/hydrogen exchanger 1	0.00108199	0.104827	1.80089
GO:0043066	negative regulation of apoptotic process	ATG5	ATG5	Autophagy protein 5	0.00108199	0.104827	1.80089
GO:0043066	negative regulation of apoptotic process	LOC100623707	LOC100623707	Uncharacterized protein	0.00108199	0.104827	1.80089
GO:0043066	negative regulation of apoptotic process	STAT5A	STAT5A	Signal transducer and activator of transcription 5A	0.00108199	0.104827	1.80089
GO:0043066	negative regulation of apoptotic process	HSP27	HSP27	Heat shock protein beta-1	0.00108199	0.104827	1.80089
GO:0043066	negative regulation of apoptotic process	LSMD1	NAA38	Uncharacterized protein	0.00108199	0.104827	1.80089
GO:0043066	negative regulation of apoptotic process	ALB	ALB	Serum albumin	0.00108199	0.104827	1.80089
GO:0043066	negative regulation of apoptotic process	OSR1	OSR1	Serine/threonine-protein kinase OSR1	0.00108199	0.104827	1.80089
GO:0043066	negative regulation of apoptotic process	FABP1	FABP1	Liver fatty acid binding protein	0.00108199	0.104827	1.80089
GO:0043066	negative regulation of apoptotic process	CD59	CD59	CD59 glycoprotein	0.00108199	0.104827	1.80089
GO:0055114	oxidation-reduction process	SDR16C5	SDR16C5	Uncharacterized protein	0.00414769	0.186476	1.56412
GO:0055114	oxidation-reduction process	LOC100156011	LOC100156011	Uncharacterized protein	0.00414769	0.186476	1.56412
GO:0055114	oxidation-reduction process	ALDH1A2	ALDH1A2	Uncharacterized protein	0.00414769	0.186476	1.56412
GO:0055114	oxidation-reduction process	AKR1E2	AKR1E2	Uncharacterized protein	0.00414769	0.186476	1.56412
GO:0055114	oxidation-reduction process	LOC100738911	LOC100738911	Uncharacterized protein	0.00414769	0.186476	1.56412
GO:0055114	oxidation-reduction process	GP91-PHOX	GP91-PHOX	Cytochrome b-245 heavy chain	0.00414769	0.186476	1.56412
GO:0055114	oxidation-reduction process	CRYM	CRYM	Uncharacterized protein	0.00414769	0.186476	1.56412
GO:0055114	oxidation-reduction process	DUS3L	DUS3L	dihydrouridine synthase 3-like (S. cerevisiae)	0.00414769	0.186476	1.56412
GO:0055114	oxidation-reduction process	NCF1	NCF1	Neutrophil cytosolic factor 1	0.00414769	0.186476	1.56412
GO:0055114	oxidation-reduction process	KLKB1	KLKB1	Uncharacterized protein	0.00414769	0.186476	1.56412
GO:0055114	oxidation-reduction process	LOC100737997	LOC100737997	NADH dehydrogenase [ubiquinone] 1 alpha subcomplex subunit 6-like	0.00414769	0.186476	1.56412
GO:0055114	oxidation-reduction process	CYP2A19	CYP2A19	Cytochrome p450 2A6	0.00414769	0.186476	1.56412
GO:0055114	oxidation-reduction process	PECR	PECR	Uncharacterized protein	0.00414769	0.186476	1.56412
GO:0055114	oxidation-reduction process	LOC100520070	LOC100520070	Uncharacterized protein	0.00414769	0.186476	1.56412
GO:0055114	oxidation-reduction process	LOC100627710	LOC100627710	lysine-specific demethylase 4B-like	0.00414769	0.186476	1.56412
GO:0055114	oxidation-reduction process	LOC733634	AKR1C1	Uncharacterized protein	0.00414769	0.186476	1.56412
GO:0055114	oxidation-reduction process	CYB5A	CYB5A	Cytochrome b5	0.00414769	0.186476	1.56412
GO:0055114	oxidation-reduction process	HSD3B1	HSD3B1	Hydroxy-delta-5-steroid dehydrogenase, 3 beta-and steroid delta-isomerase 1	0.00414769	0.186476	1.56412
GO:0055114	oxidation-reduction process	CYP2D25	CYP2D25	Vitamin D(3) 25-hydroxylase	0.00414769	0.186476	1.56412
GO:0055114	oxidation-reduction process	HSD17B13	HSD17B13	Uncharacterized protein	0.00414769	0.186476	1.56412
GO:0055114	oxidation-reduction process	NDUFC2	NDUFC2	NADH dehydrogenase [ubiquinone] 1 subunit C2	0.00414769	0.186476	1.56412
GO:0055114	oxidation-reduction process	LOC100513875	LOC100513875	ATP-dependent RNA helicase A-like	0.00414769	0.186476	1.56412
GO:0055114	oxidation-reduction process	LOC100155725	LOC100155725	D-beta-hydroxybutyrate dehydrogenase, mitochondrial-like	0.00414769	0.186476	1.56412
GO:0055114	oxidation-reduction process	LOC100525869	LOC100525869	Uncharacterized protein	0.00414769	0.186476	1.56412
GO:0055114	oxidation-reduction process	RFESD	RFESD	Uncharacterized protein	0.00414769	0.186476	1.56412
GO:0055114	oxidation-reduction process	DIO1	DIO1	Type I iodothyronine deiodinase	0.00414769	0.186476	1.56412
GO:0055114	oxidation-reduction process	LOC100525112	LOC100525112	cytochrome P450 2J2-like	0.00414769	0.186476	1.56412
GO:0055114	oxidation-reduction process	LOC100523701	LOC100523701	Uncharacterized protein	0.00414769	0.186476	1.56412
GO:0055114	oxidation-reduction process	ALDH2	ALDH2	Mitochondrial aldehyde dehydrogenase 2	0.00414769	0.186476	1.56412
GO:0055114	oxidation-reduction process	AKR1D1	AKR1D1	aldo-keto reductase family 1, member D1	0.00414769	0.186476	1.56412
GO:0055114	oxidation-reduction process	UEVLD	UEVLD	Uncharacterized protein	0.00414769	0.186476	1.56412
GO:0055114	oxidation-reduction process	LOC100156167	LOC100156167	d-3-phosphoglycerate dehydrogenase-like	0.00414769	0.186476	1.56412
GO:0055114	oxidation-reduction process	MIOX	MIOX	Inositol oxygenase	0.00414769	0.186476	1.56412
GO:0055114	oxidation-reduction process	LOC100157053	LOC100157053	NADH dehydrogenase [ubiquinone] 1 beta subcomplex subunit 8, mitochondrial-like	0.00414769	0.186476	1.56412
GO:0055114	oxidation-reduction process	RDH16	RDH16	Uncharacterized protein	0.00414769	0.186476	1.56412
GO:0055114	oxidation-reduction process	LOC100519844	LOC100519844	WW domain-containing oxidoreductase-like	0.00414769	0.186476	1.56412
GO:0055114	oxidation-reduction process	OXR1	OXR1	oxidation resistance 1	0.00414769	0.186476	1.56412
GO:0055114	oxidation-reduction process	MGST2	MGST2	Uncharacterized protein	0.00414769	0.186476	1.56412
GO:0055114	oxidation-reduction process	NXN	NXN	Uncharacterized protein	0.00414769	0.186476	1.56412
GO:0055114	oxidation-reduction process	GPX3	GPX3	Glutathione peroxidase	0.00414769	0.186476	1.56412
GO:0055114	oxidation-reduction process	LOC102157983	LOC102157983	peroxidasin homolog	0.00414769	0.186476	1.56412
GO:0055114	oxidation-reduction process	CYP4V2	CYP4V2	Cytochrome P450	0.00414769	0.186476	1.56412
GO:0055114	oxidation-reduction process	LOC100523909	LOC100523909	Uncharacterized protein	0.00414769	0.186476	1.56412
GO:0055114	oxidation-reduction process	NDUFA6	NDUFA6	NADH dehydrogenase [ubiquinone] 1 alpha subcomplex subunit 6	0.00414769	0.186476	1.56412
GO:0055114	oxidation-reduction process	CYP1A1	CYP1A1	Cytochrome P450 1A1	0.00414769	0.186476	1.56412
GO:0055114	oxidation-reduction process	LOC780439	LOC780439	Superoxide dismutase [Cu-Zn]	0.00414769	0.186476	1.56412
GO:0007596	blood coagulation	CD9	CD9	CD9 antigen	0.00513468	0.186476	1.65108
GO:0007596	blood coagulation	LOC100158011	LOC100158011	Uncharacterized protein	0.00513468	0.186476	1.65108
GO:0007596	blood coagulation	MAFF	MAFF	Uncharacterized protein	0.00513468	0.186476	1.65108
GO:0007596	blood coagulation	LCK	LCK	Non-specific protein-tyrosine kinase	0.00513468	0.186476	1.65108
GO:0007596	blood coagulation	KLKB1	KLKB1	Uncharacterized protein	0.00513468	0.186476	1.65108
GO:0007596	blood coagulation	ESAM	ESAM	endothelial cell adhesion molecule	0.00513468	0.186476	1.65108
GO:0007596	blood coagulation	LOC100738786	LOC100738786	carcinoembryonic antigen-related cell adhesion molecule 6-like	0.00513468	0.186476	1.65108
GO:0007596	blood coagulation	ICA	ICA	Inhibitor of carbonic anhydrase	0.00513468	0.186476	1.65108
GO:0007596	blood coagulation	LOC100517869	LOC100517869	Uncharacterized protein	0.00513468	0.186476	1.65108
GO:0007596	blood coagulation	SELP	SELP	Uncharacterized protein	0.00513468	0.186476	1.65108
GO:0007596	blood coagulation	SERPINB2	SERPINB2	Uncharacterized protein	0.00513468	0.186476	1.65108
GO:0007596	blood coagulation	CD244	CD244	Uncharacterized protein	0.00513468	0.186476	1.65108
GO:0007596	blood coagulation	VEGFA	VEGFA	Vascular endothelial growth factor A	0.00513468	0.186476	1.65108
GO:0007596	blood coagulation	COL1A1	COL1A1	Collagen alpha-1(I) chain	0.00513468	0.186476	1.65108
GO:0007596	blood coagulation	ORAI1	ORAI1	Uncharacterized protein	0.00513468	0.186476	1.65108
GO:0007596	blood coagulation	SYK	SYK	Tyrosine-protein kinase SYK	0.00513468	0.186476	1.65108
GO:0007596	blood coagulation	LOC100736563	LOC100736563	phosphatidylinositol 3-kinase regulatory subunit alpha-like	0.00513468	0.186476	1.65108
GO:0007596	blood coagulation	TF	TF	Serotransferrin	0.00513468	0.186476	1.65108
GO:0007596	blood coagulation	LOC100623380	LOC100623380	Tetraspanin	0.00513468	0.186476	1.65108
GO:0007596	blood coagulation	NFE2	NFE2	Uncharacterized protein	0.00513468	0.186476	1.65108
GO:0007596	blood coagulation	LOC100625760	LOC100625760	coagulation factor XIII A chain-like	0.00513468	0.186476	1.65108
GO:0007596	blood coagulation	LOC100738959	LOC100738959	alpha-actinin-1-like	0.00513468	0.186476	1.65108
GO:0007596	blood coagulation	LOC733662	LOC733662	Uncharacterized protein	0.00513468	0.186476	1.65108
GO:0007596	blood coagulation	HABP4	HABP4	Uncharacterized protein	0.00513468	0.186476	1.65108
GO:0007596	blood coagulation	FGA	FGA	Fibrinogen alpha chain	0.00513468	0.186476	1.65108
GO:0007596	blood coagulation	ANXA8	ANXA8	Annexin	0.00513468	0.186476	1.65108
GO:0007596	blood coagulation	LOC100623707	LOC100623707	Uncharacterized protein	0.00513468	0.186476	1.65108
GO:0007596	blood coagulation	CPB2	CPB2	Uncharacterized protein	0.00513468	0.186476	1.65108
GO:0007596	blood coagulation	SELL	SELL	L-selectin	0.00513468	0.186476	1.65108
GO:0007596	blood coagulation	ALB	ALB	Serum albumin	0.00513468	0.186476	1.65108
GO:0007596	blood coagulation	SERPINC1	SERPINC1	Antithrombin protein	0.00513468	0.186476	1.65108
GO:0007596	blood coagulation	LOC100738213	LOC100738213	collagen alpha-1(I) chain-like	0.00513468	0.186476	1.65108
GO:0007596	blood coagulation	CD59	CD59	CD59 glycoprotein	0.00513468	0.186476	1.65108
GO:0007596	blood coagulation	RASGRP2	RASGRP2	Uncharacterized protein	0.00513468	0.186476	1.65108
GO:0007596	blood coagulation	F2	F2	Prothrombin	0.00513468	0.186476	1.65108
GO:0007155	cell adhesion	CD9	CD9	CD9 antigen	0.00898185	0.18818	1.53595
GO:0007155	cell adhesion	CLDN11	CLDN11	Claudin	0.00898185	0.18818	1.53595
GO:0007155	cell adhesion	EMR1	EMR1	Uncharacterized protein	0.00898185	0.18818	1.53595
GO:0007155	cell adhesion	PRKD2	PRKD2	Serine/threonine-protein kinase D	0.00898185	0.18818	1.53595
GO:0007155	cell adhesion	LOC102165099	LOC102165099	collagen alpha-1(XVI) chain-like	0.00898185	0.18818	1.53595
GO:0007155	cell adhesion	SPP1	SPP1	Secreted phosphoprotein 1	0.00898185	0.18818	1.53595
GO:0007155	cell adhesion	CCL4	CCL4	C-C motif chemokine 4	0.00898185	0.18818	1.53595
GO:0007155	cell adhesion	LOC100511351	LOC100511351	nidogen-1-like	0.00898185	0.18818	1.53595
GO:0007155	cell adhesion	ESAM	ESAM	endothelial cell adhesion molecule	0.00898185	0.18818	1.53595
GO:0007155	cell adhesion	LOC102166965	LOC102166965	nidogen-1-like	0.00898185	0.18818	1.53595
GO:0007155	cell adhesion	PODXL	PODXL	Uncharacterized protein	0.00898185	0.18818	1.53595
GO:0007155	cell adhesion	FAT1	FAT1	Uncharacterized protein	0.00898185	0.18818	1.53595
GO:0007155	cell adhesion	KITLG	KITLG	Kit ligand	0.00898185	0.18818	1.53595
GO:0007155	cell adhesion	TNFAIP6	TNFAIP6	Uncharacterized protein	0.00898185	0.18818	1.53595
GO:0007155	cell adhesion	SELP	SELP	Uncharacterized protein	0.00898185	0.18818	1.53595
GO:0007155	cell adhesion	CNTN1	CNTN1	Uncharacterized protein	0.00898185	0.18818	1.53595
GO:0007155	cell adhesion	VTN	VTN	Vitronectin	0.00898185	0.18818	1.53595
GO:0007155	cell adhesion	COL1A1	COL1A1	Collagen alpha-1(I) chain	0.00898185	0.18818	1.53595
GO:0007155	cell adhesion	LOC102158099	LOC102158099	collagen alpha-1(V) chain-like	0.00898185	0.18818	1.53595
GO:0007155	cell adhesion	PCDH19	PCDH19	protocadherin 19	0.00898185	0.18818	1.53595
GO:0007155	cell adhesion	LOC100515748	LOC100515748	reelin-like	0.00898185	0.18818	1.53595
GO:0007155	cell adhesion	NUAK1	NUAK1	Uncharacterized protein	0.00898185	0.18818	1.53595
GO:0007155	cell adhesion	SULF1	SULF1	Uncharacterized protein	0.00898185	0.18818	1.53595
GO:0007155	cell adhesion	CXCL12	CXCL12	Uncharacterized protein	0.00898185	0.18818	1.53595
GO:0007155	cell adhesion	FLRT2	FLRT2	Uncharacterized protein	0.00898185	0.18818	1.53595
GO:0007155	cell adhesion	LOC100623380	LOC100623380	Tetraspanin	0.00898185	0.18818	1.53595
GO:0007155	cell adhesion	CADM1	CADM1	Uncharacterized protein	0.00898185	0.18818	1.53595
GO:0007155	cell adhesion	F8A1	F8A1	coagulation factor VIII-associated 1	0.00898185	0.18818	1.53595
GO:0007155	cell adhesion	COL16A1	COL16A1	collagen, type XVI, alpha 1	0.00898185	0.18818	1.53595
GO:0007155	cell adhesion	LOC100738892	LOC100738892	Uncharacterized protein	0.00898185	0.18818	1.53595
GO:0007155	cell adhesion	HAPLN3	HAPLN3	Uncharacterized protein	0.00898185	0.18818	1.53595
GO:0007155	cell adhesion	LOC100739056	LOC100739056	rho-related GTP-binding protein RhoE-like	0.00898185	0.18818	1.53595
GO:0007155	cell adhesion	PPAP2B	PPAP2B	Uncharacterized protein	0.00898185	0.18818	1.53595
GO:0007155	cell adhesion	EFNB1	EFNB1	ephrin-B1	0.00898185	0.18818	1.53595
GO:0007155	cell adhesion	APLP1	APLP1	Uncharacterized protein	0.00898185	0.18818	1.53595
GO:0007155	cell adhesion	SELL	SELL	L-selectin	0.00898185	0.18818	1.53595
GO:0007155	cell adhesion	LOC100626336	LOC100626336	integrin alpha-D-like	0.00898185	0.18818	1.53595
GO:0007155	cell adhesion	ITGA11	ITGA11	Uncharacterized protein	0.00898185	0.18818	1.53595
GO:0007155	cell adhesion	LOC100738213	LOC100738213	collagen alpha-1(I) chain-like	0.00898185	0.18818	1.53595
GO:0007155	cell adhesion	TNXB	TN-X	Tenascin XB	0.00898185	0.18818	1.53595
GO:0016032	viral process	LOC100737214	LOC100737214	DNA-directed RNA polymerases I, II, and III subunit RPABC2-like	0.0295792	0.279594	1.42451
GO:0016032	viral process	LOC100736938	LOC100736938	proteasome inhibitor PI31 subunit-like	0.0295792	0.279594	1.42451
GO:0016032	viral process	LCK	LCK	Non-specific protein-tyrosine kinase	0.0295792	0.279594	1.42451
GO:0016032	viral process	RPS16	RPS16	Ribosomal protein S16	0.0295792	0.279594	1.42451
GO:0016032	viral process	LOC100153492	LOC100153492	Uncharacterized protein	0.0295792	0.279594	1.42451
GO:0016032	viral process	ANPEP	ANPEP	Aminopeptidase N	0.0295792	0.279594	1.42451
GO:0016032	viral process	LOC100513601	LOC100513601	MHC class I antigen	0.0295792	0.279594	1.42451
GO:0016032	viral process	SRCAP	SRCAP	Uncharacterized protein	0.0295792	0.279594	1.42451
GO:0016032	viral process	LOC100737459	LOC100737459	26S proteasome non-ATPase regulatory subunit 3-like	0.0295792	0.279594	1.42451
GO:0016032	viral process	RPL31	RPL31	60S ribosomal protein L31	0.0295792	0.279594	1.42451
GO:0016032	viral process	BAX	BAX	Uncharacterized protein	0.0295792	0.279594	1.42451
GO:0016032	viral process	LOC100523874	LOC100523874	Uncharacterized protein	0.0295792	0.279594	1.42451
GO:0016032	viral process	LOC100625622	LOC100625622	Uncharacterized protein	0.0295792	0.279594	1.42451
GO:0016032	viral process	LOC100623279	LOC100623279	40S ribosomal protein S16-like	0.0295792	0.279594	1.42451
GO:0016032	viral process	LOC102166212	LOC102166212	CASP8 and FADD-like apoptosis regulator-like	0.0295792	0.279594	1.42451
GO:0016032	viral process	LOC100622197	LOC100622197	DNA-directed RNA polymerases I, II, and III subunit RPABC4-like	0.0295792	0.279594	1.42451
GO:0016032	viral process	RPL15	RPL15	60S ribosomal protein L15	0.0295792	0.279594	1.42451
GO:0016032	viral process	KRT8	KRT8	Uncharacterized protein	0.0295792	0.279594	1.42451
GO:0016032	viral process	SYK	SYK	Tyrosine-protein kinase SYK	0.0295792	0.279594	1.42451
GO:0016032	viral process	LOC100736563	LOC100736563	phosphatidylinositol 3-kinase regulatory subunit alpha-like	0.0295792	0.279594	1.42451
GO:0016032	viral process	LOC100738912	LOC100738912	60S ribosomal protein L18	0.0295792	0.279594	1.42451
GO:0016032	viral process	LOC100736562	LOC100736562	cyclic AMP-responsive element-binding protein 1-like	0.0295792	0.279594	1.42451
GO:0016032	viral process	LOC100525274	LOC100525274	RNA polymerase II subunit A C-terminal domain phosphatase-like	0.0295792	0.279594	1.42451
GO:0016032	viral process	LOC100739437	LOC100739437	60S ribosomal protein L27a-like	0.0295792	0.279594	1.42451
GO:0016032	viral process	LOC100514795	LOC100514795	Uncharacterized protein	0.0295792	0.279594	1.42451
GO:0016032	viral process	ACE2	ACE2	Angiotensin converting enzyme 2	0.0295792	0.279594	1.42451
GO:0016032	viral process	LOC102159978	LOC102159978	cullin-7-like	0.0295792	0.279594	1.42451
GO:0016032	viral process	LOC100524934	LOC100524934	Uncharacterized protein	0.0295792	0.279594	1.42451
GO:0016032	viral process	LOC102166970	LOC102166970	nucleoporin NUP53-like	0.0295792	0.279594	1.42451
GO:0016032	viral process	LOC102166665	LOC102166665	heat shock cognate 71 kDa protein-like	0.0295792	0.279594	1.42451
GO:0016032	viral process	LOC100623707	LOC100623707	Uncharacterized protein	0.0295792	0.279594	1.42451
GO:0016032	viral process	LOC100623428	LOC100623428	60S ribosomal protein L36a-like	0.0295792	0.279594	1.42451
GO:0016032	viral process	LOC102164038	LOC102164038	protein VAC14 homolog	0.0295792	0.279594	1.42451
GO:0016032	viral process	TSPAN7	TSPAN7	Tetraspanin	0.0295792	0.279594	1.42451
GO:0016032	viral process	LOC100738785	LOC100738785	Uncharacterized protein	0.0295792	0.279594	1.42451
GO:0016032	viral process	LOC100512854	LOC100512854	transcriptional repressor NF-X1-like	0.0295792	0.279594	1.42451
GO:0016032	viral process	LOC100515339	LOC100515339	Uncharacterized protein	0.0295792	0.279594	1.42451
GO:0030154	cell differentiation	LOC102164986	LOC102164986	pituitary adenylate cyclase-activating polypeptide type I receptor-like	0.0333085	0.293635	1.37975
GO:0030154	cell differentiation	FOXO1	FOXO1	Forkhead box protein O1	0.0333085	0.293635	1.37975
GO:0030154	cell differentiation	SMOC1	SMOC1	Uncharacterized protein	0.0333085	0.293635	1.37975
GO:0030154	cell differentiation	FGF2	FGF2	Fibroblast growth factor	0.0333085	0.293635	1.37975
GO:0030154	cell differentiation	SPP1	SPP1	Secreted phosphoprotein 1	0.0333085	0.293635	1.37975
GO:0030154	cell differentiation	TWIST2	TWIST2	Uncharacterized protein	0.0333085	0.293635	1.37975
GO:0030154	cell differentiation	NDRG4	NDRG4	NDRG family member 4	0.0333085	0.293635	1.37975
GO:0030154	cell differentiation	ANGPTL4	ANGPTL4	Angiopoietin-related protein 4	0.0333085	0.293635	1.37975
GO:0030154	cell differentiation	ANPEP	ANPEP	Aminopeptidase N	0.0333085	0.293635	1.37975
GO:0030154	cell differentiation	CEBPB	CEBPB	CCAAT enhancer binding protein beta	0.0333085	0.293635	1.37975
GO:0030154	cell differentiation	FHL1C	FHL1C	Uncharacterized protein	0.0333085	0.293635	1.37975
GO:0030154	cell differentiation	ETV6	ETV6	Uncharacterized protein	0.0333085	0.293635	1.37975
GO:0030154	cell differentiation	LOC100521617	LOC100521617	myelin and lymphocyte protein-like	0.0333085	0.293635	1.37975
GO:0030154	cell differentiation	CEL	CEL	Uncharacterized protein	0.0333085	0.293635	1.37975
GO:0030154	cell differentiation	VEGFA	VEGFA	Vascular endothelial growth factor A	0.0333085	0.293635	1.37975
GO:0030154	cell differentiation	EPAS1	EPAS1	Hypoxia-inducible factor 2 alpha	0.0333085	0.293635	1.37975
GO:0030154	cell differentiation	LOC100738497	LOC100738497	Uncharacterized protein	0.0333085	0.293635	1.37975
GO:0030154	cell differentiation	BATF	BATF	Uncharacterized protein	0.0333085	0.293635	1.37975
GO:0030154	cell differentiation	C14H10orf116	C14H10orf116	chromosome 10 open reading frame 116 ortholog	0.0333085	0.293635	1.37975
GO:0030154	cell differentiation	SFRP1	SFRP1	Uncharacterized protein	0.0333085	0.293635	1.37975
GO:0030154	cell differentiation	SYK	SYK	Tyrosine-protein kinase SYK	0.0333085	0.293635	1.37975
GO:0030154	cell differentiation	LOC102165226	LOC102165226	pituitary adenylate cyclase-activating polypeptide type I receptor-like	0.0333085	0.293635	1.37975
GO:0030154	cell differentiation	NGR	NGR	Uncharacterized protein	0.0333085	0.293635	1.37975
GO:0030154	cell differentiation	LOC100736562	LOC100736562	cyclic AMP-responsive element-binding protein 1-like	0.0333085	0.293635	1.37975
GO:0030154	cell differentiation	CADM1	CADM1	Uncharacterized protein	0.0333085	0.293635	1.37975
GO:0030154	cell differentiation	BMP6	BMP6	Bone morphogenetic protein 6	0.0333085	0.293635	1.37975
GO:0030154	cell differentiation	LOC102158881	LOC102158881	Uncharacterized protein	0.0333085	0.293635	1.37975
GO:0030154	cell differentiation	GAP43	GAP43	Uncharacterized protein	0.0333085	0.293635	1.37975
GO:0030154	cell differentiation	LOC100522814	LOC100522814	rho GTPase-activating protein 24-like	0.0333085	0.293635	1.37975
GO:0030154	cell differentiation	BMP5	BMP5	Bone morphogenetic protein 5	0.0333085	0.293635	1.37975
GO:0030154	cell differentiation	LOC102159413	LOC102159413	teneurin-4-like	0.0333085	0.293635	1.37975
GO:0030154	cell differentiation	GALNTL5	GALNTL5	Uncharacterized protein	0.0333085	0.293635	1.37975
GO:0030154	cell differentiation	SLC9A1	SLC9A1	Sodium/hydrogen exchanger 1	0.0333085	0.293635	1.37975
GO:0030154	cell differentiation	TMEM100	TMEM100	Uncharacterized protein	0.0333085	0.293635	1.37975
GO:0030154	cell differentiation	EFNB1	EFNB1	ephrin-B1	0.0333085	0.293635	1.37975
GO:0030154	cell differentiation	LOC100628224	LOC100628224	Uncharacterized protein	0.0333085	0.293635	1.37975
GO:0030154	cell differentiation	NXN	NXN	Uncharacterized protein	0.0333085	0.293635	1.37975
GO:0030154	cell differentiation	TESC	TESC	Uncharacterized protein	0.0333085	0.293635	1.37975
GO:0030154	cell differentiation	OSR1	OSR1	Serine/threonine-protein kinase OSR1	0.0333085	0.293635	1.37975
GO:0030154	cell differentiation	LOC102167807	LOC102167807	protein diaphanous homolog 2-like	0.0333085	0.293635	1.37975
GO:0030154	cell differentiation	SFRP5	SFRP5	Uncharacterized protein	0.0333085	0.293635	1.37975
GO:0030154	cell differentiation	ABHD5	ABHD5	1-acylglycerol-3-phosphate O-acyltransferase ABHD5	0.0333085	0.293635	1.37975
GO:0006915	apoptotic process	LOC100512831	LOC100512831	Uncharacterized protein	0.0397102	0.323044	1.36539
GO:0006915	apoptotic process	LOC100738291	LOC100738291	Uncharacterized protein	0.0397102	0.323044	1.36539
GO:0006915	apoptotic process	FOXO1	FOXO1	Forkhead box protein O1	0.0397102	0.323044	1.36539
GO:0006915	apoptotic process	LOC100736938	LOC100736938	proteasome inhibitor PI31 subunit-like	0.0397102	0.323044	1.36539
GO:0006915	apoptotic process	APBB1	APBB1	Uncharacterized protein	0.0397102	0.323044	1.36539
GO:0006915	apoptotic process	LCK	LCK	Non-specific protein-tyrosine kinase	0.0397102	0.323044	1.36539
GO:0006915	apoptotic process	FOXO3	FOXO3	Forkhead box O3	0.0397102	0.323044	1.36539
GO:0006915	apoptotic process	LOC100737588	LOC100737588	granzyme H-like	0.0397102	0.323044	1.36539
GO:0006915	apoptotic process	NCF1	NCF1	Neutrophil cytosolic factor 1	0.0397102	0.323044	1.36539
GO:0006915	apoptotic process	CD5L	CD5L	Uncharacterized protein	0.0397102	0.323044	1.36539
GO:0006915	apoptotic process	LCN2	LCN2	Lipocalin 2	0.0397102	0.323044	1.36539
GO:0006915	apoptotic process	MTFP1	MTFP1	Uncharacterized protein	0.0397102	0.323044	1.36539
GO:0006915	apoptotic process	FAIM	FAIM	Fas apoptosis inhibitory molecule 1	0.0397102	0.323044	1.36539
GO:0006915	apoptotic process	LOC100737459	LOC100737459	26S proteasome non-ATPase regulatory subunit 3-like	0.0397102	0.323044	1.36539
GO:0006915	apoptotic process	BAX	BAX	Uncharacterized protein	0.0397102	0.323044	1.36539
GO:0006915	apoptotic process	LOC100625622	LOC100625622	Uncharacterized protein	0.0397102	0.323044	1.36539
GO:0006915	apoptotic process	LOC100521617	LOC100521617	myelin and lymphocyte protein-like	0.0397102	0.323044	1.36539
GO:0006915	apoptotic process	LOC102166212	LOC102166212	CASP8 and FADD-like apoptosis regulator-like	0.0397102	0.323044	1.36539
GO:0006915	apoptotic process	LOC102159870	LOC102159870	serine/threonine-protein kinase 24-like	0.0397102	0.323044	1.36539
GO:0006915	apoptotic process	S100A8	S100A8	Protein S100	0.0397102	0.323044	1.36539
GO:0006915	apoptotic process	TNF	TNF	TNF-alpha	0.0397102	0.323044	1.36539
GO:0006915	apoptotic process	NGR	NGR	Uncharacterized protein	0.0397102	0.323044	1.36539
GO:0006915	apoptotic process	DAPK2	DAPK2	Uncharacterized protein	0.0397102	0.323044	1.36539
GO:0006915	apoptotic process	SULF1	SULF1	Uncharacterized protein	0.0397102	0.323044	1.36539
GO:0006915	apoptotic process	PHLPP1	PHLPP1	Uncharacterized protein	0.0397102	0.323044	1.36539
GO:0006915	apoptotic process	CADM1	CADM1	Uncharacterized protein	0.0397102	0.323044	1.36539
GO:0006915	apoptotic process	LOC102163933	LOC102163933	protein shisa-5-like	0.0397102	0.323044	1.36539
GO:0006915	apoptotic process	BCAP29	BCAP29	Uncharacterized protein	0.0397102	0.323044	1.36539
GO:0006915	apoptotic process	LOC100519844	LOC100519844	WW domain-containing oxidoreductase-like	0.0397102	0.323044	1.36539
GO:0006915	apoptotic process	ATG5	ATG5	Autophagy protein 5	0.0397102	0.323044	1.36539
GO:0006915	apoptotic process	ELMO3	ELMO3	Uncharacterized protein	0.0397102	0.323044	1.36539
GO:0006915	apoptotic process	GZMH	GZMH	Granzyme H	0.0397102	0.323044	1.36539
GO:0006915	apoptotic process	LOC100155452	LOC100155452	ubiquitin-conjugating enzyme E2 D3-like	0.0397102	0.323044	1.36539
GO:0006915	apoptotic process	LOC102161870	LOC102161870	E3 ubiquitin-protein ligase TRAF7-like	0.0397102	0.323044	1.36539
GO:0006915	apoptotic process	RNF152	RNF152	Uncharacterized protein	0.0397102	0.323044	1.36539
GO:0006915	apoptotic process	APLP1	APLP1	Uncharacterized protein	0.0397102	0.323044	1.36539
GO:0006915	apoptotic process	PHLDA2	PHLDA2	Uncharacterized protein	0.0397102	0.323044	1.36539
GO:0006915	apoptotic process	DAP3	DAP3	Uncharacterized protein	0.0397102	0.323044	1.36539
GO:0006915	apoptotic process	SFRP5	SFRP5	Uncharacterized protein	0.0397102	0.323044	1.36539
GO:0006915	apoptotic process	S100A9	S100A9	Calcium-binding protein A9	0.0397102	0.323044	1.36539
GO:0006915	apoptotic process	MZB1	MZB1	Uncharacterized protein	0.0397102	0.323044	1.36539
GO:0006508	proteolysis	LOC100512831	LOC100512831	Uncharacterized protein	0.0466566	0.323044	1.3751
GO:0006508	proteolysis	APEH	APEH	Acylamino-acid-releasing enzyme	0.0466566	0.323044	1.3751
GO:0006508	proteolysis	ADAMTS18	ADAMTS18	ADAM metallopeptidase with thrombospondin type 1 motif, 18	0.0466566	0.323044	1.3751
GO:0006508	proteolysis	LOC100739196	LOC100739196	A disintegrin and metalloproteinase with thrombospondin motifs 9-like	0.0466566	0.323044	1.3751
GO:0006508	proteolysis	LOC102166507	LOC102166507	A disintegrin and metalloproteinase with thrombospondin motifs 18-like	0.0466566	0.323044	1.3751
GO:0006508	proteolysis	LOC100737588	LOC100737588	granzyme H-like	0.0466566	0.323044	1.3751
GO:0006508	proteolysis	KLKB1	KLKB1	Uncharacterized protein	0.0466566	0.323044	1.3751
GO:0006508	proteolysis	SCRN2	SCRN2	Uncharacterized protein	0.0466566	0.323044	1.3751
GO:0006508	proteolysis	ANPEP	ANPEP	Aminopeptidase N	0.0466566	0.323044	1.3751
GO:0006508	proteolysis	CELA2A	CELA2A	Chymotrypsin-like elastase family member 2A	0.0466566	0.323044	1.3751
GO:0006508	proteolysis	NRIP3	NRIP3	Uncharacterized protein	0.0466566	0.323044	1.3751
GO:0006508	proteolysis	LOC100626825	LOC100626825	Uncharacterized protein	0.0466566	0.323044	1.3751
GO:0006508	proteolysis	LOC102166212	LOC102166212	CASP8 and FADD-like apoptosis regulator-like	0.0466566	0.323044	1.3751
GO:0006508	proteolysis	UCHL5	UCHL5	Ubiquitin carboxyl-terminal hydrolase isozyme L5	0.0466566	0.323044	1.3751
GO:0006508	proteolysis	HP	HP	Alpha 1 S haptoglobin	0.0466566	0.323044	1.3751
GO:0006508	proteolysis	LOC100515748	LOC100515748	reelin-like	0.0466566	0.323044	1.3751
GO:0006508	proteolysis	SFRP1	SFRP1	Uncharacterized protein	0.0466566	0.323044	1.3751
GO:0006508	proteolysis	ADAMTS1	ADAMTS1	Uncharacterized protein	0.0466566	0.323044	1.3751
GO:0006508	proteolysis	CLCA1	CLCA1	Calcium-activated chloride channel regulator 1	0.0466566	0.323044	1.3751
GO:0006508	proteolysis	LOC102162178	LOC102162178	probable ubiquitin carboxyl-terminal hydrolase FAF-X-like	0.0466566	0.323044	1.3751
GO:0006508	proteolysis	HPN	HPN	Uncharacterized protein	0.0466566	0.323044	1.3751
GO:0006508	proteolysis	ACE2	ACE2	Angiotensin converting enzyme 2	0.0466566	0.323044	1.3751
GO:0006508	proteolysis	LOC102159978	LOC102159978	cullin-7-like	0.0466566	0.323044	1.3751
GO:0006508	proteolysis	PMPCB	PMPCB	Uncharacterized protein	0.0466566	0.323044	1.3751
GO:0006508	proteolysis	LOC733662	LOC733662	Uncharacterized protein	0.0466566	0.323044	1.3751
GO:0006508	proteolysis	GZMH	GZMH	Granzyme H	0.0466566	0.323044	1.3751
GO:0006508	proteolysis	LOC100518952	LOC100518952	probable carboxypeptidase PM20D1-like	0.0466566	0.323044	1.3751
GO:0006508	proteolysis	ADAMTS4	ADAMTS4	Uncharacterized protein	0.0466566	0.323044	1.3751
GO:0006508	proteolysis	PM20D1	PM20D1	Uncharacterized protein	0.0466566	0.323044	1.3751
GO:0006508	proteolysis	ACE	ACE	Angiotensin I converting enzyme	0.0466566	0.323044	1.3751
GO:0006508	proteolysis	GGT5	GGT5	Uncharacterized protein	0.0466566	0.323044	1.3751
GO:0006508	proteolysis	LOC100739841	LOC100739841	Uncharacterized protein	0.0466566	0.323044	1.3751
GO:0006508	proteolysis	CPB2	CPB2	Uncharacterized protein	0.0466566	0.323044	1.3751
GO:0006508	proteolysis	CFB	CFB	B-factor, properdin	0.0466566	0.323044	1.3751
GO:0006508	proteolysis	ABHD5	ABHD5	1-acylglycerol-3-phosphate O-acyltransferase ABHD5	0.0466566	0.323044	1.3751
GO:0006508	proteolysis	F2	F2	Prothrombin	0.0466566	0.323044	1.3751
GO:0009636	response to toxic substance	CDKN1A	CDKN1A	Uncharacterized protein	1.73204e-05	0.0120334	4.04253
GO:0009636	response to toxic substance	TTPA	TTPA	Uncharacterized protein	1.73204e-05	0.0120334	4.04253
GO:0009636	response to toxic substance	CCL4	CCL4	C-C motif chemokine 4	1.73204e-05	0.0120334	4.04253
GO:0009636	response to toxic substance	LCN2	LCN2	Lipocalin 2	1.73204e-05	0.0120334	4.04253
GO:0009636	response to toxic substance	CCL3L1	CCL3L1	C-C motif chemokine	1.73204e-05	0.0120334	4.04253
GO:0009636	response to toxic substance	BAX	BAX	Uncharacterized protein	1.73204e-05	0.0120334	4.04253
GO:0009636	response to toxic substance	LOC100515848	LOC100515848	Uncharacterized protein	1.73204e-05	0.0120334	4.04253
GO:0009636	response to toxic substance	LOC100155725	LOC100155725	D-beta-hydroxybutyrate dehydrogenase, mitochondrial-like	1.73204e-05	0.0120334	4.04253
GO:0009636	response to toxic substance	LOC102158205	LOC102158205	liver carboxylesterase-like	1.73204e-05	0.0120334	4.04253
GO:0009636	response to toxic substance	LOC100738788	LOC100738788	Uncharacterized protein	1.73204e-05	0.0120334	4.04253
GO:0009636	response to toxic substance	INMT	INMT	Uncharacterized protein	1.73204e-05	0.0120334	4.04253
GO:0009636	response to toxic substance	DDC	DDC	L-aromatic dopa decarboxylase	1.73204e-05	0.0120334	4.04253
GO:0009636	response to toxic substance	PON1	PON1	Paraoxonase 1	1.73204e-05	0.0120334	4.04253
GO:0009636	response to toxic substance	LOC100515857	LOC100515857	c-C motif chemokine 3-like	1.73204e-05	0.0120334	4.04253
GO:0009636	response to toxic substance	CYP1A1	CYP1A1	Cytochrome P450 1A1	1.73204e-05	0.0120334	4.04253
GO:0006957	complement activation, alternative pathway	VSIG4	VSIG4	V-set and immunoglobulin domain containing 4	3.57374e-05	0.0198629	12.4741
GO:0006957	complement activation, alternative pathway	LOC100037951	LOC100037951	Complement component C9	3.57374e-05	0.0198629	12.4741
GO:0006957	complement activation, alternative pathway	LOC100738358	LOC100738358	V-set and immunoglobulin domain-containing protein 4-like	3.57374e-05	0.0198629	12.4741
GO:0006957	complement activation, alternative pathway	C3	C3	Complement component C3d	3.57374e-05	0.0198629	12.4741
GO:0006957	complement activation, alternative pathway	LOC100037955	LOC100037955	Uncharacterized protein	3.57374e-05	0.0198629	12.4741
GO:0006957	complement activation, alternative pathway	CFB	CFB	B-factor, properdin	3.57374e-05	0.0198629	12.4741
GO:1902617	response to fluoride	COL1A1	COL1A1	Collagen alpha-1(I) chain	7.75856e-05	0.0359351	29.1062
GO:1902617	response to fluoride	LOC100738788	LOC100738788	Uncharacterized protein	7.75856e-05	0.0359351	29.1062
GO:1902617	response to fluoride	PON1	PON1	Paraoxonase 1	7.75856e-05	0.0359351	29.1062
GO:1902617	response to fluoride	LOC100738213	LOC100738213	collagen alpha-1(I) chain-like	7.75856e-05	0.0359351	29.1062
GO:0006898	receptor-mediated endocytosis	MARCO	MARCO	Uncharacterized protein	9.35314e-05	0.0371319	2.91062
GO:0006898	receptor-mediated endocytosis	CD5L	CD5L	Uncharacterized protein	9.35314e-05	0.0371319	2.91062
GO:0006898	receptor-mediated endocytosis	ASGR1	ASGR1	Uncharacterized protein	9.35314e-05	0.0371319	2.91062
GO:0006898	receptor-mediated endocytosis	VTN	VTN	Vitronectin	9.35314e-05	0.0371319	2.91062
GO:0006898	receptor-mediated endocytosis	COL1A1	COL1A1	Collagen alpha-1(I) chain	9.35314e-05	0.0371319	2.91062
GO:0006898	receptor-mediated endocytosis	PRG4	PRG4	Uncharacterized protein	9.35314e-05	0.0371319	2.91062
GO:0006898	receptor-mediated endocytosis	LOC100738607	LOC100738607	Uncharacterized protein	9.35314e-05	0.0371319	2.91062
GO:0006898	receptor-mediated endocytosis	LOC100739014	LOC100739014	cation-independent mannose-6-phosphate receptor-like	9.35314e-05	0.0371319	2.91062
GO:0006898	receptor-mediated endocytosis	PLD2	PLD2	Phospholipase D2	9.35314e-05	0.0371319	2.91062
GO:0006898	receptor-mediated endocytosis	HP	HP	Alpha 1 S haptoglobin	9.35314e-05	0.0371319	2.91062
GO:0006898	receptor-mediated endocytosis	APOE	APOE	Apolipoprotein E	9.35314e-05	0.0371319	2.91062
GO:0006898	receptor-mediated endocytosis	LRP1	LRP1	Prolow-density lipoprotein receptor-related protein 1	9.35314e-05	0.0371319	2.91062
GO:0006898	receptor-mediated endocytosis	TFR2	TFR2	Uncharacterized protein	9.35314e-05	0.0371319	2.91062
GO:0006898	receptor-mediated endocytosis	SSC5D	SSC5D	scavenger receptor cysteine rich domain containing (5 domains)	9.35314e-05	0.0371319	2.91062
GO:0006898	receptor-mediated endocytosis	HPN	HPN	Uncharacterized protein	9.35314e-05	0.0371319	2.91062
GO:0006898	receptor-mediated endocytosis	LOC100152327	LOC100152327	immunoglobulin lambda-like polypeptide 5	9.35314e-05	0.0371319	2.91062
GO:0006898	receptor-mediated endocytosis	LOC100738027	LOC100738027	src substrate cortactin-like	9.35314e-05	0.0371319	2.91062
GO:0006898	receptor-mediated endocytosis	ALB	ALB	Serum albumin	9.35314e-05	0.0371319	2.91062
GO:0006898	receptor-mediated endocytosis	LOC100738213	LOC100738213	collagen alpha-1(I) chain-like	9.35314e-05	0.0371319	2.91062
GO:0007599	hemostasis	LOC100158011	LOC100158011	Uncharacterized protein	0.000124585	0.0432775	4.77151
GO:0007599	hemostasis	KLKB1	KLKB1	Uncharacterized protein	0.000124585	0.0432775	4.77151
GO:0007599	hemostasis	NFE2	NFE2	Uncharacterized protein	0.000124585	0.0432775	4.77151
GO:0007599	hemostasis	LOC100625760	LOC100625760	coagulation factor XIII A chain-like	0.000124585	0.0432775	4.77151
GO:0007599	hemostasis	LOC733662	LOC733662	Uncharacterized protein	0.000124585	0.0432775	4.77151
GO:0007599	hemostasis	FGA	FGA	Fibrinogen alpha chain	0.000124585	0.0432775	4.77151
GO:0007599	hemostasis	ANXA8	ANXA8	Annexin	0.000124585	0.0432775	4.77151
GO:0007599	hemostasis	CPB2	CPB2	Uncharacterized protein	0.000124585	0.0432775	4.77151
GO:0007599	hemostasis	SERPINC1	SERPINC1	Antithrombin protein	0.000124585	0.0432775	4.77151
GO:0007599	hemostasis	F2	F2	Prothrombin	0.000124585	0.0432775	4.77151
GO:0001649	osteoblast differentiation	SPP1	SPP1	Secreted phosphoprotein 1	0.000147424	0.0437967	3.28266
GO:0001649	osteoblast differentiation	TWIST2	TWIST2	Uncharacterized protein	0.000147424	0.0437967	3.28266
GO:0001649	osteoblast differentiation	CCL3L1	CCL3L1	C-C motif chemokine	0.000147424	0.0437967	3.28266
GO:0001649	osteoblast differentiation	MYOC	MYOC	Uncharacterized protein	0.000147424	0.0437967	3.28266
GO:0001649	osteoblast differentiation	COL1A1	COL1A1	Collagen alpha-1(I) chain	0.000147424	0.0437967	3.28266
GO:0001649	osteoblast differentiation	SFRP1	SFRP1	Uncharacterized protein	0.000147424	0.0437967	3.28266
GO:0001649	osteoblast differentiation	LOC100513875	LOC100513875	ATP-dependent RNA helicase A-like	0.000147424	0.0437967	3.28266
GO:0001649	osteoblast differentiation	PHB	PHB	Uncharacterized protein	0.000147424	0.0437967	3.28266
GO:0001649	osteoblast differentiation	BMP6	BMP6	Bone morphogenetic protein 6	0.000147424	0.0437967	3.28266
GO:0001649	osteoblast differentiation	BCAP29	BCAP29	Uncharacterized protein	0.000147424	0.0437967	3.28266
GO:0001649	osteoblast differentiation	LOC100519844	LOC100519844	WW domain-containing oxidoreductase-like	0.000147424	0.0437967	3.28266
GO:0001649	osteoblast differentiation	LOC100623684	LOC100623684	Uncharacterized protein	0.000147424	0.0437967	3.28266
GO:0001649	osteoblast differentiation	ITGA11	ITGA11	Uncharacterized protein	0.000147424	0.0437967	3.28266
GO:0001649	osteoblast differentiation	LOC100515857	LOC100515857	c-C motif chemokine 3-like	0.000147424	0.0437967	3.28266
GO:0001649	osteoblast differentiation	LOC100738213	LOC100738213	collagen alpha-1(I) chain-like	0.000147424	0.0437967	3.28266
GO:0030449	regulation of complement activation	LOC100037951	LOC100037951	Complement component C9	0.000164351	0.0437967	7.02564
GO:0030449	regulation of complement activation	LOC100520761	LOC100520761	Uncharacterized protein	0.000164351	0.0437967	7.02564
GO:0030449	regulation of complement activation	VTN	VTN	Vitronectin	0.000164351	0.0437967	7.02564
GO:0030449	regulation of complement activation	C3	C3	Complement component C3d	0.000164351	0.0437967	7.02564
GO:0030449	regulation of complement activation	LOC100037955	LOC100037955	Uncharacterized protein	0.000164351	0.0437967	7.02564
GO:0030449	regulation of complement activation	CFB	CFB	B-factor, properdin	0.000164351	0.0437967	7.02564
GO:0030449	regulation of complement activation	CD59	CD59	CD59 glycoprotein	0.000164351	0.0437967	7.02564
GO:0030949	positive regulation of vascular endothelial growth factor receptor signaling pathway	PRKD2	PRKD2	Serine/threonine-protein kinase D	0.000178536	0.0437967	8.73187
GO:0030949	positive regulation of vascular endothelial growth factor receptor signaling pathway	VEGFA	VEGFA	Vascular endothelial growth factor A	0.000178536	0.0437967	8.73187
GO:0030949	positive regulation of vascular endothelial growth factor receptor signaling pathway	VTN	VTN	Vitronectin	0.000178536	0.0437967	8.73187
GO:0030949	positive regulation of vascular endothelial growth factor receptor signaling pathway	MT-III	MT-III	Metallothionein-3	0.000178536	0.0437967	8.73187
GO:0030949	positive regulation of vascular endothelial growth factor receptor signaling pathway	GRB10	GRB10	Growth factor receptor-bound protein 10	0.000178536	0.0437967	8.73187
GO:0030949	positive regulation of vascular endothelial growth factor receptor signaling pathway	FGF18	FGF18	Fibroblast growth factor	0.000178536	0.0437967	8.73187
GO:0042742	defense response to bacterium	LOC100525175	LOC100525175	Uncharacterized protein	0.000189119	0.0437967	3.36766
GO:0042742	defense response to bacterium	NCF1	NCF1	Neutrophil cytosolic factor 1	0.000189119	0.0437967	3.36766
GO:0042742	defense response to bacterium	S100A12	S100A12	Calcium-binding protein A12	0.000189119	0.0437967	3.36766
GO:0042742	defense response to bacterium	CEBPE	CEBPE	Uncharacterized protein	0.000189119	0.0437967	3.36766
GO:0042742	defense response to bacterium	S100A8	S100A8	Protein S100	0.000189119	0.0437967	3.36766
GO:0042742	defense response to bacterium	TNF	TNF	TNF-alpha	0.000189119	0.0437967	3.36766
GO:0042742	defense response to bacterium	HP	HP	Alpha 1 S haptoglobin	0.000189119	0.0437967	3.36766
GO:0042742	defense response to bacterium	SYK	SYK	Tyrosine-protein kinase SYK	0.000189119	0.0437967	3.36766
GO:0042742	defense response to bacterium	LYZ	LYZ	Lysozyme	0.000189119	0.0437967	3.36766
GO:0042742	defense response to bacterium	LOC102162202	LOC102162202	histone H2B type 2-E-like	0.000189119	0.0437967	3.36766
GO:0042742	defense response to bacterium	ADAMTS4	ADAMTS4	Uncharacterized protein	0.000189119	0.0437967	3.36766
GO:0042742	defense response to bacterium	LBP	LBP	Lipopolysaccharide binding protein	0.000189119	0.0437967	3.36766
GO:0042742	defense response to bacterium	LEAP2	LEAP2	Liver-expressed antimicrobial peptide 2	0.000189119	0.0437967	3.36766
GO:0042742	defense response to bacterium	S100A9	S100A9	Calcium-binding protein A9	0.000189119	0.0437967	3.36766
GO:0015909	long-chain fatty acid transport	LOC100737528	LOC100737528	fatty acid-binding protein, heart-like	0.000420104	0.0859578	9.70207
GO:0015909	long-chain fatty acid transport	FABP3	FABP3	Fatty acid binding protein 3	0.000420104	0.0859578	9.70207
GO:0015909	long-chain fatty acid transport	APOE	APOE	Apolipoprotein E	0.000420104	0.0859578	9.70207
GO:0015909	long-chain fatty acid transport	SLC27A1	SLC27A1	Fatty acid transporter 1c	0.000420104	0.0859578	9.70207
GO:0015909	long-chain fatty acid transport	FABP1	FABP1	Liver fatty acid binding protein	0.000420104	0.0859578	9.70207
GO:0006955	immune response	CD302	CD302	CD302 antigen	0.000433037	0.0859578	2.11682
GO:0006955	immune response	SP2	SP2	Sp2 transcription factor	0.000433037	0.0859578	2.11682
GO:0006955	immune response	LOC100037951	LOC100037951	Complement component C9	0.000433037	0.0859578	2.11682
GO:0006955	immune response	CCL4	CCL4	C-C motif chemokine 4	0.000433037	0.0859578	2.11682
GO:0006955	immune response	C-JUN	C-JUN	Transcription factor AP-1	0.000433037	0.0859578	2.11682
GO:0006955	immune response	LOC100737588	LOC100737588	granzyme H-like	0.000433037	0.0859578	2.11682
GO:0006955	immune response	CEBPB	CEBPB	CCAAT enhancer binding protein beta	0.000433037	0.0859578	2.11682
GO:0006955	immune response	CCL3L1	CCL3L1	C-C motif chemokine	0.000433037	0.0859578	2.11682
GO:0006955	immune response	LOC100513601	LOC100513601	MHC class I antigen	0.000433037	0.0859578	2.11682
GO:0006955	immune response	SMAD6	SMAD6	Mothers against decapentaplegic homolog	0.000433037	0.0859578	2.11682
GO:0006955	immune response	VTN	VTN	Vitronectin	0.000433037	0.0859578	2.11682
GO:0006955	immune response	PRG4	PRG4	Uncharacterized protein	0.000433037	0.0859578	2.11682
GO:0006955	immune response	LOC102161743	LOC102161743	transcription factor 7-like	0.000433037	0.0859578	2.11682
GO:0006955	immune response	TNF	TNF	TNF-alpha	0.000433037	0.0859578	2.11682
GO:0006955	immune response	C3	C3	Complement component C3d	0.000433037	0.0859578	2.11682
GO:0006955	immune response	CXCL12	CXCL12	Uncharacterized protein	0.000433037	0.0859578	2.11682
GO:0006955	immune response	CCL16	CCL16	C-C motif chemokine	0.000433037	0.0859578	2.11682
GO:0006955	immune response	LOC100513292	LOC100513292	Uncharacterized protein	0.000433037	0.0859578	2.11682
GO:0006955	immune response	BMP6	BMP6	Bone morphogenetic protein 6	0.000433037	0.0859578	2.11682
GO:0006955	immune response	IFITM3	IFITM3	IFITM3	0.000433037	0.0859578	2.11682
GO:0006955	immune response	CXCL14	CXCL14	Uncharacterized protein	0.000433037	0.0859578	2.11682
GO:0006955	immune response	LOC100525396	LOC100525396	C-X-C motif chemokine	0.000433037	0.0859578	2.11682
GO:0006955	immune response	GZMH	GZMH	Granzyme H	0.000433037	0.0859578	2.11682
GO:0006955	immune response	OAS1	OAS1	2'-5'-oligoadenylate synthase 1	0.000433037	0.0859578	2.11682
GO:0006955	immune response	LOC102157983	LOC102157983	peroxidasin homolog	0.000433037	0.0859578	2.11682
GO:0006955	immune response	LOC100626336	LOC100626336	integrin alpha-D-like	0.000433037	0.0859578	2.11682
GO:0006955	immune response	CCL23	CCL23	C-C motif chemokine	0.000433037	0.0859578	2.11682
GO:0006955	immune response	LOC100515857	LOC100515857	c-C motif chemokine 3-like	0.000433037	0.0859578	2.11682
GO:0002376	immune system process	VSIG4	VSIG4	V-set and immunoglobulin domain containing 4	0.000566134	0.104827	2.02127
GO:0002376	immune system process	PRKD2	PRKD2	Serine/threonine-protein kinase D	0.000566134	0.104827	2.02127
GO:0002376	immune system process	LOC100037951	LOC100037951	Complement component C9	0.000566134	0.104827	2.02127
GO:0002376	immune system process	MARCO	MARCO	Uncharacterized protein	0.000566134	0.104827	2.02127
GO:0002376	immune system process	LCN2	LCN2	Lipocalin 2	0.000566134	0.104827	2.02127
GO:0002376	immune system process	LOC100513601	LOC100513601	MHC class I antigen	0.000566134	0.104827	2.02127
GO:0002376	immune system process	LOC100738358	LOC100738358	V-set and immunoglobulin domain-containing protein 4-like	0.000566134	0.104827	2.02127
GO:0002376	immune system process	LOC100520761	LOC100520761	Uncharacterized protein	0.000566134	0.104827	2.02127
GO:0002376	immune system process	S100A12	S100A12	Calcium-binding protein A12	0.000566134	0.104827	2.02127
GO:0002376	immune system process	CD300LF	CD300LF	CD300 molecule-like family member f	0.000566134	0.104827	2.02127
GO:0002376	immune system process	S100A8	S100A8	Protein S100	0.000566134	0.104827	2.02127
GO:0002376	immune system process	ORAI1	ORAI1	Uncharacterized protein	0.000566134	0.104827	2.02127
GO:0002376	immune system process	HP	HP	Alpha 1 S haptoglobin	0.000566134	0.104827	2.02127
GO:0002376	immune system process	ISG20	ISG20	Uncharacterized protein	0.000566134	0.104827	2.02127
GO:0002376	immune system process	C3	C3	Complement component C3d	0.000566134	0.104827	2.02127
GO:0002376	immune system process	SYK	SYK	Tyrosine-protein kinase SYK	0.000566134	0.104827	2.02127
GO:0002376	immune system process	LOC100513292	LOC100513292	Uncharacterized protein	0.000566134	0.104827	2.02127
GO:0002376	immune system process	SSC5D	SSC5D	scavenger receptor cysteine rich domain containing (5 domains)	0.000566134	0.104827	2.02127
GO:0002376	immune system process	CADM1	CADM1	Uncharacterized protein	0.000566134	0.104827	2.02127
GO:0002376	immune system process	LOC100037955	LOC100037955	Uncharacterized protein	0.000566134	0.104827	2.02127
GO:0002376	immune system process	IFITM3	IFITM3	IFITM3	0.000566134	0.104827	2.02127
GO:0002376	immune system process	ATG5	ATG5	Autophagy protein 5	0.000566134	0.104827	2.02127
GO:0002376	immune system process	FGA	FGA	Fibrinogen alpha chain	0.000566134	0.104827	2.02127
GO:0002376	immune system process	OAS1	OAS1	2'-5'-oligoadenylate synthase 1	0.000566134	0.104827	2.02127
GO:0002376	immune system process	LOC100739136	LOC100739136	complement C1q subcomponent subunit B-like	0.000566134	0.104827	2.02127
GO:0002376	immune system process	LBP	LBP	Lipopolysaccharide binding protein	0.000566134	0.104827	2.02127
GO:0002376	immune system process	CFB	CFB	B-factor, properdin	0.000566134	0.104827	2.02127
GO:0002376	immune system process	PGLYRP2	PGLYRP2	N-acetylmuramoyl-L-alanine amidase	0.000566134	0.104827	2.02127
GO:0002376	immune system process	LY96	LY96	Lymphocyte antigen 96	0.000566134	0.104827	2.02127
GO:0002376	immune system process	S100A9	S100A9	Calcium-binding protein A9	0.000566134	0.104827	2.02127
GO:0030178	negative regulation of Wnt signaling pathway	LOC100519729	LOC100519729	Uncharacterized protein	0.000728395	0.104827	4.09306
GO:0030178	negative regulation of Wnt signaling pathway	DKK2	DKK2	Uncharacterized protein	0.000728395	0.104827	4.09306
GO:0030178	negative regulation of Wnt signaling pathway	SFRP1	SFRP1	Uncharacterized protein	0.000728395	0.104827	4.09306
GO:0030178	negative regulation of Wnt signaling pathway	LRP1	LRP1	Prolow-density lipoprotein receptor-related protein 1	0.000728395	0.104827	4.09306
GO:0030178	negative regulation of Wnt signaling pathway	TAX1BP3	TAX1BP3	Uncharacterized protein	0.000728395	0.104827	4.09306
GO:0030178	negative regulation of Wnt signaling pathway	LOC100519844	LOC100519844	WW domain-containing oxidoreductase-like	0.000728395	0.104827	4.09306
GO:0030178	negative regulation of Wnt signaling pathway	NXN	NXN	Uncharacterized protein	0.000728395	0.104827	4.09306
GO:0030178	negative regulation of Wnt signaling pathway	GRB10	GRB10	Growth factor receptor-bound protein 10	0.000728395	0.104827	4.09306
GO:0030178	negative regulation of Wnt signaling pathway	TLE1	TLE1	Uncharacterized protein	0.000728395	0.104827	4.09306
GO:0030198	extracellular matrix organization	SMOC1	SMOC1	Uncharacterized protein	0.000772305	0.104827	2.00494
GO:0030198	extracellular matrix organization	TTR	TTR	Transthyretin	0.000772305	0.104827	2.00494
GO:0030198	extracellular matrix organization	FGF2	FGF2	Fibroblast growth factor	0.000772305	0.104827	2.00494
GO:0030198	extracellular matrix organization	LOC102165099	LOC102165099	collagen alpha-1(XVI) chain-like	0.000772305	0.104827	2.00494
GO:0030198	extracellular matrix organization	SPP1	SPP1	Secreted phosphoprotein 1	0.000772305	0.104827	2.00494
GO:0030198	extracellular matrix organization	APBB1	APBB1	Uncharacterized protein	0.000772305	0.104827	2.00494
GO:0030198	extracellular matrix organization	LOC100511351	LOC100511351	nidogen-1-like	0.000772305	0.104827	2.00494
GO:0030198	extracellular matrix organization	KLKB1	KLKB1	Uncharacterized protein	0.000772305	0.104827	2.00494
GO:0030198	extracellular matrix organization	LOC102166965	LOC102166965	nidogen-1-like	0.000772305	0.104827	2.00494
GO:0030198	extracellular matrix organization	OLFML2B	OLFML2B	Uncharacterized protein	0.000772305	0.104827	2.00494
GO:0030198	extracellular matrix organization	VTN	VTN	Vitronectin	0.000772305	0.104827	2.00494
GO:0030198	extracellular matrix organization	COL1A1	COL1A1	Collagen alpha-1(I) chain	0.000772305	0.104827	2.00494
GO:0030198	extracellular matrix organization	LOC102158099	LOC102158099	collagen alpha-1(V) chain-like	0.000772305	0.104827	2.00494
GO:0030198	extracellular matrix organization	TNF	TNF	TNF-alpha	0.000772305	0.104827	2.00494
GO:0030198	extracellular matrix organization	CRISPLD2	CRISPLD2	Uncharacterized protein	0.000772305	0.104827	2.00494
GO:0030198	extracellular matrix organization	COL16A1	COL16A1	collagen, type XVI, alpha 1	0.000772305	0.104827	2.00494
GO:0030198	extracellular matrix organization	LOC100738959	LOC100738959	alpha-actinin-1-like	0.000772305	0.104827	2.00494
GO:0030198	extracellular matrix organization	OLFML2A	OLFML2A	Olfactomedin-like protein 2A	0.000772305	0.104827	2.00494
GO:0030198	extracellular matrix organization	FBLN2	FBLN2	fibulin 2	0.000772305	0.104827	2.00494
GO:0030198	extracellular matrix organization	FGA	FGA	Fibrinogen alpha chain	0.000772305	0.104827	2.00494
GO:0030198	extracellular matrix organization	ADAMTS4	ADAMTS4	Uncharacterized protein	0.000772305	0.104827	2.00494
GO:0030198	extracellular matrix organization	SDC3	SDC3	Syndecan	0.000772305	0.104827	2.00494
GO:0030198	extracellular matrix organization	LOC102157983	LOC102157983	peroxidasin homolog	0.000772305	0.104827	2.00494
GO:0030198	extracellular matrix organization	APLP1	APLP1	Uncharacterized protein	0.000772305	0.104827	2.00494
GO:0030198	extracellular matrix organization	SDC4	SDC4	Syndecan-4	0.000772305	0.104827	2.00494
GO:0030198	extracellular matrix organization	LOC100626336	LOC100626336	integrin alpha-D-like	0.000772305	0.104827	2.00494
GO:0030198	extracellular matrix organization	ITGA11	ITGA11	Uncharacterized protein	0.000772305	0.104827	2.00494
GO:0030198	extracellular matrix organization	LOC100738213	LOC100738213	collagen alpha-1(I) chain-like	0.000772305	0.104827	2.00494
GO:0030198	extracellular matrix organization	TNXB	TN-X	Tenascin XB	0.000772305	0.104827	2.00494
GO:0032868	response to insulin	LOC100737528	LOC100737528	fatty acid-binding protein, heart-like	0.000793943	0.104827	3.68433
GO:0032868	response to insulin	FABP3	FABP3	Fatty acid binding protein 3	0.000793943	0.104827	3.68433
GO:0032868	response to insulin	LOC100155725	LOC100155725	D-beta-hydroxybutyrate dehydrogenase, mitochondrial-like	0.000793943	0.104827	3.68433
GO:0032868	response to insulin	APOE	APOE	Apolipoprotein E	0.000793943	0.104827	3.68433
GO:0032868	response to insulin	PCK1	PCK1	Phosphoenolpyruvate carboxykinase 1 (Soluble)	0.000793943	0.104827	3.68433
GO:0032868	response to insulin	SLC27A1	SLC27A1	Fatty acid transporter 1c	0.000793943	0.104827	3.68433
GO:0032868	response to insulin	LEP	LEP	Leptin	0.000793943	0.104827	3.68433
GO:0032868	response to insulin	LOC100736786	LOC100736786	6-phosphofructo-2-kinase/fructose-2,6-bisphosphatase 1-like	0.000793943	0.104827	3.68433
GO:0032868	response to insulin	PPARA	PPARA	Uncharacterized protein	0.000793943	0.104827	3.68433
GO:0032868	response to insulin	GRB10	GRB10	Growth factor receptor-bound protein 10	0.000793943	0.104827	3.68433
GO:0050729	positive regulation of inflammatory response	CCL3L1	CCL3L1	C-C motif chemokine	0.000839294	0.104827	4.47788
GO:0050729	positive regulation of inflammatory response	S100A12	S100A12	Calcium-binding protein A12	0.000839294	0.104827	4.47788
GO:0050729	positive regulation of inflammatory response	S100A8	S100A8	Protein S100	0.000839294	0.104827	4.47788
GO:0050729	positive regulation of inflammatory response	TNF	TNF	TNF-alpha	0.000839294	0.104827	4.47788
GO:0050729	positive regulation of inflammatory response	LOC100154530	LOC100154530	Uncharacterized protein	0.000839294	0.104827	4.47788
GO:0050729	positive regulation of inflammatory response	STAT5A	STAT5A	Signal transducer and activator of transcription 5A	0.000839294	0.104827	4.47788
GO:0050729	positive regulation of inflammatory response	LOC100515857	LOC100515857	c-C motif chemokine 3-like	0.000839294	0.104827	4.47788
GO:0050729	positive regulation of inflammatory response	S100A9	S100A9	Calcium-binding protein A9	0.000839294	0.104827	4.47788
GO:0031100	organ regeneration	CDKN1A	CDKN1A	Uncharacterized protein	0.000887497	0.104827	3.96903
GO:0031100	organ regeneration	UGT1A3	UGT1A3	UDP glucuronosyltransferase 1 family, polypeptide A3	0.000887497	0.104827	3.96903
GO:0031100	organ regeneration	LOC100738607	LOC100738607	Uncharacterized protein	0.000887497	0.104827	3.96903
GO:0031100	organ regeneration	LOC100739014	LOC100739014	cation-independent mannose-6-phosphate receptor-like	0.000887497	0.104827	3.96903
GO:0031100	organ regeneration	APOA5	APOA5	Uncharacterized protein	0.000887497	0.104827	3.96903
GO:0031100	organ regeneration	UGT1A6	UGT1A6	Uncharacterized protein	0.000887497	0.104827	3.96903
GO:0031100	organ regeneration	CXCL12	CXCL12	Uncharacterized protein	0.000887497	0.104827	3.96903
GO:0031100	organ regeneration	LOC100736786	LOC100736786	6-phosphofructo-2-kinase/fructose-2,6-bisphosphatase 1-like	0.000887497	0.104827	3.96903
GO:0031100	organ regeneration	LPIN1	LPIN1	Lipin 1	0.000887497	0.104827	3.96903
GO:0045471	response to ethanol	LOC102164986	LOC102164986	pituitary adenylate cyclase-activating polypeptide type I receptor-like	0.000903637	0.104827	3.14662
GO:0045471	response to ethanol	UGT1A3	UGT1A3	UDP glucuronosyltransferase 1 family, polypeptide A3	0.000903637	0.104827	3.14662
GO:0045471	response to ethanol	ATP5G2	ATP5G2	Mitochondrial ATP5G2	0.000903637	0.104827	3.14662
GO:0045471	response to ethanol	S100A8	S100A8	Protein S100	0.000903637	0.104827	3.14662
GO:0045471	response to ethanol	SLC2A4	SLC2A4	Insulin-responsive glucose transporter	0.000903637	0.104827	3.14662
GO:0045471	response to ethanol	LOC100155725	LOC100155725	D-beta-hydroxybutyrate dehydrogenase, mitochondrial-like	0.000903637	0.104827	3.14662
GO:0045471	response to ethanol	APOE	APOE	Apolipoprotein E	0.000903637	0.104827	3.14662
GO:0045471	response to ethanol	LOC102165226	LOC102165226	pituitary adenylate cyclase-activating polypeptide type I receptor-like	0.000903637	0.104827	3.14662
GO:0045471	response to ethanol	LOC100739326	LOC100739326	ATP synthase lipid-binding protein, mitochondrial-like	0.000903637	0.104827	3.14662
GO:0045471	response to ethanol	UGT1A6	UGT1A6	Uncharacterized protein	0.000903637	0.104827	3.14662
GO:0045471	response to ethanol	AACS	AACS	Uncharacterized protein	0.000903637	0.104827	3.14662
GO:0045471	response to ethanol	S100A9	S100A9	Calcium-binding protein A9	0.000903637	0.104827	3.14662
GO:0046483	heterocycle metabolic process	UGT1A3	UGT1A3	UDP glucuronosyltransferase 1 family, polypeptide A3	0.000944016	0.104827	11.6425
GO:0046483	heterocycle metabolic process	CYP2D25	CYP2D25	Vitamin D(3) 25-hydroxylase	0.000944016	0.104827	11.6425
GO:0046483	heterocycle metabolic process	UGT1A6	UGT1A6	Uncharacterized protein	0.000944016	0.104827	11.6425
GO:0046483	heterocycle metabolic process	CYP1A1	CYP1A1	Cytochrome P450 1A1	0.000944016	0.104827	11.6425
GO:0001775	cell activation	CCL3L1	CCL3L1	C-C motif chemokine	0.000944016	0.104827	11.6425
GO:0001775	cell activation	TNF	TNF	TNF-alpha	0.000944016	0.104827	11.6425
GO:0001775	cell activation	LOC100515857	LOC100515857	c-C motif chemokine 3-like	0.000944016	0.104827	11.6425
GO:0001775	cell activation	CD59	CD59	CD59 glycoprotein	0.000944016	0.104827	11.6425
GO:0071363	cellular response to growth factor stimulus	LOC100512831	LOC100512831	Uncharacterized protein	0.000977006	0.104827	3.90979
GO:0071363	cellular response to growth factor stimulus	LOC100515848	LOC100515848	Uncharacterized protein	0.000977006	0.104827	3.90979
GO:0071363	cellular response to growth factor stimulus	SFRP1	SFRP1	Uncharacterized protein	0.000977006	0.104827	3.90979
GO:0071363	cellular response to growth factor stimulus	APOE	APOE	Apolipoprotein E	0.000977006	0.104827	3.90979
GO:0071363	cellular response to growth factor stimulus	LOC100736562	LOC100736562	cyclic AMP-responsive element-binding protein 1-like	0.000977006	0.104827	3.90979
GO:0071363	cellular response to growth factor stimulus	LOC100520931	LOC100520931	twinfilin-2-like	0.000977006	0.104827	3.90979
GO:0071363	cellular response to growth factor stimulus	MYOCD	MYOCD	Myocardin	0.000977006	0.104827	3.90979
GO:0071363	cellular response to growth factor stimulus	STAT5A	STAT5A	Signal transducer and activator of transcription 5A	0.000977006	0.104827	3.90979
GO:0071363	cellular response to growth factor stimulus	DDC	DDC	L-aromatic dopa decarboxylase	0.000977006	0.104827	3.90979
GO:0042493	response to drug	CDKN1A	CDKN1A	Uncharacterized protein	0.0010587	0.104827	2.01505
GO:0042493	response to drug	LOC102164986	LOC102164986	pituitary adenylate cyclase-activating polypeptide type I receptor-like	0.0010587	0.104827	2.01505
GO:0042493	response to drug	ANXA1	ANXA1	Annexin A1	0.0010587	0.104827	2.01505
GO:0042493	response to drug	GP91-PHOX	GP91-PHOX	Cytochrome b-245 heavy chain	0.0010587	0.104827	2.01505
GO:0042493	response to drug	LCK	LCK	Non-specific protein-tyrosine kinase	0.0010587	0.104827	2.01505
GO:0042493	response to drug	C-JUN	C-JUN	Transcription factor AP-1	0.0010587	0.104827	2.01505
GO:0042493	response to drug	UGT1A3	UGT1A3	UDP glucuronosyltransferase 1 family, polypeptide A3	0.0010587	0.104827	2.01505
GO:0042493	response to drug	LCN2	LCN2	Lipocalin 2	0.0010587	0.104827	2.01505
GO:0042493	response to drug	LOC100737528	LOC100737528	fatty acid-binding protein, heart-like	0.0010587	0.104827	2.01505
GO:0042493	response to drug	FABP3	FABP3	Fatty acid binding protein 3	0.0010587	0.104827	2.01505
GO:0042493	response to drug	COL1A1	COL1A1	Collagen alpha-1(I) chain	0.0010587	0.104827	2.01505
GO:0042493	response to drug	TNF	TNF	TNF-alpha	0.0010587	0.104827	2.01505
GO:0042493	response to drug	LOC102161205	LOC102161205	Uncharacterized protein	0.0010587	0.104827	2.01505
GO:0042493	response to drug	SFRP1	SFRP1	Uncharacterized protein	0.0010587	0.104827	2.01505
GO:0042493	response to drug	LOC100155725	LOC100155725	D-beta-hydroxybutyrate dehydrogenase, mitochondrial-like	0.0010587	0.104827	2.01505
GO:0042493	response to drug	LOC102165226	LOC102165226	pituitary adenylate cyclase-activating polypeptide type I receptor-like	0.0010587	0.104827	2.01505
GO:0042493	response to drug	ABCC1	ABCC1	Uncharacterized protein	0.0010587	0.104827	2.01505
GO:0042493	response to drug	UGT1A6	UGT1A6	Uncharacterized protein	0.0010587	0.104827	2.01505
GO:0042493	response to drug	LOC100736562	LOC100736562	cyclic AMP-responsive element-binding protein 1-like	0.0010587	0.104827	2.01505
GO:0042493	response to drug	AACS	AACS	Uncharacterized protein	0.0010587	0.104827	2.01505
GO:0042493	response to drug	SLC9A1	SLC9A1	Sodium/hydrogen exchanger 1	0.0010587	0.104827	2.01505
GO:0042493	response to drug	ATG5	ATG5	Autophagy protein 5	0.0010587	0.104827	2.01505
GO:0042493	response to drug	CPB2	CPB2	Uncharacterized protein	0.0010587	0.104827	2.01505
GO:0042493	response to drug	LOC100519855	LOC100519855	ATP-binding cassette sub-family G member 2-like	0.0010587	0.104827	2.01505
GO:0042493	response to drug	LOC100738213	LOC100738213	collagen alpha-1(I) chain-like	0.0010587	0.104827	2.01505
GO:0042493	response to drug	CYP1A1	CYP1A1	Cytochrome P450 1A1	0.0010587	0.104827	2.01505
GO:0042493	response to drug	LOC100157318	LOC100157318	Uncharacterized protein	0.0010587	0.104827	2.01505
GO:0050679	positive regulation of epithelial cell proliferation	FGF2	FGF2	Fibroblast growth factor	0.00107369	0.104827	3.85229
GO:0050679	positive regulation of epithelial cell proliferation	VEGFA	VEGFA	Vascular endothelial growth factor A	0.00107369	0.104827	3.85229
GO:0050679	positive regulation of epithelial cell proliferation	TCF7L2	TCF7L2	Transcription factor 7-like 2	0.00107369	0.104827	3.85229
GO:0050679	positive regulation of epithelial cell proliferation	SFRP1	SFRP1	Uncharacterized protein	0.00107369	0.104827	3.85229
GO:0050679	positive regulation of epithelial cell proliferation	GLUL	GLUL	Glutamine synthetase	0.00107369	0.104827	3.85229
GO:0050679	positive regulation of epithelial cell proliferation	BMP6	BMP6	Bone morphogenetic protein 6	0.00107369	0.104827	3.85229
GO:0050679	positive regulation of epithelial cell proliferation	BMP5	BMP5	Bone morphogenetic protein 5	0.00107369	0.104827	3.85229
GO:0050679	positive regulation of epithelial cell proliferation	LOC100738647	LOC100738647	glutamine synthetase-like	0.00107369	0.104827	3.85229
GO:0050679	positive regulation of epithelial cell proliferation	OSR1	OSR1	Serine/threonine-protein kinase OSR1	0.00107369	0.104827	3.85229
GO:0007584	response to nutrient	TTPA	TTPA	Uncharacterized protein	0.00109876	0.104827	3.26702
GO:0007584	response to nutrient	GP91-PHOX	GP91-PHOX	Cytochrome b-245 heavy chain	0.00109876	0.104827	3.26702
GO:0007584	response to nutrient	UGT1A3	UGT1A3	UDP glucuronosyltransferase 1 family, polypeptide A3	0.00109876	0.104827	3.26702
GO:0007584	response to nutrient	COL1A1	COL1A1	Collagen alpha-1(I) chain	0.00109876	0.104827	3.26702
GO:0007584	response to nutrient	LOC100155725	LOC100155725	D-beta-hydroxybutyrate dehydrogenase, mitochondrial-like	0.00109876	0.104827	3.26702
GO:0007584	response to nutrient	UGT1A6	UGT1A6	Uncharacterized protein	0.00109876	0.104827	3.26702
GO:0007584	response to nutrient	AACS	AACS	Uncharacterized protein	0.00109876	0.104827	3.26702
GO:0007584	response to nutrient	LEP	LEP	Leptin	0.00109876	0.104827	3.26702
GO:0007584	response to nutrient	ALB	ALB	Serum albumin	0.00109876	0.104827	3.26702
GO:0007584	response to nutrient	SERPINC1	SERPINC1	Antithrombin protein	0.00109876	0.104827	3.26702
GO:0007584	response to nutrient	LOC100738213	LOC100738213	collagen alpha-1(I) chain-like	0.00109876	0.104827	3.26702
GO:0042157	lipoprotein metabolic process	APOL6	APOL6	Uncharacterized protein	0.00115638	0.104827	4.85104
GO:0042157	lipoprotein metabolic process	APOA5	APOA5	Uncharacterized protein	0.00115638	0.104827	4.85104
GO:0042157	lipoprotein metabolic process	APOE	APOE	Apolipoprotein E	0.00115638	0.104827	4.85104
GO:0042157	lipoprotein metabolic process	LRP1	LRP1	Prolow-density lipoprotein receptor-related protein 1	0.00115638	0.104827	4.85104
GO:0042157	lipoprotein metabolic process	APOC2	APOC2	Uncharacterized protein	0.00115638	0.104827	4.85104
GO:0042157	lipoprotein metabolic process	ALB	ALB	Serum albumin	0.00115638	0.104827	4.85104
GO:0042157	lipoprotein metabolic process	PPARA	PPARA	Uncharacterized protein	0.00115638	0.104827	4.85104
GO:0033076	isoquinoline alkaloid metabolic process	LOC100515848	LOC100515848	Uncharacterized protein	0.00116936	0.104827	21.8297
GO:0033076	isoquinoline alkaloid metabolic process	CYP2D25	CYP2D25	Vitamin D(3) 25-hydroxylase	0.00116936	0.104827	21.8297
GO:0033076	isoquinoline alkaloid metabolic process	DDC	DDC	L-aromatic dopa decarboxylase	0.00116936	0.104827	21.8297
GO:0006168	adenine salvage	APRT	APRT	adenine phosphoribosyltransferase	0.00116936	0.104827	21.8297
GO:0006168	adenine salvage	PRTFDC1	PRTFDC1	phosphoribosyl transferase domain containing 1	0.00116936	0.104827	21.8297
GO:0006168	adenine salvage	LOC100525046	LOC100525046	Uncharacterized protein	0.00116936	0.104827	21.8297
GO:0046889	positive regulation of lipid biosynthetic process	TCF7L2	TCF7L2	Transcription factor 7-like 2	0.00125326	0.108837	10.5841
GO:0046889	positive regulation of lipid biosynthetic process	HSD17B13	HSD17B13	Uncharacterized protein	0.00125326	0.108837	10.5841
GO:0046889	positive regulation of lipid biosynthetic process	APOE	APOE	Apolipoprotein E	0.00125326	0.108837	10.5841
GO:0046889	positive regulation of lipid biosynthetic process	LOC100736562	LOC100736562	cyclic AMP-responsive element-binding protein 1-like	0.00125326	0.108837	10.5841
GO:0042594	response to starvation	UGT1A3	UGT1A3	UDP glucuronosyltransferase 1 family, polypeptide A3	0.00130605	0.109986	4.73822
GO:0042594	response to starvation	LOC100623625	LOC100623625	tristetraprolin-like	0.00130605	0.109986	4.73822
GO:0042594	response to starvation	LOC100155725	LOC100155725	D-beta-hydroxybutyrate dehydrogenase, mitochondrial-like	0.00130605	0.109986	4.73822
GO:0042594	response to starvation	UGT1A6	UGT1A6	Uncharacterized protein	0.00130605	0.109986	4.73822
GO:0042594	response to starvation	AACS	AACS	Uncharacterized protein	0.00130605	0.109986	4.73822
GO:0042594	response to starvation	LOC100736786	LOC100736786	6-phosphofructo-2-kinase/fructose-2,6-bisphosphatase 1-like	0.00130605	0.109986	4.73822
GO:0042594	response to starvation	ZFP36	ZFP36	Uncharacterized protein	0.00130605	0.109986	4.73822
GO:0006953	acute-phase response	UGT1A3	UGT1A3	UDP glucuronosyltransferase 1 family, polypeptide A3	0.00142813	0.116729	4.08508
GO:0006953	acute-phase response	CEBPB	CEBPB	CCAAT enhancer binding protein beta	0.00142813	0.116729	4.08508
GO:0006953	acute-phase response	HP	HP	Alpha 1 S haptoglobin	0.00142813	0.116729	4.08508
GO:0006953	acute-phase response	SERPINA3-3	SERPINA3-3	Uncharacterized protein	0.00142813	0.116729	4.08508
GO:0006953	acute-phase response	UGT1A6	UGT1A6	Uncharacterized protein	0.00142813	0.116729	4.08508
GO:0006953	acute-phase response	FETUIN	FETUIN	Alpha-2-HS-glycoprotein	0.00142813	0.116729	4.08508
GO:0006953	acute-phase response	LBP	LBP	Lipopolysaccharide binding protein	0.00142813	0.116729	4.08508
GO:0006953	acute-phase response	F2	F2	Prothrombin	0.00142813	0.116729	4.08508
GO:0006882	cellular zinc ion homeostasis	LCK	LCK	Non-specific protein-tyrosine kinase	0.00162688	0.125586	9.70207
GO:0006882	cellular zinc ion homeostasis	LOC100737089	LOC100737089	Uncharacterized protein	0.00162688	0.125586	9.70207
GO:0006882	cellular zinc ion homeostasis	MT-III	MT-III	Metallothionein-3	0.00162688	0.125586	9.70207
GO:0006882	cellular zinc ion homeostasis	SLC30A5	SLC30A5	Solute carrier family 30 member 5	0.00162688	0.125586	9.70207
GO:0006707	cholesterol catabolic process	CEL	CEL	Uncharacterized protein	0.00162688	0.125586	9.70207
GO:0006707	cholesterol catabolic process	MT-III	MT-III	Metallothionein-3	0.00162688	0.125586	9.70207
GO:0006707	cholesterol catabolic process	APOE	APOE	Apolipoprotein E	0.00162688	0.125586	9.70207
GO:0006707	cholesterol catabolic process	AKR1D1	AKR1D1	aldo-keto reductase family 1, member D1	0.00162688	0.125586	9.70207
GO:0042776	mitochondrial ATP synthesis coupled proton transport	ATP5G2	ATP5G2	Mitochondrial ATP5G2	0.00179999	0.135194	6.61505
GO:0042776	mitochondrial ATP synthesis coupled proton transport	ATP5J	ATP5J	ATP synthase-coupling factor 6, mitochondrial	0.00179999	0.135194	6.61505
GO:0042776	mitochondrial ATP synthesis coupled proton transport	LOC100739326	LOC100739326	ATP synthase lipid-binding protein, mitochondrial-like	0.00179999	0.135194	6.61505
GO:0042776	mitochondrial ATP synthesis coupled proton transport	LOC100737824	LOC100737824	ATP synthase subunit f, mitochondrial-like	0.00179999	0.135194	6.61505
GO:0042776	mitochondrial ATP synthesis coupled proton transport	ATP5J2	ATP5J2	ATP synthase subunit f, mitochondrial	0.00179999	0.135194	6.61505
GO:0022904	respiratory electron transport chain	LOC100737997	LOC100737997	NADH dehydrogenase [ubiquinone] 1 alpha subcomplex subunit 6-like	0.00213895	0.156425	2.81673
GO:0022904	respiratory electron transport chain	LOC102163657	LOC102163657	cytochrome c oxidase subunit 7B, mitochondrial-like	0.00213895	0.156425	2.81673
GO:0022904	respiratory electron transport chain	ATP5G2	ATP5G2	Mitochondrial ATP5G2	0.00213895	0.156425	2.81673
GO:0022904	respiratory electron transport chain	ATP5J	ATP5J	ATP synthase-coupling factor 6, mitochondrial	0.00213895	0.156425	2.81673
GO:0022904	respiratory electron transport chain	LOC100738470	LOC100738470	Uncharacterized protein	0.00213895	0.156425	2.81673
GO:0022904	respiratory electron transport chain	NDUFC2	NDUFC2	NADH dehydrogenase [ubiquinone] 1 subunit C2	0.00213895	0.156425	2.81673
GO:0022904	respiratory electron transport chain	LOC100525869	LOC100525869	Uncharacterized protein	0.00213895	0.156425	2.81673
GO:0022904	respiratory electron transport chain	LOC100739326	LOC100739326	ATP synthase lipid-binding protein, mitochondrial-like	0.00213895	0.156425	2.81673
GO:0022904	respiratory electron transport chain	LOC100737824	LOC100737824	ATP synthase subunit f, mitochondrial-like	0.00213895	0.156425	2.81673
GO:0022904	respiratory electron transport chain	LOC100157053	LOC100157053	NADH dehydrogenase [ubiquinone] 1 beta subcomplex subunit 8, mitochondrial-like	0.00213895	0.156425	2.81673
GO:0022904	respiratory electron transport chain	NDUFA6	NDUFA6	NADH dehydrogenase [ubiquinone] 1 alpha subcomplex subunit 6	0.00213895	0.156425	2.81673
GO:0022904	respiratory electron transport chain	ATP5J2	ATP5J2	ATP synthase subunit f, mitochondrial	0.00213895	0.156425	2.81673
GO:0048009	insulin-like growth factor receptor signaling pathway	LOC100738607	LOC100738607	Uncharacterized protein	0.00250496	0.164805	6.0638
GO:0048009	insulin-like growth factor receptor signaling pathway	LOC100739014	LOC100739014	cation-independent mannose-6-phosphate receptor-like	0.00250496	0.164805	6.0638
GO:0048009	insulin-like growth factor receptor signaling pathway	LOC100736563	LOC100736563	phosphatidylinositol 3-kinase regulatory subunit alpha-like	0.00250496	0.164805	6.0638
GO:0048009	insulin-like growth factor receptor signaling pathway	LOC100623707	LOC100623707	Uncharacterized protein	0.00250496	0.164805	6.0638
GO:0048009	insulin-like growth factor receptor signaling pathway	GRB10	GRB10	Growth factor receptor-bound protein 10	0.00250496	0.164805	6.0638
GO:0019835	cytolysis	LOC100037951	LOC100037951	Complement component C9	0.00250496	0.164805	6.0638
GO:0019835	cytolysis	LOC100737588	LOC100737588	granzyme H-like	0.00250496	0.164805	6.0638
GO:0019835	cytolysis	LOC100037955	LOC100037955	Uncharacterized protein	0.00250496	0.164805	6.0638
GO:0019835	cytolysis	LYZ	LYZ	Lysozyme	0.00250496	0.164805	6.0638
GO:0019835	cytolysis	GZMH	GZMH	Granzyme H	0.00250496	0.164805	6.0638
GO:0050832	defense response to fungus	NCF1	NCF1	Neutrophil cytosolic factor 1	0.00259301	0.164805	8.31606
GO:0050832	defense response to fungus	S100A12	S100A12	Calcium-binding protein A12	0.00259301	0.164805	8.31606
GO:0050832	defense response to fungus	S100A8	S100A8	Protein S100	0.00259301	0.164805	8.31606
GO:0050832	defense response to fungus	S100A9	S100A9	Calcium-binding protein A9	0.00259301	0.164805	8.31606
GO:0048015	phosphatidylinositol-mediated signaling	CDKN1A	CDKN1A	Uncharacterized protein	0.00266228	0.164805	2.60952
GO:0048015	phosphatidylinositol-mediated signaling	LOC102159576	LOC102159576	trinucleotide repeat-containing gene 6B protein-like	0.00266228	0.164805	2.60952
GO:0048015	phosphatidylinositol-mediated signaling	FOXO1	FOXO1	Forkhead box protein O1	0.00266228	0.164805	2.60952
GO:0048015	phosphatidylinositol-mediated signaling	FGF2	FGF2	Fibroblast growth factor	0.00266228	0.164805	2.60952
GO:0048015	phosphatidylinositol-mediated signaling	LOC102159442	LOC102159442	trinucleotide repeat-containing gene 6B protein-like	0.00266228	0.164805	2.60952
GO:0048015	phosphatidylinositol-mediated signaling	LCK	LCK	Non-specific protein-tyrosine kinase	0.00266228	0.164805	2.60952
GO:0048015	phosphatidylinositol-mediated signaling	FOXO3	FOXO3	Forkhead box O3	0.00266228	0.164805	2.60952
GO:0048015	phosphatidylinositol-mediated signaling	KITLG	KITLG	Kit ligand	0.00266228	0.164805	2.60952
GO:0048015	phosphatidylinositol-mediated signaling	LOC100736563	LOC100736563	phosphatidylinositol 3-kinase regulatory subunit alpha-like	0.00266228	0.164805	2.60952
GO:0048015	phosphatidylinositol-mediated signaling	PHLPP1	PHLPP1	Uncharacterized protein	0.00266228	0.164805	2.60952
GO:0048015	phosphatidylinositol-mediated signaling	LOC100736562	LOC100736562	cyclic AMP-responsive element-binding protein 1-like	0.00266228	0.164805	2.60952
GO:0048015	phosphatidylinositol-mediated signaling	LOC100623707	LOC100623707	Uncharacterized protein	0.00266228	0.164805	2.60952
GO:0048015	phosphatidylinositol-mediated signaling	FGF18	FGF18	Fibroblast growth factor	0.00266228	0.164805	2.60952
GO:0009804	coumarin metabolic process	CYP2A19	CYP2A19	Cytochrome p450 2A6	0.00266867	0.164805	14.5531
GO:0009804	coumarin metabolic process	CYP2D25	CYP2D25	Vitamin D(3) 25-hydroxylase	0.00266867	0.164805	14.5531
GO:0009804	coumarin metabolic process	CYP1A1	CYP1A1	Cytochrome P450 1A1	0.00266867	0.164805	14.5531
GO:2000503	positive regulation of natural killer cell chemotaxis	CCL4	CCL4	C-C motif chemokine 4	0.00266867	0.164805	14.5531
GO:2000503	positive regulation of natural killer cell chemotaxis	CCL3L1	CCL3L1	C-C motif chemokine	0.00266867	0.164805	14.5531
GO:2000503	positive regulation of natural killer cell chemotaxis	LOC100515857	LOC100515857	c-C motif chemokine 3-like	0.00266867	0.164805	14.5531
GO:0006166	purine ribonucleoside salvage	APRT	APRT	adenine phosphoribosyltransferase	0.00266867	0.164805	14.5531
GO:0006166	purine ribonucleoside salvage	PRTFDC1	PRTFDC1	phosphoribosyl transferase domain containing 1	0.00266867	0.164805	14.5531
GO:0006166	purine ribonucleoside salvage	LOC100525046	LOC100525046	Uncharacterized protein	0.00266867	0.164805	14.5531
GO:0038095	Fc-epsilon receptor signaling pathway	CDKN1A	CDKN1A	Uncharacterized protein	0.00275335	0.166338	2.25939
GO:0038095	Fc-epsilon receptor signaling pathway	LOC102159576	LOC102159576	trinucleotide repeat-containing gene 6B protein-like	0.00275335	0.166338	2.25939
GO:0038095	Fc-epsilon receptor signaling pathway	FOXO1	FOXO1	Forkhead box protein O1	0.00275335	0.166338	2.25939
GO:0038095	Fc-epsilon receptor signaling pathway	FGF2	FGF2	Fibroblast growth factor	0.00275335	0.166338	2.25939
GO:0038095	Fc-epsilon receptor signaling pathway	LOC102159442	LOC102159442	trinucleotide repeat-containing gene 6B protein-like	0.00275335	0.166338	2.25939
GO:0038095	Fc-epsilon receptor signaling pathway	LCK	LCK	Non-specific protein-tyrosine kinase	0.00275335	0.166338	2.25939
GO:0038095	Fc-epsilon receptor signaling pathway	FOXO3	FOXO3	Forkhead box O3	0.00275335	0.166338	2.25939
GO:0038095	Fc-epsilon receptor signaling pathway	C-JUN	C-JUN	Transcription factor AP-1	0.00275335	0.166338	2.25939
GO:0038095	Fc-epsilon receptor signaling pathway	KITLG	KITLG	Kit ligand	0.00275335	0.166338	2.25939
GO:0038095	Fc-epsilon receptor signaling pathway	SYK	SYK	Tyrosine-protein kinase SYK	0.00275335	0.166338	2.25939
GO:0038095	Fc-epsilon receptor signaling pathway	LOC100736563	LOC100736563	phosphatidylinositol 3-kinase regulatory subunit alpha-like	0.00275335	0.166338	2.25939
GO:0038095	Fc-epsilon receptor signaling pathway	PHLPP1	PHLPP1	Uncharacterized protein	0.00275335	0.166338	2.25939
GO:0038095	Fc-epsilon receptor signaling pathway	LOC100736562	LOC100736562	cyclic AMP-responsive element-binding protein 1-like	0.00275335	0.166338	2.25939
GO:0038095	Fc-epsilon receptor signaling pathway	LOC100152327	LOC100152327	immunoglobulin lambda-like polypeptide 5	0.00275335	0.166338	2.25939
GO:0038095	Fc-epsilon receptor signaling pathway	LOC100737213	LOC100737213	Uncharacterized protein	0.00275335	0.166338	2.25939
GO:0038095	Fc-epsilon receptor signaling pathway	LOC100623707	LOC100623707	Uncharacterized protein	0.00275335	0.166338	2.25939
GO:0038095	Fc-epsilon receptor signaling pathway	FGF18	FGF18	Fibroblast growth factor	0.00275335	0.166338	2.25939
GO:0060612	adipose tissue development	FGL1	FGL1	Uncharacterized protein	0.00290739	0.168326	4.71993
GO:0060612	adipose tissue development	LOC102164780	LOC102164780	spartin-like	0.00290739	0.168326	4.71993
GO:0060612	adipose tissue development	LOC100152415	LOC100152415	spartin-like	0.00290739	0.168326	4.71993
GO:0060612	adipose tissue development	LOC100155725	LOC100155725	D-beta-hydroxybutyrate dehydrogenase, mitochondrial-like	0.00290739	0.168326	4.71993
GO:0060612	adipose tissue development	AACS	AACS	Uncharacterized protein	0.00290739	0.168326	4.71993
GO:0060612	adipose tissue development	LEP	LEP	Leptin	0.00290739	0.168326	4.71993
GO:0031663	lipopolysaccharide-mediated signaling pathway	LOC102161161	LOC102161161	interleukin-1 receptor-associated kinase-like 2-like	0.00290739	0.168326	4.71993
GO:0031663	lipopolysaccharide-mediated signaling pathway	CCL3L1	CCL3L1	C-C motif chemokine	0.00290739	0.168326	4.71993
GO:0031663	lipopolysaccharide-mediated signaling pathway	TNF	TNF	TNF-alpha	0.00290739	0.168326	4.71993
GO:0031663	lipopolysaccharide-mediated signaling pathway	LBP	LBP	Lipopolysaccharide binding protein	0.00290739	0.168326	4.71993
GO:0031663	lipopolysaccharide-mediated signaling pathway	LY96	LY96	Lymphocyte antigen 96	0.00290739	0.168326	4.71993
GO:0031663	lipopolysaccharide-mediated signaling pathway	LOC100515857	LOC100515857	c-C motif chemokine 3-like	0.00290739	0.168326	4.71993
GO:0035019	somatic stem cell maintenance	LOC100737214	LOC100737214	DNA-directed RNA polymerases I, II, and III subunit RPABC2-like	0.00318939	0.174264	3.23402
GO:0035019	somatic stem cell maintenance	FGF2	FGF2	Fibroblast growth factor	0.00318939	0.174264	3.23402
GO:0035019	somatic stem cell maintenance	EPAS1	EPAS1	Hypoxia-inducible factor 2 alpha	0.00318939	0.174264	3.23402
GO:0035019	somatic stem cell maintenance	LOC100622197	LOC100622197	DNA-directed RNA polymerases I, II, and III subunit RPABC4-like	0.00318939	0.174264	3.23402
GO:0035019	somatic stem cell maintenance	TCF7L2	TCF7L2	Transcription factor 7-like 2	0.00318939	0.174264	3.23402
GO:0035019	somatic stem cell maintenance	BCL9	BCL9	B-cell CLL/lymphoma 9 protein	0.00318939	0.174264	3.23402
GO:0035019	somatic stem cell maintenance	SFRP1	SFRP1	Uncharacterized protein	0.00318939	0.174264	3.23402
GO:0035019	somatic stem cell maintenance	LOC100524934	LOC100524934	Uncharacterized protein	0.00318939	0.174264	3.23402
GO:0035019	somatic stem cell maintenance	LOC100738785	LOC100738785	Uncharacterized protein	0.00318939	0.174264	3.23402
GO:0000185	activation of MAPKKK activity	LOC100738291	LOC100738291	Uncharacterized protein	0.00319808	0.174264	7.76166
GO:0000185	activation of MAPKKK activity	LOC100738167	LOC100738167	mitogen-activated protein kinase kinase kinase kinase 1-like	0.00319808	0.174264	7.76166
GO:0000185	activation of MAPKKK activity	TNF	TNF	TNF-alpha	0.00319808	0.174264	7.76166
GO:0000185	activation of MAPKKK activity	LOC102161870	LOC102161870	E3 ubiquitin-protein ligase TRAF7-like	0.00319808	0.174264	7.76166
GO:0060213	positive regulation of nuclear-transcribed mRNA poly(A) tail shortening	LOC102159576	LOC102159576	trinucleotide repeat-containing gene 6B protein-like	0.00319808	0.174264	7.76166
GO:0060213	positive regulation of nuclear-transcribed mRNA poly(A) tail shortening	LOC102159442	LOC102159442	trinucleotide repeat-containing gene 6B protein-like	0.00319808	0.174264	7.76166
GO:0060213	positive regulation of nuclear-transcribed mRNA poly(A) tail shortening	LOC100623625	LOC100623625	tristetraprolin-like	0.00319808	0.174264	7.76166
GO:0060213	positive regulation of nuclear-transcribed mRNA poly(A) tail shortening	ZFP36	ZFP36	Uncharacterized protein	0.00319808	0.174264	7.76166
GO:0006958	complement activation, classical pathway	LOC100037951	LOC100037951	Complement component C9	0.00327221	0.174874	4.59572
GO:0006958	complement activation, classical pathway	LOC100520761	LOC100520761	Uncharacterized protein	0.00327221	0.174874	4.59572
GO:0006958	complement activation, classical pathway	C3	C3	Complement component C3d	0.00327221	0.174874	4.59572
GO:0006958	complement activation, classical pathway	LOC100037955	LOC100037955	Uncharacterized protein	0.00327221	0.174874	4.59572
GO:0006958	complement activation, classical pathway	LOC100152327	LOC100152327	immunoglobulin lambda-like polypeptide 5	0.00327221	0.174874	4.59572
GO:0006958	complement activation, classical pathway	LOC100739136	LOC100739136	complement C1q subcomponent subunit B-like	0.00327221	0.174874	4.59572
GO:0030168	platelet activation	CD9	CD9	CD9 antigen	0.00343193	0.17995	2.05698
GO:0030168	platelet activation	LCK	LCK	Non-specific protein-tyrosine kinase	0.00343193	0.17995	2.05698
GO:0030168	platelet activation	ICA	ICA	Inhibitor of carbonic anhydrase	0.00343193	0.17995	2.05698
GO:0030168	platelet activation	SELP	SELP	Uncharacterized protein	0.00343193	0.17995	2.05698
GO:0030168	platelet activation	VEGFA	VEGFA	Vascular endothelial growth factor A	0.00343193	0.17995	2.05698
GO:0030168	platelet activation	COL1A1	COL1A1	Collagen alpha-1(I) chain	0.00343193	0.17995	2.05698
GO:0030168	platelet activation	SYK	SYK	Tyrosine-protein kinase SYK	0.00343193	0.17995	2.05698
GO:0030168	platelet activation	LOC100736563	LOC100736563	phosphatidylinositol 3-kinase regulatory subunit alpha-like	0.00343193	0.17995	2.05698
GO:0030168	platelet activation	TF	TF	Serotransferrin	0.00343193	0.17995	2.05698
GO:0030168	platelet activation	LOC100623380	LOC100623380	Tetraspanin	0.00343193	0.17995	2.05698
GO:0030168	platelet activation	F8A1	F8A1	coagulation factor VIII-associated 1	0.00343193	0.17995	2.05698
GO:0030168	platelet activation	LOC100625760	LOC100625760	coagulation factor XIII A chain-like	0.00343193	0.17995	2.05698
GO:0030168	platelet activation	LOC100738959	LOC100738959	alpha-actinin-1-like	0.00343193	0.17995	2.05698
GO:0030168	platelet activation	HABP4	HABP4	Uncharacterized protein	0.00343193	0.17995	2.05698
GO:0030168	platelet activation	FGA	FGA	Fibrinogen alpha chain	0.00343193	0.17995	2.05698
GO:0030168	platelet activation	LOC100623707	LOC100623707	Uncharacterized protein	0.00343193	0.17995	2.05698
GO:0030168	platelet activation	ALB	ALB	Serum albumin	0.00343193	0.17995	2.05698
GO:0030168	platelet activation	LOC100738213	LOC100738213	collagen alpha-1(I) chain-like	0.00343193	0.17995	2.05698
GO:0030168	platelet activation	RASGRP2	RASGRP2	Uncharacterized protein	0.00343193	0.17995	2.05698
GO:0030168	platelet activation	F2	F2	Prothrombin	0.00343193	0.17995	2.05698
GO:0001957	intramembranous ossification	COL1A1	COL1A1	Collagen alpha-1(I) chain	0.00371787	0.184986	12.4741
GO:0001957	intramembranous ossification	FGF18	FGF18	Fibroblast growth factor	0.00371787	0.184986	12.4741
GO:0001957	intramembranous ossification	LOC100738213	LOC100738213	collagen alpha-1(I) chain-like	0.00371787	0.184986	12.4741
GO:0019439	aromatic compound catabolic process	PON2	PON2	Celiac disease 2	0.00371787	0.184986	12.4741
GO:0019439	aromatic compound catabolic process	LOC100738788	LOC100738788	Uncharacterized protein	0.00371787	0.184986	12.4741
GO:0019439	aromatic compound catabolic process	PON1	PON1	Paraoxonase 1	0.00371787	0.184986	12.4741
GO:0032496	response to lipopolysaccharide	C-JUN	C-JUN	Transcription factor AP-1	0.00372767	0.184986	2.24976
GO:0032496	response to lipopolysaccharide	UGT1A3	UGT1A3	UDP glucuronosyltransferase 1 family, polypeptide A3	0.00372767	0.184986	2.24976
GO:0032496	response to lipopolysaccharide	CEBPB	CEBPB	CCAAT enhancer binding protein beta	0.00372767	0.184986	2.24976
GO:0032496	response to lipopolysaccharide	SELP	SELP	Uncharacterized protein	0.00372767	0.184986	2.24976
GO:0032496	response to lipopolysaccharide	S100A8	S100A8	Protein S100	0.00372767	0.184986	2.24976
GO:0032496	response to lipopolysaccharide	TNF	TNF	TNF-alpha	0.00372767	0.184986	2.24976
GO:0032496	response to lipopolysaccharide	UGT1A6	UGT1A6	Uncharacterized protein	0.00372767	0.184986	2.24976
GO:0032496	response to lipopolysaccharide	GNG12	GNG12	Guanine nucleotide-binding protein subunit gamma	0.00372767	0.184986	2.24976
GO:0032496	response to lipopolysaccharide	PTGER3	PTGER3	Prostaglandin EP3 receptor	0.00372767	0.184986	2.24976
GO:0032496	response to lipopolysaccharide	LOC100525396	LOC100525396	C-X-C motif chemokine	0.00372767	0.184986	2.24976
GO:0032496	response to lipopolysaccharide	MGST2	MGST2	Uncharacterized protein	0.00372767	0.184986	2.24976
GO:0032496	response to lipopolysaccharide	LBP	LBP	Lipopolysaccharide binding protein	0.00372767	0.184986	2.24976
GO:0032496	response to lipopolysaccharide	LY96	LY96	Lymphocyte antigen 96	0.00372767	0.184986	2.24976
GO:0032496	response to lipopolysaccharide	KCNJ8	KCNJ8	Kir6.1	0.00372767	0.184986	2.24976
GO:0032496	response to lipopolysaccharide	CYP1A1	CYP1A1	Cytochrome P450 1A1	0.00372767	0.184986	2.24976
GO:0032496	response to lipopolysaccharide	S100A9	S100A9	Calcium-binding protein A9	0.00372767	0.184986	2.24976
GO:0043086	negative regulation of catalytic activity	ANXA1	ANXA1	Annexin A1	0.00414754	0.186476	2.8818
GO:0043086	negative regulation of catalytic activity	UGT1A3	UGT1A3	UDP glucuronosyltransferase 1 family, polypeptide A3	0.00414754	0.186476	2.8818
GO:0043086	negative regulation of catalytic activity	ICA	ICA	Inhibitor of carbonic anhydrase	0.00414754	0.186476	2.8818
GO:0043086	negative regulation of catalytic activity	LOC100737139	LOC100737139	uncharacterized LOC100737139	0.00414754	0.186476	2.8818
GO:0043086	negative regulation of catalytic activity	CABP1	CABP1	Uncharacterized protein	0.00414754	0.186476	2.8818
GO:0043086	negative regulation of catalytic activity	NES	NES	Uncharacterized protein	0.00414754	0.186476	2.8818
GO:0043086	negative regulation of catalytic activity	UGT1A6	UGT1A6	Uncharacterized protein	0.00414754	0.186476	2.8818
GO:0043086	negative regulation of catalytic activity	APOC2	APOC2	Uncharacterized protein	0.00414754	0.186476	2.8818
GO:0043086	negative regulation of catalytic activity	OAZ3	OAZ3	Ornithine decarboxylase antizyme 3	0.00414754	0.186476	2.8818
GO:0043086	negative regulation of catalytic activity	TESC	TESC	Uncharacterized protein	0.00414754	0.186476	2.8818
GO:0006631	fatty acid metabolic process	LOC100737528	LOC100737528	fatty acid-binding protein, heart-like	0.00439389	0.186476	2.35542
GO:0006631	fatty acid metabolic process	PECR	PECR	Uncharacterized protein	0.00439389	0.186476	2.35542
GO:0006631	fatty acid metabolic process	FABP3	FABP3	Fatty acid binding protein 3	0.00439389	0.186476	2.35542
GO:0006631	fatty acid metabolic process	C3	C3	Complement component C3d	0.00439389	0.186476	2.35542
GO:0006631	fatty acid metabolic process	LOC102161205	LOC102161205	Uncharacterized protein	0.00439389	0.186476	2.35542
GO:0006631	fatty acid metabolic process	LOC102166329	LOC102166329	period circadian protein homolog 2-like	0.00439389	0.186476	2.35542
GO:0006631	fatty acid metabolic process	SLC27A1	SLC27A1	Fatty acid transporter 1c	0.00439389	0.186476	2.35542
GO:0006631	fatty acid metabolic process	ACSBG1	ACSBG1	Uncharacterized protein	0.00439389	0.186476	2.35542
GO:0006631	fatty acid metabolic process	AACS	AACS	Uncharacterized protein	0.00439389	0.186476	2.35542
GO:0006631	fatty acid metabolic process	STAT5A	STAT5A	Signal transducer and activator of transcription 5A	0.00439389	0.186476	2.35542
GO:0006631	fatty acid metabolic process	PPARA	PPARA	Uncharacterized protein	0.00439389	0.186476	2.35542
GO:0006631	fatty acid metabolic process	LPIN1	LPIN1	Lipin 1	0.00439389	0.186476	2.35542
GO:0006631	fatty acid metabolic process	TNXB	TN-X	Tenascin XB	0.00439389	0.186476	2.35542
GO:0006631	fatty acid metabolic process	ABHD5	ABHD5	1-acylglycerol-3-phosphate O-acyltransferase ABHD5	0.00439389	0.186476	2.35542
GO:0051493	regulation of cytoskeleton organization	LOC100155126	LOC100155126	Stathmin	0.00448215	0.186476	5.19754
GO:0051493	regulation of cytoskeleton organization	AFAP1	AFAP1	Uncharacterized protein	0.00448215	0.186476	5.19754
GO:0051493	regulation of cytoskeleton organization	NEXN	NEXN	Uncharacterized protein	0.00448215	0.186476	5.19754
GO:0051493	regulation of cytoskeleton organization	S100A8	S100A8	Protein S100	0.00448215	0.186476	5.19754
GO:0051493	regulation of cytoskeleton organization	S100A9	S100A9	Calcium-binding protein A9	0.00448215	0.186476	5.19754
GO:0060326	cell chemotaxis	CCL4	CCL4	C-C motif chemokine 4	0.00452598	0.186476	3.32643
GO:0060326	cell chemotaxis	CCL3L1	CCL3L1	C-C motif chemokine	0.00452598	0.186476	3.32643
GO:0060326	cell chemotaxis	CXCL12	CXCL12	Uncharacterized protein	0.00452598	0.186476	3.32643
GO:0060326	cell chemotaxis	CCL16	CCL16	C-C motif chemokine	0.00452598	0.186476	3.32643
GO:0060326	cell chemotaxis	CXCL14	CXCL14	Uncharacterized protein	0.00452598	0.186476	3.32643
GO:0060326	cell chemotaxis	LOC100525396	LOC100525396	C-X-C motif chemokine	0.00452598	0.186476	3.32643
GO:0060326	cell chemotaxis	CCL23	CCL23	C-C motif chemokine	0.00452598	0.186476	3.32643
GO:0060326	cell chemotaxis	LOC100515857	LOC100515857	c-C motif chemokine 3-like	0.00452598	0.186476	3.32643
GO:0002576	platelet degranulation	CD9	CD9	CD9 antigen	0.0046601	0.186476	2.66807
GO:0002576	platelet degranulation	ICA	ICA	Inhibitor of carbonic anhydrase	0.0046601	0.186476	2.66807
GO:0002576	platelet degranulation	SELP	SELP	Uncharacterized protein	0.0046601	0.186476	2.66807
GO:0002576	platelet degranulation	VEGFA	VEGFA	Vascular endothelial growth factor A	0.0046601	0.186476	2.66807
GO:0002576	platelet degranulation	TF	TF	Serotransferrin	0.0046601	0.186476	2.66807
GO:0002576	platelet degranulation	LOC100623380	LOC100623380	Tetraspanin	0.0046601	0.186476	2.66807
GO:0002576	platelet degranulation	LOC100625760	LOC100625760	coagulation factor XIII A chain-like	0.0046601	0.186476	2.66807
GO:0002576	platelet degranulation	LOC100738959	LOC100738959	alpha-actinin-1-like	0.0046601	0.186476	2.66807
GO:0002576	platelet degranulation	HABP4	HABP4	Uncharacterized protein	0.0046601	0.186476	2.66807
GO:0002576	platelet degranulation	FGA	FGA	Fibrinogen alpha chain	0.0046601	0.186476	2.66807
GO:0002576	platelet degranulation	ALB	ALB	Serum albumin	0.0046601	0.186476	2.66807
GO:0001678	cellular glucose homeostasis	FOXO1	FOXO1	Forkhead box protein O1	0.00468231	0.186476	6.84852
GO:0001678	cellular glucose homeostasis	HK3	HK3	Uncharacterized protein	0.00468231	0.186476	6.84852
GO:0001678	cellular glucose homeostasis	LOC100736563	LOC100736563	phosphatidylinositol 3-kinase regulatory subunit alpha-like	0.00468231	0.186476	6.84852
GO:0001678	cellular glucose homeostasis	LOC100623707	LOC100623707	Uncharacterized protein	0.00468231	0.186476	6.84852
GO:1900153	positive regulation of nuclear-transcribed mRNA catabolic process, deadenylation-dependent decay	LOC102159576	LOC102159576	trinucleotide repeat-containing gene 6B protein-like	0.00468231	0.186476	6.84852
GO:1900153	positive regulation of nuclear-transcribed mRNA catabolic process, deadenylation-dependent decay	LOC102159442	LOC102159442	trinucleotide repeat-containing gene 6B protein-like	0.00468231	0.186476	6.84852
GO:1900153	positive regulation of nuclear-transcribed mRNA catabolic process, deadenylation-dependent decay	LOC100623625	LOC100623625	tristetraprolin-like	0.00468231	0.186476	6.84852
GO:1900153	positive regulation of nuclear-transcribed mRNA catabolic process, deadenylation-dependent decay	ZFP36	ZFP36	Uncharacterized protein	0.00468231	0.186476	6.84852
GO:0030335	positive regulation of cell migration	LOC100625773	LOC100625773	Uncharacterized protein	0.00484327	0.186476	2.25048
GO:0030335	positive regulation of cell migration	CCL3L1	CCL3L1	C-C motif chemokine	0.00484327	0.186476	2.25048
GO:0030335	positive regulation of cell migration	PODXL	PODXL	Uncharacterized protein	0.00484327	0.186476	2.25048
GO:0030335	positive regulation of cell migration	MYOC	MYOC	Uncharacterized protein	0.00484327	0.186476	2.25048
GO:0030335	positive regulation of cell migration	TNFAIP6	TNFAIP6	Uncharacterized protein	0.00484327	0.186476	2.25048
GO:0030335	positive regulation of cell migration	VEGFA	VEGFA	Vascular endothelial growth factor A	0.00484327	0.186476	2.25048
GO:0030335	positive regulation of cell migration	COL1A1	COL1A1	Collagen alpha-1(I) chain	0.00484327	0.186476	2.25048
GO:0030335	positive regulation of cell migration	LOC100736563	LOC100736563	phosphatidylinositol 3-kinase regulatory subunit alpha-like	0.00484327	0.186476	2.25048
GO:0030335	positive regulation of cell migration	CXCL12	CXCL12	Uncharacterized protein	0.00484327	0.186476	2.25048
GO:0030335	positive regulation of cell migration	LOC100738892	LOC100738892	Uncharacterized protein	0.00484327	0.186476	2.25048
GO:0030335	positive regulation of cell migration	LOC733662	LOC733662	Uncharacterized protein	0.00484327	0.186476	2.25048
GO:0030335	positive regulation of cell migration	LOC100623707	LOC100623707	Uncharacterized protein	0.00484327	0.186476	2.25048
GO:0030335	positive regulation of cell migration	LOC100517780	LOC100517780	Uncharacterized protein	0.00484327	0.186476	2.25048
GO:0030335	positive regulation of cell migration	LOC100515857	LOC100515857	c-C motif chemokine 3-like	0.00484327	0.186476	2.25048
GO:0030335	positive regulation of cell migration	LOC100738213	LOC100738213	collagen alpha-1(I) chain-like	0.00484327	0.186476	2.25048
GO:0050900	leukocyte migration	LCK	LCK	Non-specific protein-tyrosine kinase	0.00495056	0.186476	2.41007
GO:0050900	leukocyte migration	ESAM	ESAM	endothelial cell adhesion molecule	0.00495056	0.186476	2.41007
GO:0050900	leukocyte migration	LOC100738786	LOC100738786	carcinoembryonic antigen-related cell adhesion molecule 6-like	0.00495056	0.186476	2.41007
GO:0050900	leukocyte migration	PODXL	PODXL	Uncharacterized protein	0.00495056	0.186476	2.41007
GO:0050900	leukocyte migration	SELP	SELP	Uncharacterized protein	0.00495056	0.186476	2.41007
GO:0050900	leukocyte migration	CD244	CD244	Uncharacterized protein	0.00495056	0.186476	2.41007
GO:0050900	leukocyte migration	COL1A1	COL1A1	Collagen alpha-1(I) chain	0.00495056	0.186476	2.41007
GO:0050900	leukocyte migration	TNF	TNF	TNF-alpha	0.00495056	0.186476	2.41007
GO:0050900	leukocyte migration	LOC100736563	LOC100736563	phosphatidylinositol 3-kinase regulatory subunit alpha-like	0.00495056	0.186476	2.41007
GO:0050900	leukocyte migration	LOC100623707	LOC100623707	Uncharacterized protein	0.00495056	0.186476	2.41007
GO:0050900	leukocyte migration	SELL	SELL	L-selectin	0.00495056	0.186476	2.41007
GO:0050900	leukocyte migration	LOC100738213	LOC100738213	collagen alpha-1(I) chain-like	0.00495056	0.186476	2.41007
GO:0050900	leukocyte migration	F2	F2	Prothrombin	0.00495056	0.186476	2.41007
GO:0010898	positive regulation of triglyceride catabolic process	APOA5	APOA5	Uncharacterized protein	0.00498557	0.186476	10.9148
GO:0010898	positive regulation of triglyceride catabolic process	APOC2	APOC2	Uncharacterized protein	0.00498557	0.186476	10.9148
GO:0010898	positive regulation of triglyceride catabolic process	ABHD5	ABHD5	1-acylglycerol-3-phosphate O-acyltransferase ABHD5	0.00498557	0.186476	10.9148
GO:0034372	very-low-density lipoprotein particle remodeling	APOA5	APOA5	Uncharacterized protein	0.00498557	0.186476	10.9148
GO:0034372	very-low-density lipoprotein particle remodeling	APOE	APOE	Apolipoprotein E	0.00498557	0.186476	10.9148
GO:0034372	very-low-density lipoprotein particle remodeling	APOC2	APOC2	Uncharacterized protein	0.00498557	0.186476	10.9148
GO:0038033	positive regulation of endothelial cell chemotaxis by VEGF-activated vascular endothelial growth factor receptor signaling pathway	PRKD2	PRKD2	Serine/threonine-protein kinase D	0.00498557	0.186476	10.9148
GO:0038033	positive regulation of endothelial cell chemotaxis by VEGF-activated vascular endothelial growth factor receptor signaling pathway	VEGFA	VEGFA	Vascular endothelial growth factor A	0.00498557	0.186476	10.9148
GO:0038033	positive regulation of endothelial cell chemotaxis by VEGF-activated vascular endothelial growth factor receptor signaling pathway	HSP27	HSP27	Heat shock protein beta-1	0.00498557	0.186476	10.9148
GO:1900103	positive regulation of endoplasmic reticulum unfolded protein response	BAX	BAX	Uncharacterized protein	0.00498557	0.186476	10.9148
GO:1900103	positive regulation of endoplasmic reticulum unfolded protein response	LOC100736563	LOC100736563	phosphatidylinositol 3-kinase regulatory subunit alpha-like	0.00498557	0.186476	10.9148
GO:1900103	positive regulation of endoplasmic reticulum unfolded protein response	LOC100623707	LOC100623707	Uncharacterized protein	0.00498557	0.186476	10.9148
GO:0006805	xenobiotic metabolic process	UGT1A3	UGT1A3	UDP glucuronosyltransferase 1 family, polypeptide A3	0.00504672	0.186476	2.31527
GO:0006805	xenobiotic metabolic process	LOC100525731	LOC100525731	Uncharacterized protein	0.00504672	0.186476	2.31527
GO:0006805	xenobiotic metabolic process	CYP2A19	CYP2A19	Cytochrome p450 2A6	0.00504672	0.186476	2.31527
GO:0006805	xenobiotic metabolic process	S100A12	S100A12	Calcium-binding protein A12	0.00504672	0.186476	2.31527
GO:0006805	xenobiotic metabolic process	LOC733634	AKR1C1	Uncharacterized protein	0.00504672	0.186476	2.31527
GO:0006805	xenobiotic metabolic process	CYP2D25	CYP2D25	Vitamin D(3) 25-hydroxylase	0.00504672	0.186476	2.31527
GO:0006805	xenobiotic metabolic process	SULT2A1	SULT2A1	Sulfotransferase	0.00504672	0.186476	2.31527
GO:0006805	xenobiotic metabolic process	UGT1A6	UGT1A6	Uncharacterized protein	0.00504672	0.186476	2.31527
GO:0006805	xenobiotic metabolic process	LOC100525112	LOC100525112	cytochrome P450 2J2-like	0.00504672	0.186476	2.31527
GO:0006805	xenobiotic metabolic process	ALDH2	ALDH2	Mitochondrial aldehyde dehydrogenase 2	0.00504672	0.186476	2.31527
GO:0006805	xenobiotic metabolic process	MTR	MTR	Uncharacterized protein	0.00504672	0.186476	2.31527
GO:0006805	xenobiotic metabolic process	MGST2	MGST2	Uncharacterized protein	0.00504672	0.186476	2.31527
GO:0006805	xenobiotic metabolic process	LOC100523909	LOC100523909	Uncharacterized protein	0.00504672	0.186476	2.31527
GO:0006805	xenobiotic metabolic process	CYP1A1	CYP1A1	Cytochrome P450 1A1	0.00504672	0.186476	2.31527
GO:0008285	negative regulation of cell proliferation	CDKN1A	CDKN1A	Uncharacterized protein	0.0050508	0.186476	1.74397
GO:0008285	negative regulation of cell proliferation	CDKN2D	CDKN2D	Uncharacterized protein	0.0050508	0.186476	1.74397
GO:0008285	negative regulation of cell proliferation	CD9	CD9	CD9 antigen	0.0050508	0.186476	1.74397
GO:0008285	negative regulation of cell proliferation	ALDH1A2	ALDH1A2	Uncharacterized protein	0.0050508	0.186476	1.74397
GO:0008285	negative regulation of cell proliferation	FGF2	FGF2	Fibroblast growth factor	0.0050508	0.186476	1.74397
GO:0008285	negative regulation of cell proliferation	C-JUN	C-JUN	Transcription factor AP-1	0.0050508	0.186476	1.74397
GO:0008285	negative regulation of cell proliferation	DIS3L2	DIS3L2	DIS3-like exonuclease 2	0.0050508	0.186476	1.74397
GO:0008285	negative regulation of cell proliferation	TWIST2	TWIST2	Uncharacterized protein	0.0050508	0.186476	1.74397
GO:0008285	negative regulation of cell proliferation	CCL3L1	CCL3L1	C-C motif chemokine	0.0050508	0.186476	1.74397
GO:0008285	negative regulation of cell proliferation	SKAP2	SKAP2	src kinase associated phosphoprotein 2	0.0050508	0.186476	1.74397
GO:0008285	negative regulation of cell proliferation	LOC100737528	LOC100737528	fatty acid-binding protein, heart-like	0.0050508	0.186476	1.74397
GO:0008285	negative regulation of cell proliferation	BAX	BAX	Uncharacterized protein	0.0050508	0.186476	1.74397
GO:0008285	negative regulation of cell proliferation	FABP3	FABP3	Fatty acid binding protein 3	0.0050508	0.186476	1.74397
GO:0008285	negative regulation of cell proliferation	SMAD6	SMAD6	Mothers against decapentaplegic homolog	0.0050508	0.186476	1.74397
GO:0008285	negative regulation of cell proliferation	LOC100519729	LOC100519729	Uncharacterized protein	0.0050508	0.186476	1.74397
GO:0008285	negative regulation of cell proliferation	TNF	TNF	TNF-alpha	0.0050508	0.186476	1.74397
GO:0008285	negative regulation of cell proliferation	LOC100737683	LOC100737683	PIN2/TERF1-interacting telomerase inhibitor 1-like	0.0050508	0.186476	1.74397
GO:0008285	negative regulation of cell proliferation	SFRP1	SFRP1	Uncharacterized protein	0.0050508	0.186476	1.74397
GO:0008285	negative regulation of cell proliferation	ADAMTS1	ADAMTS1	Uncharacterized protein	0.0050508	0.186476	1.74397
GO:0008285	negative regulation of cell proliferation	PHB	PHB	Uncharacterized protein	0.0050508	0.186476	1.74397
GO:0008285	negative regulation of cell proliferation	LOC100623380	LOC100623380	Tetraspanin	0.0050508	0.186476	1.74397
GO:0008285	negative regulation of cell proliferation	S100A11	S100A11	Protein S100-A11	0.0050508	0.186476	1.74397
GO:0008285	negative regulation of cell proliferation	TAX1BP3	TAX1BP3	Uncharacterized protein	0.0050508	0.186476	1.74397
GO:0008285	negative regulation of cell proliferation	BMP5	BMP5	Bone morphogenetic protein 5	0.0050508	0.186476	1.74397
GO:0008285	negative regulation of cell proliferation	MYOCD	MYOCD	Myocardin	0.0050508	0.186476	1.74397
GO:0008285	negative regulation of cell proliferation	TESC	TESC	Uncharacterized protein	0.0050508	0.186476	1.74397
GO:0008285	negative regulation of cell proliferation	CCL23	CCL23	C-C motif chemokine	0.0050508	0.186476	1.74397
GO:0008285	negative regulation of cell proliferation	INCA1	INCA1	Uncharacterized protein	0.0050508	0.186476	1.74397
GO:0008285	negative regulation of cell proliferation	SFRP5	SFRP5	Uncharacterized protein	0.0050508	0.186476	1.74397
GO:0006879	cellular iron ion homeostasis	LCN2	LCN2	Lipocalin 2	0.0052432	0.186476	2.97677
GO:0006879	cellular iron ion homeostasis	ICA	ICA	Inhibitor of carbonic anhydrase	0.0052432	0.186476	2.97677
GO:0006879	cellular iron ion homeostasis	NDFIP1	NDFIP1	Nedd4 family interacting protein 1	0.0052432	0.186476	2.97677
GO:0006879	cellular iron ion homeostasis	ATP6V0A4	ATP6V0A4	V-type proton ATPase subunit a	0.0052432	0.186476	2.97677
GO:0006879	cellular iron ion homeostasis	TF	TF	Serotransferrin	0.0052432	0.186476	2.97677
GO:0006879	cellular iron ion homeostasis	TFR2	TFR2	Uncharacterized protein	0.0052432	0.186476	2.97677
GO:0006879	cellular iron ion homeostasis	BMP6	BMP6	Bone morphogenetic protein 6	0.0052432	0.186476	2.97677
GO:0006879	cellular iron ion homeostasis	ATP6AP1	ATP6AP1	V-type proton ATPase subunit S1	0.0052432	0.186476	2.97677
GO:0006879	cellular iron ion homeostasis	LOC100519855	LOC100519855	ATP-binding cassette sub-family G member 2-like	0.0052432	0.186476	2.97677
GO:0071230	cellular response to amino acid stimulus	LOC102165099	LOC102165099	collagen alpha-1(XVI) chain-like	0.00541503	0.186476	3.57445
GO:0071230	cellular response to amino acid stimulus	CEBPB	CEBPB	CCAAT enhancer binding protein beta	0.00541503	0.186476	3.57445
GO:0071230	cellular response to amino acid stimulus	COL1A1	COL1A1	Collagen alpha-1(I) chain	0.00541503	0.186476	3.57445
GO:0071230	cellular response to amino acid stimulus	TNF	TNF	TNF-alpha	0.00541503	0.186476	3.57445
GO:0071230	cellular response to amino acid stimulus	COL16A1	COL16A1	collagen, type XVI, alpha 1	0.00541503	0.186476	3.57445
GO:0071230	cellular response to amino acid stimulus	DNMT3A	DNMT3A	DNA methyltransferase 3a2	0.00541503	0.186476	3.57445
GO:0071230	cellular response to amino acid stimulus	LOC100738213	LOC100738213	collagen alpha-1(I) chain-like	0.00541503	0.186476	3.57445
GO:0055093	response to hyperoxia	CDKN1A	CDKN1A	Uncharacterized protein	0.00557286	0.186476	6.46805
GO:0055093	response to hyperoxia	COL1A1	COL1A1	Collagen alpha-1(I) chain	0.00557286	0.186476	6.46805
GO:0055093	response to hyperoxia	LOC100738213	LOC100738213	collagen alpha-1(I) chain-like	0.00557286	0.186476	6.46805
GO:0055093	response to hyperoxia	CYP1A1	CYP1A1	Cytochrome P450 1A1	0.00557286	0.186476	6.46805
GO:0043922	negative regulation by host of viral transcription	CCL4	CCL4	C-C motif chemokine 4	0.00557286	0.186476	6.46805
GO:0043922	negative regulation by host of viral transcription	C-JUN	C-JUN	Transcription factor AP-1	0.00557286	0.186476	6.46805
GO:0043922	negative regulation by host of viral transcription	CCL3L1	CCL3L1	C-C motif chemokine	0.00557286	0.186476	6.46805
GO:0043922	negative regulation by host of viral transcription	LOC100515857	LOC100515857	c-C motif chemokine 3-like	0.00557286	0.186476	6.46805
GO:2000377	regulation of reactive oxygen species metabolic process	FOXO1	FOXO1	Forkhead box protein O1	0.00580196	0.186476	4.85104
GO:2000377	regulation of reactive oxygen species metabolic process	FOXO3	FOXO3	Forkhead box O3	0.00580196	0.186476	4.85104
GO:2000377	regulation of reactive oxygen species metabolic process	TNF	TNF	TNF-alpha	0.00580196	0.186476	4.85104
GO:2000377	regulation of reactive oxygen species metabolic process	ATG5	ATG5	Autophagy protein 5	0.00580196	0.186476	4.85104
GO:2000377	regulation of reactive oxygen species metabolic process	PID1	PID1	phosphotyrosine interaction domain containing 1	0.00580196	0.186476	4.85104
GO:0001568	blood vessel development	FOXO1	FOXO1	Forkhead box protein O1	0.0059856	0.186476	2.91062
GO:0001568	blood vessel development	ALDH1A2	ALDH1A2	Uncharacterized protein	0.0059856	0.186476	2.91062
GO:0001568	blood vessel development	VEGFA	VEGFA	Vascular endothelial growth factor A	0.0059856	0.186476	2.91062
GO:0001568	blood vessel development	COL1A1	COL1A1	Collagen alpha-1(I) chain	0.0059856	0.186476	2.91062
GO:0001568	blood vessel development	LOC102158099	LOC102158099	collagen alpha-1(V) chain-like	0.0059856	0.186476	2.91062
GO:0001568	blood vessel development	TCF7L2	TCF7L2	Transcription factor 7-like 2	0.0059856	0.186476	2.91062
GO:0001568	blood vessel development	PPAP2B	PPAP2B	Uncharacterized protein	0.0059856	0.186476	2.91062
GO:0001568	blood vessel development	LOC102161495	LOC102161495	malcavernin-like	0.0059856	0.186476	2.91062
GO:0001568	blood vessel development	LOC100738213	LOC100738213	collagen alpha-1(I) chain-like	0.0059856	0.186476	2.91062
GO:0010902	positive regulation of very-low-density lipoprotein particle remodeling	APOA5	APOA5	Uncharacterized protein	0.00635681	0.186476	29.1062
GO:0010902	positive regulation of very-low-density lipoprotein particle remodeling	APOC2	APOC2	Uncharacterized protein	0.00635681	0.186476	29.1062
GO:0046434	organophosphate catabolic process	LOC100738788	LOC100738788	Uncharacterized protein	0.00635681	0.186476	29.1062
GO:0046434	organophosphate catabolic process	PON1	PON1	Paraoxonase 1	0.00635681	0.186476	29.1062
GO:0032602	chemokine production	S100A8	S100A8	Protein S100	0.00635681	0.186476	29.1062
GO:0032602	chemokine production	S100A9	S100A9	Calcium-binding protein A9	0.00635681	0.186476	29.1062
GO:0070488	neutrophil aggregation	S100A8	S100A8	Protein S100	0.00635681	0.186476	29.1062
GO:0070488	neutrophil aggregation	S100A9	S100A9	Calcium-binding protein A9	0.00635681	0.186476	29.1062
GO:0034505	tooth mineralization	COL1A1	COL1A1	Collagen alpha-1(I) chain	0.00635681	0.186476	29.1062
GO:0034505	tooth mineralization	LOC100738213	LOC100738213	collagen alpha-1(I) chain-like	0.00635681	0.186476	29.1062
GO:1902618	cellular response to fluoride	COL1A1	COL1A1	Collagen alpha-1(I) chain	0.00635681	0.186476	29.1062
GO:1902618	cellular response to fluoride	LOC100738213	LOC100738213	collagen alpha-1(I) chain-like	0.00635681	0.186476	29.1062
GO:0032355	response to estradiol	LOC102164986	LOC102164986	pituitary adenylate cyclase-activating polypeptide type I receptor-like	0.00638584	0.186476	2.87864
GO:0032355	response to estradiol	ALDH1A2	ALDH1A2	Uncharacterized protein	0.00638584	0.186476	2.87864
GO:0032355	response to estradiol	ANXA1	ANXA1	Annexin A1	0.00638584	0.186476	2.87864
GO:0032355	response to estradiol	COL1A1	COL1A1	Collagen alpha-1(I) chain	0.00638584	0.186476	2.87864
GO:0032355	response to estradiol	LOC100155725	LOC100155725	D-beta-hydroxybutyrate dehydrogenase, mitochondrial-like	0.00638584	0.186476	2.87864
GO:0032355	response to estradiol	LOC102165226	LOC102165226	pituitary adenylate cyclase-activating polypeptide type I receptor-like	0.00638584	0.186476	2.87864
GO:0032355	response to estradiol	STAT5A	STAT5A	Signal transducer and activator of transcription 5A	0.00638584	0.186476	2.87864
GO:0032355	response to estradiol	gpr81	HCAR1	G-protein coupled receptor 81	0.00638584	0.186476	2.87864
GO:0032355	response to estradiol	LOC100738213	LOC100738213	collagen alpha-1(I) chain-like	0.00638584	0.186476	2.87864
GO:0007229	integrin-mediated signaling pathway	ADAMTS18	ADAMTS18	ADAM metallopeptidase with thrombospondin type 1 motif, 18	0.00644352	0.186476	2.42552
GO:0007229	integrin-mediated signaling pathway	LOC102165099	LOC102165099	collagen alpha-1(XVI) chain-like	0.00644352	0.186476	2.42552
GO:0007229	integrin-mediated signaling pathway	LOC100739196	LOC100739196	A disintegrin and metalloproteinase with thrombospondin motifs 9-like	0.00644352	0.186476	2.42552
GO:0007229	integrin-mediated signaling pathway	LOC102166507	LOC102166507	A disintegrin and metalloproteinase with thrombospondin motifs 18-like	0.00644352	0.186476	2.42552
GO:0007229	integrin-mediated signaling pathway	LOC100738786	LOC100738786	carcinoembryonic antigen-related cell adhesion molecule 6-like	0.00644352	0.186476	2.42552
GO:0007229	integrin-mediated signaling pathway	SYK	SYK	Tyrosine-protein kinase SYK	0.00644352	0.186476	2.42552
GO:0007229	integrin-mediated signaling pathway	ADAMTS1	ADAMTS1	Uncharacterized protein	0.00644352	0.186476	2.42552
GO:0007229	integrin-mediated signaling pathway	LOC102163853	LOC102163853	integrin-linked kinase-associated serine/threonine phosphatase 2C-like	0.00644352	0.186476	2.42552
GO:0007229	integrin-mediated signaling pathway	COL16A1	COL16A1	collagen, type XVI, alpha 1	0.00644352	0.186476	2.42552
GO:0007229	integrin-mediated signaling pathway	LOC102161495	LOC102161495	malcavernin-like	0.00644352	0.186476	2.42552
GO:0007229	integrin-mediated signaling pathway	LOC100626336	LOC100626336	integrin alpha-D-like	0.00644352	0.186476	2.42552
GO:0007229	integrin-mediated signaling pathway	ITGA11	ITGA11	Uncharacterized protein	0.00644352	0.186476	2.42552
GO:0050665	hydrogen peroxide biosynthetic process	GP91-PHOX	GP91-PHOX	Cytochrome b-245 heavy chain	0.00648324	0.186476	9.70207
GO:0050665	hydrogen peroxide biosynthetic process	NCF1	NCF1	Neutrophil cytosolic factor 1	0.00648324	0.186476	9.70207
GO:0050665	hydrogen peroxide biosynthetic process	CYP1A1	CYP1A1	Cytochrome P450 1A1	0.00648324	0.186476	9.70207
GO:0009635	response to herbicide	LOC100512831	LOC100512831	Uncharacterized protein	0.00648324	0.186476	9.70207
GO:0009635	response to herbicide	LCN2	LCN2	Lipocalin 2	0.00648324	0.186476	9.70207
GO:0009635	response to herbicide	CYP1A1	CYP1A1	Cytochrome P450 1A1	0.00648324	0.186476	9.70207
GO:0032680	regulation of tumor necrosis factor production	LOC102161502	LOC102161502	TBC1 domain family member 23-like	0.00648324	0.186476	9.70207
GO:0032680	regulation of tumor necrosis factor production	LOC100623625	LOC100623625	tristetraprolin-like	0.00648324	0.186476	9.70207
GO:0032680	regulation of tumor necrosis factor production	ZFP36	ZFP36	Uncharacterized protein	0.00648324	0.186476	9.70207
GO:0045588	positive regulation of gamma-delta T cell differentiation	LCK	LCK	Non-specific protein-tyrosine kinase	0.00648324	0.186476	9.70207
GO:0045588	positive regulation of gamma-delta T cell differentiation	SYK	SYK	Tyrosine-protein kinase SYK	0.00648324	0.186476	9.70207
GO:0045588	positive regulation of gamma-delta T cell differentiation	STAT5A	STAT5A	Signal transducer and activator of transcription 5A	0.00648324	0.186476	9.70207
GO:0009062	fatty acid catabolic process	CEL	CEL	Uncharacterized protein	0.00648324	0.186476	9.70207
GO:0009062	fatty acid catabolic process	LEP	LEP	Leptin	0.00648324	0.186476	9.70207
GO:0009062	fatty acid catabolic process	LPIN1	LPIN1	Lipin 1	0.00648324	0.186476	9.70207
GO:0046320	regulation of fatty acid oxidation	LOC100737528	LOC100737528	fatty acid-binding protein, heart-like	0.00648324	0.186476	9.70207
GO:0046320	regulation of fatty acid oxidation	FABP3	FABP3	Fatty acid binding protein 3	0.00648324	0.186476	9.70207
GO:0046320	regulation of fatty acid oxidation	LOC102161205	LOC102161205	Uncharacterized protein	0.00648324	0.186476	9.70207
GO:0010043	response to zinc ion	LCK	LCK	Non-specific protein-tyrosine kinase	0.00655487	0.186476	4.69455
GO:0010043	response to zinc ion	LOC100737089	LOC100737089	Uncharacterized protein	0.00655487	0.186476	4.69455
GO:0010043	response to zinc ion	S100A8	S100A8	Protein S100	0.00655487	0.186476	4.69455
GO:0010043	response to zinc ion	SLC30A5	SLC30A5	Solute carrier family 30 member 5	0.00655487	0.186476	4.69455
GO:0010043	response to zinc ion	S100A9	S100A9	Calcium-binding protein A9	0.00655487	0.186476	4.69455
GO:0030212	hyaluronan metabolic process	LOC100512371	LOC100512371	Uncharacterized protein	0.00655487	0.186476	4.69455
GO:0030212	hyaluronan metabolic process	LOC100516584	LOC100516584	calcineurin B homologous protein 1-like	0.00655487	0.186476	4.69455
GO:0030212	hyaluronan metabolic process	SLC9A1	SLC9A1	Sodium/hydrogen exchanger 1	0.00655487	0.186476	4.69455
GO:0030212	hyaluronan metabolic process	ITIH1	ITIH1	Uncharacterized protein	0.00655487	0.186476	4.69455
GO:0030212	hyaluronan metabolic process	ITIH2	ITIH2	Inter-alpha-trypsin inhibitor heavy chain H2	0.00655487	0.186476	4.69455
GO:0042730	fibrinolysis	KLKB1	KLKB1	Uncharacterized protein	0.00656956	0.186476	6.12763
GO:0042730	fibrinolysis	SERPINB2	SERPINB2	Uncharacterized protein	0.00656956	0.186476	6.12763
GO:0042730	fibrinolysis	CPB2	CPB2	Uncharacterized protein	0.00656956	0.186476	6.12763
GO:0042730	fibrinolysis	F2	F2	Prothrombin	0.00656956	0.186476	6.12763
GO:0071354	cellular response to interleukin-6	LOC100738291	LOC100738291	Uncharacterized protein	0.00656956	0.186476	6.12763
GO:0071354	cellular response to interleukin-6	PHB	PHB	Uncharacterized protein	0.00656956	0.186476	6.12763
GO:0071354	cellular response to interleukin-6	LOC102161870	LOC102161870	E3 ubiquitin-protein ligase TRAF7-like	0.00656956	0.186476	6.12763
GO:0071354	cellular response to interleukin-6	PID1	PID1	phosphotyrosine interaction domain containing 1	0.00656956	0.186476	6.12763
GO:0010951	negative regulation of endopeptidase activity	LOC100158011	LOC100158011	Uncharacterized protein	0.00657599	0.186476	2.32136
GO:0010951	negative regulation of endopeptidase activity	LOC100736938	LOC100736938	proteasome inhibitor PI31 subunit-like	0.00657599	0.186476	2.32136
GO:0010951	negative regulation of endopeptidase activity	SERPINB2	SERPINB2	Uncharacterized protein	0.00657599	0.186476	2.32136
GO:0010951	negative regulation of endopeptidase activity	SERPINA6	SERPINA6	Serpin peptidase inhibitor clade A member 6	0.00657599	0.186476	2.32136
GO:0010951	negative regulation of endopeptidase activity	VTN	VTN	Vitronectin	0.00657599	0.186476	2.32136
GO:0010951	negative regulation of endopeptidase activity	SERPINB11	SERPINB11	serpin peptidase inhibitor, clade B (ovalbumin), member 11	0.00657599	0.186476	2.32136
GO:0010951	negative regulation of endopeptidase activity	UCHL5	UCHL5	Ubiquitin carboxyl-terminal hydrolase isozyme L5	0.00657599	0.186476	2.32136
GO:0010951	negative regulation of endopeptidase activity	C3	C3	Complement component C3d	0.00657599	0.186476	2.32136
GO:0010951	negative regulation of endopeptidase activity	SERPINA3-3	SERPINA3-3	Uncharacterized protein	0.00657599	0.186476	2.32136
GO:0010951	negative regulation of endopeptidase activity	FETUIN	FETUIN	Alpha-2-HS-glycoprotein	0.00657599	0.186476	2.32136
GO:0010951	negative regulation of endopeptidase activity	ITIH1	ITIH1	Uncharacterized protein	0.00657599	0.186476	2.32136
GO:0010951	negative regulation of endopeptidase activity	SERPINC1	SERPINC1	Antithrombin protein	0.00657599	0.186476	2.32136
GO:0010951	negative regulation of endopeptidase activity	ITIH2	ITIH2	Inter-alpha-trypsin inhibitor heavy chain H2	0.00657599	0.186476	2.32136
GO:0048011	neurotrophin TRK receptor signaling pathway	CDKN1A	CDKN1A	Uncharacterized protein	0.00724575	0.18818	1.81914
GO:0048011	neurotrophin TRK receptor signaling pathway	LOC102164986	LOC102164986	pituitary adenylate cyclase-activating polypeptide type I receptor-like	0.00724575	0.18818	1.81914
GO:0048011	neurotrophin TRK receptor signaling pathway	LOC102159576	LOC102159576	trinucleotide repeat-containing gene 6B protein-like	0.00724575	0.18818	1.81914
GO:0048011	neurotrophin TRK receptor signaling pathway	FOXO1	FOXO1	Forkhead box protein O1	0.00724575	0.18818	1.81914
GO:0048011	neurotrophin TRK receptor signaling pathway	LOC100737702	LOC100737702	Uncharacterized protein	0.00724575	0.18818	1.81914
GO:0048011	neurotrophin TRK receptor signaling pathway	PLEKHG5	PLEKHG5	Uncharacterized protein	0.00724575	0.18818	1.81914
GO:0048011	neurotrophin TRK receptor signaling pathway	FGF2	FGF2	Fibroblast growth factor	0.00724575	0.18818	1.81914
GO:0048011	neurotrophin TRK receptor signaling pathway	LOC102159442	LOC102159442	trinucleotide repeat-containing gene 6B protein-like	0.00724575	0.18818	1.81914
GO:0048011	neurotrophin TRK receptor signaling pathway	LCK	LCK	Non-specific protein-tyrosine kinase	0.00724575	0.18818	1.81914
GO:0048011	neurotrophin TRK receptor signaling pathway	FOXO3	FOXO3	Forkhead box O3	0.00724575	0.18818	1.81914
GO:0048011	neurotrophin TRK receptor signaling pathway	KITLG	KITLG	Kit ligand	0.00724575	0.18818	1.81914
GO:0048011	neurotrophin TRK receptor signaling pathway	DUSP4	DUSP4	Uncharacterized protein	0.00724575	0.18818	1.81914
GO:0048011	neurotrophin TRK receptor signaling pathway	LOC102165155	LOC102165155	guanine nucleotide exchange factor DBS-like	0.00724575	0.18818	1.81914
GO:0048011	neurotrophin TRK receptor signaling pathway	LOC100736563	LOC100736563	phosphatidylinositol 3-kinase regulatory subunit alpha-like	0.00724575	0.18818	1.81914
GO:0048011	neurotrophin TRK receptor signaling pathway	LOC102165226	LOC102165226	pituitary adenylate cyclase-activating polypeptide type I receptor-like	0.00724575	0.18818	1.81914
GO:0048011	neurotrophin TRK receptor signaling pathway	NGR	NGR	Uncharacterized protein	0.00724575	0.18818	1.81914
GO:0048011	neurotrophin TRK receptor signaling pathway	PHLPP1	PHLPP1	Uncharacterized protein	0.00724575	0.18818	1.81914
GO:0048011	neurotrophin TRK receptor signaling pathway	LOC100736562	LOC100736562	cyclic AMP-responsive element-binding protein 1-like	0.00724575	0.18818	1.81914
GO:0048011	neurotrophin TRK receptor signaling pathway	HAP1	HAP1	Uncharacterized protein	0.00724575	0.18818	1.81914
GO:0048011	neurotrophin TRK receptor signaling pathway	LOC100737213	LOC100737213	Uncharacterized protein	0.00724575	0.18818	1.81914
GO:0048011	neurotrophin TRK receptor signaling pathway	LOC100623707	LOC100623707	Uncharacterized protein	0.00724575	0.18818	1.81914
GO:0048011	neurotrophin TRK receptor signaling pathway	LOC100737211	LOC100737211	Uncharacterized protein	0.00724575	0.18818	1.81914
GO:0048011	neurotrophin TRK receptor signaling pathway	FGF18	FGF18	Fibroblast growth factor	0.00724575	0.18818	1.81914
GO:0006006	glucose metabolic process	PHGK	PHGK	Phosphorylase kinase gamma 1	0.00745629	0.18818	2.37602
GO:0006006	glucose metabolic process	GYS2	GYS2	Glycogen synthase 2	0.00745629	0.18818	2.37602
GO:0006006	glucose metabolic process	TNF	TNF	TNF-alpha	0.00745629	0.18818	2.37602
GO:0006006	glucose metabolic process	TCF7L2	TCF7L2	Transcription factor 7-like 2	0.00745629	0.18818	2.37602
GO:0006006	glucose metabolic process	LOC102161205	LOC102161205	Uncharacterized protein	0.00745629	0.18818	2.37602
GO:0006006	glucose metabolic process	PCK1	PCK1	Phosphoenolpyruvate carboxykinase 1 (Soluble)	0.00745629	0.18818	2.37602
GO:0006006	glucose metabolic process	LEP	LEP	Leptin	0.00745629	0.18818	2.37602
GO:0006006	glucose metabolic process	LOC100736786	LOC100736786	6-phosphofructo-2-kinase/fructose-2,6-bisphosphatase 1-like	0.00745629	0.18818	2.37602
GO:0006006	glucose metabolic process	OAS1	OAS1	2'-5'-oligoadenylate synthase 1	0.00745629	0.18818	2.37602
GO:0006006	glucose metabolic process	PDK1	PDK1	Uncharacterized protein	0.00745629	0.18818	2.37602
GO:0006006	glucose metabolic process	PGAM2	PGAM2	Uncharacterized protein	0.00745629	0.18818	2.37602
GO:0006006	glucose metabolic process	LOC100157318	LOC100157318	Uncharacterized protein	0.00745629	0.18818	2.37602
GO:0030593	neutrophil chemotaxis	SPP1	SPP1	Secreted phosphoprotein 1	0.00753148	0.18818	3.34006
GO:0030593	neutrophil chemotaxis	CCL3L1	CCL3L1	C-C motif chemokine	0.00753148	0.18818	3.34006
GO:0030593	neutrophil chemotaxis	S100A12	S100A12	Calcium-binding protein A12	0.00753148	0.18818	3.34006
GO:0030593	neutrophil chemotaxis	S100A8	S100A8	Protein S100	0.00753148	0.18818	3.34006
GO:0030593	neutrophil chemotaxis	SYK	SYK	Tyrosine-protein kinase SYK	0.00753148	0.18818	3.34006
GO:0030593	neutrophil chemotaxis	LOC100515857	LOC100515857	c-C motif chemokine 3-like	0.00753148	0.18818	3.34006
GO:0030593	neutrophil chemotaxis	S100A9	S100A9	Calcium-binding protein A9	0.00753148	0.18818	3.34006
GO:0001953	negative regulation of cell-matrix adhesion	MYOC	MYOC	Uncharacterized protein	0.00767745	0.18818	5.82124
GO:0001953	negative regulation of cell-matrix adhesion	LOC100736563	LOC100736563	phosphatidylinositol 3-kinase regulatory subunit alpha-like	0.00767745	0.18818	5.82124
GO:0001953	negative regulation of cell-matrix adhesion	ACER2	ACER2	Uncharacterized protein	0.00767745	0.18818	5.82124
GO:0001953	negative regulation of cell-matrix adhesion	LOC100623707	LOC100623707	Uncharacterized protein	0.00767745	0.18818	5.82124
GO:0010524	positive regulation of calcium ion transport into cytosol	LOC102164986	LOC102164986	pituitary adenylate cyclase-activating polypeptide type I receptor-like	0.00767745	0.18818	5.82124
GO:0010524	positive regulation of calcium ion transport into cytosol	BAX	BAX	Uncharacterized protein	0.00767745	0.18818	5.82124
GO:0010524	positive regulation of calcium ion transport into cytosol	LOC100626961	LOC100626961	bifunctional protein NCOAT-like	0.00767745	0.18818	5.82124
GO:0010524	positive regulation of calcium ion transport into cytosol	LOC102165226	LOC102165226	pituitary adenylate cyclase-activating polypeptide type I receptor-like	0.00767745	0.18818	5.82124
GO:0071300	cellular response to retinoic acid	LOC100512831	LOC100512831	Uncharacterized protein	0.00810668	0.18818	2.98525
GO:0071300	cellular response to retinoic acid	ALDH1A2	ALDH1A2	Uncharacterized protein	0.00810668	0.18818	2.98525
GO:0071300	cellular response to retinoic acid	COL1A1	COL1A1	Collagen alpha-1(I) chain	0.00810668	0.18818	2.98525
GO:0071300	cellular response to retinoic acid	LOC100520931	LOC100520931	twinfilin-2-like	0.00810668	0.18818	2.98525
GO:0071300	cellular response to retinoic acid	LEP	LEP	Leptin	0.00810668	0.18818	2.98525
GO:0071300	cellular response to retinoic acid	TESC	TESC	Uncharacterized protein	0.00810668	0.18818	2.98525
GO:0071300	cellular response to retinoic acid	OSR1	OSR1	Serine/threonine-protein kinase OSR1	0.00810668	0.18818	2.98525
GO:0071300	cellular response to retinoic acid	LOC100738213	LOC100738213	collagen alpha-1(I) chain-like	0.00810668	0.18818	2.98525
GO:0043551	regulation of phosphatidylinositol 3-kinase activity	PIK3R3	PIK3R3	Uncharacterized protein	0.00822042	0.18818	8.73187
GO:0043551	regulation of phosphatidylinositol 3-kinase activity	LOC100736563	LOC100736563	phosphatidylinositol 3-kinase regulatory subunit alpha-like	0.00822042	0.18818	8.73187
GO:0043551	regulation of phosphatidylinositol 3-kinase activity	LOC100623707	LOC100623707	Uncharacterized protein	0.00822042	0.18818	8.73187
GO:0032964	collagen biosynthetic process	COL1A1	COL1A1	Collagen alpha-1(I) chain	0.00822042	0.18818	8.73187
GO:0032964	collagen biosynthetic process	LOC102158099	LOC102158099	collagen alpha-1(V) chain-like	0.00822042	0.18818	8.73187
GO:0032964	collagen biosynthetic process	LOC100738213	LOC100738213	collagen alpha-1(I) chain-like	0.00822042	0.18818	8.73187
GO:0051006	positive regulation of lipoprotein lipase activity	APOA5	APOA5	Uncharacterized protein	0.00822042	0.18818	8.73187
GO:0051006	positive regulation of lipoprotein lipase activity	APOC2	APOC2	Uncharacterized protein	0.00822042	0.18818	8.73187
GO:0051006	positive regulation of lipoprotein lipase activity	ABHD5	ABHD5	1-acylglycerol-3-phosphate O-acyltransferase ABHD5	0.00822042	0.18818	8.73187
GO:0032000	positive regulation of fatty acid beta-oxidation	LOC102161205	LOC102161205	Uncharacterized protein	0.00822042	0.18818	8.73187
GO:0032000	positive regulation of fatty acid beta-oxidation	PPARA	PPARA	Uncharacterized protein	0.00822042	0.18818	8.73187
GO:0032000	positive regulation of fatty acid beta-oxidation	FABP1	FABP1	Liver fatty acid binding protein	0.00822042	0.18818	8.73187
GO:0042308	negative regulation of protein import into nucleus	LOC100516584	LOC100516584	calcineurin B homologous protein 1-like	0.00822042	0.18818	8.73187
GO:0042308	negative regulation of protein import into nucleus	CABP1	CABP1	Uncharacterized protein	0.00822042	0.18818	8.73187
GO:0042308	negative regulation of protein import into nucleus	LOC100157318	LOC100157318	Uncharacterized protein	0.00822042	0.18818	8.73187
GO:0046325	negative regulation of glucose import	TNF	TNF	TNF-alpha	0.00822042	0.18818	8.73187
GO:0046325	negative regulation of glucose import	PID1	PID1	phosphotyrosine interaction domain containing 1	0.00822042	0.18818	8.73187
GO:0046325	negative regulation of glucose import	GRB10	GRB10	Growth factor receptor-bound protein 10	0.00822042	0.18818	8.73187
GO:0045600	positive regulation of fat cell differentiation	CEBPB	CEBPB	CCAAT enhancer binding protein beta	0.00825088	0.18818	3.71569
GO:0045600	positive regulation of fat cell differentiation	KLF5	KLF5	Kruppel-like factor 5	0.00825088	0.18818	3.71569
GO:0045600	positive regulation of fat cell differentiation	C14H10orf116	C14H10orf116	chromosome 10 open reading frame 116 ortholog	0.00825088	0.18818	3.71569
GO:0045600	positive regulation of fat cell differentiation	SFRP1	SFRP1	Uncharacterized protein	0.00825088	0.18818	3.71569
GO:0045600	positive regulation of fat cell differentiation	LOC100736562	LOC100736562	cyclic AMP-responsive element-binding protein 1-like	0.00825088	0.18818	3.71569
GO:0045600	positive regulation of fat cell differentiation	SMAF1	SMAF1	Adipogenin	0.00825088	0.18818	3.71569
GO:0048545	response to steroid hormone	SPP1	SPP1	Secreted phosphoprotein 1	0.00825088	0.18818	3.71569
GO:0048545	response to steroid hormone	UGT1A3	UGT1A3	UDP glucuronosyltransferase 1 family, polypeptide A3	0.00825088	0.18818	3.71569
GO:0048545	response to steroid hormone	LOC100626961	LOC100626961	bifunctional protein NCOAT-like	0.00825088	0.18818	3.71569
GO:0048545	response to steroid hormone	COL1A1	COL1A1	Collagen alpha-1(I) chain	0.00825088	0.18818	3.71569
GO:0048545	response to steroid hormone	UGT1A6	UGT1A6	Uncharacterized protein	0.00825088	0.18818	3.71569
GO:0048545	response to steroid hormone	LOC100738213	LOC100738213	collagen alpha-1(I) chain-like	0.00825088	0.18818	3.71569
GO:0045671	negative regulation of osteoclast differentiation	CCL3L1	CCL3L1	C-C motif chemokine	0.00826079	0.18818	4.41003
GO:0045671	negative regulation of osteoclast differentiation	SFRP1	SFRP1	Uncharacterized protein	0.00826079	0.18818	4.41003
GO:0045671	negative regulation of osteoclast differentiation	LOC100736563	LOC100736563	phosphatidylinositol 3-kinase regulatory subunit alpha-like	0.00826079	0.18818	4.41003
GO:0045671	negative regulation of osteoclast differentiation	LOC100623707	LOC100623707	Uncharacterized protein	0.00826079	0.18818	4.41003
GO:0045671	negative regulation of osteoclast differentiation	LOC100515857	LOC100515857	c-C motif chemokine 3-like	0.00826079	0.18818	4.41003
GO:0070374	positive regulation of ERK1 and ERK2 cascade	PRKD2	PRKD2	Serine/threonine-protein kinase D	0.00858967	0.18818	2.3285
GO:0070374	positive regulation of ERK1 and ERK2 cascade	FGF2	FGF2	Fibroblast growth factor	0.00858967	0.18818	2.3285
GO:0070374	positive regulation of ERK1 and ERK2 cascade	NDRG4	NDRG4	NDRG family member 4	0.00858967	0.18818	2.3285
GO:0070374	positive regulation of ERK1 and ERK2 cascade	CCL3L1	CCL3L1	C-C motif chemokine	0.00858967	0.18818	2.3285
GO:0070374	positive regulation of ERK1 and ERK2 cascade	O3FAR1	O3FAR1	G protein-coupled receptor 120	0.00858967	0.18818	2.3285
GO:0070374	positive regulation of ERK1 and ERK2 cascade	VEGFA	VEGFA	Vascular endothelial growth factor A	0.00858967	0.18818	2.3285
GO:0070374	positive regulation of ERK1 and ERK2 cascade	MT-III	MT-III	Metallothionein-3	0.00858967	0.18818	2.3285
GO:0070374	positive regulation of ERK1 and ERK2 cascade	TNF	TNF	TNF-alpha	0.00858967	0.18818	2.3285
GO:0070374	positive regulation of ERK1 and ERK2 cascade	ATP6AP1	ATP6AP1	V-type proton ATPase subunit S1	0.00858967	0.18818	2.3285
GO:0070374	positive regulation of ERK1 and ERK2 cascade	FGA	FGA	Fibrinogen alpha chain	0.00858967	0.18818	2.3285
GO:0070374	positive regulation of ERK1 and ERK2 cascade	FGF18	FGF18	Fibroblast growth factor	0.00858967	0.18818	2.3285
GO:0070374	positive regulation of ERK1 and ERK2 cascade	LOC100515857	LOC100515857	c-C motif chemokine 3-like	0.00858967	0.18818	2.3285
GO:0001525	angiogenesis	PRKD2	PRKD2	Serine/threonine-protein kinase D	0.00877563	0.18818	1.90696
GO:0001525	angiogenesis	FGF2	FGF2	Fibroblast growth factor	0.00877563	0.18818	1.90696
GO:0001525	angiogenesis	MMRN2	MMRN2	multimerin 2	0.00877563	0.18818	1.90696
GO:0001525	angiogenesis	C-JUN	C-JUN	Transcription factor AP-1	0.00877563	0.18818	1.90696
GO:0001525	angiogenesis	LOC100738786	LOC100738786	carcinoembryonic antigen-related cell adhesion molecule 6-like	0.00877563	0.18818	1.90696
GO:0001525	angiogenesis	ANGPTL4	ANGPTL4	Angiopoietin-related protein 4	0.00877563	0.18818	1.90696
GO:0001525	angiogenesis	ANPEP	ANPEP	Aminopeptidase N	0.00877563	0.18818	1.90696
GO:0001525	angiogenesis	VEGFA	VEGFA	Vascular endothelial growth factor A	0.00877563	0.18818	1.90696
GO:0001525	angiogenesis	EPAS1	EPAS1	Hypoxia-inducible factor 2 alpha	0.00877563	0.18818	1.90696
GO:0001525	angiogenesis	KLF5	KLF5	Kruppel-like factor 5	0.00877563	0.18818	1.90696
GO:0001525	angiogenesis	SYK	SYK	Tyrosine-protein kinase SYK	0.00877563	0.18818	1.90696
GO:0001525	angiogenesis	MEOX2	MEOX2	Growth arrest homeobox transcription factor GAX	0.00877563	0.18818	1.90696
GO:0001525	angiogenesis	TSPAN12	TSPAN12	Tetraspanin	0.00877563	0.18818	1.90696
GO:0001525	angiogenesis	LOC100522814	LOC100522814	rho GTPase-activating protein 24-like	0.00877563	0.18818	1.90696
GO:0001525	angiogenesis	TMEM100	TMEM100	Uncharacterized protein	0.00877563	0.18818	1.90696
GO:0001525	angiogenesis	LOC100737174	LOC100737174	Uncharacterized protein	0.00877563	0.18818	1.90696
GO:0001525	angiogenesis	RASIP1	RASIP1	Uncharacterized protein	0.00877563	0.18818	1.90696
GO:0001525	angiogenesis	FGF18	FGF18	Fibroblast growth factor	0.00877563	0.18818	1.90696
GO:0001525	angiogenesis	LOC100157318	LOC100157318	Uncharacterized protein	0.00877563	0.18818	1.90696
GO:0031334	positive regulation of protein complex assembly	VEGFA	VEGFA	Vascular endothelial growth factor A	0.00890129	0.18818	5.54404
GO:0031334	positive regulation of protein complex assembly	TNF	TNF	TNF-alpha	0.00890129	0.18818	5.54404
GO:0031334	positive regulation of protein complex assembly	LOC100516776	LOC100516776	transitional endoplasmic reticulum ATPase-like	0.00890129	0.18818	5.54404
GO:0031334	positive regulation of protein complex assembly	SUMO1	SUMO1	Small ubiquitin-related modifier 1	0.00890129	0.18818	5.54404
GO:0002548	monocyte chemotaxis	CCL3L1	CCL3L1	C-C motif chemokine	0.00890129	0.18818	5.54404
GO:0002548	monocyte chemotaxis	S100A12	S100A12	Calcium-binding protein A12	0.00890129	0.18818	5.54404
GO:0002548	monocyte chemotaxis	CCL23	CCL23	C-C motif chemokine	0.00890129	0.18818	5.54404
GO:0002548	monocyte chemotaxis	LOC100515857	LOC100515857	c-C motif chemokine 3-like	0.00890129	0.18818	5.54404
GO:0010875	positive regulation of cholesterol efflux	APOE	APOE	Apolipoprotein E	0.00890129	0.18818	5.54404
GO:0010875	positive regulation of cholesterol efflux	LRP1	LRP1	Prolow-density lipoprotein receptor-related protein 1	0.00890129	0.18818	5.54404
GO:0010875	positive regulation of cholesterol efflux	LOC100738788	LOC100738788	Uncharacterized protein	0.00890129	0.18818	5.54404
GO:0010875	positive regulation of cholesterol efflux	PON1	PON1	Paraoxonase 1	0.00890129	0.18818	5.54404
GO:0006801	superoxide metabolic process	GP91-PHOX	GP91-PHOX	Cytochrome b-245 heavy chain	0.00890129	0.18818	5.54404
GO:0006801	superoxide metabolic process	NCF1	NCF1	Neutrophil cytosolic factor 1	0.00890129	0.18818	5.54404
GO:0006801	superoxide metabolic process	LOC102160344	LOC102160344	uncharacterized LOC102160344	0.00890129	0.18818	5.54404
GO:0006801	superoxide metabolic process	LOC780439	LOC780439	Superoxide dismutase [Cu-Zn]	0.00890129	0.18818	5.54404
GO:0018149	peptide cross-linking	ANXA1	ANXA1	Annexin A1	0.00890129	0.18818	5.54404
GO:0018149	peptide cross-linking	LOC100739609	LOC100739609	protein-glutamine gamma-glutamyltransferase E-like	0.00890129	0.18818	5.54404
GO:0018149	peptide cross-linking	LOC100154530	LOC100154530	Uncharacterized protein	0.00890129	0.18818	5.54404
GO:0018149	peptide cross-linking	LOC100625760	LOC100625760	coagulation factor XIII A chain-like	0.00890129	0.18818	5.54404
GO:0000302	response to reactive oxygen species	LOC100525731	LOC100525731	Uncharacterized protein	0.00984861	0.18818	3.56403
GO:0000302	response to reactive oxygen species	APOE	APOE	Apolipoprotein E	0.00984861	0.18818	3.56403
GO:0000302	response to reactive oxygen species	ATOX1	ATOX1	Antioxidant protein 1 homolog (Yeast)	0.00984861	0.18818	3.56403
GO:0000302	response to reactive oxygen species	GPX3	GPX3	Glutathione peroxidase	0.00984861	0.18818	3.56403
GO:0000302	response to reactive oxygen species	LOC100157318	LOC100157318	Uncharacterized protein	0.00984861	0.18818	3.56403
GO:0000302	response to reactive oxygen species	LOC780439	LOC780439	Superoxide dismutase [Cu-Zn]	0.00984861	0.18818	3.56403
GO:0006979	response to oxidative stress	LCN2	LCN2	Lipocalin 2	0.00985284	0.18818	2.28284
GO:0006979	response to oxidative stress	LOC100737997	LOC100737997	NADH dehydrogenase [ubiquinone] 1 alpha subcomplex subunit 6-like	0.00985284	0.18818	2.28284
GO:0006979	response to oxidative stress	EPAS1	EPAS1	Hypoxia-inducible factor 2 alpha	0.00985284	0.18818	2.28284
GO:0006979	response to oxidative stress	MT-III	MT-III	Metallothionein-3	0.00985284	0.18818	2.28284
GO:0006979	response to oxidative stress	APOE	APOE	Apolipoprotein E	0.00985284	0.18818	2.28284
GO:0006979	response to oxidative stress	ATOX1	ATOX1	Antioxidant protein 1 homolog (Yeast)	0.00985284	0.18818	2.28284
GO:0006979	response to oxidative stress	PON2	PON2	Celiac disease 2	0.00985284	0.18818	2.28284
GO:0006979	response to oxidative stress	OXR1	OXR1	oxidation resistance 1	0.00985284	0.18818	2.28284
GO:0006979	response to oxidative stress	GPX3	GPX3	Glutathione peroxidase	0.00985284	0.18818	2.28284
GO:0006979	response to oxidative stress	LOC102157983	LOC102157983	peroxidasin homolog	0.00985284	0.18818	2.28284
GO:0006979	response to oxidative stress	NDUFA6	NDUFA6	NADH dehydrogenase [ubiquinone] 1 alpha subcomplex subunit 6	0.00985284	0.18818	2.28284
GO:0006979	response to oxidative stress	LOC780439	LOC780439	Superoxide dismutase [Cu-Zn]	0.00985284	0.18818	2.28284
GO:0045444	fat cell differentiation	SOCS7	SOCS7	Uncharacterized protein	0.0102032	0.18818	3.13452
GO:0045444	fat cell differentiation	FOXO1	FOXO1	Forkhead box protein O1	0.0102032	0.18818	3.13452
GO:0045444	fat cell differentiation	CEBPB	CEBPB	CCAAT enhancer binding protein beta	0.0102032	0.18818	3.13452
GO:0045444	fat cell differentiation	SMAD6	SMAD6	Mothers against decapentaplegic homolog	0.0102032	0.18818	3.13452
GO:0045444	fat cell differentiation	TCF7L2	TCF7L2	Transcription factor 7-like 2	0.0102032	0.18818	3.13452
GO:0045444	fat cell differentiation	SMAF1	SMAF1	Adipogenin	0.0102032	0.18818	3.13452
GO:0045444	fat cell differentiation	PID1	PID1	phosphotyrosine interaction domain containing 1	0.0102032	0.18818	3.13452
GO:0046470	phosphatidylcholine metabolic process	APOA5	APOA5	Uncharacterized protein	0.0102049	0.18818	7.93806
GO:0046470	phosphatidylcholine metabolic process	LOC100738788	LOC100738788	Uncharacterized protein	0.0102049	0.18818	7.93806
GO:0046470	phosphatidylcholine metabolic process	PON1	PON1	Paraoxonase 1	0.0102049	0.18818	7.93806
GO:0001542	ovulation from ovarian follicle	FOXO3	FOXO3	Forkhead box O3	0.0102049	0.18818	7.93806
GO:0001542	ovulation from ovarian follicle	ADAMTS1	ADAMTS1	Uncharacterized protein	0.0102049	0.18818	7.93806
GO:0001542	ovulation from ovarian follicle	LEP	LEP	Leptin	0.0102049	0.18818	7.93806
GO:2000543	positive regulation of gastrulation	LOC100738497	LOC100738497	Uncharacterized protein	0.0102049	0.18818	7.93806
GO:2000543	positive regulation of gastrulation	LOC102159413	LOC102159413	teneurin-4-like	0.0102049	0.18818	7.93806
GO:2000543	positive regulation of gastrulation	OSR1	OSR1	Serine/threonine-protein kinase OSR1	0.0102049	0.18818	7.93806
GO:0060346	bone trabecula formation	COL1A1	COL1A1	Collagen alpha-1(I) chain	0.0102049	0.18818	7.93806
GO:0060346	bone trabecula formation	SFRP1	SFRP1	Uncharacterized protein	0.0102049	0.18818	7.93806
GO:0060346	bone trabecula formation	LOC100738213	LOC100738213	collagen alpha-1(I) chain-like	0.0102049	0.18818	7.93806
GO:0051222	positive regulation of protein transport	LOC100516584	LOC100516584	calcineurin B homologous protein 1-like	0.0102049	0.18818	7.93806
GO:0051222	positive regulation of protein transport	TNF	TNF	TNF-alpha	0.0102049	0.18818	7.93806
GO:0051222	positive regulation of protein transport	LRP1	LRP1	Prolow-density lipoprotein receptor-related protein 1	0.0102049	0.18818	7.93806
GO:0051453	regulation of intracellular pH	LOC102158489	LOC102158489	sodium/hydrogen exchanger 8-like	0.0102455	0.18818	5.29204
GO:0051453	regulation of intracellular pH	LOC100516584	LOC100516584	calcineurin B homologous protein 1-like	0.0102455	0.18818	5.29204
GO:0051453	regulation of intracellular pH	SLC4A11	SLC4A11	Sodium-coupled borate transporter	0.0102455	0.18818	5.29204
GO:0051453	regulation of intracellular pH	SLC9A1	SLC9A1	Sodium/hydrogen exchanger 1	0.0102455	0.18818	5.29204
GO:0051894	positive regulation of focal adhesion assembly	MYOC	MYOC	Uncharacterized protein	0.0102455	0.18818	5.29204
GO:0051894	positive regulation of focal adhesion assembly	VEGFA	VEGFA	Vascular endothelial growth factor A	0.0102455	0.18818	5.29204
GO:0051894	positive regulation of focal adhesion assembly	SFRP1	SFRP1	Uncharacterized protein	0.0102455	0.18818	5.29204
GO:0051894	positive regulation of focal adhesion assembly	SDC4	SDC4	Syndecan-4	0.0102455	0.18818	5.29204
GO:0043536	positive regulation of blood vessel endothelial cell migration	PRKD2	PRKD2	Serine/threonine-protein kinase D	0.0102455	0.18818	5.29204
GO:0043536	positive regulation of blood vessel endothelial cell migration	FGF2	FGF2	Fibroblast growth factor	0.0102455	0.18818	5.29204
GO:0043536	positive regulation of blood vessel endothelial cell migration	VEGFA	VEGFA	Vascular endothelial growth factor A	0.0102455	0.18818	5.29204
GO:0043536	positive regulation of blood vessel endothelial cell migration	HSP27	HSP27	Heat shock protein beta-1	0.0102455	0.18818	5.29204
GO:0001895	retina homeostasis	ICA	ICA	Inhibitor of carbonic anhydrase	0.0102514	0.18818	4.15803
GO:0001895	retina homeostasis	TF	TF	Serotransferrin	0.0102514	0.18818	4.15803
GO:0001895	retina homeostasis	LYZ	LYZ	Lysozyme	0.0102514	0.18818	4.15803
GO:0001895	retina homeostasis	HSP27	HSP27	Heat shock protein beta-1	0.0102514	0.18818	4.15803
GO:0001895	retina homeostasis	ALB	ALB	Serum albumin	0.0102514	0.18818	4.15803
GO:0017144	drug metabolic process	UGT1A3	UGT1A3	UDP glucuronosyltransferase 1 family, polypeptide A3	0.0102514	0.18818	4.15803
GO:0017144	drug metabolic process	CYP2D25	CYP2D25	Vitamin D(3) 25-hydroxylase	0.0102514	0.18818	4.15803
GO:0017144	drug metabolic process	PCK1	PCK1	Phosphoenolpyruvate carboxykinase 1 (Soluble)	0.0102514	0.18818	4.15803
GO:0017144	drug metabolic process	UGT1A6	UGT1A6	Uncharacterized protein	0.0102514	0.18818	4.15803
GO:0017144	drug metabolic process	CYP1A1	CYP1A1	Cytochrome P450 1A1	0.0102514	0.18818	4.15803
GO:0044691	tooth eruption	COL1A1	COL1A1	Collagen alpha-1(I) chain	0.0103604	0.18818	19.4041
GO:0044691	tooth eruption	LOC100738213	LOC100738213	collagen alpha-1(I) chain-like	0.0103604	0.18818	19.4041
GO:2000041	negative regulation of planar cell polarity pathway involved in axis elongation	SFRP1	SFRP1	Uncharacterized protein	0.0103604	0.18818	19.4041
GO:2000041	negative regulation of planar cell polarity pathway involved in axis elongation	SFRP5	SFRP5	Uncharacterized protein	0.0103604	0.18818	19.4041
GO:0048625	myoblast fate commitment	EPAS1	EPAS1	Hypoxia-inducible factor 2 alpha	0.0103604	0.18818	19.4041
GO:0048625	myoblast fate commitment	TCF7L2	TCF7L2	Transcription factor 7-like 2	0.0103604	0.18818	19.4041
GO:0034370	triglyceride-rich lipoprotein particle remodeling	APOA5	APOA5	Uncharacterized protein	0.0103604	0.18818	19.4041
GO:0034370	triglyceride-rich lipoprotein particle remodeling	APOC2	APOC2	Uncharacterized protein	0.0103604	0.18818	19.4041
GO:0051531	NFAT protein import into nucleus	LOC100736563	LOC100736563	phosphatidylinositol 3-kinase regulatory subunit alpha-like	0.0103604	0.18818	19.4041
GO:0051531	NFAT protein import into nucleus	LOC100623707	LOC100623707	Uncharacterized protein	0.0103604	0.18818	19.4041
GO:0048698	negative regulation of collateral sprouting in absence of injury	LOC102164780	LOC102164780	spartin-like	0.0103604	0.18818	19.4041
GO:0048698	negative regulation of collateral sprouting in absence of injury	LOC100152415	LOC100152415	spartin-like	0.0103604	0.18818	19.4041
GO:0015842	synaptic vesicle amine transport	LOC100515848	LOC100515848	Uncharacterized protein	0.0103604	0.18818	19.4041
GO:0015842	synaptic vesicle amine transport	DDC	DDC	L-aromatic dopa decarboxylase	0.0103604	0.18818	19.4041
GO:0044209	AMP salvage	APRT	APRT	adenine phosphoribosyltransferase	0.0103604	0.18818	19.4041
GO:0044209	AMP salvage	LOC100525046	LOC100525046	Uncharacterized protein	0.0103604	0.18818	19.4041
GO:0045939	negative regulation of steroid metabolic process	UGT1A3	UGT1A3	UDP glucuronosyltransferase 1 family, polypeptide A3	0.0103604	0.18818	19.4041
GO:0045939	negative regulation of steroid metabolic process	UGT1A6	UGT1A6	Uncharacterized protein	0.0103604	0.18818	19.4041
GO:0036465	synaptic vesicle recycling	PLD2	PLD2	Phospholipase D2	0.0103604	0.18818	19.4041
GO:0036465	synaptic vesicle recycling	RAB3A	RAB3A	Ras-related protein Rab-3A	0.0103604	0.18818	19.4041
GO:0070980	biphenyl catabolic process	UGT1A3	UGT1A3	UDP glucuronosyltransferase 1 family, polypeptide A3	0.0103604	0.18818	19.4041
GO:0070980	biphenyl catabolic process	UGT1A6	UGT1A6	Uncharacterized protein	0.0103604	0.18818	19.4041
GO:0071306	cellular response to vitamin E	COL1A1	COL1A1	Collagen alpha-1(I) chain	0.0103604	0.18818	19.4041
GO:0071306	cellular response to vitamin E	LOC100738213	LOC100738213	collagen alpha-1(I) chain-like	0.0103604	0.18818	19.4041
GO:0023052	signaling	CCL3L1	CCL3L1	C-C motif chemokine	0.0103604	0.18818	19.4041
GO:0023052	signaling	LOC100515857	LOC100515857	c-C motif chemokine 3-like	0.0103604	0.18818	19.4041
GO:0046395	carboxylic acid catabolic process	LOC100738788	LOC100738788	Uncharacterized protein	0.0103604	0.18818	19.4041
GO:0046395	carboxylic acid catabolic process	PON1	PON1	Paraoxonase 1	0.0103604	0.18818	19.4041
GO:0006789	bilirubin conjugation	UGT1A3	UGT1A3	UDP glucuronosyltransferase 1 family, polypeptide A3	0.0103604	0.18818	19.4041
GO:0006789	bilirubin conjugation	UGT1A6	UGT1A6	Uncharacterized protein	0.0103604	0.18818	19.4041
GO:0052314	phytoalexin metabolic process	LOC100515848	LOC100515848	Uncharacterized protein	0.0103604	0.18818	19.4041
GO:0052314	phytoalexin metabolic process	DDC	DDC	L-aromatic dopa decarboxylase	0.0103604	0.18818	19.4041
GO:1900138	negative regulation of phospholipase A2 activity	ANXA1	ANXA1	Annexin A1	0.0103604	0.18818	19.4041
GO:1900138	negative regulation of phospholipase A2 activity	ANXA8	ANXA8	Annexin	0.0103604	0.18818	19.4041
GO:0032800	receptor biosynthetic process	TNF	TNF	TNF-alpha	0.0103604	0.18818	19.4041
GO:0032800	receptor biosynthetic process	ACE2	ACE2	Angiotensin converting enzyme 2	0.0103604	0.18818	19.4041
GO:0009414	response to water deprivation	CD9	CD9	CD9 antigen	0.0103604	0.18818	19.4041
GO:0009414	response to water deprivation	LOC100623380	LOC100623380	Tetraspanin	0.0103604	0.18818	19.4041
GO:0001889	liver development	ALDH1A2	ALDH1A2	Uncharacterized protein	0.0104364	0.188329	2.48771
GO:0001889	liver development	C-JUN	C-JUN	Transcription factor AP-1	0.0104364	0.188329	2.48771
GO:0001889	liver development	UGT1A3	UGT1A3	UDP glucuronosyltransferase 1 family, polypeptide A3	0.0104364	0.188329	2.48771
GO:0001889	liver development	LOC100738607	LOC100738607	Uncharacterized protein	0.0104364	0.188329	2.48771
GO:0001889	liver development	LOC100739014	LOC100739014	cation-independent mannose-6-phosphate receptor-like	0.0104364	0.188329	2.48771
GO:0001889	liver development	LOC100155725	LOC100155725	D-beta-hydroxybutyrate dehydrogenase, mitochondrial-like	0.0104364	0.188329	2.48771
GO:0001889	liver development	UGT1A6	UGT1A6	Uncharacterized protein	0.0104364	0.188329	2.48771
GO:0001889	liver development	CADM1	CADM1	Uncharacterized protein	0.0104364	0.188329	2.48771
GO:0001889	liver development	AACS	AACS	Uncharacterized protein	0.0104364	0.188329	2.48771
GO:0001889	liver development	CYP1A1	CYP1A1	Cytochrome P450 1A1	0.0104364	0.188329	2.48771
GO:0008286	insulin receptor signaling pathway	SOCS7	SOCS7	Uncharacterized protein	0.0106298	0.189361	2.1746
GO:0008286	insulin receptor signaling pathway	FOXO1	FOXO1	Forkhead box protein O1	0.0106298	0.189361	2.1746
GO:0008286	insulin receptor signaling pathway	FGF2	FGF2	Fibroblast growth factor	0.0106298	0.189361	2.1746
GO:0008286	insulin receptor signaling pathway	DOK1	DOK1	Docking protein 1	0.0106298	0.189361	2.1746
GO:0008286	insulin receptor signaling pathway	PIK3R3	PIK3R3	Uncharacterized protein	0.0106298	0.189361	2.1746
GO:0008286	insulin receptor signaling pathway	LOC100737447	LOC100737447	Uncharacterized protein	0.0106298	0.189361	2.1746
GO:0008286	insulin receptor signaling pathway	LOC100736563	LOC100736563	phosphatidylinositol 3-kinase regulatory subunit alpha-like	0.0106298	0.189361	2.1746
GO:0008286	insulin receptor signaling pathway	ATP6V0A4	ATP6V0A4	V-type proton ATPase subunit a	0.0106298	0.189361	2.1746
GO:0008286	insulin receptor signaling pathway	ATP6AP1	ATP6AP1	V-type proton ATPase subunit S1	0.0106298	0.189361	2.1746
GO:0008286	insulin receptor signaling pathway	LOC100737213	LOC100737213	Uncharacterized protein	0.0106298	0.189361	2.1746
GO:0008286	insulin receptor signaling pathway	LOC100623707	LOC100623707	Uncharacterized protein	0.0106298	0.189361	2.1746
GO:0008286	insulin receptor signaling pathway	GRB10	GRB10	Growth factor receptor-bound protein 10	0.0106298	0.189361	2.1746
GO:0008286	insulin receptor signaling pathway	FGF18	FGF18	Fibroblast growth factor	0.0106298	0.189361	2.1746
GO:0044237	cellular metabolic process	LOC100737997	LOC100737997	NADH dehydrogenase [ubiquinone] 1 alpha subcomplex subunit 6-like	0.0106298	0.189361	2.1746
GO:0044237	cellular metabolic process	LOC102163657	LOC102163657	cytochrome c oxidase subunit 7B, mitochondrial-like	0.0106298	0.189361	2.1746
GO:0044237	cellular metabolic process	ATP5G2	ATP5G2	Mitochondrial ATP5G2	0.0106298	0.189361	2.1746
GO:0044237	cellular metabolic process	ATP5J	ATP5J	ATP synthase-coupling factor 6, mitochondrial	0.0106298	0.189361	2.1746
GO:0044237	cellular metabolic process	NDUFC2	NDUFC2	NADH dehydrogenase [ubiquinone] 1 subunit C2	0.0106298	0.189361	2.1746
GO:0044237	cellular metabolic process	LOC100525869	LOC100525869	Uncharacterized protein	0.0106298	0.189361	2.1746
GO:0044237	cellular metabolic process	LOC100739326	LOC100739326	ATP synthase lipid-binding protein, mitochondrial-like	0.0106298	0.189361	2.1746
GO:0044237	cellular metabolic process	LOC100737824	LOC100737824	ATP synthase subunit f, mitochondrial-like	0.0106298	0.189361	2.1746
GO:0044237	cellular metabolic process	LOC100157053	LOC100157053	NADH dehydrogenase [ubiquinone] 1 beta subcomplex subunit 8, mitochondrial-like	0.0106298	0.189361	2.1746
GO:0044237	cellular metabolic process	MTR	MTR	Uncharacterized protein	0.0106298	0.189361	2.1746
GO:0044237	cellular metabolic process	PDK1	PDK1	Uncharacterized protein	0.0106298	0.189361	2.1746
GO:0044237	cellular metabolic process	NDUFA6	NDUFA6	NADH dehydrogenase [ubiquinone] 1 alpha subcomplex subunit 6	0.0106298	0.189361	2.1746
GO:0044237	cellular metabolic process	ATP5J2	ATP5J2	ATP synthase subunit f, mitochondrial	0.0106298	0.189361	2.1746
GO:0043525	positive regulation of neuron apoptotic process	FOXO3	FOXO3	Forkhead box O3	0.0116546	0.206293	3.42426
GO:0043525	positive regulation of neuron apoptotic process	C-JUN	C-JUN	Transcription factor AP-1	0.0116546	0.206293	3.42426
GO:0043525	positive regulation of neuron apoptotic process	CCL3L1	CCL3L1	C-C motif chemokine	0.0116546	0.206293	3.42426
GO:0043525	positive regulation of neuron apoptotic process	BAX	BAX	Uncharacterized protein	0.0116546	0.206293	3.42426
GO:0043525	positive regulation of neuron apoptotic process	TNF	TNF	TNF-alpha	0.0116546	0.206293	3.42426
GO:0043525	positive regulation of neuron apoptotic process	LOC100515857	LOC100515857	c-C motif chemokine 3-like	0.0116546	0.206293	3.42426
GO:0042632	cholesterol homeostasis	LOC100737528	LOC100737528	fatty acid-binding protein, heart-like	0.0117707	0.20703	3.04095
GO:0042632	cholesterol homeostasis	FABP3	FABP3	Fatty acid binding protein 3	0.0117707	0.20703	3.04095
GO:0042632	cholesterol homeostasis	LOC733634	AKR1C1	Uncharacterized protein	0.0117707	0.20703	3.04095
GO:0042632	cholesterol homeostasis	APOA5	APOA5	Uncharacterized protein	0.0117707	0.20703	3.04095
GO:0042632	cholesterol homeostasis	APOE	APOE	Apolipoprotein E	0.0117707	0.20703	3.04095
GO:0042632	cholesterol homeostasis	APOC2	APOC2	Uncharacterized protein	0.0117707	0.20703	3.04095
GO:0042632	cholesterol homeostasis	HPN	HPN	Uncharacterized protein	0.0117707	0.20703	3.04095
GO:0006935	chemotaxis	FGF2	FGF2	Fibroblast growth factor	0.0122718	0.213309	2.2106
GO:0006935	chemotaxis	CCL4	CCL4	C-C motif chemokine 4	0.0122718	0.213309	2.2106
GO:0006935	chemotaxis	CMTM8	CMTM8	Uncharacterized protein	0.0122718	0.213309	2.2106
GO:0006935	chemotaxis	CCL3L1	CCL3L1	C-C motif chemokine	0.0122718	0.213309	2.2106
GO:0006935	chemotaxis	S100A8	S100A8	Protein S100	0.0122718	0.213309	2.2106
GO:0006935	chemotaxis	CXCL12	CXCL12	Uncharacterized protein	0.0122718	0.213309	2.2106
GO:0006935	chemotaxis	CCL16	CCL16	C-C motif chemokine	0.0122718	0.213309	2.2106
GO:0006935	chemotaxis	CXCL14	CXCL14	Uncharacterized protein	0.0122718	0.213309	2.2106
GO:0006935	chemotaxis	LOC100525396	LOC100525396	C-X-C motif chemokine	0.0122718	0.213309	2.2106
GO:0006935	chemotaxis	CCL23	CCL23	C-C motif chemokine	0.0122718	0.213309	2.2106
GO:0006935	chemotaxis	LOC100515857	LOC100515857	c-C motif chemokine 3-like	0.0122718	0.213309	2.2106
GO:0006935	chemotaxis	S100A9	S100A9	Calcium-binding protein A9	0.0122718	0.213309	2.2106
GO:1902533	positive regulation of intracellular signal transduction	PRKD2	PRKD2	Serine/threonine-protein kinase D	0.0124428	0.213309	7.27656
GO:1902533	positive regulation of intracellular signal transduction	VEGFA	VEGFA	Vascular endothelial growth factor A	0.0124428	0.213309	7.27656
GO:1902533	positive regulation of intracellular signal transduction	SLC9A1	SLC9A1	Sodium/hydrogen exchanger 1	0.0124428	0.213309	7.27656
GO:0050691	regulation of defense response to virus by host	LOC100625622	LOC100625622	Uncharacterized protein	0.0124428	0.213309	7.27656
GO:0050691	regulation of defense response to virus by host	LOC100518952	LOC100518952	probable carboxypeptidase PM20D1-like	0.0124428	0.213309	7.27656
GO:0050691	regulation of defense response to virus by host	PM20D1	PM20D1	Uncharacterized protein	0.0124428	0.213309	7.27656
GO:0031960	response to corticosteroid	ANXA1	ANXA1	Annexin A1	0.0124428	0.213309	7.27656
GO:0031960	response to corticosteroid	COL1A1	COL1A1	Collagen alpha-1(I) chain	0.0124428	0.213309	7.27656
GO:0031960	response to corticosteroid	LOC100738213	LOC100738213	collagen alpha-1(I) chain-like	0.0124428	0.213309	7.27656
GO:0050918	positive chemotaxis	FGF2	FGF2	Fibroblast growth factor	0.0125473	0.213309	3.93327
GO:0050918	positive chemotaxis	CCL3L1	CCL3L1	C-C motif chemokine	0.0125473	0.213309	3.93327
GO:0050918	positive chemotaxis	VEGFA	VEGFA	Vascular endothelial growth factor A	0.0125473	0.213309	3.93327
GO:0050918	positive chemotaxis	CCL16	CCL16	C-C motif chemokine	0.0125473	0.213309	3.93327
GO:0050918	positive chemotaxis	LOC100515857	LOC100515857	c-C motif chemokine 3-like	0.0125473	0.213309	3.93327
GO:0055072	iron ion homeostasis	LOC102157879	LOC102157879	sideroflexin-2-like	0.0126397	0.213309	3.35841
GO:0055072	iron ion homeostasis	LCN2	LCN2	Lipocalin 2	0.0126397	0.213309	3.35841
GO:0055072	iron ion homeostasis	ICA	ICA	Inhibitor of carbonic anhydrase	0.0126397	0.213309	3.35841
GO:0055072	iron ion homeostasis	EPAS1	EPAS1	Hypoxia-inducible factor 2 alpha	0.0126397	0.213309	3.35841
GO:0055072	iron ion homeostasis	TF	TF	Serotransferrin	0.0126397	0.213309	3.35841
GO:0055072	iron ion homeostasis	TFR2	TFR2	Uncharacterized protein	0.0126397	0.213309	3.35841
GO:0015992	proton transport	ATP5G2	ATP5G2	Mitochondrial ATP5G2	0.0126927	0.213309	2.73941
GO:0015992	proton transport	ATP5J	ATP5J	ATP synthase-coupling factor 6, mitochondrial	0.0126927	0.213309	2.73941
GO:0015992	proton transport	SLC4A11	SLC4A11	Sodium-coupled borate transporter	0.0126927	0.213309	2.73941
GO:0015992	proton transport	LOC100739326	LOC100739326	ATP synthase lipid-binding protein, mitochondrial-like	0.0126927	0.213309	2.73941
GO:0015992	proton transport	ATP6V0A4	ATP6V0A4	V-type proton ATPase subunit a	0.0126927	0.213309	2.73941
GO:0015992	proton transport	LOC100737824	LOC100737824	ATP synthase subunit f, mitochondrial-like	0.0126927	0.213309	2.73941
GO:0015992	proton transport	ATP6AP1	ATP6AP1	V-type proton ATPase subunit S1	0.0126927	0.213309	2.73941
GO:0015992	proton transport	ATP5J2	ATP5J2	ATP synthase subunit f, mitochondrial	0.0126927	0.213309	2.73941
GO:0014003	oligodendrocyte development	CD9	CD9	CD9 antigen	0.0133115	0.213309	4.85104
GO:0014003	oligodendrocyte development	TCF7L2	TCF7L2	Transcription factor 7-like 2	0.0133115	0.213309	4.85104
GO:0014003	oligodendrocyte development	LOC100623380	LOC100623380	Tetraspanin	0.0133115	0.213309	4.85104
GO:0014003	oligodendrocyte development	LOC100738481	LOC100738481	histone deacetylase 11-like	0.0133115	0.213309	4.85104
GO:0042326	negative regulation of phosphorylation	CDKN1A	CDKN1A	Uncharacterized protein	0.0133115	0.213309	4.85104
GO:0042326	negative regulation of phosphorylation	CDKN2D	CDKN2D	Uncharacterized protein	0.0133115	0.213309	4.85104
GO:0042326	negative regulation of phosphorylation	FETUIN	FETUIN	Alpha-2-HS-glycoprotein	0.0133115	0.213309	4.85104
GO:0042326	negative regulation of phosphorylation	GRB10	GRB10	Growth factor receptor-bound protein 10	0.0133115	0.213309	4.85104
GO:0050850	positive regulation of calcium-mediated signaling	CCL4	CCL4	C-C motif chemokine 4	0.0133115	0.213309	4.85104
GO:0050850	positive regulation of calcium-mediated signaling	CCL3L1	CCL3L1	C-C motif chemokine	0.0133115	0.213309	4.85104
GO:0050850	positive regulation of calcium-mediated signaling	SYK	SYK	Tyrosine-protein kinase SYK	0.0133115	0.213309	4.85104
GO:0050850	positive regulation of calcium-mediated signaling	LOC100515857	LOC100515857	c-C motif chemokine 3-like	0.0133115	0.213309	4.85104
GO:0006641	triglyceride metabolic process	CEL	CEL	Uncharacterized protein	0.0138158	0.213309	3.82977
GO:0006641	triglyceride metabolic process	APOA5	APOA5	Uncharacterized protein	0.0138158	0.213309	3.82977
GO:0006641	triglyceride metabolic process	LOC102161205	LOC102161205	Uncharacterized protein	0.0138158	0.213309	3.82977
GO:0006641	triglyceride metabolic process	APOE	APOE	Apolipoprotein E	0.0138158	0.213309	3.82977
GO:0006641	triglyceride metabolic process	TNXB	TN-X	Tenascin XB	0.0138158	0.213309	3.82977
GO:0006629	lipid metabolic process	ACLY	ACLY	ATP citrate lyase	0.0146599	0.213309	1.58186
GO:0006629	lipid metabolic process	TTPA	TTPA	Uncharacterized protein	0.0146599	0.213309	1.58186
GO:0006629	lipid metabolic process	PLCL2	PLCL2	Phosphoinositide phospholipase C	0.0146599	0.213309	1.58186
GO:0006629	lipid metabolic process	PECR	PECR	Uncharacterized protein	0.0146599	0.213309	1.58186
GO:0006629	lipid metabolic process	CEL	CEL	Uncharacterized protein	0.0146599	0.213309	1.58186
GO:0006629	lipid metabolic process	PLD2	PLD2	Phospholipase D2	0.0146599	0.213309	1.58186
GO:0006629	lipid metabolic process	SULT2A1	SULT2A1	Sulfotransferase	0.0146599	0.213309	1.58186
GO:0006629	lipid metabolic process	C3	C3	Complement component C3d	0.0146599	0.213309	1.58186
GO:0006629	lipid metabolic process	LOC102161205	LOC102161205	Uncharacterized protein	0.0146599	0.213309	1.58186
GO:0006629	lipid metabolic process	APOE	APOE	Apolipoprotein E	0.0146599	0.213309	1.58186
GO:0006629	lipid metabolic process	PCK1	PCK1	Phosphoenolpyruvate carboxykinase 1 (Soluble)	0.0146599	0.213309	1.58186
GO:0006629	lipid metabolic process	SLC27A1	SLC27A1	Fatty acid transporter 1c	0.0146599	0.213309	1.58186
GO:0006629	lipid metabolic process	AKR1D1	AKR1D1	aldo-keto reductase family 1, member D1	0.0146599	0.213309	1.58186
GO:0006629	lipid metabolic process	ACSBG1	ACSBG1	Uncharacterized protein	0.0146599	0.213309	1.58186
GO:0006629	lipid metabolic process	ACER2	ACER2	Uncharacterized protein	0.0146599	0.213309	1.58186
GO:0006629	lipid metabolic process	APOC2	APOC2	Uncharacterized protein	0.0146599	0.213309	1.58186
GO:0006629	lipid metabolic process	AACS	AACS	Uncharacterized protein	0.0146599	0.213309	1.58186
GO:0006629	lipid metabolic process	LEP	LEP	Leptin	0.0146599	0.213309	1.58186
GO:0006629	lipid metabolic process	RDH16	RDH16	Uncharacterized protein	0.0146599	0.213309	1.58186
GO:0006629	lipid metabolic process	PPAP2B	PPAP2B	Uncharacterized protein	0.0146599	0.213309	1.58186
GO:0006629	lipid metabolic process	LOC100738788	LOC100738788	Uncharacterized protein	0.0146599	0.213309	1.58186
GO:0006629	lipid metabolic process	CYP4V2	CYP4V2	Cytochrome P450	0.0146599	0.213309	1.58186
GO:0006629	lipid metabolic process	PON1	PON1	Paraoxonase 1	0.0146599	0.213309	1.58186
GO:0006629	lipid metabolic process	PPARA	PPARA	Uncharacterized protein	0.0146599	0.213309	1.58186
GO:0006629	lipid metabolic process	LPIN1	LPIN1	Lipin 1	0.0146599	0.213309	1.58186
GO:0006629	lipid metabolic process	LPCAT1	LPCAT1	1-acylglycerol-3-phosphate O-acyltransferase 9 protein	0.0146599	0.213309	1.58186
GO:0006629	lipid metabolic process	0610007P14RIK	0610007P14RIK	Putative uncharacterized protein	0.0146599	0.213309	1.58186
GO:0006629	lipid metabolic process	LOC100157318	LOC100157318	Uncharacterized protein	0.0146599	0.213309	1.58186
GO:0006629	lipid metabolic process	TNXB	TN-X	Tenascin XB	0.0146599	0.213309	1.58186
GO:0006629	lipid metabolic process	ABHD5	ABHD5	1-acylglycerol-3-phosphate O-acyltransferase ABHD5	0.0146599	0.213309	1.58186
GO:0090179	planar cell polarity pathway involved in neural tube closure	LOC102165483	LOC102165483	segment polarity protein dishevelled homolog DVL-2-like	0.0149388	0.213309	6.71682
GO:0090179	planar cell polarity pathway involved in neural tube closure	SFRP1	SFRP1	Uncharacterized protein	0.0149388	0.213309	6.71682
GO:0090179	planar cell polarity pathway involved in neural tube closure	SFRP5	SFRP5	Uncharacterized protein	0.0149388	0.213309	6.71682
GO:0009268	response to pH	TTPA	TTPA	Uncharacterized protein	0.0149388	0.213309	6.71682
GO:0009268	response to pH	ASIC1	ASIC1	Uncharacterized protein	0.0149388	0.213309	6.71682
GO:0009268	response to pH	KCNJ8	KCNJ8	Kir6.1	0.0149388	0.213309	6.71682
GO:0002003	angiotensin maturation	ANPEP	ANPEP	Aminopeptidase N	0.0149388	0.213309	6.71682
GO:0002003	angiotensin maturation	ACE2	ACE2	Angiotensin converting enzyme 2	0.0149388	0.213309	6.71682
GO:0002003	angiotensin maturation	ACE	ACE	Angiotensin I converting enzyme	0.0149388	0.213309	6.71682
GO:0070997	neuron death	LOC100514471	LOC100514471	Uncharacterized protein	0.0149388	0.213309	6.71682
GO:0070997	neuron death	MEOX2	MEOX2	Growth arrest homeobox transcription factor GAX	0.0149388	0.213309	6.71682
GO:0070997	neuron death	SLC9A1	SLC9A1	Sodium/hydrogen exchanger 1	0.0149388	0.213309	6.71682
GO:0071901	negative regulation of protein serine/threonine kinase activity	CDKN1A	CDKN1A	Uncharacterized protein	0.0150405	0.213309	4.657
GO:0071901	negative regulation of protein serine/threonine kinase activity	CDKN2D	CDKN2D	Uncharacterized protein	0.0150405	0.213309	4.657
GO:0071901	negative regulation of protein serine/threonine kinase activity	PKIB	PKIB	protein kinase (cAMP-dependent, catalytic) inhibitor beta	0.0150405	0.213309	4.657
GO:0071901	negative regulation of protein serine/threonine kinase activity	HSP27	HSP27	Heat shock protein beta-1	0.0150405	0.213309	4.657
GO:0070542	response to fatty acid	LOC100737528	LOC100737528	fatty acid-binding protein, heart-like	0.0150405	0.213309	4.657
GO:0070542	response to fatty acid	FABP3	FABP3	Fatty acid binding protein 3	0.0150405	0.213309	4.657
GO:0070542	response to fatty acid	LOC100738788	LOC100738788	Uncharacterized protein	0.0150405	0.213309	4.657
GO:0070542	response to fatty acid	PON1	PON1	Paraoxonase 1	0.0150405	0.213309	4.657
GO:0015986	ATP synthesis coupled proton transport	ATP5G2	ATP5G2	Mitochondrial ATP5G2	0.0150405	0.213309	4.657
GO:0015986	ATP synthesis coupled proton transport	ATP5J	ATP5J	ATP synthase-coupling factor 6, mitochondrial	0.0150405	0.213309	4.657
GO:0015986	ATP synthesis coupled proton transport	LOC100739326	LOC100739326	ATP synthase lipid-binding protein, mitochondrial-like	0.0150405	0.213309	4.657
GO:0015986	ATP synthesis coupled proton transport	ATP6V0A4	ATP6V0A4	V-type proton ATPase subunit a	0.0150405	0.213309	4.657
GO:0006363	termination of RNA polymerase I transcription	LOC100737214	LOC100737214	DNA-directed RNA polymerases I, II, and III subunit RPABC2-like	0.0151675	0.213309	3.73157
GO:0006363	termination of RNA polymerase I transcription	ZNRD1	ZNRD1	DNA-directed RNA polymerase subunit	0.0151675	0.213309	3.73157
GO:0006363	termination of RNA polymerase I transcription	LOC100155727	LOC100155727	DNA-directed RNA polymerase I subunit RPA12-like	0.0151675	0.213309	3.73157
GO:0006363	termination of RNA polymerase I transcription	LOC100622197	LOC100622197	DNA-directed RNA polymerases I, II, and III subunit RPABC4-like	0.0151675	0.213309	3.73157
GO:0006363	termination of RNA polymerase I transcription	LOC100524934	LOC100524934	Uncharacterized protein	0.0151675	0.213309	3.73157
GO:0051928	positive regulation of calcium ion transport	CCL4	CCL4	C-C motif chemokine 4	0.0151675	0.213309	3.73157
GO:0051928	positive regulation of calcium ion transport	CCL3L1	CCL3L1	C-C motif chemokine	0.0151675	0.213309	3.73157
GO:0051928	positive regulation of calcium ion transport	LOC100626961	LOC100626961	bifunctional protein NCOAT-like	0.0151675	0.213309	3.73157
GO:0051928	positive regulation of calcium ion transport	ORAI1	ORAI1	Uncharacterized protein	0.0151675	0.213309	3.73157
GO:0051928	positive regulation of calcium ion transport	LOC100515857	LOC100515857	c-C motif chemokine 3-like	0.0151675	0.213309	3.73157
GO:2000483	negative regulation of interleukin-8 secretion	ANXA1	ANXA1	Annexin A1	0.015198	0.213309	14.5531
GO:2000483	negative regulation of interleukin-8 secretion	SSC5D	SSC5D	scavenger receptor cysteine rich domain containing (5 domains)	0.015198	0.213309	14.5531
GO:0048619	embryonic hindgut morphogenesis	LOC102161743	LOC102161743	transcription factor 7-like	0.015198	0.213309	14.5531
GO:0048619	embryonic hindgut morphogenesis	TCF7L2	TCF7L2	Transcription factor 7-like 2	0.015198	0.213309	14.5531
GO:0090116	C-5 methylation of cytosine	DNMT3A	DNMT3A	DNA methyltransferase 3a2	0.015198	0.213309	14.5531
GO:0090116	C-5 methylation of cytosine	TRDMT1	TRDMT1	DNA methyltransferase 2	0.015198	0.213309	14.5531
GO:0032119	sequestering of zinc ion	S100A8	S100A8	Protein S100	0.015198	0.213309	14.5531
GO:0032119	sequestering of zinc ion	S100A9	S100A9	Calcium-binding protein A9	0.015198	0.213309	14.5531
GO:0090175	regulation of establishment of planar polarity	SFRP1	SFRP1	Uncharacterized protein	0.015198	0.213309	14.5531
GO:0090175	regulation of establishment of planar polarity	SFRP5	SFRP5	Uncharacterized protein	0.015198	0.213309	14.5531
GO:2000546	positive regulation of endothelial cell chemotaxis to fibroblast growth factor	FGF2	FGF2	Fibroblast growth factor	0.015198	0.213309	14.5531
GO:2000546	positive regulation of endothelial cell chemotaxis to fibroblast growth factor	FGF18	FGF18	Fibroblast growth factor	0.015198	0.213309	14.5531
GO:2000105	positive regulation of DNA-dependent DNA replication	BMP6	BMP6	Bone morphogenetic protein 6	0.015198	0.213309	14.5531
GO:2000105	positive regulation of DNA-dependent DNA replication	BMP5	BMP5	Bone morphogenetic protein 5	0.015198	0.213309	14.5531
GO:0006538	glutamate catabolic process	GLUL	GLUL	Glutamine synthetase	0.015198	0.213309	14.5531
GO:0006538	glutamate catabolic process	LOC100738647	LOC100738647	glutamine synthetase-like	0.015198	0.213309	14.5531
GO:0006542	glutamine biosynthetic process	GLUL	GLUL	Glutamine synthetase	0.015198	0.213309	14.5531
GO:0006542	glutamine biosynthetic process	LOC100738647	LOC100738647	glutamine synthetase-like	0.015198	0.213309	14.5531
GO:0002005	angiotensin catabolic process in blood	ACE2	ACE2	Angiotensin converting enzyme 2	0.015198	0.213309	14.5531
GO:0002005	angiotensin catabolic process in blood	ACE	ACE	Angiotensin I converting enzyme	0.015198	0.213309	14.5531
GO:0002793	positive regulation of peptide secretion	S100A8	S100A8	Protein S100	0.015198	0.213309	14.5531
GO:0002793	positive regulation of peptide secretion	S100A9	S100A9	Calcium-binding protein A9	0.015198	0.213309	14.5531
GO:0050779	RNA destabilization	LOC100623625	LOC100623625	tristetraprolin-like	0.015198	0.213309	14.5531
GO:0050779	RNA destabilization	ZFP36	ZFP36	Uncharacterized protein	0.015198	0.213309	14.5531
GO:2001274	negative regulation of glucose import in response to insulin stimulus	PID1	PID1	phosphotyrosine interaction domain containing 1	0.015198	0.213309	14.5531
GO:2001274	negative regulation of glucose import in response to insulin stimulus	MZB1	MZB1	Uncharacterized protein	0.015198	0.213309	14.5531
GO:0071621	granulocyte chemotaxis	CCL3L1	CCL3L1	C-C motif chemokine	0.015198	0.213309	14.5531
GO:0071621	granulocyte chemotaxis	LOC100515857	LOC100515857	c-C motif chemokine 3-like	0.015198	0.213309	14.5531
GO:0010693	negative regulation of alkaline phosphatase activity	TNF	TNF	TNF-alpha	0.015198	0.213309	14.5531
GO:0010693	negative regulation of alkaline phosphatase activity	HPN	HPN	Uncharacterized protein	0.015198	0.213309	14.5531
GO:0034445	negative regulation of plasma lipoprotein particle oxidation	LOC100738788	LOC100738788	Uncharacterized protein	0.015198	0.213309	14.5531
GO:0034445	negative regulation of plasma lipoprotein particle oxidation	PON1	PON1	Paraoxonase 1	0.015198	0.213309	14.5531
GO:0030573	bile acid catabolic process	SULT2A1	SULT2A1	Sulfotransferase	0.015198	0.213309	14.5531
GO:0030573	bile acid catabolic process	AKR1D1	AKR1D1	aldo-keto reductase family 1, member D1	0.015198	0.213309	14.5531
GO:0030538	embryonic genitalia morphogenesis	LOC102161743	LOC102161743	transcription factor 7-like	0.015198	0.213309	14.5531
GO:0030538	embryonic genitalia morphogenesis	TCF7L2	TCF7L2	Transcription factor 7-like 2	0.015198	0.213309	14.5531
GO:0060912	cardiac cell fate specification	LOC100738497	LOC100738497	Uncharacterized protein	0.015198	0.213309	14.5531
GO:0060912	cardiac cell fate specification	LOC102159413	LOC102159413	teneurin-4-like	0.015198	0.213309	14.5531
GO:0071456	cellular response to hypoxia	VEGFA	VEGFA	Vascular endothelial growth factor A	0.0162414	0.226808	2.31002
GO:0071456	cellular response to hypoxia	EPAS1	EPAS1	Hypoxia-inducible factor 2 alpha	0.0162414	0.226808	2.31002
GO:0071456	cellular response to hypoxia	MT-III	MT-III	Metallothionein-3	0.0162414	0.226808	2.31002
GO:0071456	cellular response to hypoxia	SLC2A4	SLC2A4	Insulin-responsive glucose transporter	0.0162414	0.226808	2.31002
GO:0071456	cellular response to hypoxia	SFRP1	SFRP1	Uncharacterized protein	0.0162414	0.226808	2.31002
GO:0071456	cellular response to hypoxia	CLCA1	CLCA1	Calcium-activated chloride channel regulator 1	0.0162414	0.226808	2.31002
GO:0071456	cellular response to hypoxia	MYOCD	MYOCD	Myocardin	0.0162414	0.226808	2.31002
GO:0071456	cellular response to hypoxia	SLC9A1	SLC9A1	Sodium/hydrogen exchanger 1	0.0162414	0.226808	2.31002
GO:0071456	cellular response to hypoxia	LOC100155452	LOC100155452	ubiquitin-conjugating enzyme E2 D3-like	0.0162414	0.226808	2.31002
GO:0071456	cellular response to hypoxia	FABP1	FABP1	Liver fatty acid binding protein	0.0162414	0.226808	2.31002
GO:0044255	cellular lipid metabolic process	ACLY	ACLY	ATP citrate lyase	0.0163982	0.227853	2.0453
GO:0044255	cellular lipid metabolic process	LOC102165643	LOC102165643	methylmalonyl-CoA mutase, mitochondrial-like	0.0163982	0.227853	2.0453
GO:0044255	cellular lipid metabolic process	ANGPTL4	ANGPTL4	Angiopoietin-related protein 4	0.0163982	0.227853	2.0453
GO:0044255	cellular lipid metabolic process	APOA5	APOA5	Uncharacterized protein	0.0163982	0.227853	2.0453
GO:0044255	cellular lipid metabolic process	SULT2A1	SULT2A1	Sulfotransferase	0.0163982	0.227853	2.0453
GO:0044255	cellular lipid metabolic process	LOC102161205	LOC102161205	Uncharacterized protein	0.0163982	0.227853	2.0453
GO:0044255	cellular lipid metabolic process	LOC100155725	LOC100155725	D-beta-hydroxybutyrate dehydrogenase, mitochondrial-like	0.0163982	0.227853	2.0453
GO:0044255	cellular lipid metabolic process	SLC27A1	SLC27A1	Fatty acid transporter 1c	0.0163982	0.227853	2.0453
GO:0044255	cellular lipid metabolic process	PPARA	PPARA	Uncharacterized protein	0.0163982	0.227853	2.0453
GO:0044255	cellular lipid metabolic process	LPIN1	LPIN1	Lipin 1	0.0163982	0.227853	2.0453
GO:0044255	cellular lipid metabolic process	LPCAT1	LPCAT1	1-acylglycerol-3-phosphate O-acyltransferase 9 protein	0.0163982	0.227853	2.0453
GO:0044255	cellular lipid metabolic process	FABP1	FABP1	Liver fatty acid binding protein	0.0163982	0.227853	2.0453
GO:0044255	cellular lipid metabolic process	CYP1A1	CYP1A1	Cytochrome P450 1A1	0.0163982	0.227853	2.0453
GO:0006362	transcription elongation from RNA polymerase I promoter	LOC100737214	LOC100737214	DNA-directed RNA polymerases I, II, and III subunit RPABC2-like	0.0166047	0.228438	3.63828
GO:0006362	transcription elongation from RNA polymerase I promoter	ZNRD1	ZNRD1	DNA-directed RNA polymerase subunit	0.0166047	0.228438	3.63828
GO:0006362	transcription elongation from RNA polymerase I promoter	LOC100155727	LOC100155727	DNA-directed RNA polymerase I subunit RPA12-like	0.0166047	0.228438	3.63828
GO:0006362	transcription elongation from RNA polymerase I promoter	LOC100622197	LOC100622197	DNA-directed RNA polymerases I, II, and III subunit RPABC4-like	0.0166047	0.228438	3.63828
GO:0006362	transcription elongation from RNA polymerase I promoter	LOC100524934	LOC100524934	Uncharacterized protein	0.0166047	0.228438	3.63828
GO:0031667	response to nutrient levels	LCN2	LCN2	Lipocalin 2	0.0166047	0.228438	3.63828
GO:0031667	response to nutrient levels	COL1A1	COL1A1	Collagen alpha-1(I) chain	0.0166047	0.228438	3.63828
GO:0031667	response to nutrient levels	LOC100738788	LOC100738788	Uncharacterized protein	0.0166047	0.228438	3.63828
[truncated: 6,255 more rows]

## Sheet: Sheet3
Table S3. GO terms for CM versus IM. Sheet 3. List of up-regulated terms for CM versus IM.
[truncated: 1,566 more rows]

[truncated: 3 more sheets: Sheet4, Sheet5, Sheet6]
