# Supplementary material for: Testosterone Deficiency Induces Changes of the Transcriptomes of Visceral Adipose Tissue in Miniature Pigs Fed a High-Fat and High-Cholesterol Diet
Source: Int J Mol Sci. 2016 Dec 16;17(12):2125. doi: 10.3390/ijms17122125 (PMC5187925; doi:10.3390/ijms17122125)
Supplement: Supplementary file 1 [file ijms-17-02125-s001.zip › ijms-158040-Supplementary Materials/Table S4 GO terms for CMT versus CM.xlsx]

## Sheet: Sheet1
Table S4. GO terms for CMT versus CM. Sheet 1. List of GO terms for CMT versus CM.
GOID	GOTerm	DifGene	AllDifGene	GeneInGOID	AllGene	P-Value	FDR	Enrichment	(-log2P)
GO:0044281	small molecule metabolic process	104	733	1672	19181	1.14636e-05	0.00411257	1.62766	16.4126
GO:0055114	oxidation-reduction process	60	733	856	19181	3.1063e-05	0.00990565	1.83419	14.9744
GO:0045087	innate immune response	51	733	834	19181	0.00178592	0.092014	1.60019	9.12911
GO:0007596	blood coagulation	38	733	617	19181	0.00535249	0.161702	1.61163	7.54557
GO:0007155	cell adhesion	44	733	758	19181	0.00774061	0.178276	1.51898	7.01334
GO:0030049	muscle filament sliding	19	733	49	19181	4.0806e-12	1.17113e-08	10.1467	37.8344
GO:0055010	ventricular cardiac muscle tissue morphogenesis	9	733	24	19181	2.24474e-06	0.00236079	9.81293	18.765
GO:0030593	neutrophil chemotaxis	13	733	61	19181	3.14184e-06	0.00236079	5.57675	18.28
GO:0055072	iron ion homeostasis	12	733	52	19181	3.66003e-06	0.00236079	6.03872	18.0597
GO:0002576	platelet degranulation	18	733	120	19181	4.11288e-06	0.00236079	3.92517	17.8914
GO:0006954	inflammatory response	36	733	387	19181	5.42006e-06	0.00253067	2.43421	17.4933
GO:0006936	muscle contraction	18	733	124	19181	6.17237e-06	0.00253067	3.79855	17.3057
GO:0035914	skeletal muscle cell differentiation	10	733	47	19181	4.23659e-05	0.0114365	5.56762	14.5267
GO:0019439	aromatic compound catabolic process	5	733	7	19181	4.38332e-05	0.0114365	18.6913	14.4776
GO:0030449	regulation of complement activation	8	733	29	19181	5.17226e-05	0.0123703	7.2187	14.2388
GO:0002523	leukocyte migration involved in inflammatory response	6	733	14	19181	6.31295e-05	0.0129415	11.2148	13.9513
GO:0006957	complement activation, alternative pathway	6	733	14	19181	6.31295e-05	0.0129415	11.2148	13.9513
GO:0010942	positive regulation of cell death	9	733	42	19181	9.66125e-05	0.0184852	5.60739	13.3374
GO:0010951	negative regulation of endopeptidase activity	18	733	163	19181	0.000157002	0.0281623	2.8897	12.6369
GO:0002376	immune system process	34	733	432	19181	0.00019371	0.0327028	2.0595	12.3338
GO:0007519	skeletal muscle tissue development	11	733	72	19181	0.000247182	0.0384878	3.99786	11.9821
GO:0006941	striated muscle contraction	7	733	28	19181	0.000254797	0.0384878	6.54195	11.9384
GO:0071276	cellular response to cadmium ion	5	733	12	19181	0.00029312	0.0420628	10.9033	11.7362
GO:0015936	coenzyme A metabolic process	4	733	6	19181	0.000326255	0.0445881	17.4452	11.5817
GO:0008645	hexose transport	9	733	51	19181	0.000347452	0.0453267	4.61785	11.4909
GO:0030199	collagen fibril organization	9	733	52	19181	0.000394217	0.0491915	4.52904	11.3087
GO:0030574	collagen catabolic process	13	733	106	19181	0.000493481	0.0533894	3.20926	10.9847
GO:0006564	L-serine biosynthetic process	4	733	7	19181	0.000497612	0.0533894	14.953	10.9727
GO:0043462	regulation of ATPase activity	4	733	7	19181	0.000497612	0.0533894	14.953	10.9727
GO:0015758	glucose transport	11	733	79	19181	0.00050227	0.0533894	3.64362	10.9593
GO:0042742	defense response to bacterium	14	733	121	19181	0.000521383	0.0534418	3.02768	10.9054
GO:0030239	myofibril assembly	5	733	15	19181	0.000669204	0.0662281	8.7226	10.5453
GO:0048739	cardiac muscle fiber development	5	733	16	19181	0.000851581	0.0814679	8.17744	10.1976
GO:0046890	regulation of lipid biosynthetic process	3	733	3	19181	0.000924037	0.084524	26.1678	10.0798
GO:0006826	iron ion transport	6	733	26	19181	0.00100693	0.084524	6.03872	9.95582
GO:0045730	respiratory burst	4	733	9	19181	0.00101582	0.084524	11.6301	9.94315
GO:0030502	negative regulation of bone mineralization	5	733	17	19181	0.00106852	0.084524	7.69641	9.87017
GO:0030316	osteoclast differentiation	7	733	37	19181	0.00108461	0.084524	4.95067	9.8486
GO:0045214	sarcomere organization	7	733	37	19181	0.00108461	0.084524	4.95067	9.8486
GO:0019369	arachidonic acid metabolic process	10	733	74	19181	0.00108968	0.084524	3.53619	9.84188
GO:0006879	cellular iron ion homeostasis	11	733	88	19181	0.00112203	0.084743	3.27098	9.79967
GO:0010811	positive regulation of cell-substrate adhesion	9	733	62	19181	0.00121397	0.0872166	3.79855	9.68605
GO:0006958	complement activation, classical pathway	7	733	38	19181	0.00124359	0.0872166	4.82038	9.65127
GO:0030168	platelet activation	23	733	283	19181	0.00124595	0.0872166	2.12671	9.64854
GO:0043312	neutrophil degranulation	4	733	10	19181	0.0013805	0.0894917	10.4671	9.50059
GO:0000413	protein peptidyl-prolyl isomerization	8	733	51	19181	0.00143854	0.0894917	4.10475	9.44118
GO:0002793	positive regulation of peptide secretion	3	733	4	19181	0.00157245	0.0894917	19.6259	9.31277
GO:0017038	protein import	3	733	4	19181	0.00157245	0.0894917	19.6259	9.31277
GO:0006979	response to oxidative stress	15	733	153	19181	0.00157775	0.0894917	2.56547	9.30792
GO:0006120	mitochondrial electron transport, NADH to ubiquinone	8	733	52	19181	0.0016064	0.0894917	4.02582	9.28195
GO:0009405	pathogenesis	25	733	325	19181	0.00160646	0.0894917	2.01291	9.2819
GO:0008652	cellular amino acid biosynthetic process	7	733	40	19181	0.0016158	0.0894917	4.57937	9.27354
GO:0007597	blood coagulation, intrinsic pathway	5	733	19	19181	0.00162145	0.0894917	6.88626	9.2685
GO:0009607	response to biotic stimulus	5	733	19	19181	0.00162145	0.0894917	6.88626	9.2685
GO:0042730	fibrinolysis	5	733	19	19181	0.00162145	0.0894917	6.88626	9.2685
GO:0032868	response to insulin	10	733	79	19181	0.00169757	0.0919252	3.31238	9.20231
GO:0060048	cardiac muscle contraction	8	733	53	19181	0.00178937	0.092014	3.94986	9.12633
GO:0035456	response to interferon-beta	4	733	11	19181	0.00182746	0.092014	9.51556	9.09595
GO:0030913	paranodal junction assembly	4	733	11	19181	0.00182746	0.092014	9.51556	9.09595
GO:0035987	endodermal cell differentiation	6	733	30	19181	0.00190697	0.0927625	5.23356	9.03451
GO:0006956	complement activation	6	733	30	19181	0.00190697	0.0927625	5.23356	9.03451
GO:0006935	chemotaxis	15	733	158	19181	0.00210123	0.100509	2.48429	8.89455
GO:0071277	cellular response to calcium ion	8	733	55	19181	0.00220439	0.103715	3.80623	8.82541
GO:0001503	ossification	13	733	128	19181	0.00235156	0.104804	2.65767	8.73217
GO:0006882	cellular zinc ion homeostasis	4	733	12	19181	0.00236546	0.104804	8.7226	8.72366
GO:0032703	negative regulation of interleukin-2 production	4	733	12	19181	0.00236546	0.104804	8.7226	8.72366
GO:0035989	tendon development	3	733	5	19181	0.00244665	0.104804	15.7007	8.67498
GO:0070293	renal absorption	3	733	5	19181	0.00244665	0.104804	15.7007	8.67498
GO:0071395	cellular response to jasmonic acid stimulus	3	733	5	19181	0.00244665	0.104804	15.7007	8.67498
GO:0060326	cell chemotaxis	9	733	70	19181	0.00257445	0.108657	3.36443	8.60152
GO:0006953	acute-phase response	8	733	57	19181	0.00269133	0.111944	3.67267	8.53746
GO:0043536	positive regulation of blood vessel endothelial cell migration	5	733	22	19181	0.00280823	0.113908	5.94723	8.47612
GO:0006006	glucose metabolic process	14	733	147	19181	0.00281792	0.113908	2.49217	8.47115
GO:0042448	progesterone metabolic process	4	733	13	19181	0.00300311	0.116911	8.05163	8.37933
GO:0019430	removal of superoxide radicals	4	733	13	19181	0.00300311	0.116911	8.05163	8.37933
GO:0043086	negative regulation of catalytic activity	11	733	101	19181	0.00301443	0.116911	2.84996	8.3739
GO:0030198	extracellular matrix organization	29	733	421	19181	0.00333506	0.127622	1.80253	8.22807
GO:0009804	coumarin metabolic process	3	733	6	19181	0.00356913	0.131851	13.0839	8.13021
GO:2001300	lipoxin metabolic process	3	733	6	19181	0.00356913	0.131851	13.0839	8.13021
GO:0045780	positive regulation of bone resorption	4	733	14	19181	0.00374872	0.131851	7.47652	8.05939
GO:0050832	defense response to fungus	4	733	14	19181	0.00374872	0.131851	7.47652	8.05939
GO:0001895	retina homeostasis	6	733	35	19181	0.00376022	0.131851	4.48591	8.05497
GO:0009409	response to cold	6	733	35	19181	0.00376022	0.131851	4.48591	8.05497
GO:0034641	cellular nitrogen compound metabolic process	18	733	221	19181	0.00380783	0.131851	2.13131	8.03681
GO:0042574	retinal metabolic process	5	733	24	19181	0.00388514	0.131851	5.45163	8.00782
GO:0050850	positive regulation of calcium-mediated signaling	5	733	24	19181	0.00388514	0.131851	5.45163	8.00782
GO:0001523	retinoid metabolic process	9	733	75	19181	0.00390499	0.131851	3.14014	8.00047
GO:0006730	one-carbon metabolic process	6	733	36	19181	0.00425116	0.14187	4.3613	7.87793
GO:0009083	branched-chain amino acid catabolic process	5	733	25	19181	0.00452156	0.147018	5.23356	7.78896
GO:0006898	receptor-mediated endocytosis	16	733	190	19181	0.00454952	0.147018	2.2036	7.78007
GO:0035455	response to interferon-alpha	4	733	15	19181	0.00461033	0.147018	6.97808	7.76091
GO:2000353	positive regulation of endothelial cell apoptotic process	4	733	15	19181	0.00461033	0.147018	6.97808	7.76091
GO:0007077	mitotic nuclear envelope disassembly	7	733	50	19181	0.00492659	0.151406	3.66349	7.66519
GO:0034755	iron ion transmembrane transport	3	733	7	19181	0.00495893	0.151406	11.2148	7.65575
GO:0006552	leucine catabolic process	3	733	7	19181	0.00495893	0.151406	11.2148	7.65575
GO:0006563	L-serine metabolic process	3	733	7	19181	0.00495893	0.151406	11.2148	7.65575
GO:0009615	response to virus	15	733	177	19181	0.00556188	0.165561	2.21761	7.49021
GO:0071371	cellular response to gonadotropin stimulus	4	733	16	19181	0.00559561	0.165561	6.54195	7.48149
GO:0007229	integrin-mediated signaling pathway	13	733	144	19181	0.00586019	0.17162	2.36237	7.41484
GO:0006094	gluconeogenesis	7	733	52	19181	0.00596327	0.172501	3.52259	7.38968
GO:0007512	adult heart development	5	733	27	19181	0.0060105	0.172501	4.84589	7.3783
GO:0042632	cholesterol homeostasis	8	733	67	19181	0.00649898	0.176725	3.12451	7.26557
GO:0006942	regulation of striated muscle contraction	3	733	8	19181	0.00663193	0.176725	9.81293	7.23636
GO:0044598	doxorubicin metabolic process	3	733	8	19181	0.00663193	0.176725	9.81293	7.23636
GO:0044597	daunorubicin metabolic process	3	733	8	19181	0.00663193	0.176725	9.81293	7.23636
GO:0090331	negative regulation of platelet aggregation	3	733	8	19181	0.00663193	0.176725	9.81293	7.23636
GO:0038033	positive regulation of endothelial cell chemotaxis by VEGF-activated vascular endothelial growth factor receptor signaling pathway	3	733	8	19181	0.00663193	0.176725	9.81293	7.23636
GO:0001525	angiogenesis	21	733	290	19181	0.00663645	0.176725	1.89491	7.23537
GO:0045071	negative regulation of viral genome replication	6	733	40	19181	0.00669582	0.176725	3.92517	7.22252
GO:0051893	regulation of focal adhesion assembly	4	733	17	19181	0.00671186	0.176725	6.15713	7.21907
GO:0007584	response to nutrient	10	733	98	19181	0.00686958	0.178276	2.67018	7.18556
GO:0006909	phagocytosis	7	733	54	19181	0.00715436	0.178276	3.39212	7.12696
GO:0034605	cellular response to heat	9	733	84	19181	0.00759187	0.178276	2.80369	7.04133
GO:0018916	nitrobenzene metabolic process	2	733	2	19181	0.00776464	0.178276	26.1678	7.00887
GO:0030865	cortical cytoskeleton organization	2	733	2	19181	0.00776464	0.178276	26.1678	7.00887
GO:1902998	positive regulation of neurofibrillary tangle assembly	2	733	2	19181	0.00776464	0.178276	26.1678	7.00887
GO:0046434	organophosphate catabolic process	2	733	2	19181	0.00776464	0.178276	26.1678	7.00887
GO:0032602	chemokine production	2	733	2	19181	0.00776464	0.178276	26.1678	7.00887
GO:1900221	regulation of beta-amyloid clearance	2	733	2	19181	0.00776464	0.178276	26.1678	7.00887
GO:0070488	neutrophil aggregation	2	733	2	19181	0.00776464	0.178276	26.1678	7.00887
GO:0007522	visceral muscle development	2	733	2	19181	0.00776464	0.178276	26.1678	7.00887
GO:0061000	negative regulation of dendritic spine development	2	733	2	19181	0.00776464	0.178276	26.1678	7.00887
GO:0001909	leukocyte mediated cytotoxicity	2	733	2	19181	0.00776464	0.178276	26.1678	7.00887
GO:0003331	positive regulation of extracellular matrix constituent secretion	2	733	2	19181	0.00776464	0.178276	26.1678	7.00887
GO:0051659	maintenance of mitochondrion location	2	733	2	19181	0.00776464	0.178276	26.1678	7.00887
GO:0006629	lipid metabolic process	34	733	552	19181	0.00791725	0.180017	1.61179	6.98078
GO:0002042	cell migration involved in sprouting angiogenesis	4	733	18	19181	0.00796593	0.180017	5.81507	6.97194
GO:0050728	negative regulation of inflammatory response	9	733	85	19181	0.00812528	0.182184	2.77071	6.94337
GO:0005975	carbohydrate metabolic process	31	733	493	19181	0.00828482	0.183931	1.64544	6.91531
GO:0016311	dephosphorylation	20	733	278	19181	0.00840638	0.183931	1.88258	6.8943
GO:0051099	positive regulation of binding	3	733	9	19181	0.00860107	0.183931	8.7226	6.86127
GO:0050665	hydrogen peroxide biosynthetic process	3	733	9	19181	0.00860107	0.183931	8.7226	6.86127
GO:0009635	response to herbicide	3	733	9	19181	0.00860107	0.183931	8.7226	6.86127
GO:0045588	positive regulation of gamma-delta T cell differentiation	3	733	9	19181	0.00860107	0.183931	8.7226	6.86127
GO:0007603	phototransduction, visible light	11	733	118	19181	0.00865182	0.183931	2.43937	6.85278
GO:0010466	negative regulation of peptidase activity	12	733	135	19181	0.00878732	0.184085	2.32603	6.83036
GO:0007517	muscle organ development	12	733	135	19181	0.00878732	0.184085	2.32603	6.83036
GO:0051897	positive regulation of protein kinase B signaling	10	733	103	19181	0.00933631	0.189264	2.54056	6.74293
GO:0002026	regulation of the force of heart contraction	4	733	19	19181	0.00936427	0.189264	5.50901	6.73862
GO:0003009	skeletal muscle contraction	4	733	19	19181	0.00936427	0.189264	5.50901	6.73862
GO:0007274	neuromuscular synaptic transmission	4	733	19	19181	0.00936427	0.189264	5.50901	6.73862
GO:0006768	biotin metabolic process	4	733	19	19181	0.00936427	0.189264	5.50901	6.73862
GO:0010043	response to zinc ion	5	733	31	19181	0.00996125	0.198533	4.22061	6.64946
GO:0006691	leukotriene metabolic process	5	733	31	19181	0.00996125	0.198533	4.22061	6.64946
GO:0022617	extracellular matrix disassembly	13	733	156	19181	0.0105612	0.205862	2.18065	6.56509
GO:0046483	heterocycle metabolic process	3	733	10	19181	0.0108767	0.205862	7.85034	6.52262
GO:2001028	positive regulation of endothelial cell chemotaxis	3	733	10	19181	0.0108767	0.205862	7.85034	6.52262
GO:0007044	cell-substrate junction assembly	3	733	10	19181	0.0108767	0.205862	7.85034	6.52262
GO:0030262	apoptotic nuclear changes	3	733	10	19181	0.0108767	0.205862	7.85034	6.52262
GO:0051354	negative regulation of oxidoreductase activity	3	733	10	19181	0.0108767	0.205862	7.85034	6.52262
GO:0043691	reverse cholesterol transport	4	733	20	19181	0.0109128	0.205862	5.23356	6.51783
GO:0030949	positive regulation of vascular endothelial growth factor receptor signaling pathway	4	733	20	19181	0.0109128	0.205862	5.23356	6.51783
GO:0034341	response to interferon-gamma	5	733	32	19181	0.0111731	0.205862	4.08872	6.48382
GO:0006955	immune response	25	733	385	19181	0.0114437	0.205862	1.69921	6.4493
GO:0010628	positive regulation of gene expression	19	733	269	19181	0.0117989	0.205862	1.84828	6.40521
GO:0022904	respiratory electron transport chain	11	733	124	19181	0.0119202	0.205862	2.32134	6.39045
GO:0002931	response to ischemia	5	733	33	19181	0.0124816	0.205862	3.96482	6.32406
GO:0070328	triglyceride homeostasis	4	733	21	19181	0.0126171	0.205862	4.98434	6.30847
GO:0042744	hydrogen peroxide catabolic process	4	733	21	19181	0.0126171	0.205862	4.98434	6.30847
GO:0019371	cyclooxygenase pathway	4	733	21	19181	0.0126171	0.205862	4.98434	6.30847
GO:0060420	regulation of heart growth	2	733	3	19181	0.0126243	0.205862	17.4452	6.30765
GO:0072166	posterior mesonephric tubule development	2	733	3	19181	0.0126243	0.205862	17.4452	6.30765
GO:0043217	myelin maintenance	2	733	3	19181	0.0126243	0.205862	17.4452	6.30765
GO:2000563	positive regulation of CD4-positive, alpha-beta T cell proliferation	2	733	3	19181	0.0126243	0.205862	17.4452	6.30765
GO:0034694	response to prostaglandin	2	733	3	19181	0.0126243	0.205862	17.4452	6.30765
GO:2000224	regulation of testosterone biosynthetic process	2	733	3	19181	0.0126243	0.205862	17.4452	6.30765
GO:0090272	negative regulation of fibroblast growth factor production	2	733	3	19181	0.0126243	0.205862	17.4452	6.30765
GO:0010748	negative regulation of plasma membrane long-chain fatty acid transport	2	733	3	19181	0.0126243	0.205862	17.4452	6.30765
GO:1900053	negative regulation of retinoic acid biosynthetic process	2	733	3	19181	0.0126243	0.205862	17.4452	6.30765
GO:0072014	proximal tubule development	2	733	3	19181	0.0126243	0.205862	17.4452	6.30765
GO:0046395	carboxylic acid catabolic process	2	733	3	19181	0.0126243	0.205862	17.4452	6.30765
GO:0071384	cellular response to corticosteroid stimulus	2	733	3	19181	0.0126243	0.205862	17.4452	6.30765
GO:0006227	dUDP biosynthetic process	2	733	3	19181	0.0126243	0.205862	17.4452	6.30765
GO:0001869	negative regulation of complement activation, lectin pathway	2	733	3	19181	0.0126243	0.205862	17.4452	6.30765
GO:0016488	farnesol catabolic process	2	733	3	19181	0.0126243	0.205862	17.4452	6.30765
GO:0009414	response to water deprivation	2	733	3	19181	0.0126243	0.205862	17.4452	6.30765
GO:0007599	hemostasis	7	733	61	19181	0.0127248	0.206329	3.00286	6.29621
GO:0008206	bile acid metabolic process	6	733	47	19181	0.0131912	0.210048	3.34057	6.24428
GO:0030854	positive regulation of granulocyte differentiation	3	733	11	19181	0.0134665	0.210048	7.13667	6.21448
GO:0046470	phosphatidylcholine metabolic process	3	733	11	19181	0.0134665	0.210048	7.13667	6.21448
GO:0050798	activated T cell proliferation	3	733	11	19181	0.0134665	0.210048	7.13667	6.21448
GO:0010867	positive regulation of triglyceride biosynthetic process	3	733	11	19181	0.0134665	0.210048	7.13667	6.21448
GO:0051918	negative regulation of fibrinolysis	3	733	11	19181	0.0134665	0.210048	7.13667	6.21448
GO:0010761	fibroblast migration	3	733	11	19181	0.0134665	0.210048	7.13667	6.21448
GO:0046597	negative regulation of viral entry into host cell	4	733	22	19181	0.0144821	0.221083	4.75778	6.10958
GO:0034614	cellular response to reactive oxygen species	4	733	22	19181	0.0144821	0.221083	4.75778	6.10958
GO:0042776	mitochondrial ATP synthesis coupled proton transport	4	733	22	19181	0.0144821	0.221083	4.75778	6.10958
GO:0006693	prostaglandin metabolic process	4	733	22	19181	0.0144821	0.221083	4.75778	6.10958
GO:0015701	bicarbonate transport	5	733	35	19181	0.0154008	0.231415	3.73826	6.02085
GO:0001654	eye development	5	733	35	19181	0.0154008	0.231415	3.73826	6.02085
GO:0017144	drug metabolic process	5	733	35	19181	0.0154008	0.231415	3.73826	6.02085
GO:0007568	aging	12	733	148	19181	0.0163399	0.238578	2.12171	5.93546
GO:0002544	chronic inflammatory response	3	733	12	19181	0.0163763	0.238578	6.54195	5.93225
GO:0043268	positive regulation of potassium ion transport	3	733	12	19181	0.0163763	0.238578	6.54195	5.93225
GO:0017187	peptidyl-glutamic acid carboxylation	3	733	12	19181	0.0163763	0.238578	6.54195	5.93225
GO:0030195	negative regulation of blood coagulation	3	733	12	19181	0.0163763	0.238578	6.54195	5.93225
GO:0006707	cholesterol catabolic process	3	733	12	19181	0.0163763	0.238578	6.54195	5.93225
GO:0005978	glycogen biosynthetic process	5	733	36	19181	0.0170175	0.241218	3.63442	5.87683
GO:0071320	cellular response to cAMP	7	733	65	19181	0.0170359	0.241218	2.81807	5.87528
GO:0060415	muscle tissue morphogenesis	2	733	4	19181	0.0184744	0.241218	13.0839	5.75833
GO:0010897	negative regulation of triglyceride catabolic process	2	733	4	19181	0.0184744	0.241218	13.0839	5.75833
GO:0002118	aggressive behavior	2	733	4	19181	0.0184744	0.241218	13.0839	5.75833
GO:0035166	post-embryonic hemopoiesis	2	733	4	19181	0.0184744	0.241218	13.0839	5.75833
GO:2000553	positive regulation of T-helper 2 cell cytokine production	2	733	4	19181	0.0184744	0.241218	13.0839	5.75833
GO:0044320	cellular response to leptin stimulus	2	733	4	19181	0.0184744	0.241218	13.0839	5.75833
GO:0032119	sequestering of zinc ion	2	733	4	19181	0.0184744	0.241218	13.0839	5.75833
GO:0048680	positive regulation of axon regeneration	2	733	4	19181	0.0184744	0.241218	13.0839	5.75833
GO:0006538	glutamate catabolic process	2	733	4	19181	0.0184744	0.241218	13.0839	5.75833
GO:0006542	glutamine biosynthetic process	2	733	4	19181	0.0184744	0.241218	13.0839	5.75833
GO:1901492	positive regulation of lymphangiogenesis	2	733	4	19181	0.0184744	0.241218	13.0839	5.75833
GO:0060345	spleen trabecula formation	2	733	4	19181	0.0184744	0.241218	13.0839	5.75833
GO:0048385	regulation of retinoic acid receptor signaling pathway	2	733	4	19181	0.0184744	0.241218	13.0839	5.75833
GO:0044259	multicellular organismal macromolecule metabolic process	2	733	4	19181	0.0184744	0.241218	13.0839	5.75833
GO:0014005	microglia development	2	733	4	19181	0.0184744	0.241218	13.0839	5.75833
GO:0036444	calcium ion transmembrane import into mitochondrion	2	733	4	19181	0.0184744	0.241218	13.0839	5.75833
GO:0019264	glycine biosynthetic process from serine	2	733	4	19181	0.0184744	0.241218	13.0839	5.75833
GO:0034445	negative regulation of plasma lipoprotein particle oxidation	2	733	4	19181	0.0184744	0.241218	13.0839	5.75833
GO:1902617	response to fluoride	2	733	4	19181	0.0184744	0.241218	13.0839	5.75833
GO:0001649	osteoblast differentiation	11	733	133	19181	0.0184795	0.241218	2.16425	5.75793
GO:0006937	regulation of muscle contraction	4	733	24	19181	0.0187118	0.241218	4.3613	5.7399
GO:0019835	cytolysis	4	733	24	19181	0.0187118	0.241218	4.3613	5.7399
GO:0050918	positive chemotaxis	5	733	37	19181	0.0187427	0.241218	3.53619	5.73753
GO:0010827	regulation of glucose transport	5	733	37	19181	0.0187427	0.241218	3.53619	5.73753
GO:0001501	skeletal system development	14	733	188	19181	0.0189026	0.24219	1.94867	5.72527
GO:0071363	cellular response to growth factor stimulus	7	733	67	19181	0.0195376	0.247927	2.73395	5.6776
GO:1903146	regulation of mitochondrion degradation	3	733	13	19181	0.0196095	0.247927	6.03872	5.6723
GO:0019372	lipoxygenase pathway	3	733	13	19181	0.0196095	0.247927	6.03872	5.6723
GO:2000379	positive regulation of reactive oxygen species metabolic process	5	733	38	19181	0.0205789	0.25791	3.44313	5.60269
GO:0048514	blood vessel morphogenesis	5	733	38	19181	0.0205789	0.25791	3.44313	5.60269
GO:0001502	cartilage condensation	4	733	25	19181	0.0210841	0.261954	4.18685	5.5677
GO:0035924	cellular response to vascular endothelial growth factor stimulus	4	733	25	19181	0.0210841	0.261954	4.18685	5.5677
GO:0043085	positive regulation of catalytic activity	8	733	85	19181	0.0219751	0.271847	2.46285	5.50799
GO:0033700	phospholipid efflux	3	733	14	19181	0.0231681	0.284155	5.60739	5.43172
GO:0050673	epithelial cell proliferation	3	733	14	19181	0.0231681	0.284155	5.60739	5.43172
GO:0006805	xenobiotic metabolic process	13	733	176	19181	0.0243121	0.286265	1.93285	5.36218
GO:0031667	response to nutrient levels	5	733	40	19181	0.0245935	0.286265	3.27098	5.34558
GO:0048639	positive regulation of developmental growth	2	733	5	19181	0.0252352	0.286265	10.4671	5.30842
GO:0031077	post-embryonic camera-type eye development	2	733	5	19181	0.0252352	0.286265	10.4671	5.30842
GO:0010873	positive regulation of cholesterol esterification	2	733	5	19181	0.0252352	0.286265	10.4671	5.30842
GO:0035196	production of miRNAs involved in gene silencing by miRNA	2	733	5	19181	0.0252352	0.286265	10.4671	5.30842
GO:0032914	positive regulation of transforming growth factor beta1 production	2	733	5	19181	0.0252352	0.286265	10.4671	5.30842
GO:0030300	regulation of intestinal cholesterol absorption	2	733	5	19181	0.0252352	0.286265	10.4671	5.30842
GO:0006545	glycine biosynthetic process	2	733	5	19181	0.0252352	0.286265	10.4671	5.30842
GO:0032489	regulation of Cdc42 protein signal transduction	2	733	5	19181	0.0252352	0.286265	10.4671	5.30842
GO:0060754	positive regulation of mast cell chemotaxis	2	733	5	19181	0.0252352	0.286265	10.4671	5.30842
GO:0015853	adenine transport	2	733	5	19181	0.0252352	0.286265	10.4671	5.30842
GO:0042178	xenobiotic catabolic process	2	733	5	19181	0.0252352	0.286265	10.4671	5.30842
GO:0009605	response to external stimulus	2	733	5	19181	0.0252352	0.286265	10.4671	5.30842
GO:0072318	clathrin coat disassembly	2	733	5	19181	0.0252352	0.286265	10.4671	5.30842
GO:1900086	positive regulation of peptidyl-tyrosine autophosphorylation	2	733	5	19181	0.0252352	0.286265	10.4671	5.30842
GO:0010866	regulation of triglyceride biosynthetic process	2	733	5	19181	0.0252352	0.286265	10.4671	5.30842
GO:0009056	catabolic process	2	733	5	19181	0.0252352	0.286265	10.4671	5.30842
GO:0010757	negative regulation of plasminogen activation	2	733	5	19181	0.0252352	0.286265	10.4671	5.30842
GO:0008637	apoptotic mitochondrial changes	4	733	27	19181	0.0263587	0.297832	3.87671	5.24558
GO:0006107	oxaloacetate metabolic process	3	733	15	19181	0.0270519	0.300716	5.23356	5.20812
GO:0051131	chaperone-mediated protein complex assembly	3	733	15	19181	0.0270519	0.300716	5.23356	5.20812
GO:0006544	glycine metabolic process	3	733	15	19181	0.0270519	0.300716	5.23356	5.20812
GO:0043537	negative regulation of blood vessel endothelial cell migration	3	733	15	19181	0.0270519	0.300716	5.23356	5.20812
GO:0060337	type I interferon signaling pathway	9	733	106	19181	0.0271378	0.300716	2.22179	5.20355
GO:0006874	cellular calcium ion homeostasis	10	733	124	19181	0.0275226	0.303807	2.11031	5.18324
GO:0009267	cellular response to starvation	6	733	57	19181	0.0286522	0.314922	2.75451	5.12521
GO:0050731	positive regulation of peptidyl-tyrosine phosphorylation	8	733	90	19181	0.0289464	0.314922	2.32603	5.11047
GO:0035115	embryonic forelimb morphogenesis	5	733	42	19181	0.0290782	0.314922	3.11521	5.10392
GO:0042157	lipoprotein metabolic process	5	733	42	19181	0.0290782	0.314922	3.11521	5.10392
GO:0051258	protein polymerization	5	733	42	19181	0.0290782	0.314922	3.11521	5.10392
GO:0051493	regulation of cytoskeleton organization	4	733	28	19181	0.0292655	0.31576	3.73826	5.09465
GO:0009636	response to toxic substance	9	733	108	19181	0.0298801	0.321183	2.18065	5.06467
GO:0048260	positive regulation of receptor-mediated endocytosis	3	733	16	19181	0.0312597	0.326042	4.90646	4.99955
GO:0032870	cellular response to hormone stimulus	7	733	75	19181	0.0320955	0.326042	2.44233	4.96149
GO:0032967	positive regulation of collagen biosynthetic process	4	733	29	19181	0.0323545	0.326042	3.60935	4.94989
GO:0002690	positive regulation of leukocyte chemotaxis	4	733	29	19181	0.0323545	0.326042	3.60935	4.94989
GO:0045638	negative regulation of myeloid cell differentiation	4	733	29	19181	0.0323545	0.326042	3.60935	4.94989
GO:0006869	lipid transport	10	733	128	19181	0.0327548	0.326042	2.04436	4.93215
GO:0033210	leptin-mediated signaling pathway	2	733	6	19181	0.0328314	0.326042	8.7226	4.92878
GO:0031340	positive regulation of vesicle fusion	2	733	6	19181	0.0328314	0.326042	8.7226	4.92878
GO:0033687	osteoblast proliferation	2	733	6	19181	0.0328314	0.326042	8.7226	4.92878
GO:0006101	citrate metabolic process	2	733	6	19181	0.0328314	0.326042	8.7226	4.92878
GO:2000503	positive regulation of natural killer cell chemotaxis	2	733	6	19181	0.0328314	0.326042	8.7226	4.92878
GO:1901727	positive regulation of histone deacetylase activity	2	733	6	19181	0.0328314	0.326042	8.7226	4.92878
GO:0034382	chylomicron remnant clearance	2	733	6	19181	0.0328314	0.326042	8.7226	4.92878
GO:0034395	regulation of transcription from RNA polymerase II promoter in response to iron	2	733	6	19181	0.0328314	0.326042	8.7226	4.92878
GO:0048743	positive regulation of skeletal muscle fiber development	2	733	6	19181	0.0328314	0.326042	8.7226	4.92878
GO:0072207	metanephric epithelium development	2	733	6	19181	0.0328314	0.326042	8.7226	4.92878
GO:0003181	atrioventricular valve morphogenesis	2	733	6	19181	0.0328314	0.326042	8.7226	4.92878
GO:0032411	positive regulation of transporter activity	2	733	6	19181	0.0328314	0.326042	8.7226	4.92878
GO:0045123	cellular extravasation	2	733	6	19181	0.0328314	0.326042	8.7226	4.92878
GO:0019318	hexose metabolic process	2	733	6	19181	0.0328314	0.326042	8.7226	4.92878
GO:0010803	regulation of tumor necrosis factor-mediated signaling pathway	2	733	6	19181	0.0328314	0.326042	8.7226	4.92878
GO:0060137	maternal process involved in parturition	2	733	6	19181	0.0328314	0.326042	8.7226	4.92878
GO:0006457	protein folding	14	733	205	19181	0.0343307	0.338743	1.78707	4.86436
GO:0045471	response to ethanol	9	733	111	19181	0.0343464	0.338743	2.12171	4.8637
GO:0071345	cellular response to cytokine stimulus	4	733	30	19181	0.0356266	0.350165	3.48904	4.8109
GO:0071300	cellular response to retinoic acid	7	733	78	19181	0.0379365	0.371596	2.34839	4.72027
GO:0045860	positive regulation of protein kinase activity	7	733	79	19181	0.0400281	0.376184	2.31867	4.64284
GO:0050995	negative regulation of lipid catabolic process	3	733	18	19181	0.0406348	0.376184	4.3613	4.62114
GO:0070498	interleukin-1-mediated signaling pathway	3	733	18	19181	0.0406348	0.376184	4.3613	4.62114
GO:0045723	positive regulation of fatty acid biosynthetic process	2	733	7	19181	0.041192	0.376184	7.47652	4.60149
GO:0043550	regulation of lipid kinase activity	2	733	7	19181	0.041192	0.376184	7.47652	4.60149
GO:0010890	positive regulation of sequestering of triglyceride	2	733	7	19181	0.041192	0.376184	7.47652	4.60149
GO:0019530	taurine metabolic process	2	733	7	19181	0.041192	0.376184	7.47652	4.60149
GO:0002175	protein localization to paranode region of axon	2	733	7	19181	0.041192	0.376184	7.47652	4.60149
GO:0006531	aspartate metabolic process	2	733	7	19181	0.041192	0.376184	7.47652	4.60149
GO:0006573	valine metabolic process	2	733	7	19181	0.041192	0.376184	7.47652	4.60149
GO:1901018	positive regulation of potassium ion transmembrane transporter activity	2	733	7	19181	0.041192	0.376184	7.47652	4.60149
GO:1903214	regulation of protein targeting to mitochondrion	2	733	7	19181	0.041192	0.376184	7.47652	4.60149
GO:0045916	negative regulation of complement activation	2	733	7	19181	0.041192	0.376184	7.47652	4.60149
GO:0010717	regulation of epithelial to mesenchymal transition	2	733	7	19181	0.041192	0.376184	7.47652	4.60149
GO:0038084	vascular endothelial growth factor signaling pathway	2	733	7	19181	0.041192	0.376184	7.47652	4.60149
GO:0006685	sphingomyelin catabolic process	2	733	7	19181	0.041192	0.376184	7.47652	4.60149
GO:0071205	protein localization to juxtaparanode region of axon	2	733	7	19181	0.041192	0.376184	7.47652	4.60149
GO:0061370	testosterone biosynthetic process	2	733	7	19181	0.041192	0.376184	7.47652	4.60149
GO:0071294	cellular response to zinc ion	2	733	7	19181	0.041192	0.376184	7.47652	4.60149
GO:0070934	CRD-mediated mRNA stabilization	2	733	7	19181	0.041192	0.376184	7.47652	4.60149
GO:0051973	positive regulation of telomerase activity	2	733	7	19181	0.041192	0.376184	7.47652	4.60149
GO:0042542	response to hydrogen peroxide	6	733	63	19181	0.042052	0.376184	2.49217	4.57168
GO:0009612	response to mechanical stimulus	7	733	80	19181	0.0421934	0.376184	2.28968	4.56684
GO:0006096	glycolytic process	5	733	47	19181	0.0424289	0.376184	2.78381	4.55881
GO:0010595	positive regulation of endothelial cell migration	5	733	47	19181	0.0424289	0.376184	2.78381	4.55881
GO:0005977	glycogen metabolic process	5	733	47	19181	0.0424289	0.376184	2.78381	4.55881
GO:0048545	response to steroid hormone	5	733	47	19181	0.0424289	0.376184	2.78381	4.55881
GO:0042130	negative regulation of T cell proliferation	4	733	32	19181	0.0427227	0.376184	3.27098	4.54885
GO:0007276	gamete generation	4	733	32	19181	0.0427227	0.376184	3.27098	4.54885
GO:0006631	fatty acid metabolic process	12	733	173	19181	0.0431798	0.376184	1.81511	4.5335
GO:0051781	positive regulation of cell division	6	733	64	19181	0.0446099	0.376184	2.45323	4.48649
GO:0044237	cellular metabolic process	12	733	174	19181	0.0446626	0.376184	1.80468	4.48479
GO:0010038	response to metal ion	3	733	19	19181	0.0457931	0.376184	4.13176	4.44873
GO:0050715	positive regulation of cytokine secretion	4	733	33	19181	0.0465469	0.376184	3.17185	4.42517
GO:0045444	fat cell differentiation	6	733	65	19181	0.0472624	0.376184	2.41549	4.40316
GO:0000302	response to reactive oxygen species	5	733	49	19181	0.0486468	0.376184	2.67018	4.36151
GO:0031100	organ regeneration	6	733	66	19181	0.0500103	0.376184	2.37889	4.32163
GO:0035995	detection of muscle stretch	2	733	8	19181	0.0502503	0.376184	6.54195	4.31472
GO:0001504	neurotransmitter uptake	2	733	8	19181	0.0502503	0.376184	6.54195	4.31472
GO:1902004	positive regulation of beta-amyloid formation	2	733	8	19181	0.0502503	0.376184	6.54195	4.31472
GO:0034372	very-low-density lipoprotein particle remodeling	2	733	8	19181	0.0502503	0.376184	6.54195	4.31472
GO:1902430	negative regulation of beta-amyloid formation	2	733	8	19181	0.0502503	0.376184	6.54195	4.31472
GO:0006526	arginine biosynthetic process	2	733	8	19181	0.0502503	0.376184	6.54195	4.31472
GO:0006574	valine catabolic process	2	733	8	19181	0.0502503	0.376184	6.54195	4.31472
GO:0033132	negative regulation of glucokinase activity	2	733	8	19181	0.0502503	0.376184	6.54195	4.31472
GO:0090266	regulation of mitotic cell cycle spindle assembly checkpoint	2	733	8	19181	0.0502503	0.376184	6.54195	4.31472
GO:0010518	positive regulation of phospholipase activity	2	733	8	19181	0.0502503	0.376184	6.54195	4.31472
GO:0060706	cell differentiation involved in embryonic placenta development	2	733	8	19181	0.0502503	0.376184	6.54195	4.31472
GO:0090051	negative regulation of cell migration involved in sprouting angiogenesis	2	733	8	19181	0.0502503	0.376184	6.54195	4.31472
GO:0071799	cellular response to prostaglandin D stimulus	2	733	8	19181	0.0502503	0.376184	6.54195	4.31472
GO:0071379	cellular response to prostaglandin stimulus	2	733	8	19181	0.0502503	0.376184	6.54195	4.31472
GO:0045766	positive regulation of angiogenesis	9	733	120	19181	0.0504326	0.376184	1.96259	4.3095
GO:0032570	response to progesterone	4	733	34	19181	0.0505546	0.376184	3.07857	4.30601
GO:0030901	midbrain development	4	733	34	19181	0.0505546	0.376184	3.07857	4.30601
GO:0000038	very long-chain fatty acid metabolic process	3	733	20	19181	0.0512574	0.376184	3.92517	4.2861
GO:0050910	detection of mechanical stimulus involved in sensory perception of sound	3	733	20	19181	0.0512574	0.376184	3.92517	4.2861
GO:0042026	protein refolding	3	733	20	19181	0.0512574	0.376184	3.92517	4.2861
GO:0048741	skeletal muscle fiber development	3	733	20	19181	0.0512574	0.376184	3.92517	4.2861
GO:0044262	cellular carbohydrate metabolic process	3	733	20	19181	0.0512574	0.376184	3.92517	4.2861
GO:0010524	positive regulation of calcium ion transport into cytosol	3	733	20	19181	0.0512574	0.376184	3.92517	4.2861
GO:0006508	proteolysis	39	733	762	19181	0.0541706	0.376184	1.3393	4.20635
GO:0006112	energy reserve metabolic process	9	733	122	19181	0.0545797	0.376184	1.93041	4.19549
GO:0048662	negative regulation of smooth muscle cell proliferation	4	733	35	19181	0.0547449	0.376184	2.99061	4.19113
GO:0050679	positive regulation of epithelial cell proliferation	6	733	68	19181	0.0557936	0.376184	2.30892	4.16376
GO:0045669	positive regulation of osteoblast differentiation	7	733	86	19181	0.0567624	0.376184	2.12994	4.13892
GO:0002548	monocyte chemotaxis	3	733	21	19181	0.0570209	0.376184	3.73826	4.13237
GO:0010875	positive regulation of cholesterol efflux	3	733	21	19181	0.0570209	0.376184	3.73826	4.13237
GO:0006801	superoxide metabolic process	3	733	21	19181	0.0570209	0.376184	3.73826	4.13237
GO:0006778	porphyrin-containing compound metabolic process	3	733	21	19181	0.0570209	0.376184	3.73826	4.13237
GO:0050729	positive regulation of inflammatory response	5	733	52	19181	0.0589258	0.376184	2.51613	4.08496
GO:0008016	regulation of heart contraction	4	733	36	19181	0.0591164	0.376184	2.90753	4.0803
GO:0007565	female pregnancy	7	733	87	19181	0.0594577	0.376184	2.10546	4.07199
GO:0035590	purinergic nucleotide receptor signaling pathway	2	733	9	19181	0.0599433	0.376184	5.81507	4.06026
GO:0009308	amine metabolic process	2	733	9	19181	0.0599433	0.376184	5.81507	4.06026
GO:0030823	regulation of cGMP metabolic process	2	733	9	19181	0.0599433	0.376184	5.81507	4.06026
GO:0097113	alpha-amino-3-hydroxy-5-methyl-4-isoxazole propionate selective glutamate receptor clustering	2	733	9	19181	0.0599433	0.376184	5.81507	4.06026
GO:0006475	internal protein amino acid acetylation	2	733	9	19181	0.0599433	0.376184	5.81507	4.06026
GO:0071499	cellular response to laminar fluid shear stress	2	733	9	19181	0.0599433	0.376184	5.81507	4.06026
GO:0048247	lymphocyte chemotaxis	2	733	9	19181	0.0599433	0.376184	5.81507	4.06026
GO:0070327	thyroid hormone transport	2	733	9	19181	0.0599433	0.376184	5.81507	4.06026
GO:0034380	high-density lipoprotein particle assembly	2	733	9	19181	0.0599433	0.376184	5.81507	4.06026
GO:0045839	negative regulation of mitosis	2	733	9	19181	0.0599433	0.376184	5.81507	4.06026
GO:0085029	extracellular matrix assembly	2	733	9	19181	0.0599433	0.376184	5.81507	4.06026
GO:0003158	endothelium development	2	733	9	19181	0.0599433	0.376184	5.81507	4.06026
GO:0042167	heme catabolic process	2	733	9	19181	0.0599433	0.376184	5.81507	4.06026
GO:0008593	regulation of Notch signaling pathway	2	733	9	19181	0.0599433	0.376184	5.81507	4.06026
GO:0014012	peripheral nervous system axon regeneration	2	733	9	19181	0.0599433	0.376184	5.81507	4.06026
GO:0061037	negative regulation of cartilage development	2	733	9	19181	0.0599433	0.376184	5.81507	4.06026
GO:0032680	regulation of tumor necrosis factor production	2	733	9	19181	0.0599433	0.376184	5.81507	4.06026
GO:0061053	somite development	2	733	9	19181	0.0599433	0.376184	5.81507	4.06026
GO:0071636	positive regulation of transforming growth factor beta production	2	733	9	19181	0.0599433	0.376184	5.81507	4.06026
GO:2000780	negative regulation of double-strand break repair	2	733	9	19181	0.0599433	0.376184	5.81507	4.06026
GO:0035767	endothelial cell chemotaxis	2	733	9	19181	0.0599433	0.376184	5.81507	4.06026
GO:0015937	coenzyme A biosynthetic process	2	733	9	19181	0.0599433	0.376184	5.81507	4.06026
GO:0010668	ectodermal cell differentiation	2	733	9	19181	0.0599433	0.376184	5.81507	4.06026
GO:0060539	diaphragm development	2	733	9	19181	0.0599433	0.376184	5.81507	4.06026
GO:0009062	fatty acid catabolic process	2	733	9	19181	0.0599433	0.376184	5.81507	4.06026
GO:0032780	negative regulation of ATPase activity	2	733	9	19181	0.0599433	0.376184	5.81507	4.06026
GO:0032825	positive regulation of natural killer cell differentiation	2	733	9	19181	0.0599433	0.376184	5.81507	4.06026
GO:0060586	multicellular organismal iron ion homeostasis	2	733	9	19181	0.0599433	0.376184	5.81507	4.06026
GO:0090005	negative regulation of establishment of protein localization to plasma membrane	2	733	9	19181	0.0599433	0.376184	5.81507	4.06026
GO:0030916	otic vesicle formation	2	733	9	19181	0.0599433	0.376184	5.81507	4.06026
GO:0031102	neuron projection regeneration	2	733	9	19181	0.0599433	0.376184	5.81507	4.06026
GO:0034389	lipid particle organization	3	733	22	19181	0.063076	0.376184	3.56834	3.98677
GO:0051894	positive regulation of focal adhesion assembly	3	733	22	19181	0.063076	0.376184	3.56834	3.98677
GO:0045663	positive regulation of myoblast differentiation	3	733	22	19181	0.063076	0.376184	3.56834	3.98677
GO:0001937	negative regulation of endothelial cell proliferation	4	733	37	19181	0.0636677	0.376184	2.82895	3.9733
GO:0009749	response to glucose	7	733	89	19181	0.06508	0.376184	2.05814	3.94164
GO:0006641	triglyceride metabolic process	4	733	38	19181	0.0683966	0.376184	2.75451	3.86993
GO:0061077	chaperone-mediated protein folding	4	733	38	19181	0.0683966	0.376184	2.75451	3.86993
GO:0006986	response to unfolded protein	6	733	72	19181	0.0685162	0.376184	2.18065	3.86741
GO:0043066	negative regulation of apoptotic process	31	733	598	19181	0.0685347	0.376184	1.35652	3.86702
GO:0070372	regulation of ERK1 and ERK2 cascade	3	733	23	19181	0.0694143	0.376184	3.41319	3.84862
GO:0045776	negative regulation of blood pressure	3	733	23	19181	0.0694143	0.376184	3.41319	3.84862
GO:0048593	camera-type eye morphogenesis	3	733	23	19181	0.0694143	0.376184	3.41319	3.84862
GO:0009416	response to light stimulus	3	733	23	19181	0.0694143	0.376184	3.41319	3.84862
GO:0010884	positive regulation of lipid storage	2	733	10	19181	0.0702117	0.376184	5.23356	3.83214
GO:0051560	mitochondrial calcium ion homeostasis	2	733	10	19181	0.0702117	0.376184	5.23356	3.83214
GO:0051156	glucose 6-phosphate metabolic process	2	733	10	19181	0.0702117	0.376184	5.23356	3.83214
GO:0001945	lymph vessel development	2	733	10	19181	0.0702117	0.376184	5.23356	3.83214
GO:0048730	epidermis morphogenesis	2	733	10	19181	0.0702117	0.376184	5.23356	3.83214
GO:0030728	ovulation	2	733	10	19181	0.0702117	0.376184	5.23356	3.83214
GO:0051006	positive regulation of lipoprotein lipase activity	2	733	10	19181	0.0702117	0.376184	5.23356	3.83214
GO:0010544	negative regulation of platelet activation	2	733	10	19181	0.0702117	0.376184	5.23356	3.83214
GO:0060394	negative regulation of pathway-restricted SMAD protein phosphorylation	2	733	10	19181	0.0702117	0.376184	5.23356	3.83214
GO:0032000	positive regulation of fatty acid beta-oxidation	2	733	10	19181	0.0702117	0.376184	5.23356	3.83214
GO:0043306	positive regulation of mast cell degranulation	2	733	10	19181	0.0702117	0.376184	5.23356	3.83214
GO:0046689	response to mercury ion	2	733	10	19181	0.0702117	0.376184	5.23356	3.83214
GO:0046325	negative regulation of glucose import	2	733	10	19181	0.0702117	0.376184	5.23356	3.83214
GO:0090037	positive regulation of protein kinase C signaling	2	733	10	19181	0.0702117	0.376184	5.23356	3.83214
GO:0010763	positive regulation of fibroblast migration	2	733	10	19181	0.0702117	0.376184	5.23356	3.83214
GO:0018917	fluorene metabolic process	1	733	1	19181	0.0723531	0.376184	26.1678	3.7888
GO:0072110	glomerular mesangial cell proliferation	1	733	1	19181	0.0723531	0.376184	26.1678	3.7888
GO:0000053	argininosuccinate metabolic process	1	733	1	19181	0.0723531	0.376184	26.1678	3.7888
GO:2000486	negative regulation of glutamine transport	1	733	1	19181	0.0723531	0.376184	26.1678	3.7888
GO:2000057	negative regulation of Wnt signaling pathway involved in digestive tract morphogenesis	1	733	1	19181	0.0723531	0.376184	26.1678	3.7888
GO:0010934	macrophage cytokine production	1	733	1	19181	0.0723531	0.376184	26.1678	3.7888
GO:1902999	negative regulation of phospholipid efflux	1	733	1	19181	0.0723531	0.376184	26.1678	3.7888
GO:0000725	recombinational repair	1	733	1	19181	0.0723531	0.376184	26.1678	3.7888
GO:0033233	regulation of protein sumoylation	1	733	1	19181	0.0723531	0.376184	26.1678	3.7888
GO:0061518	microglial cell proliferation	1	733	1	19181	0.0723531	0.376184	26.1678	3.7888
GO:0033686	positive regulation of luteinizing hormone secretion	1	733	1	19181	0.0723531	0.376184	26.1678	3.7888
GO:0010987	negative regulation of high-density lipoprotein particle clearance	1	733	1	19181	0.0723531	0.376184	26.1678	3.7888
GO:0006045	N-acetylglucosamine biosynthetic process	1	733	1	19181	0.0723531	0.376184	26.1678	3.7888
GO:0006127	glycerophosphate shuttle	1	733	1	19181	0.0723531	0.376184	26.1678	3.7888
GO:0097214	positive regulation of lysosomal membrane permeability	1	733	1	19181	0.0723531	0.376184	26.1678	3.7888
GO:1902068	regulation of sphingolipid mediated signaling pathway	1	733	1	19181	0.0723531	0.376184	26.1678	3.7888
GO:0001100	negative regulation of exit from mitosis	1	733	1	19181	0.0723531	0.376184	26.1678	3.7888
GO:0080163	regulation of protein serine/threonine phosphatase activity	1	733	1	19181	0.0723531	0.376184	26.1678	3.7888
GO:0032971	regulation of muscle filament sliding	1	733	1	19181	0.0723531	0.376184	26.1678	3.7888
GO:0032972	regulation of muscle filament sliding speed	1	733	1	19181	0.0723531	0.376184	26.1678	3.7888
GO:1902951	negative regulation of dendritic spine maintenance	1	733	1	19181	0.0723531	0.376184	26.1678	3.7888
GO:1902952	positive regulation of dendritic spine maintenance	1	733	1	19181	0.0723531	0.376184	26.1678	3.7888
GO:1902947	regulation of tau-protein kinase activity	1	733	1	19181	0.0723531	0.376184	26.1678	3.7888
GO:1902949	positive regulation of tau-protein kinase activity	1	733	1	19181	0.0723531	0.376184	26.1678	3.7888
GO:0042941	D-alanine transport	1	733	1	19181	0.0723531	0.376184	26.1678	3.7888
GO:2001057	reactive nitrogen species metabolic process	1	733	1	19181	0.0723531	0.376184	26.1678	3.7888
GO:0070346	positive regulation of fat cell proliferation	1	733	1	19181	0.0723531	0.376184	26.1678	3.7888
GO:0042991	transcription factor import into nucleus	1	733	1	19181	0.0723531	0.376184	26.1678	3.7888
GO:0044329	canonical Wnt signaling pathway involved in positive regulation of cell-cell adhesion	1	733	1	19181	0.0723531	0.376184	26.1678	3.7888
GO:0044328	canonical Wnt signaling pathway involved in positive regulation of endothelial cell migration	1	733	1	19181	0.0723531	0.376184	26.1678	3.7888
GO:0044330	canonical Wnt signaling pathway involved in positive regulation of wound healing	1	733	1	19181	0.0723531	0.376184	26.1678	3.7888
GO:0097026	dendritic cell dendrite assembly	1	733	1	19181	0.0723531	0.376184	26.1678	3.7888
GO:0001980	regulation of systemic arterial blood pressure by ischemic conditions	1	733	1	19181	0.0723531	0.376184	26.1678	3.7888
GO:0002581	negative regulation of antigen processing and presentation of peptide or polysaccharide antigen via MHC class II	1	733	1	19181	0.0723531	0.376184	26.1678	3.7888
GO:2000516	positive regulation of CD4-positive, alpha-beta T cell activation	1	733	1	19181	0.0723531	0.376184	26.1678	3.7888
GO:0048685	negative regulation of collateral sprouting of intact axon in response to injury	1	733	1	19181	0.0723531	0.376184	26.1678	3.7888
GO:2000529	positive regulation of myeloid dendritic cell chemotaxis	1	733	1	19181	0.0723531	0.376184	26.1678	3.7888
GO:0032928	regulation of superoxide anion generation	1	733	1	19181	0.0723531	0.376184	26.1678	3.7888
GO:2000533	negative regulation of renal albumin absorption	1	733	1	19181	0.0723531	0.376184	26.1678	3.7888
GO:2000548	negative regulation of dendritic cell dendrite assembly	1	733	1	19181	0.0723531	0.376184	26.1678	3.7888
GO:0032900	negative regulation of neurotrophin production	1	733	1	19181	0.0723531	0.376184	26.1678	3.7888
GO:0031448	positive regulation of fast-twitch skeletal muscle fiber contraction	1	733	1	19181	0.0723531	0.376184	26.1678	3.7888
GO:1902462	positive regulation of mesenchymal stem cell proliferation	1	733	1	19181	0.0723531	0.376184	26.1678	3.7888
GO:0035604	fibroblast growth factor receptor signaling pathway involved in positive regulation of cell proliferation in bone marrow	1	733	1	19181	0.0723531	0.376184	26.1678	3.7888
GO:0035603	fibroblast growth factor receptor signaling pathway involved in hemopoiesis	1	733	1	19181	0.0723531	0.376184	26.1678	3.7888
GO:0035602	fibroblast growth factor receptor signaling pathway involved in negative regulation of apoptotic process in bone marrow	1	733	1	19181	0.0723531	0.376184	26.1678	3.7888
GO:0019605	butyrate metabolic process	1	733	1	19181	0.0723531	0.376184	26.1678	3.7888
GO:1901074	regulation of engulfment of apoptotic cell	1	733	1	19181	0.0723531	0.376184	26.1678	3.7888
GO:0071503	response to heparin	1	733	1	19181	0.0723531	0.376184	26.1678	3.7888
GO:1902847	regulation of neuronal signal transduction	1	733	1	19181	0.0723531	0.376184	26.1678	3.7888
GO:0019676	ammonia assimilation cycle	1	733	1	19181	0.0723531	0.376184	26.1678	3.7888
GO:0044268	multicellular organismal protein metabolic process	1	733	1	19181	0.0723531	0.376184	26.1678	3.7888
GO:0002041	intussusceptive angiogenesis	1	733	1	19181	0.0723531	0.376184	26.1678	3.7888
GO:0060785	regulation of apoptosis involved in tissue homeostasis	1	733	1	19181	0.0723531	0.376184	26.1678	3.7888
GO:0060365	coronal suture morphogenesis	1	733	1	19181	0.0723531	0.376184	26.1678	3.7888
GO:1900738	positive regulation of phospholipase C-activating G-protein coupled receptor signaling pathway	1	733	1	19181	0.0723531	0.376184	26.1678	3.7888
GO:0036363	transforming growth factor beta activation	1	733	1	19181	0.0723531	0.376184	26.1678	3.7888
GO:0070458	cellular detoxification of nitrogen compound	1	733	1	19181	0.0723531	0.376184	26.1678	3.7888
GO:0090237	regulation of arachidonic acid secretion	1	733	1	19181	0.0723531	0.376184	26.1678	3.7888
GO:0090298	negative regulation of mitochondrial DNA replication	1	733	1	19181	0.0723531	0.376184	26.1678	3.7888
GO:0045932	negative regulation of muscle contraction	1	733	1	19181	0.0723531	0.376184	26.1678	3.7888
GO:2000291	regulation of myoblast proliferation	1	733	1	19181	0.0723531	0.376184	26.1678	3.7888
GO:0034157	positive regulation of toll-like receptor 7 signaling pathway	1	733	1	19181	0.0723531	0.376184	26.1678	3.7888
GO:0034165	positive regulation of toll-like receptor 9 signaling pathway	1	733	1	19181	0.0723531	0.376184	26.1678	3.7888
GO:0042779	tRNA 3'-trailer cleavage	1	733	1	19181	0.0723531	0.376184	26.1678	3.7888
GO:0055073	cadmium ion homeostasis	1	733	1	19181	0.0723531	0.376184	26.1678	3.7888
GO:0045113	regulation of integrin biosynthetic process	1	733	1	19181	0.0723531	0.376184	26.1678	3.7888
GO:0002765	immune response-inhibiting signal transduction	1	733	1	19181	0.0723531	0.376184	26.1678	3.7888
GO:1900453	negative regulation of long term synaptic depression	1	733	1	19181	0.0723531	0.376184	26.1678	3.7888
GO:0072302	negative regulation of metanephric glomerular mesangial cell proliferation	1	733	1	19181	0.0723531	0.376184	26.1678	3.7888
GO:0072303	positive regulation of glomerular metanephric mesangial cell proliferation	1	733	1	19181	0.0723531	0.376184	26.1678	3.7888
GO:0046272	stilbene catabolic process	1	733	1	19181	0.0723531	0.376184	26.1678	3.7888
GO:0070194	synaptonemal complex disassembly	1	733	1	19181	0.0723531	0.376184	26.1678	3.7888
GO:0061050	regulation of cell growth involved in cardiac muscle cell development	1	733	1	19181	0.0723531	0.376184	26.1678	3.7888
GO:0060601	lateral sprouting from an epithelium	1	733	1	19181	0.0723531	0.376184	26.1678	3.7888
GO:0032682	negative regulation of chemokine production	1	733	1	19181	0.0723531	0.376184	26.1678	3.7888
GO:0043366	beta selection	1	733	1	19181	0.0723531	0.376184	26.1678	3.7888
GO:0090321	positive regulation of chylomicron remnant clearance	1	733	1	19181	0.0723531	0.376184	26.1678	3.7888
GO:2001264	negative regulation of C-C chemokine binding	1	733	1	19181	0.0723531	0.376184	26.1678	3.7888
GO:0019310	inositol catabolic process	1	733	1	19181	0.0723531	0.376184	26.1678	3.7888
GO:0035743	CD4-positive, alpha-beta T cell cytokine production	1	733	1	19181	0.0723531	0.376184	26.1678	3.7888
GO:0016116	carotenoid metabolic process	1	733	1	19181	0.0723531	0.376184	26.1678	3.7888
GO:1901991	negative regulation of mitotic cell cycle phase transition	1	733	1	19181	0.0723531	0.376184	26.1678	3.7888
GO:0016119	carotene metabolic process	1	733	1	19181	0.0723531	0.376184	26.1678	3.7888
GO:0016121	carotene catabolic process	1	733	1	19181	0.0723531	0.376184	26.1678	3.7888
GO:2000758	positive regulation of peptidyl-lysine acetylation	1	733	1	19181	0.0723531	0.376184	26.1678	3.7888
GO:0031275	regulation of lateral pseudopodium assembly	1	733	1	19181	0.0723531	0.376184	26.1678	3.7888
GO:0071298	cellular response to L-ascorbic acid	1	733	1	19181	0.0723531	0.376184	26.1678	3.7888
GO:0031662	positive regulation of cyclin-dependent protein serine/threonine kinase activity involved in G2/M transition of mitotic cell cycle	1	733	1	19181	0.0723531	0.376184	26.1678	3.7888
GO:0090350	negative regulation of cellular organofluorine metabolic process	1	733	1	19181	0.0723531	0.376184	26.1678	3.7888
GO:0034127	regulation of MyD88-independent toll-like receptor signaling pathway	1	733	1	19181	0.0723531	0.376184	26.1678	3.7888
GO:0010635	regulation of mitochondrial fusion	1	733	1	19181	0.0723531	0.376184	26.1678	3.7888
GO:0035425	autocrine signaling	1	733	1	19181	0.0723531	0.376184	26.1678	3.7888
GO:0046731	passive induction of host immune response by virus	1	733	1	19181	0.0723531	0.376184	26.1678	3.7888
GO:0046730	induction of host immune response by virus	1	733	1	19181	0.0723531	0.376184	26.1678	3.7888
GO:2000376	positive regulation of oxygen metabolic process	1	733	1	19181	0.0723531	0.376184	26.1678	3.7888
GO:0042851	L-alanine metabolic process	1	733	1	19181	0.0723531	0.376184	26.1678	3.7888
GO:0071307	cellular response to vitamin K	1	733	1	19181	0.0723531	0.376184	26.1678	3.7888
GO:0060547	negative regulation of necrotic cell death	1	733	1	19181	0.0723531	0.376184	26.1678	3.7888
GO:0071317	cellular response to isoquinoline alkaloid	1	733	1	19181	0.0723531	0.376184	26.1678	3.7888
GO:0046380	N-acetylneuraminate biosynthetic process	1	733	1	19181	0.0723531	0.376184	26.1678	3.7888
GO:0002605	negative regulation of dendritic cell antigen processing and presentation	1	733	1	19181	0.0723531	0.376184	26.1678	3.7888
GO:0032789	unsaturated monocarboxylic acid metabolic process	1	733	1	19181	0.0723531	0.376184	26.1678	3.7888
GO:0032788	saturated monocarboxylic acid metabolic process	1	733	1	19181	0.0723531	0.376184	26.1678	3.7888
GO:0019341	dibenzo-p-dioxin catabolic process	1	733	1	19181	0.0723531	0.376184	26.1678	3.7888
GO:1901628	positive regulation of postsynaptic membrane organization	1	733	1	19181	0.0723531	0.376184	26.1678	3.7888
GO:1901627	negative regulation of postsynaptic membrane organization	1	733	1	19181	0.0723531	0.376184	26.1678	3.7888
GO:1901630	negative regulation of presynaptic membrane organization	1	733	1	19181	0.0723531	0.376184	26.1678	3.7888
GO:0046327	glycerol biosynthetic process from pyruvate	1	733	1	19181	0.0723531	0.376184	26.1678	3.7888
GO:0021660	rhombomere 3 formation	1	733	1	19181	0.0723531	0.376184	26.1678	3.7888
GO:1903001	negative regulation of lipid transport across blood brain barrier	1	733	1	19181	0.0723531	0.376184	26.1678	3.7888
GO:1903002	positive regulation of lipid transport across blood brain barrier	1	733	1	19181	0.0723531	0.376184	26.1678	3.7888
GO:1903038	negative regulation of leukocyte cell-cell adhesion	1	733	1	19181	0.0723531	0.376184	26.1678	3.7888
GO:0021666	rhombomere 5 formation	1	733	1	19181	0.0723531	0.376184	26.1678	3.7888
GO:0060193	positive regulation of lipase activity	1	733	1	19181	0.0723531	0.376184	26.1678	3.7888
GO:0060587	regulation of lipoprotein lipid oxidation	1	733	1	19181	0.0723531	0.376184	26.1678	3.7888
GO:0006233	dTDP biosynthetic process	1	733	1	19181	0.0723531	0.376184	26.1678	3.7888
GO:0009892	negative regulation of metabolic process	1	733	1	19181	0.0723531	0.376184	26.1678	3.7888
GO:0043501	skeletal muscle adaptation	1	733	1	19181	0.0723531	0.376184	26.1678	3.7888
GO:0032244	positive regulation of nucleoside transport	1	733	1	19181	0.0723531	0.376184	26.1678	3.7888
GO:1900158	negative regulation of bone mineralization involved in bone maturation	1	733	1	19181	0.0723531	0.376184	26.1678	3.7888
GO:1900142	negative regulation of oligodendrocyte apoptotic process	1	733	1	19181	0.0723531	0.376184	26.1678	3.7888
GO:0032805	positive regulation of low-density lipoprotein particle receptor catabolic process	1	733	1	19181	0.0723531	0.376184	26.1678	3.7888
GO:0051249	regulation of lymphocyte activation	1	733	1	19181	0.0723531	0.376184	26.1678	3.7888
GO:0051651	maintenance of location in cell	1	733	1	19181	0.0723531	0.376184	26.1678	3.7888
GO:0010754	negative regulation of cGMP-mediated signaling	1	733	1	19181	0.0723531	0.376184	26.1678	3.7888
GO:2001170	negative regulation of ATP biosynthetic process	1	733	1	19181	0.0723531	0.376184	26.1678	3.7888
GO:0039534	negative regulation of MDA-5 signaling pathway	1	733	1	19181	0.0723531	0.376184	26.1678	3.7888
GO:0051209	release of sequestered calcium ion into cytosol	4	733	39	19181	0.073301	0.377492	2.68388	3.77002
GO:0070374	positive regulation of ERK1 and ERK2 cascade	10	733	150	19181	0.0740236	0.377492	1.74452	3.75587
GO:0048666	neuron development	6	733	74	19181	0.0754553	0.377492	2.12171	3.72823
GO:0010906	regulation of glucose metabolic process	3	733	24	19181	0.076027	0.377492	3.27098	3.71734
GO:0046835	carbohydrate phosphorylation	3	733	24	19181	0.076027	0.377492	3.27098	3.71734
GO:0043277	apoptotic cell clearance	3	733	24	19181	0.076027	0.377492	3.27098	3.71734
GO:0048009	insulin-like growth factor receptor signaling pathway	3	733	24	19181	0.076027	0.377492	3.27098	3.71734
GO:0060716	labyrinthine layer blood vessel development	3	733	24	19181	0.076027	0.377492	3.27098	3.71734
GO:0071549	cellular response to dexamethasone stimulus	3	733	24	19181	0.076027	0.377492	3.27098	3.71734
GO:0030193	regulation of blood coagulation	3	733	24	19181	0.076027	0.377492	3.27098	3.71734
GO:2001244	positive regulation of intrinsic apoptotic signaling pathway	4	733	40	19181	0.0783782	0.377492	2.61678	3.6734
GO:0043154	negative regulation of cysteine-type endopeptidase activity involved in apoptotic process	6	733	75	19181	0.0790685	0.377492	2.09342	3.66075
GO:0007267	cell-cell signaling	15	733	256	19181	0.0803402	0.377492	1.53327	3.63773
GO:0070126	mitochondrial translational termination	7	733	94	19181	0.0804902	0.377492	1.94867	3.63504
GO:0031325	positive regulation of cellular metabolic process	2	733	11	19181	0.0809999	0.377492	4.75778	3.62594
GO:0042908	xenobiotic transport	2	733	11	19181	0.0809999	0.377492	4.75778	3.62594
GO:2000543	positive regulation of gastrulation	2	733	11	19181	0.0809999	0.377492	4.75778	3.62594
GO:0045446	endothelial cell differentiation	2	733	11	19181	0.0809999	0.377492	4.75778	3.62594
GO:0014808	release of sequestered calcium ion into cytosol by sarcoplasmic reticulum	2	733	11	19181	0.0809999	0.377492	4.75778	3.62594
GO:0002021	response to dietary excess	2	733	11	19181	0.0809999	0.377492	4.75778	3.62594
GO:0030240	skeletal muscle thin filament assembly	2	733	11	19181	0.0809999	0.377492	4.75778	3.62594
GO:0045926	negative regulation of growth	2	733	11	19181	0.0809999	0.377492	4.75778	3.62594
GO:0006600	creatine metabolic process	2	733	11	19181	0.0809999	0.377492	4.75778	3.62594
GO:0051764	actin crosslink formation	2	733	11	19181	0.0809999	0.377492	4.75778	3.62594
GO:0072075	metanephric mesenchyme development	2	733	11	19181	0.0809999	0.377492	4.75778	3.62594
GO:0061180	mammary gland epithelium development	2	733	11	19181	0.0809999	0.377492	4.75778	3.62594
GO:0046323	glucose import	2	733	11	19181	0.0809999	0.377492	4.75778	3.62594
GO:0006221	pyrimidine nucleotide biosynthetic process	2	733	11	19181	0.0809999	0.377492	4.75778	3.62594
GO:0051289	protein homotetramerization	5	733	58	19181	0.082888	0.377492	2.25585	3.59269
GO:0030866	cortical actin cytoskeleton organization	3	733	25	19181	0.0829049	0.377492	3.14014	3.5924
GO:0097194	execution phase of apoptosis	3	733	25	19181	0.0829049	0.377492	3.14014	3.5924
GO:0002063	chondrocyte development	3	733	25	19181	0.0829049	0.377492	3.14014	3.5924
GO:0042573	retinoic acid metabolic process	3	733	25	19181	0.0829049	0.377492	3.14014	3.5924
GO:0070542	response to fatty acid	3	733	25	19181	0.0829049	0.377492	3.14014	3.5924
GO:0015986	ATP synthesis coupled proton transport	3	733	25	19181	0.0829049	0.377492	3.14014	3.5924
GO:0019433	triglyceride catabolic process	3	733	25	19181	0.0829049	0.377492	3.14014	3.5924
GO:0007498	mesoderm development	4	733	41	19181	0.0836255	0.377492	2.55296	3.57991
GO:0030162	regulation of proteolysis	4	733	41	19181	0.0836255	0.377492	2.55296	3.57991
GO:0070124	mitochondrial translational initiation	7	733	95	19181	0.083804	0.377492	1.92815	3.57684
GO:0008202	steroid metabolic process	9	733	134	19181	0.0840323	0.377492	1.75754	3.57291
GO:0050821	protein stabilization	8	733	115	19181	0.0861015	0.377492	1.82037	3.53782
GO:0070125	mitochondrial translational elongation	7	733	96	19181	0.0871946	0.377492	1.90807	3.51962
GO:0072661	protein targeting to plasma membrane	3	733	26	19181	0.090038	0.377492	3.01936	3.47332
GO:0031954	positive regulation of protein autophosphorylation	3	733	26	19181	0.090038	0.377492	3.01936	3.47332
GO:0032689	negative regulation of interferon-gamma production	3	733	26	19181	0.090038	0.377492	3.01936	3.47332
GO:0051881	regulation of mitochondrial membrane potential	3	733	26	19181	0.090038	0.377492	3.01936	3.47332
GO:0008406	gonad development	3	733	26	19181	0.090038	0.377492	3.01936	3.47332
GO:0032526	response to retinoic acid	5	733	60	19181	0.091861	0.377492	2.18065	3.4444
GO:0006851	mitochondrial calcium ion transport	2	733	12	19181	0.0922555	0.377492	4.3613	3.43822
GO:0007167	enzyme linked receptor protein signaling pathway	2	733	12	19181	0.0922555	0.377492	4.3613	3.43822
GO:0035999	tetrahydrofolate interconversion	2	733	12	19181	0.0922555	0.377492	4.3613	3.43822
GO:2000147	positive regulation of cell motility	2	733	12	19181	0.0922555	0.377492	4.3613	3.43822
GO:0070493	thrombin receptor signaling pathway	2	733	12	19181	0.0922555	0.377492	4.3613	3.43822
GO:0035634	response to stilbenoid	2	733	12	19181	0.0922555	0.377492	4.3613	3.43822
GO:0032486	Rap protein signal transduction	2	733	12	19181	0.0922555	0.377492	4.3613	3.43822
GO:1900745	positive regulation of p38MAPK cascade	2	733	12	19181	0.0922555	0.377492	4.3613	3.43822
GO:0032753	positive regulation of interleukin-4 production	2	733	12	19181	0.0922555	0.377492	4.3613	3.43822
GO:0061303	cornea development in camera-type eye	2	733	12	19181	0.0922555	0.377492	4.3613	3.43822
GO:0006734	NADH metabolic process	2	733	12	19181	0.0922555	0.377492	4.3613	3.43822
GO:0003300	cardiac muscle hypertrophy	2	733	12	19181	0.0922555	0.377492	4.3613	3.43822
GO:0032872	regulation of stress-activated MAPK cascade	2	733	12	19181	0.0922555	0.377492	4.3613	3.43822
GO:0071732	cellular response to nitric oxide	2	733	12	19181	0.0922555	0.377492	4.3613	3.43822
GO:1901216	positive regulation of neuron death	2	733	12	19181	0.0922555	0.377492	4.3613	3.43822
GO:0030282	bone mineralization	4	733	43	19181	0.0946176	0.377492	2.43421	3.40175
GO:0070527	platelet aggregation	4	733	43	19181	0.0946176	0.377492	2.43421	3.40175
GO:0008285	negative regulation of cell proliferation	25	733	484	19181	0.0951202	0.377492	1.35164	3.3941
GO:0071526	semaphorin-plexin signaling pathway	3	733	27	19181	0.0974165	0.377492	2.90753	3.35969
GO:0001702	gastrulation with mouth forming second	3	733	27	19181	0.0974165	0.377492	2.90753	3.35969
GO:0007586	digestion	6	733	80	19181	0.0985504	0.377492	1.96259	3.34299
GO:0007595	lactation	4	733	44	19181	0.100355	0.377492	2.37889	3.31681
GO:0045429	positive regulation of nitric oxide biosynthetic process	4	733	44	19181	0.100355	0.377492	2.37889	3.31681
GO:0034599	cellular response to oxidative stress	4	733	44	19181	0.100355	0.377492	2.37889	3.31681
GO:0015793	glycerol transport	2	733	13	19181	0.103929	0.377492	4.02582	3.26633
GO:0006098	pentose-phosphate shunt	2	733	13	19181	0.103929	0.377492	4.02582	3.26633
GO:0060484	lung-associated mesenchyme development	2	733	13	19181	0.103929	0.377492	4.02582	3.26633
GO:0033197	response to vitamin E	2	733	13	19181	0.103929	0.377492	4.02582	3.26633
GO:0015074	DNA integration	2	733	13	19181	0.103929	0.377492	4.02582	3.26633
GO:0048853	forebrain morphogenesis	2	733	13	19181	0.103929	0.377492	4.02582	3.26633
GO:0046641	positive regulation of alpha-beta T cell proliferation	2	733	13	19181	0.103929	0.377492	4.02582	3.26633
GO:2000273	positive regulation of receptor activity	2	733	13	19181	0.103929	0.377492	4.02582	3.26633
GO:0060644	mammary gland epithelial cell differentiation	2	733	13	19181	0.103929	0.377492	4.02582	3.26633
GO:0034101	erythrocyte homeostasis	2	733	13	19181	0.103929	0.377492	4.02582	3.26633
GO:0050710	negative regulation of cytokine secretion	2	733	13	19181	0.103929	0.377492	4.02582	3.26633
GO:0034116	positive regulation of heterotypic cell-cell adhesion	2	733	13	19181	0.103929	0.377492	4.02582	3.26633
GO:0032835	glomerulus development	2	733	13	19181	0.103929	0.377492	4.02582	3.26633
GO:0032237	activation of store-operated calcium channel activity	2	733	13	19181	0.103929	0.377492	4.02582	3.26633
GO:0000060	protein import into nucleus, translocation	3	733	28	19181	0.10503	0.377492	2.80369	3.25113
GO:0019915	lipid storage	3	733	28	19181	0.10503	0.377492	2.80369	3.25113
GO:0042738	exogenous drug catabolic process	3	733	28	19181	0.10503	0.377492	2.80369	3.25113
GO:0033344	cholesterol efflux	3	733	28	19181	0.10503	0.377492	2.80369	3.25113
GO:0048568	embryonic organ development	3	733	28	19181	0.10503	0.377492	2.80369	3.25113
GO:0051260	protein homooligomerization	12	733	204	19181	0.10623	0.377492	1.53928	3.23474
GO:0050873	brown fat cell differentiation	4	733	45	19181	0.10625	0.377492	2.32603	3.23447
GO:0009820	alkaloid metabolic process	1	733	2	19181	0.10654	0.377492	13.0839	3.23054
GO:0072126	positive regulation of glomerular mesangial cell proliferation	1	733	2	19181	0.10654	0.377492	13.0839	3.23054
GO:2000491	positive regulation of hepatic stellate cell activation	1	733	2	19181	0.10654	0.377492	13.0839	3.23054
GO:0010902	positive regulation of very-low-density lipoprotein particle remodeling	1	733	2	19181	0.10654	0.377492	13.0839	3.23054
GO:0002575	basophil chemotaxis	1	733	2	19181	0.10654	0.377492	13.0839	3.23054
GO:0002534	cytokine production involved in inflammatory response	1	733	2	19181	0.10654	0.377492	13.0839	3.23054
GO:0002540	leukotriene production involved in inflammatory response	1	733	2	19181	0.10654	0.377492	13.0839	3.23054
GO:0051055	negative regulation of lipid biosynthetic process	1	733	2	19181	0.10654	0.377492	13.0839	3.23054
GO:0019043	establishment of viral latency	1	733	2	19181	0.10654	0.377492	13.0839	3.23054
GO:0072183	negative regulation of nephron tubule epithelial cell differentiation	1	733	2	19181	0.10654	0.377492	13.0839	3.23054
GO:0014908	myotube differentiation involved in skeletal muscle regeneration	1	733	2	19181	0.10654	0.377492	13.0839	3.23054
GO:0071478	cellular response to radiation	1	733	2	19181	0.10654	0.377492	13.0839	3.23054
GO:0072184	renal vesicle progenitor cell differentiation	1	733	2	19181	0.10654	0.377492	13.0839	3.23054
GO:0010021	amylopectin biosynthetic process	1	733	2	19181	0.10654	0.377492	13.0839	3.23054
GO:0046459	short-chain fatty acid metabolic process	1	733	2	19181	0.10654	0.377492	13.0839	3.23054
GO:0019483	beta-alanine biosynthetic process	1	733	2	19181	0.10654	0.377492	13.0839	3.23054
GO:1902995	positive regulation of phospholipid efflux	1	733	2	19181	0.10654	0.377492	13.0839	3.23054
GO:0097156	fasciculation of motor neuron axon	1	733	2	19181	0.10654	0.377492	13.0839	3.23054
GO:0046851	negative regulation of bone remodeling	1	733	2	19181	0.10654	0.377492	13.0839	3.23054
GO:0010041	response to iron(III) ion	1	733	2	19181	0.10654	0.377492	13.0839	3.23054
GO:0032607	interferon-alpha production	1	733	2	19181	0.10654	0.377492	13.0839	3.23054
GO:0032608	interferon-beta production	1	733	2	19181	0.10654	0.377492	13.0839	3.23054
GO:0010046	response to mycotoxin	1	733	2	19181	0.10654	0.377492	13.0839	3.23054
GO:0043545	molybdopterin cofactor metabolic process	1	733	2	19181	0.10654	0.377492	13.0839	3.23054
GO:0072143	mesangial cell development	1	733	2	19181	0.10654	0.377492	13.0839	3.23054
GO:0072169	specification of posterior mesonephric tubule identity	1	733	2	19181	0.10654	0.377492	13.0839	3.23054
GO:0072168	specification of anterior mesonephric tubule identity	1	733	2	19181	0.10654	0.377492	13.0839	3.23054
GO:0060064	Spemann organizer formation at the anterior end of the primitive streak	1	733	2	19181	0.10654	0.377492	13.0839	3.23054
GO:0043649	dicarboxylic acid catabolic process	1	733	2	19181	0.10654	0.377492	13.0839	3.23054
GO:0035963	cellular response to interleukin-13	1	733	2	19181	0.10654	0.377492	13.0839	3.23054
GO:0006114	glycerol biosynthetic process	1	733	2	19181	0.10654	0.377492	13.0839	3.23054
GO:0007622	rhythmic behavior	1	733	2	19181	0.10654	0.377492	13.0839	3.23054
GO:0061552	ganglion morphogenesis	1	733	2	19181	0.10654	0.377492	13.0839	3.23054
GO:0071418	cellular response to amine stimulus	1	733	2	19181	0.10654	0.377492	13.0839	3.23054
GO:0008207	C21-steroid hormone metabolic process	1	733	2	19181	0.10654	0.377492	13.0839	3.23054
GO:0071409	cellular response to cycloheximide	1	733	2	19181	0.10654	0.377492	13.0839	3.23054
GO:0042942	D-serine transport	1	733	2	19181	0.10654	0.377492	13.0839	3.23054
GO:2001027	negative regulation of endothelial cell chemotaxis	1	733	2	19181	0.10654	0.377492	13.0839	3.23054
GO:0097241	hematopoietic stem cell migration to bone marrow	1	733	2	19181	0.10654	0.377492	13.0839	3.23054
GO:2000556	positive regulation of T-helper 1 cell cytokine production	1	733	2	19181	0.10654	0.377492	13.0839	3.23054
GO:0015760	glucose-6-phosphate transport	1	733	2	19181	0.10654	0.377492	13.0839	3.23054
GO:2000558	positive regulation of immunoglobulin production in mucosal tissue	1	733	2	19181	0.10654	0.377492	13.0839	3.23054
GO:2000560	positive regulation of CD24 biosynthetic process	1	733	2	19181	0.10654	0.377492	13.0839	3.23054
GO:2000566	positive regulation of CD8-positive, alpha-beta T cell proliferation	1	733	2	19181	0.10654	0.377492	13.0839	3.23054
GO:0071874	cellular response to norepinephrine stimulus	1	733	2	19181	0.10654	0.377492	13.0839	3.23054
GO:0044339	canonical Wnt signaling pathway involved in osteoblast differentiation	1	733	2	19181	0.10654	0.377492	13.0839	3.23054
GO:0044338	canonical Wnt signaling pathway involved in mesenchymal stem cell differentiation	1	733	2	19181	0.10654	0.377492	13.0839	3.23054
GO:0042094	interleukin-2 biosynthetic process	1	733	2	19181	0.10654	0.377492	13.0839	3.23054
GO:2001076	positive regulation of metanephric ureteric bud development	1	733	2	19181	0.10654	0.377492	13.0839	3.23054
GO:2000518	negative regulation of T-helper 1 cell activation	1	733	2	19181	0.10654	0.377492	13.0839	3.23054
GO:0051503	adenine nucleotide transport	1	733	2	19181	0.10654	0.377492	13.0839	3.23054
GO:2000513	positive regulation of granzyme A production	1	733	2	19181	0.10654	0.377492	13.0839	3.23054
GO:0072234	metanephric nephron tubule development	1	733	2	19181	0.10654	0.377492	13.0839	3.23054
GO:1903169	regulation of calcium ion transmembrane transport	1	733	2	19181	0.10654	0.377492	13.0839	3.23054
GO:0036090	cleavage furrow ingression	1	733	2	19181	0.10654	0.377492	13.0839	3.23054
GO:2000124	regulation of endocannabinoid signaling pathway	1	733	2	19181	0.10654	0.377492	13.0839	3.23054
GO:2000117	negative regulation of cysteine-type endopeptidase activity	1	733	2	19181	0.10654	0.377492	13.0839	3.23054
GO:0015891	siderophore transport	1	733	2	19181	0.10654	0.377492	13.0839	3.23054
GO:1903572	positive regulation of protein kinase D signaling	1	733	2	19181	0.10654	0.377492	13.0839	3.23054
GO:0036303	lymph vessel morphogenesis	1	733	2	19181	0.10654	0.377492	13.0839	3.23054
GO:0046985	positive regulation of hemoglobin biosynthetic process	1	733	2	19181	0.10654	0.377492	13.0839	3.23054
GO:0097274	urea homeostasis	1	733	2	19181	0.10654	0.377492	13.0839	3.23054
GO:0035607	fibroblast growth factor receptor signaling pathway involved in orbitofrontal cortex development	1	733	2	19181	0.10654	0.377492	13.0839	3.23054
GO:0097286	iron ion import	1	733	2	19181	0.10654	0.377492	13.0839	3.23054
GO:0006566	threonine metabolic process	1	733	2	19181	0.10654	0.377492	13.0839	3.23054
GO:0045401	positive regulation of interleukin-3 biosynthetic process	1	733	2	19181	0.10654	0.377492	13.0839	3.23054
GO:0003170	heart valve development	1	733	2	19181	0.10654	0.377492	13.0839	3.23054
GO:0014812	muscle cell migration	1	733	2	19181	0.10654	0.377492	13.0839	3.23054
GO:0003169	coronary vein morphogenesis	1	733	2	19181	0.10654	0.377492	13.0839	3.23054
GO:0036018	cellular response to erythropoietin	1	733	2	19181	0.10654	0.377492	13.0839	3.23054
GO:0072259	metanephric interstitial fibroblast development	1	733	2	19181	0.10654	0.377492	13.0839	3.23054
GO:0003156	regulation of organ formation	1	733	2	19181	0.10654	0.377492	13.0839	3.23054
GO:0072268	pattern specification involved in metanephros development	1	733	2	19181	0.10654	0.377492	13.0839	3.23054
GO:0048389	intermediate mesoderm development	1	733	2	19181	0.10654	0.377492	13.0839	3.23054
GO:0032470	positive regulation of endoplasmic reticulum calcium ion concentration	1	733	2	19181	0.10654	0.377492	13.0839	3.23054
GO:0060319	primitive erythrocyte differentiation	1	733	2	19181	0.10654	0.377492	13.0839	3.23054
GO:0014740	negative regulation of muscle hyperplasia	1	733	2	19181	0.10654	0.377492	13.0839	3.23054
GO:0071506	cellular response to mycophenolic acid	1	733	2	19181	0.10654	0.377492	13.0839	3.23054
GO:0060376	positive regulation of mast cell differentiation	1	733	2	19181	0.10654	0.377492	13.0839	3.23054
GO:0042144	vacuole fusion, non-autophagic	1	733	2	19181	0.10654	0.377492	13.0839	3.23054
GO:0060359	response to ammonium ion	1	733	2	19181	0.10654	0.377492	13.0839	3.23054
GO:0032042	mitochondrial DNA metabolic process	1	733	2	19181	0.10654	0.377492	13.0839	3.23054
GO:0090249	regulation of cell motility involved in somitogenic axis elongation	1	733	2	19181	0.10654	0.377492	13.0839	3.23054
GO:0034242	negative regulation of syncytium formation by plasma membrane fusion	1	733	2	19181	0.10654	0.377492	13.0839	3.23054
GO:0034219	carbohydrate transmembrane transport	1	733	2	19181	0.10654	0.377492	13.0839	3.23054
GO:0070407	oxidation-dependent protein catabolic process	1	733	2	19181	0.10654	0.377492	13.0839	3.23054
GO:0090291	negative regulation of osteoclast proliferation	1	733	2	19181	0.10654	0.377492	13.0839	3.23054
GO:0090296	regulation of mitochondrial DNA replication	1	733	2	19181	0.10654	0.377492	13.0839	3.23054
GO:2000669	negative regulation of dendritic cell apoptotic process	1	733	2	19181	0.10654	0.377492	13.0839	3.23054
GO:2000296	negative regulation of hydrogen peroxide catabolic process	1	733	2	19181	0.10654	0.377492	13.0839	3.23054
GO:0009624	response to nematode	1	733	2	19181	0.10654	0.377492	13.0839	3.23054
GO:0002761	regulation of myeloid leukocyte differentiation	1	733	2	19181	0.10654	0.377492	13.0839	3.23054
GO:0035358	regulation of peroxisome proliferator activated receptor signaling pathway	1	733	2	19181	0.10654	0.377492	13.0839	3.23054
GO:1903281	positive regulation of calcium:sodium antiporter activity	1	733	2	19181	0.10654	0.377492	13.0839	3.23054
GO:0007356	thorax and anterior abdomen determination	1	733	2	19181	0.10654	0.377492	13.0839	3.23054
GO:0070168	negative regulation of biomineral tissue development	1	733	2	19181	0.10654	0.377492	13.0839	3.23054
GO:0043313	regulation of neutrophil degranulation	1	733	2	19181	0.10654	0.377492	13.0839	3.23054
GO:0060667	branch elongation involved in salivary gland morphogenesis	1	733	2	19181	0.10654	0.377492	13.0839	3.23054
GO:2001303	lipoxin A4 biosynthetic process	1	733	2	19181	0.10654	0.377492	13.0839	3.23054
GO:0042323	negative regulation of circadian sleep/wake cycle, non-REM sleep	1	733	2	19181	0.10654	0.377492	13.0839	3.23054
GO:0042321	negative regulation of circadian sleep/wake cycle, sleep	1	733	2	19181	0.10654	0.377492	13.0839	3.23054
GO:0061032	visceral serous pericardium development	1	733	2	19181	0.10654	0.377492	13.0839	3.23054
GO:0009132	nucleoside diphosphate metabolic process	1	733	2	19181	0.10654	0.377492	13.0839	3.23054
GO:0065002	intracellular protein transmembrane transport	1	733	2	19181	0.10654	0.377492	13.0839	3.23054
GO:0060621	negative regulation of cholesterol import	1	733	2	19181	0.10654	0.377492	13.0839	3.23054
GO:0060615	mammary gland bud formation	1	733	2	19181	0.10654	0.377492	13.0839	3.23054
GO:0071663	positive regulation of granzyme B production	1	733	2	19181	0.10654	0.377492	13.0839	3.23054
GO:0035710	CD4-positive, alpha-beta T cell activation	1	733	2	19181	0.10654	0.377492	13.0839	3.23054
GO:0070541	response to platinum ion	1	733	2	19181	0.10654	0.377492	13.0839	3.23054
GO:0071242	cellular response to ammonium ion	1	733	2	19181	0.10654	0.377492	13.0839	3.23054
GO:2001269	positive regulation of cysteine-type endopeptidase activity involved in apoptotic signaling pathway	1	733	2	19181	0.10654	0.377492	13.0839	3.23054
GO:0061302	smooth muscle cell-matrix adhesion	1	733	2	19181	0.10654	0.377492	13.0839	3.23054
GO:0015917	aminophospholipid transport	1	733	2	19181	0.10654	0.377492	13.0839	3.23054
GO:0002366	leukocyte activation involved in immune response	1	733	2	19181	0.10654	0.377492	13.0839	3.23054
GO:0035759	mesangial cell-matrix adhesion	1	733	2	19181	0.10654	0.377492	13.0839	3.23054
GO:0035723	interleukin-15-mediated signaling pathway	1	733	2	19181	0.10654	0.377492	13.0839	3.23054
GO:0015938	coenzyme A catabolic process	1	733	2	19181	0.10654	0.377492	13.0839	3.23054
GO:0050711	negative regulation of interleukin-1 secretion	1	733	2	19181	0.10654	0.377492	13.0839	3.23054
GO:0032387	negative regulation of intracellular transport	1	733	2	19181	0.10654	0.377492	13.0839	3.23054
GO:2000348	regulation of CD40 signaling pathway	1	733	2	19181	0.10654	0.377492	13.0839	3.23054
GO:0035782	mature natural killer cell chemotaxis	1	733	2	19181	0.10654	0.377492	13.0839	3.23054
GO:0090362	positive regulation of platelet-derived growth factor production	1	733	2	19181	0.10654	0.377492	13.0839	3.23054
GO:2001295	malonyl-CoA biosynthetic process	1	733	2	19181	0.10654	0.377492	13.0839	3.23054
GO:0034124	regulation of MyD88-dependent toll-like receptor signaling pathway	1	733	2	19181	0.10654	0.377492	13.0839	3.23054
GO:0055090	acylglycerol homeostasis	1	733	2	19181	0.10654	0.377492	13.0839	3.23054
GO:2000304	positive regulation of ceramide biosynthetic process	1	733	2	19181	0.10654	0.377492	13.0839	3.23054
GO:0045655	regulation of monocyte differentiation	1	733	2	19181	0.10654	0.377492	13.0839	3.23054
GO:0010849	regulation of proton-transporting ATPase activity, rotational mechanism	1	733	2	19181	0.10654	0.377492	13.0839	3.23054
GO:0046705	CDP biosynthetic process	1	733	2	19181	0.10654	0.377492	13.0839	3.23054
GO:0033306	phytol metabolic process	1	733	2	19181	0.10654	0.377492	13.0839	3.23054
GO:0070256	negative regulation of mucus secretion	1	733	2	19181	0.10654	0.377492	13.0839	3.23054
GO:0044092	negative regulation of molecular function	1	733	2	19181	0.10654	0.377492	13.0839	3.23054
GO:0006705	mineralocorticoid biosynthetic process	1	733	2	19181	0.10654	0.377492	13.0839	3.23054
GO:0070947	neutrophil mediated killing of fungus	1	733	2	19181	0.10654	0.377492	13.0839	3.23054
GO:0051972	regulation of telomerase activity	1	733	2	19181	0.10654	0.377492	13.0839	3.23054
GO:0042450	arginine biosynthetic process via ornithine	1	733	2	19181	0.10654	0.377492	13.0839	3.23054
GO:0060529	squamous basal epithelial stem cell differentiation involved in prostate gland acinus development	1	733	2	19181	0.10654	0.377492	13.0839	3.23054
GO:0019742	pentacyclic triterpenoid metabolic process	1	733	2	19181	0.10654	0.377492	13.0839	3.23054
GO:0005999	xylulose biosynthetic process	1	733	2	19181	0.10654	0.377492	13.0839	3.23054
GO:0090094	metanephric cap mesenchymal cell proliferation involved in metanephros development	1	733	2	19181	0.10654	0.377492	13.0839	3.23054
GO:0042404	thyroid hormone catabolic process	1	733	2	19181	0.10654	0.377492	13.0839	3.23054
GO:0090076	relaxation of skeletal muscle	1	733	2	19181	0.10654	0.377492	13.0839	3.23054
GO:1901631	positive regulation of presynaptic membrane organization	1	733	2	19181	0.10654	0.377492	13.0839	3.23054
GO:0035802	adrenal cortex formation	1	733	2	19181	0.10654	0.377492	13.0839	3.23054
GO:0021649	vestibulocochlear nerve structural organization	1	733	2	19181	0.10654	0.377492	13.0839	3.23054
GO:0001808	negative regulation of type IV hypersensitivity	1	733	2	19181	0.10654	0.377492	13.0839	3.23054
GO:2000824	negative regulation of androgen receptor activity	1	733	2	19181	0.10654	0.377492	13.0839	3.23054
GO:0060595	fibroblast growth factor receptor signaling pathway involved in mammary gland specification	1	733	2	19181	0.10654	0.377492	13.0839	3.23054
GO:0001820	serotonin secretion	1	733	2	19181	0.10654	0.377492	13.0839	3.23054
GO:0006225	UDP biosynthetic process	1	733	2	19181	0.10654	0.377492	13.0839	3.23054
GO:0060588	negative regulation of lipoprotein lipid oxidation	1	733	2	19181	0.10654	0.377492	13.0839	3.23054
GO:0046356	acetyl-CoA catabolic process	1	733	2	19181	0.10654	0.377492	13.0839	3.23054
GO:0006240	dCDP biosynthetic process	1	733	2	19181	0.10654	0.377492	13.0839	3.23054
GO:0043503	skeletal muscle fiber adaptation	1	733	2	19181	0.10654	0.377492	13.0839	3.23054
GO:0060915	mesenchymal cell differentiation involved in lung development	1	733	2	19181	0.10654	0.377492	13.0839	3.23054
GO:0051606	detection of stimulus	1	733	2	19181	0.10654	0.377492	13.0839	3.23054
GO:0051612	negative regulation of serotonin uptake	1	733	2	19181	0.10654	0.377492	13.0839	3.23054
GO:1900155	negative regulation of bone trabecula formation	1	733	2	19181	0.10654	0.377492	13.0839	3.23054
GO:2000438	negative regulation of monocyte extravasation	1	733	2	19181	0.10654	0.377492	13.0839	3.23054
GO:0017143	insecticide metabolic process	1	733	2	19181	0.10654	0.377492	13.0839	3.23054
GO:2000412	positive regulation of thymocyte migration	1	733	2	19181	0.10654	0.377492	13.0839	3.23054
GO:0039536	negative regulation of RIG-I signaling pathway	1	733	2	19181	0.10654	0.377492	13.0839	3.23054
GO:0051282	regulation of sequestering of calcium ion	1	733	2	19181	0.10654	0.377492	13.0839	3.23054
GO:2000405	negative regulation of T cell migration	1	733	2	19181	0.10654	0.377492	13.0839	3.23054
GO:0039532	negative regulation of viral-induced cytoplasmic pattern recognition receptor signaling pathway	1	733	2	19181	0.10654	0.377492	13.0839	3.23054
GO:0010033	response to organic substance	8	733	122	19181	0.109217	0.386503	1.71592	3.19473
GO:0046627	negative regulation of insulin receptor signaling pathway	4	733	46	19181	0.112296	0.396487	2.27546	3.15462
GO:0050905	neuromuscular process	3	733	29	19181	0.112867	0.396487	2.70701	3.1473
GO:0046939	nucleotide phosphorylation	3	733	29	19181	0.112867	0.396487	2.70701	3.1473
GO:2001234	negative regulation of apoptotic signaling pathway	3	733	29	19181	0.112867	0.396487	2.70701	3.1473
GO:0019373	epoxygenase P450 pathway	3	733	29	19181	0.112867	0.396487	2.70701	3.1473
GO:0044070	regulation of anion transport	3	733	29	19181	0.112867	0.396487	2.70701	3.1473
GO:0032496	response to lipopolysaccharide	12	733	207	19181	0.114264	0.39672	1.51697	3.12956
GO:0032481	positive regulation of type I interferon production	6	733	84	19181	0.115789	0.39672	1.86913	3.11043
GO:0006029	proteoglycan metabolic process	2	733	14	19181	0.115975	0.39672	3.73826	3.10812
GO:0048246	macrophage chemotaxis	2	733	14	19181	0.115975	0.39672	3.73826	3.10812
GO:0050982	detection of mechanical stimulus	2	733	14	19181	0.115975	0.39672	3.73826	3.10812
GO:0016331	morphogenesis of embryonic epithelium	2	733	14	19181	0.115975	0.39672	3.73826	3.10812
GO:0071850	mitotic cell cycle arrest	2	733	14	19181	0.115975	0.39672	3.73826	3.10812
GO:0097284	hepatocyte apoptotic process	2	733	14	19181	0.115975	0.39672	3.73826	3.10812
GO:0006536	glutamate metabolic process	2	733	14	19181	0.115975	0.39672	3.73826	3.10812
GO:0006998	nuclear envelope organization	2	733	14	19181	0.115975	0.39672	3.73826	3.10812
GO:0030278	regulation of ossification	2	733	14	19181	0.115975	0.39672	3.73826	3.10812
GO:0014002	astrocyte development	2	733	14	19181	0.115975	0.39672	3.73826	3.10812
GO:0032695	negative regulation of interleukin-12 production	2	733	14	19181	0.115975	0.39672	3.73826	3.10812
GO:0009142	nucleoside triphosphate biosynthetic process	2	733	14	19181	0.115975	0.39672	3.73826	3.10812
GO:0021612	facial nerve structural organization	2	733	14	19181	0.115975	0.39672	3.73826	3.10812
GO:0060292	long term synaptic depression	2	733	14	19181	0.115975	0.39672	3.73826	3.10812
GO:0060272	embryonic skeletal joint morphogenesis	2	733	14	19181	0.115975	0.39672	3.73826	3.10812
GO:2000378	negative regulation of reactive oxygen species metabolic process	2	733	14	19181	0.115975	0.39672	3.73826	3.10812
GO:1901653	cellular response to peptide	2	733	14	19181	0.115975	0.39672	3.73826	3.10812
GO:0032862	activation of Rho GTPase activity	2	733	14	19181	0.115975	0.39672	3.73826	3.10812
GO:0060174	limb bud formation	2	733	14	19181	0.115975	0.39672	3.73826	3.10812
GO:0042340	keratan sulfate catabolic process	2	733	14	19181	0.115975	0.39672	3.73826	3.10812
GO:0007628	adult walking behavior	4	733	47	19181	0.118491	0.40149	2.22705	3.07716
GO:0071347	cellular response to interleukin-1	4	733	47	19181	0.118491	0.40149	2.22705	3.07716
GO:0045773	positive regulation of axon extension	3	733	30	19181	0.120919	0.40149	2.61678	3.04789
GO:0051491	positive regulation of filopodium assembly	3	733	30	19181	0.120919	0.40149	2.61678	3.04789
GO:1901687	glutathione derivative biosynthetic process	3	733	30	19181	0.120919	0.40149	2.61678	3.04789
GO:0051028	mRNA transport	7	733	105	19181	0.121093	0.40149	1.74452	3.04581
GO:0032956	regulation of actin cytoskeleton organization	4	733	48	19181	0.124829	0.40149	2.18065	3.00197
GO:0008643	carbohydrate transport	4	733	48	19181	0.124829	0.40149	2.18065	3.00197
GO:0007169	transmembrane receptor protein tyrosine kinase signaling pathway	9	733	147	19181	0.124844	0.40149	1.60211	3.0018
GO:0007166	cell surface receptor signaling pathway	16	733	299	19181	0.126324	0.40149	1.40028	2.9848
GO:0000050	urea cycle	2	733	15	19181	0.128349	0.40149	3.48904	2.96185
GO:0042535	positive regulation of tumor necrosis factor biosynthetic process	2	733	15	19181	0.128349	0.40149	3.48904	2.96185
GO:0036109	alpha-linolenic acid metabolic process	2	733	15	19181	0.128349	0.40149	3.48904	2.96185
GO:0086064	cell communication by electrical coupling involved in cardiac conduction	2	733	15	19181	0.128349	0.40149	3.48904	2.96185
GO:0033630	positive regulation of cell adhesion mediated by integrin	2	733	15	19181	0.128349	0.40149	3.48904	2.96185
GO:0000185	activation of MAPKKK activity	2	733	15	19181	0.128349	0.40149	3.48904	2.96185
GO:0033540	fatty acid beta-oxidation using acyl-CoA oxidase	2	733	15	19181	0.128349	0.40149	3.48904	2.96185
GO:0033559	unsaturated fatty acid metabolic process	2	733	15	19181	0.128349	0.40149	3.48904	2.96185
GO:0051895	negative regulation of focal adhesion assembly	2	733	15	19181	0.128349	0.40149	3.48904	2.96185
GO:0042246	tissue regeneration	2	733	15	19181	0.128349	0.40149	3.48904	2.96185
GO:0009913	epidermal cell differentiation	2	733	15	19181	0.128349	0.40149	3.48904	2.96185
GO:0007159	leukocyte cell-cell adhesion	3	733	31	19181	0.129173	0.40149	2.53237	2.95263
GO:0006807	nitrogen compound metabolic process	3	733	31	19181	0.129173	0.40149	2.53237	2.95263
GO:0032147	activation of protein kinase activity	3	733	31	19181	0.129173	0.40149	2.53237	2.95263
GO:0048041	focal adhesion assembly	3	733	31	19181	0.129173	0.40149	2.53237	2.95263
GO:0042572	retinol metabolic process	3	733	31	19181	0.129173	0.40149	2.53237	2.95263
GO:0050727	regulation of inflammatory response	5	733	68	19181	0.132364	0.40149	1.9241	2.91741
GO:0001666	response to hypoxia	11	733	193	19181	0.136432	0.40149	1.49143	2.87375
GO:0042220	response to cocaine	3	733	32	19181	0.137619	0.40149	2.45323	2.86125
GO:0051496	positive regulation of stress fiber assembly	4	733	50	19181	0.13792	0.40149	2.09342	2.8581
GO:0003229	ventricular cardiac muscle tissue development	1	733	3	19181	0.139465	0.40149	8.7226	2.84203
GO:0072111	cell proliferation involved in kidney development	1	733	3	19181	0.139465	0.40149	8.7226	2.84203
GO:0000052	citrulline metabolic process	1	733	3	19181	0.139465	0.40149	8.7226	2.84203
GO:0010903	negative regulation of very-low-density lipoprotein particle remodeling	1	733	3	19181	0.139465	0.40149	8.7226	2.84203
GO:0006407	rRNA export from nucleus	1	733	3	19181	0.139465	0.40149	8.7226	2.84203
GO:2000041	negative regulation of planar cell polarity pathway involved in axis elongation	1	733	3	19181	0.139465	0.40149	8.7226	2.84203
GO:0051081	nuclear envelope disassembly	1	733	3	19181	0.139465	0.40149	8.7226	2.84203
GO:2000098	negative regulation of smooth muscle cell-matrix adhesion	1	733	3	19181	0.139465	0.40149	8.7226	2.84203
GO:0072180	mesonephric duct morphogenesis	1	733	3	19181	0.139465	0.40149	8.7226	2.84203
GO:0010940	positive regulation of necrotic cell death	1	733	3	19181	0.139465	0.40149	8.7226	2.84203
GO:0019064	fusion of virus membrane with host plasma membrane	1	733	3	19181	0.139465	0.40149	8.7226	2.84203
GO:0046883	regulation of hormone secretion	1	733	3	19181	0.139465	0.40149	8.7226	2.84203
GO:0072190	ureter urothelium development	1	733	3	19181	0.139465	0.40149	8.7226	2.84203
GO:0010939	regulation of necrotic cell death	1	733	3	19181	0.139465	0.40149	8.7226	2.84203
GO:0021847	ventricular zone neuroblast division	1	733	3	19181	0.139465	0.40149	8.7226	2.84203
GO:0046464	acylglycerol catabolic process	1	733	3	19181	0.139465	0.40149	8.7226	2.84203
GO:0097155	fasciculation of sensory neuron axon	1	733	3	19181	0.139465	0.40149	8.7226	2.84203
GO:0010916	negative regulation of very-low-density lipoprotein particle clearance	1	733	3	19181	0.139465	0.40149	8.7226	2.84203
GO:0010044	response to aluminum ion	1	733	3	19181	0.139465	0.40149	8.7226	2.84203
GO:0003278	apoptotic process involved in heart morphogenesis	1	733	3	19181	0.139465	0.40149	8.7226	2.84203
GO:0072537	fibroblast activation	1	733	3	19181	0.139465	0.40149	8.7226	2.84203
GO:0010972	negative regulation of G2/M transition of mitotic cell cycle	1	733	3	19181	0.139465	0.40149	8.7226	2.84203
GO:0007181	transforming growth factor beta receptor complex assembly	1	733	3	19181	0.139465	0.40149	8.7226	2.84203
GO:0006875	cellular metal ion homeostasis	1	733	3	19181	0.139465	0.40149	8.7226	2.84203
GO:0060049	regulation of protein glycosylation	1	733	3	19181	0.139465	0.40149	8.7226	2.84203
GO:0046010	positive regulation of circadian sleep/wake cycle, non-REM sleep	1	733	3	19181	0.139465	0.40149	8.7226	2.84203
GO:0060841	venous blood vessel development	1	733	3	19181	0.139465	0.40149	8.7226	2.84203
GO:0043652	engulfment of apoptotic cell	1	733	3	19181	0.139465	0.40149	8.7226	2.84203
GO:1902904	negative regulation of fibril organization	1	733	3	19181	0.139465	0.40149	8.7226	2.84203
GO:0060466	activation of meiosis involved in egg activation	1	733	3	19181	0.139465	0.40149	8.7226	2.84203
GO:0021769	orbitofrontal cortex development	1	733	3	19181	0.139465	0.40149	8.7226	2.84203
GO:2001023	regulation of response to drug	1	733	3	19181	0.139465	0.40149	8.7226	2.84203
GO:2000562	negative regulation of CD4-positive, alpha-beta T cell proliferation	1	733	3	19181	0.139465	0.40149	8.7226	2.84203
GO:0034370	triglyceride-rich lipoprotein particle remodeling	1	733	3	19181	0.139465	0.40149	8.7226	2.84203
GO:0071873	response to norepinephrine	1	733	3	19181	0.139465	0.40149	8.7226	2.84203
GO:0032915	positive regulation of transforming growth factor beta2 production	1	733	3	19181	0.139465	0.40149	8.7226	2.84203
GO:2000510	positive regulation of dendritic cell chemotaxis	1	733	3	19181	0.139465	0.40149	8.7226	2.84203
GO:0032929	negative regulation of superoxide anion generation	1	733	3	19181	0.139465	0.40149	8.7226	2.84203
GO:0048698	negative regulation of collateral sprouting in absence of injury	1	733	3	19181	0.139465	0.40149	8.7226	2.84203
GO:0048697	positive regulation of collateral sprouting in absence of injury	1	733	3	19181	0.139465	0.40149	8.7226	2.84203
GO:0001959	regulation of cytokine-mediated signaling pathway	1	733	3	19181	0.139465	0.40149	8.7226	2.84203
GO:2000538	positive regulation of B cell chemotaxis	1	733	3	19181	0.139465	0.40149	8.7226	2.84203
GO:0071888	macrophage apoptotic process	1	733	3	19181	0.139465	0.40149	8.7226	2.84203
GO:0060028	convergent extension involved in axis elongation	1	733	3	19181	0.139465	0.40149	8.7226	2.84203
GO:0008295	spermidine biosynthetic process	1	733	3	19181	0.139465	0.40149	8.7226	2.84203
GO:0072239	metanephric glomerulus vasculature development	1	733	3	19181	0.139465	0.40149	8.7226	2.84203
GO:0014878	response to electrical stimulus involved in regulation of muscle adaptation	1	733	3	19181	0.139465	0.40149	8.7226	2.84203
GO:2000195	negative regulation of female gonad development	1	733	3	19181	0.139465	0.40149	8.7226	2.84203
GO:0072208	metanephric smooth muscle tissue development	1	733	3	19181	0.139465	0.40149	8.7226	2.84203
GO:0031444	slow-twitch skeletal muscle fiber contraction	1	733	3	19181	0.139465	0.40149	8.7226	2.84203
GO:0009220	pyrimidine ribonucleotide biosynthetic process	1	733	3	19181	0.139465	0.40149	8.7226	2.84203
GO:2000172	regulation of branching morphogenesis of a nerve	1	733	3	19181	0.139465	0.40149	8.7226	2.84203
GO:0008615	pyridoxine biosynthetic process	1	733	3	19181	0.139465	0.40149	8.7226	2.84203
GO:0045408	regulation of interleukin-6 biosynthetic process	1	733	3	19181	0.139465	0.40149	8.7226	2.84203
GO:0046168	glycerol-3-phosphate catabolic process	1	733	3	19181	0.139465	0.40149	8.7226	2.84203
GO:0046543	development of secondary female sexual characteristics	1	733	3	19181	0.139465	0.40149	8.7226	2.84203
GO:0046544	development of secondary male sexual characteristics	1	733	3	19181	0.139465	0.40149	8.7226	2.84203
GO:0055118	negative regulation of cardiac muscle contraction	1	733	3	19181	0.139465	0.40149	8.7226	2.84203
GO:0045425	positive regulation of granulocyte macrophage colony-stimulating factor biosynthetic process	1	733	3	19181	0.139465	0.40149	8.7226	2.84203
GO:0000255	allantoin metabolic process	1	733	3	19181	0.139465	0.40149	8.7226	2.84203
GO:0048388	endosomal lumen acidification	1	733	3	19181	0.139465	0.40149	8.7226	2.84203
GO:0035284	brain segmentation	1	733	3	19181	0.139465	0.40149	8.7226	2.84203
GO:0031999	negative regulation of fatty acid beta-oxidation	1	733	3	19181	0.139465	0.40149	8.7226	2.84203
GO:0044242	cellular lipid catabolic process	1	733	3	19181	0.139465	0.40149	8.7226	2.84203
GO:0070093	negative regulation of glucagon secretion	1	733	3	19181	0.139465	0.40149	8.7226	2.84203
GO:0097374	sensory neuron axon guidance	1	733	3	19181	0.139465	0.40149	8.7226	2.84203
GO:0090259	regulation of retinal ganglion cell axon guidance	1	733	3	19181	0.139465	0.40149	8.7226	2.84203
GO:0002074	extraocular skeletal muscle development	1	733	3	19181	0.139465	0.40149	8.7226	2.84203
GO:0002086	diaphragm contraction	1	733	3	19181	0.139465	0.40149	8.7226	2.84203
GO:0045906	negative regulation of vasoconstriction	1	733	3	19181	0.139465	0.40149	8.7226	2.84203
GO:0044209	AMP salvage	1	733	3	19181	0.139465	0.40149	8.7226	2.84203
GO:0043163	cell envelope organization	1	733	3	19181	0.139465	0.40149	8.7226	2.84203
GO:0045939	negative regulation of steroid metabolic process	1	733	3	19181	0.139465	0.40149	8.7226	2.84203
GO:0070813	hydrogen sulfide metabolic process	1	733	3	19181	0.139465	0.40149	8.7226	2.84203
GO:1902336	positive regulation of retinal ganglion cell axon guidance	1	733	3	19181	0.139465	0.40149	8.7226	2.84203
GO:2000276	negative regulation of oxidative phosphorylation uncoupler activity	1	733	3	19181	0.139465	0.40149	8.7226	2.84203
GO:0051284	positive regulation of sequestering of calcium ion	1	733	3	19181	0.139465	0.40149	8.7226	2.84203
GO:0055069	zinc ion homeostasis	1	733	3	19181	0.139465	0.40149	8.7226	2.84203
GO:0045112	integrin biosynthetic process	1	733	3	19181	0.139465	0.40149	8.7226	2.84203
GO:0046649	lymphocyte activation	1	733	3	19181	0.139465	0.40149	8.7226	2.84203
GO:1903291	positive regulation of ATP catabolic process	1	733	3	19181	0.139465	0.40149	8.7226	2.84203
GO:2000254	regulation of male germ cell proliferation	1	733	3	19181	0.139465	0.40149	8.7226	2.84203
GO:1903288	positive regulation of potassium ion import	1	733	3	19181	0.139465	0.40149	8.7226	2.84203
GO:0060632	regulation of microtubule-based movement	1	733	3	19181	0.139465	0.40149	8.7226	2.84203
GO:0072719	cellular response to cisplatin	1	733	3	19181	0.139465	0.40149	8.7226	2.84203
GO:0045586	regulation of gamma-delta T cell differentiation	1	733	3	19181	0.139465	0.40149	8.7226	2.84203
GO:0072331	signal transduction by p53 class mediator	1	733	3	19181	0.139465	0.40149	8.7226	2.84203
GO:0010273	detoxification of copper ion	1	733	3	19181	0.139465	0.40149	8.7226	2.84203
GO:0090324	negative regulation of oxidative phosphorylation	1	733	3	19181	0.139465	0.40149	8.7226	2.84203
GO:0042271	susceptibility to natural killer cell mediated cytotoxicity	1	733	3	19181	0.139465	0.40149	8.7226	2.84203
GO:0051303	establishment of chromosome localization	1	733	3	19181	0.139465	0.40149	8.7226	2.84203
GO:0002337	B-1a B cell differentiation	1	733	3	19181	0.139465	0.40149	8.7226	2.84203
GO:0071226	cellular response to molecule of fungal origin	1	733	3	19181	0.139465	0.40149	8.7226	2.84203
GO:0038161	prolactin signaling pathway	1	733	3	19181	0.139465	0.40149	8.7226	2.84203
GO:1900016	negative regulation of cytokine production involved in inflammatory response	1	733	3	19181	0.139465	0.40149	8.7226	2.84203
GO:0038190	VEGF-activated neuropilin signaling pathway	1	733	3	19181	0.139465	0.40149	8.7226	2.84203
GO:0050716	positive regulation of interleukin-1 secretion	1	733	3	19181	0.139465	0.40149	8.7226	2.84203
GO:0030185	nitric oxide transport	1	733	3	19181	0.139465	0.40149	8.7226	2.84203
GO:0002820	negative regulation of adaptive immune response	1	733	3	19181	0.139465	0.40149	8.7226	2.84203
GO:2000342	negative regulation of chemokine (C-X-C motif) ligand 2 production	1	733	3	19181	0.139465	0.40149	8.7226	2.84203
GO:0051788	response to misfolded protein	1	733	3	19181	0.139465	0.40149	8.7226	2.84203
GO:0007412	axon target recognition	1	733	3	19181	0.139465	0.40149	8.7226	2.84203
GO:0031640	killing of cells of other organism	1	733	3	19181	0.139465	0.40149	8.7226	2.84203
GO:0034447	very-low-density lipoprotein particle clearance	1	733	3	19181	0.139465	0.40149	8.7226	2.84203
GO:0070980	biphenyl catabolic process	1	733	3	19181	0.139465	0.40149	8.7226	2.84203
GO:0002689	negative regulation of leukocyte chemotaxis	1	733	3	19181	0.139465	0.40149	8.7226	2.84203
GO:2000394	positive regulation of lamellipodium morphogenesis	1	733	3	19181	0.139465	0.40149	8.7226	2.84203
GO:0061101	neuroendocrine cell differentiation	1	733	3	19181	0.139465	0.40149	8.7226	2.84203
GO:2000366	positive regulation of STAT protein import into nucleus	1	733	3	19181	0.139465	0.40149	8.7226	2.84203
GO:0042853	L-alanine catabolic process	1	733	3	19181	0.139465	0.40149	8.7226	2.84203
GO:0023052	signaling	1	733	3	19181	0.139465	0.40149	8.7226	2.84203
GO:0006789	bilirubin conjugation	1	733	3	19181	0.139465	0.40149	8.7226	2.84203
GO:0021681	cerebellar granular layer development	1	733	3	19181	0.139465	0.40149	8.7226	2.84203
GO:0002283	neutrophil activation involved in immune response	1	733	3	19181	0.139465	0.40149	8.7226	2.84203
GO:0006235	dTTP biosynthetic process	1	733	3	19181	0.139465	0.40149	8.7226	2.84203
GO:0090027	negative regulation of monocyte chemotaxis	1	733	3	19181	0.139465	0.40149	8.7226	2.84203
GO:1900186	negative regulation of clathrin-mediated endocytosis	1	733	3	19181	0.139465	0.40149	8.7226	2.84203
GO:0051946	regulation of glutamate uptake involved in transmission of nerve impulse	1	733	3	19181	0.139465	0.40149	8.7226	2.84203
GO:0060567	negative regulation of DNA-templated transcription, termination	1	733	3	19181	0.139465	0.40149	8.7226	2.84203
GO:0045988	negative regulation of striated muscle contraction	1	733	3	19181	0.139465	0.40149	8.7226	2.84203
GO:0060948	cardiac vascular smooth muscle cell development	1	733	3	19181	0.139465	0.40149	8.7226	2.84203
GO:2001171	positive regulation of ATP biosynthetic process	1	733	3	19181	0.139465	0.40149	8.7226	2.84203
GO:0039530	MDA-5 signaling pathway	1	733	3	19181	0.139465	0.40149	8.7226	2.84203
GO:0009888	tissue development	2	733	16	19181	0.141011	0.40149	3.27098	2.82612
GO:0048193	Golgi vesicle transport	2	733	16	19181	0.141011	0.40149	3.27098	2.82612
GO:0097202	activation of cysteine-type endopeptidase activity	2	733	16	19181	0.141011	0.40149	3.27098	2.82612
GO:0050921	positive regulation of chemotaxis	2	733	16	19181	0.141011	0.40149	3.27098	2.82612
GO:0034375	high-density lipoprotein particle remodeling	2	733	16	19181	0.141011	0.40149	3.27098	2.82612
GO:0045086	positive regulation of interleukin-2 biosynthetic process	2	733	16	19181	0.141011	0.40149	3.27098	2.82612
GO:0036066	protein O-linked fucosylation	2	733	16	19181	0.141011	0.40149	3.27098	2.82612
GO:0015886	heme transport	2	733	16	19181	0.141011	0.40149	3.27098	2.82612
GO:0006590	thyroid hormone generation	2	733	16	19181	0.141011	0.40149	3.27098	2.82612
GO:2000727	positive regulation of cardiac muscle cell differentiation	2	733	16	19181	0.141011	0.40149	3.27098	2.82612
GO:0030194	positive regulation of blood coagulation	2	733	16	19181	0.141011	0.40149	3.27098	2.82612
GO:0009992	cellular water homeostasis	2	733	16	19181	0.141011	0.40149	3.27098	2.82612
GO:0015671	oxygen transport	2	733	16	19181	0.141011	0.40149	3.27098	2.82612
GO:0002260	lymphocyte homeostasis	2	733	16	19181	0.141011	0.40149	3.27098	2.82612
GO:0001886	endothelial cell morphogenesis	2	733	16	19181	0.141011	0.40149	3.27098	2.82612
GO:0007342	fusion of sperm to egg plasma membrane	2	733	16	19181	0.141011	0.40149	3.27098	2.82612
GO:0006767	water-soluble vitamin metabolic process	7	733	110	19181	0.142444	0.405167	1.66522	2.81154
GO:0003007	heart morphogenesis	5	733	70	19181	0.143562	0.407943	1.86913	2.80026
GO:0051384	response to glucocorticoid	6	733	90	19181	0.144237	0.409457	1.74452	2.79348
GO:0048844	artery morphogenesis	3	733	33	19181	0.146246	0.414339	2.37889	2.77353
GO:0009954	proximal/distal pattern formation	3	733	33	19181	0.146246	0.414339	2.37889	2.77353
GO:0070098	chemokine-mediated signaling pathway	4	733	52	19181	0.151531	0.420969	2.01291	2.72231
GO:2000009	negative regulation of protein localization to cell surface	2	733	17	19181	0.153923	0.420969	3.07857	2.69972
GO:0042554	superoxide anion generation	2	733	17	19181	0.153923	0.420969	3.07857	2.69972
GO:0007171	activation of transmembrane receptor protein tyrosine kinase activity	2	733	17	19181	0.153923	0.420969	3.07857	2.69972
GO:0050930	induction of positive chemotaxis	2	733	17	19181	0.153923	0.420969	3.07857	2.69972
GO:0006103	2-oxoglutarate metabolic process	2	733	17	19181	0.153923	0.420969	3.07857	2.69972
GO:1903543	positive regulation of exosomal secretion	2	733	17	19181	0.153923	0.420969	3.07857	2.69972
GO:0060766	negative regulation of androgen receptor signaling pathway	2	733	17	19181	0.153923	0.420969	3.07857	2.69972
GO:0001678	cellular glucose homeostasis	2	733	17	19181	0.153923	0.420969	3.07857	2.69972
GO:2000251	positive regulation of actin cytoskeleton reorganization	2	733	17	19181	0.153923	0.420969	3.07857	2.69972
GO:0046697	decidualization	2	733	17	19181	0.153923	0.420969	3.07857	2.69972
GO:0050880	regulation of blood vessel size	2	733	17	19181	0.153923	0.420969	3.07857	2.69972
GO:0001823	mesonephros development	2	733	17	19181	0.153923	0.420969	3.07857	2.69972
GO:0071356	cellular response to tumor necrosis factor	6	733	92	19181	0.154367	0.420969	1.7066	2.69557
GO:0048709	oligodendrocyte differentiation	3	733	34	19181	0.155043	0.420969	2.30892	2.68926
GO:0040014	regulation of multicellular organism growth	3	733	34	19181	0.155043	0.420969	2.30892	2.68926
GO:0001816	cytokine production	3	733	34	19181	0.155043	0.420969	2.30892	2.68926
GO:0061098	positive regulation of protein tyrosine kinase activity	3	733	34	19181	0.155043	0.420969	2.30892	2.68926
GO:0009653	anatomical structure morphogenesis	7	733	113	19181	0.156058	0.420969	1.62101	2.67984
GO:0003151	outflow tract morphogenesis	4	733	53	19181	0.15852	0.420969	1.97493	2.65726
GO:0032543	mitochondrial translation	7	733	114	19181	0.160724	0.420969	1.60679	2.63734
GO:0050900	leukocyte migration	9	733	157	19181	0.162235	0.420969	1.50007	2.62385
GO:0006749	glutathione metabolic process	3	733	35	19181	0.163999	0.420969	2.24295	2.60824
GO:0060173	limb development	3	733	35	19181	0.163999	0.420969	2.24295	2.60824
GO:0050776	regulation of immune response	6	733	94	19181	0.164798	0.420969	1.67029	2.60123
GO:0001657	ureteric bud development	4	733	54	19181	0.165625	0.420969	1.93836	2.59401
GO:0045944	positive regulation of transcription from RNA polymerase II promoter	47	733	1047	19181	0.166504	0.420969	1.17468	2.58637
GO:0043651	linoleic acid metabolic process	2	733	18	19181	0.167049	0.420969	2.90753	2.58165
GO:0090190	positive regulation of branching involved in ureteric bud morphogenesis	2	733	18	19181	0.167049	0.420969	2.90753	2.58165
GO:0007016	cytoskeletal anchoring at plasma membrane	2	733	18	19181	0.167049	0.420969	2.90753	2.58165
GO:1902176	negative regulation of oxidative stress-induced intrinsic apoptotic signaling pathway	2	733	18	19181	0.167049	0.420969	2.90753	2.58165
GO:0035265	organ growth	2	733	18	19181	0.167049	0.420969	2.90753	2.58165
GO:0051016	barbed-end actin filament capping	2	733	18	19181	0.167049	0.420969	2.90753	2.58165
GO:0045954	positive regulation of natural killer cell mediated cytotoxicity	2	733	18	19181	0.167049	0.420969	2.90753	2.58165
GO:0055008	cardiac muscle tissue morphogenesis	2	733	18	19181	0.167049	0.420969	2.90753	2.58165
GO:0045579	positive regulation of B cell differentiation	2	733	18	19181	0.167049	0.420969	2.90753	2.58165
GO:0072358	cardiovascular system development	2	733	18	19181	0.167049	0.420969	2.90753	2.58165
GO:0001706	endoderm formation	2	733	18	19181	0.167049	0.420969	2.90753	2.58165
GO:0007263	nitric oxide mediated signal transduction	2	733	18	19181	0.167049	0.420969	2.90753	2.58165
GO:0043488	regulation of mRNA stability	2	733	18	19181	0.167049	0.420969	2.90753	2.58165
GO:0035902	response to immobilization stress	2	733	18	19181	0.167049	0.420969	2.90753	2.58165
GO:0043922	negative regulation by host of viral transcription	2	733	18	19181	0.167049	0.420969	2.90753	2.58165
GO:0051604	protein maturation	2	733	18	19181	0.167049	0.420969	2.90753	2.58165
GO:0030048	actin filament-based movement	2	733	18	19181	0.167049	0.420969	2.90753	2.58165
GO:0009826	unidimensional cell growth	1	733	4	19181	0.171175	0.420969	6.54195	2.54646
GO:0048144	fibroblast proliferation	1	733	4	19181	0.171175	0.420969	6.54195	2.54646
GO:0009812	flavonoid metabolic process	1	733	4	19181	0.171175	0.420969	6.54195	2.54646
GO:0002554	serotonin secretion by platelet	1	733	4	19181	0.171175	0.420969	6.54195	2.54646
GO:0051047	positive regulation of secretion	1	733	4	19181	0.171175	0.420969	6.54195	2.54646
GO:0071464	cellular response to hydrostatic pressure	1	733	4	19181	0.171175	0.420969	6.54195	2.54646
GO:0006458	'de novo' protein folding	1	733	4	19181	0.171175	0.420969	6.54195	2.54646
GO:0046486	glycerolipid metabolic process	1	733	4	19181	0.171175	0.420969	6.54195	2.54646
GO:0046881	positive regulation of follicle-stimulating hormone secretion	1	733	4	19181	0.171175	0.420969	6.54195	2.54646
GO:0046879	hormone secretion	1	733	4	19181	0.171175	0.420969	6.54195	2.54646
GO:0090526	regulation of gluconeogenesis involved in cellular glucose homeostasis	1	733	4	19181	0.171175	0.420969	6.54195	2.54646
GO:0033688	regulation of osteoblast proliferation	1	733	4	19181	0.171175	0.420969	6.54195	2.54646
GO:0010989	negative regulation of low-density lipoprotein particle clearance	1	733	4	19181	0.171175	0.420969	6.54195	2.54646
GO:0072133	metanephric mesenchyme morphogenesis	1	733	4	19181	0.171175	0.420969	6.54195	2.54646
GO:0046449	creatinine metabolic process	1	733	4	19181	0.171175	0.420969	6.54195	2.54646
GO:0060421	positive regulation of heart growth	1	733	4	19181	0.171175	0.420969	6.54195	2.54646
GO:0006021	inositol biosynthetic process	1	733	4	19181	0.171175	0.420969	6.54195	2.54646
GO:0035990	tendon cell differentiation	1	733	4	19181	0.171175	0.420969	6.54195	2.54646
GO:0043648	dicarboxylic acid metabolic process	1	733	4	19181	0.171175	0.420969	6.54195	2.54646
GO:0060836	lymphatic endothelial cell differentiation	1	733	4	19181	0.171175	0.420969	6.54195	2.54646
GO:0006116	NADH oxidation	1	733	4	19181	0.171175	0.420969	6.54195	2.54646
GO:0089700	protein kinase D signaling	1	733	4	19181	0.171175	0.420969	6.54195	2.54646
GO:0071400	cellular response to oleic acid	1	733	4	19181	0.171175	0.420969	6.54195	2.54646
GO:0070345	negative regulation of fat cell proliferation	1	733	4	19181	0.171175	0.420969	6.54195	2.54646
GO:1900212	negative regulation of mesenchymal cell apoptotic process involved in metanephros development	1	733	4	19181	0.171175	0.420969	6.54195	2.54646
GO:0015746	citrate transport	1	733	4	19181	0.171175	0.420969	6.54195	2.54646
GO:1900245	positive regulation of MDA-5 signaling pathway	1	733	4	19181	0.171175	0.420969	6.54195	2.54646
GO:1990074	polyuridylation-dependent mRNA catabolic process	1	733	4	19181	0.171175	0.420969	6.54195	2.54646
GO:0070315	G1 to G0 transition involved in cell differentiation	1	733	4	19181	0.171175	0.420969	6.54195	2.54646
GO:0070318	positive regulation of G0 to G1 transition	1	733	4	19181	0.171175	0.420969	6.54195	2.54646
GO:0097039	protein linear polyubiquitination	1	733	4	19181	0.171175	0.420969	6.54195	2.54646
GO:0001573	ganglioside metabolic process	1	733	4	19181	0.171175	0.420969	6.54195	2.54646
GO:0051100	negative regulation of binding	1	733	4	19181	0.171175	0.420969	6.54195	2.54646
GO:0045833	negative regulation of lipid metabolic process	1	733	4	19181	0.171175	0.420969	6.54195	2.54646
GO:0090175	regulation of establishment of planar polarity	1	733	4	19181	0.171175	0.420969	6.54195	2.54646
GO:0045844	positive regulation of striated muscle tissue development	1	733	4	19181	0.171175	0.420969	6.54195	2.54646
GO:0003104	positive regulation of glomerular filtration	1	733	4	19181	0.171175	0.420969	6.54195	2.54646
GO:2000110	negative regulation of macrophage apoptotic process	1	733	4	19181	0.171175	0.420969	6.54195	2.54646
GO:0048755	branching morphogenesis of a nerve	1	733	4	19181	0.171175	0.420969	6.54195	2.54646
GO:1902445	regulation of mitochondrial membrane permeability involved in programmed necrotic cell death	1	733	4	19181	0.171175	0.420969	6.54195	2.54646
GO:0048302	regulation of isotype switching to IgG isotypes	1	733	4	19181	0.171175	0.420969	6.54195	2.54646
GO:0006549	isoleucine metabolic process	1	733	4	19181	0.171175	0.420969	6.54195	2.54646
GO:0046599	regulation of centriole replication	1	733	4	19181	0.171175	0.420969	6.54195	2.54646
GO:0032513	negative regulation of protein phosphatase type 2B activity	1	733	4	19181	0.171175	0.420969	6.54195	2.54646
GO:0032515	negative regulation of phosphoprotein phosphatase activity	1	733	4	19181	0.171175	0.420969	6.54195	2.54646
GO:0033159	negative regulation of protein import into nucleus, translocation	1	733	4	19181	0.171175	0.420969	6.54195	2.54646
GO:0014816	skeletal muscle satellite cell differentiation	1	733	4	19181	0.171175	0.420969	6.54195	2.54646
GO:0006999	nuclear pore organization	1	733	4	19181	0.171175	0.420969	6.54195	2.54646
GO:0032463	negative regulation of protein homooligomerization	1	733	4	19181	0.171175	0.420969	6.54195	2.54646
GO:0032095	regulation of response to food	1	733	4	19181	0.171175	0.420969	6.54195	2.54646
GO:0061419	positive regulation of transcription from RNA polymerase II promoter in response to hypoxia	1	733	4	19181	0.171175	0.420969	6.54195	2.54646
GO:0032446	protein modification by small protein conjugation	1	733	4	19181	0.171175	0.420969	6.54195	2.54646
GO:0007500	mesodermal cell fate determination	1	733	4	19181	0.171175	0.420969	6.54195	2.54646
GO:0051005	negative regulation of lipoprotein lipase activity	1	733	4	19181	0.171175	0.420969	6.54195	2.54646
GO:0010543	regulation of platelet activation	1	733	4	19181	0.171175	0.420969	6.54195	2.54646
GO:1903225	negative regulation of endodermal cell differentiation	1	733	4	19181	0.171175	0.420969	6.54195	2.54646
GO:1903237	negative regulation of leukocyte tethering or rolling	1	733	4	19181	0.171175	0.420969	6.54195	2.54646
GO:0044861	protein transport into plasma membrane raft	1	733	4	19181	0.171175	0.420969	6.54195	2.54646
GO:1903278	positive regulation of sodium ion export from cell	1	733	4	19181	0.171175	0.420969	6.54195	2.54646
GO:0045541	negative regulation of cholesterol biosynthetic process	1	733	4	19181	0.171175	0.420969	6.54195	2.54646
GO:0050779	RNA destabilization	1	733	4	19181	0.171175	0.420969	6.54195	2.54646
GO:0035359	negative regulation of peroxisome proliferator activated receptor signaling pathway	1	733	4	19181	0.171175	0.420969	6.54195	2.54646
GO:0046683	response to organophosphorus	1	733	4	19181	0.171175	0.420969	6.54195	2.54646
GO:0002725	negative regulation of T cell cytokine production	1	733	4	19181	0.171175	0.420969	6.54195	2.54646
GO:0019853	L-ascorbic acid biosynthetic process	1	733	4	19181	0.171175	0.420969	6.54195	2.54646
GO:0019276	UDP-N-acetylgalactosamine metabolic process	1	733	4	19181	0.171175	0.420969	6.54195	2.54646
GO:0043328	protein targeting to vacuole involved in ubiquitin-dependent protein catabolic process via the multivesicular body sorting pathway	1	733	4	19181	0.171175	0.420969	6.54195	2.54646
GO:0061031	endodermal digestive tract morphogenesis	1	733	4	19181	0.171175	0.420969	6.54195	2.54646
GO:0033076	isoquinoline alkaloid metabolic process	1	733	4	19181	0.171175	0.420969	6.54195	2.54646
GO:0061056	sclerotome development	1	733	4	19181	0.171175	0.420969	6.54195	2.54646
GO:0019249	lactate biosynthetic process	1	733	4	19181	0.171175	0.420969	6.54195	2.54646
GO:0045581	negative regulation of T cell differentiation	1	733	4	19181	0.171175	0.420969	6.54195	2.54646
GO:0090330	regulation of platelet aggregation	1	733	4	19181	0.171175	0.420969	6.54195	2.54646
GO:0016570	histone modification	1	733	4	19181	0.171175	0.420969	6.54195	2.54646
GO:2001274	negative regulation of glucose import in response to insulin stimulus	1	733	4	19181	0.171175	0.420969	6.54195	2.54646
GO:0001754	eye photoreceptor cell differentiation	1	733	4	19181	0.171175	0.420969	6.54195	2.54646
GO:0060675	ureteric bud morphogenesis	1	733	4	19181	0.171175	0.420969	6.54195	2.54646
GO:0060676	ureteric bud formation	1	733	4	19181	0.171175	0.420969	6.54195	2.54646
GO:0051315	attachment of mitotic spindle microtubules to kinetochore	1	733	4	19181	0.171175	0.420969	6.54195	2.54646
GO:0032354	response to follicle-stimulating hormone	1	733	4	19181	0.171175	0.420969	6.54195	2.54646
GO:0071621	granulocyte chemotaxis	1	733	4	19181	0.171175	0.420969	6.54195	2.54646
GO:0035754	B cell chemotaxis	1	733	4	19181	0.171175	0.420969	6.54195	2.54646
GO:0035722	interleukin-12-mediated signaling pathway	1	733	4	19181	0.171175	0.420969	6.54195	2.54646
GO:0021569	rhombomere 3 development	1	733	4	19181	0.171175	0.420969	6.54195	2.54646
GO:0051351	positive regulation of ligase activity	1	733	4	19181	0.171175	0.420969	6.54195	2.54646
GO:0051345	positive regulation of hydrolase activity	1	733	4	19181	0.171175	0.420969	6.54195	2.54646
GO:0002826	negative regulation of T-helper 1 type immune response	1	733	4	19181	0.171175	0.420969	6.54195	2.54646
GO:2000301	negative regulation of synaptic vesicle exocytosis	1	733	4	19181	0.171175	0.420969	6.54195	2.54646
GO:0090370	negative regulation of cholesterol efflux	1	733	4	19181	0.171175	0.420969	6.54195	2.54646
GO:0045661	regulation of myoblast differentiation	1	733	4	19181	0.171175	0.420969	6.54195	2.54646
GO:0070988	demethylation	1	733	4	19181	0.171175	0.420969	6.54195	2.54646
GO:0007260	tyrosine phosphorylation of STAT protein	1	733	4	19181	0.171175	0.420969	6.54195	2.54646
GO:0070946	neutrophil mediated killing of gram-positive bacterium	1	733	4	19181	0.171175	0.420969	6.54195	2.54646
GO:0030573	bile acid catabolic process	1	733	4	19181	0.171175	0.420969	6.54195	2.54646
GO:0006168	adenine salvage	1	733	4	19181	0.171175	0.420969	6.54195	2.54646
GO:0060591	chondroblast differentiation	1	733	4	19181	0.171175	0.420969	6.54195	2.54646
GO:1903027	regulation of opsonization	1	733	4	19181	0.171175	0.420969	6.54195	2.54646
GO:0070669	response to interleukin-2	1	733	4	19181	0.171175	0.420969	6.54195	2.54646
GO:0060192	negative regulation of lipase activity	1	733	4	19181	0.171175	0.420969	6.54195	2.54646
GO:0070672	response to interleukin-15	1	733	4	19181	0.171175	0.420969	6.54195	2.54646
GO:0042345	regulation of NF-kappaB import into nucleus	1	733	4	19181	0.171175	0.420969	6.54195	2.54646
GO:0060912	cardiac cell fate specification	1	733	4	19181	0.171175	0.420969	6.54195	2.54646
GO:0060916	mesenchymal cell proliferation involved in lung development	1	733	4	19181	0.171175	0.420969	6.54195	2.54646
GO:1900169	regulation of glucocorticoid mediated signaling pathway	1	733	4	19181	0.171175	0.420969	6.54195	2.54646
GO:0060923	cardiac muscle cell fate commitment	1	733	4	19181	0.171175	0.420969	6.54195	2.54646
GO:0030035	microspike assembly	1	733	4	19181	0.171175	0.420969	6.54195	2.54646
GO:0032286	central nervous system myelin maintenance	1	733	4	19181	0.171175	0.420969	6.54195	2.54646
GO:0016480	negative regulation of transcription from RNA polymerase III promoter	1	733	4	19181	0.171175	0.420969	6.54195	2.54646
GO:0010751	negative regulation of nitric oxide mediated signal transduction	1	733	4	19181	0.171175	0.420969	6.54195	2.54646
GO:0009448	gamma-aminobutyric acid metabolic process	1	733	4	19181	0.171175	0.420969	6.54195	2.54646
GO:0035556	intracellular signal transduction	28	733	596	19181	0.171816	0.422186	1.22936	2.54106
GO:0021762	substantia nigra development	4	733	55	19181	0.172841	0.424339	1.90311	2.53249
GO:0007422	peripheral nervous system development	3	733	36	19181	0.173103	0.424537	2.18065	2.53029
GO:0008217	regulation of blood pressure	5	733	75	19181	0.173217	0.424537	1.74452	2.52935
GO:0001889	liver development	7	733	117	19181	0.175088	0.428757	1.5656	2.51385
GO:0030855	epithelial cell differentiation	6	733	96	19181	0.175518	0.429077	1.63549	2.51031
GO:0060070	canonical Wnt signaling pathway	6	733	96	19181	0.175518	0.429077	1.63549	2.51031
GO:0043434	response to peptide hormone	5	733	76	19181	0.179411	0.43755	1.72157	2.47866
GO:0048705	skeletal system morphogenesis	4	733	56	19181	0.180162	0.43755	1.86913	2.47264
GO:0048266	behavioral response to pain	2	733	19	19181	0.180356	0.43755	2.75451	2.47108
GO:0035338	long-chain fatty-acyl-CoA biosynthetic process	2	733	19	19181	0.180356	0.43755	2.75451	2.47108
GO:0016578	histone deubiquitination	2	733	19	19181	0.180356	0.43755	2.75451	2.47108
GO:0043403	skeletal muscle tissue regeneration	2	733	19	19181	0.180356	0.43755	2.75451	2.47108
GO:0021670	lateral ventricle development	2	733	19	19181	0.180356	0.43755	2.75451	2.47108
GO:0071354	cellular response to interleukin-6	2	733	19	19181	0.180356	0.43755	2.75451	2.47108
GO:0050806	positive regulation of synaptic transmission	2	733	19	19181	0.180356	0.43755	2.75451	2.47108
GO:0000077	DNA damage checkpoint	3	733	37	19181	0.182346	0.440515	2.12171	2.45525
GO:0010880	regulation of release of sequestered calcium ion into cytosol by sarcoplasmic reticulum	3	733	37	19181	0.182346	0.440515	2.12171	2.45525
GO:0033572	transferrin transport	3	733	37	19181	0.182346	0.440515	2.12171	2.45525
GO:0060612	adipose tissue development	3	733	37	19181	0.182346	0.440515	2.12171	2.45525
GO:0032781	positive regulation of ATPase activity	3	733	37	19181	0.182346	0.440515	2.12171	2.45525
GO:0006766	vitamin metabolic process	7	733	119	19181	0.184957	0.443278	1.53928	2.43474
GO:0045732	positive regulation of protein catabolic process	5	733	77	19181	0.185686	0.443278	1.69921	2.42906
GO:0001558	regulation of cell growth	5	733	77	19181	0.185686	0.443278	1.69921	2.42906
GO:0060349	bone morphogenesis	3	733	38	19181	0.191715	0.443278	2.06588	2.38297
GO:0032720	negative regulation of tumor necrosis factor production	3	733	38	19181	0.191715	0.443278	2.06588	2.38297
GO:0072659	protein localization to plasma membrane	5	733	78	19181	0.192039	0.443278	1.67742	2.38053
GO:0006883	cellular sodium ion homeostasis	2	733	20	19181	0.193812	0.443278	2.61678	2.36727
GO:0060412	ventricular septum morphogenesis	2	733	20	19181	0.193812	0.443278	2.61678	2.36727
GO:0007520	myoblast fusion	2	733	20	19181	0.193812	0.443278	2.61678	2.36727
GO:0006637	acyl-CoA metabolic process	2	733	20	19181	0.193812	0.443278	2.61678	2.36727
GO:0031668	cellular response to extracellular stimulus	2	733	20	19181	0.193812	0.443278	2.61678	2.36727
GO:0019370	leukotriene biosynthetic process	2	733	20	19181	0.193812	0.443278	2.61678	2.36727
GO:0006165	nucleoside diphosphate phosphorylation	2	733	20	19181	0.193812	0.443278	2.61678	2.36727
GO:0001829	trophectodermal cell differentiation	2	733	20	19181	0.193812	0.443278	2.61678	2.36727
GO:1901214	regulation of neuron death	2	733	20	19181	0.193812	0.443278	2.61678	2.36727
GO:0006396	RNA processing	7	733	121	19181	0.195047	0.443278	1.51384	2.35811
GO:0098655	cation transmembrane transport	8	733	143	19181	0.19593	0.443278	1.46393	2.35159
GO:0007179	transforming growth factor beta receptor signaling pathway	9	733	166	19181	0.199872	0.443278	1.41874	2.32285
GO:0002224	toll-like receptor signaling pathway	8	733	144	19181	0.200631	0.443278	1.45377	2.31739
GO:0030073	insulin secretion	3	733	39	19181	0.201201	0.443278	2.01291	2.31329
GO:0000059	protein import into nucleus, docking	1	733	5	19181	0.201715	0.443278	5.23356	2.30961
GO:0045351	type I interferon biosynthetic process	1	733	5	19181	0.201715	0.443278	5.23356	2.30961
GO:0090191	negative regulation of branching involved in ureteric bud morphogenesis	1	733	5	19181	0.201715	0.443278	5.23356	2.30961
GO:0009822	alkaloid catabolic process	1	733	5	19181	0.201715	0.443278	5.23356	2.30961
GO:0003257	positive regulation of transcription from RNA polymerase II promoter involved in myocardial precursor cell differentiation	1	733	5	19181	0.201715	0.443278	5.23356	2.30961
GO:2000048	negative regulation of cell-cell adhesion mediated by cadherin	1	733	5	19181	0.201715	0.443278	5.23356	2.30961
GO:0030832	regulation of actin filament length	1	733	5	19181	0.201715	0.443278	5.23356	2.30961
GO:0031346	positive regulation of cell projection organization	1	733	5	19181	0.201715	0.443278	5.23356	2.30961
GO:0000303	response to superoxide	1	733	5	19181	0.201715	0.443278	5.23356	2.30961
GO:0003209	cardiac atrium morphogenesis	1	733	5	19181	0.201715	0.443278	5.23356	2.30961
GO:0097167	circadian regulation of translation	1	733	5	19181	0.201715	0.443278	5.23356	2.30961
GO:0006066	alcohol metabolic process	1	733	5	19181	0.201715	0.443278	5.23356	2.30961
GO:0006068	ethanol catabolic process	1	733	5	19181	0.201715	0.443278	5.23356	2.30961
GO:0033634	positive regulation of cell-cell adhesion mediated by integrin	1	733	5	19181	0.201715	0.443278	5.23356	2.30961
GO:0010040	response to iron(II) ion	1	733	5	19181	0.201715	0.443278	5.23356	2.30961
GO:0046839	phospholipid dephosphorylation	1	733	5	19181	0.201715	0.443278	5.23356	2.30961
GO:0006481	C-terminal protein methylation	1	733	5	19181	0.201715	0.443278	5.23356	2.30961
GO:0006482	protein demethylation	1	733	5	19181	0.201715	0.443278	5.23356	2.30961
GO:1901799	negative regulation of proteasomal protein catabolic process	1	733	5	19181	0.201715	0.443278	5.23356	2.30961
GO:0046813	receptor-mediated virion attachment to host cell	1	733	5	19181	0.201715	0.443278	5.23356	2.30961
GO:0060050	positive regulation of protein glycosylation	1	733	5	19181	0.201715	0.443278	5.23356	2.30961
GO:0006104	succinyl-CoA metabolic process	1	733	5	19181	0.201715	0.443278	5.23356	2.30961
GO:0061589	calcium activated phosphatidylserine scrambling	1	733	5	19181	0.201715	0.443278	5.23356	2.30961
GO:0048263	determination of dorsal identity	1	733	5	19181	0.201715	0.443278	5.23356	2.30961
GO:2001014	regulation of skeletal muscle cell differentiation	1	733	5	19181	0.201715	0.443278	5.23356	2.30961
GO:0002176	male germ cell proliferation	1	733	5	19181	0.201715	0.443278	5.23356	2.30961
GO:0051599	response to hydrostatic pressure	1	733	5	19181	0.201715	0.443278	5.23356	2.30961
GO:2001044	regulation of integrin-mediated signaling pathway	1	733	5	19181	0.201715	0.443278	5.23356	2.30961
GO:0032534	regulation of microvillus assembly	1	733	5	19181	0.201715	0.443278	5.23356	2.30961
GO:1902966	positive regulation of protein localization to early endosome	1	733	5	19181	0.201715	0.443278	5.23356	2.30961
GO:0051552	flavone metabolic process	1	733	5	19181	0.201715	0.443278	5.23356	2.30961
GO:0070314	G1 to G0 transition	1	733	5	19181	0.201715	0.443278	5.23356	2.30961
GO:0051128	regulation of cellular component organization	1	733	5	19181	0.201715	0.443278	5.23356	2.30961
GO:0051122	hepoxilin biosynthetic process	1	733	5	19181	0.201715	0.443278	5.23356	2.30961
GO:0048294	negative regulation of isotype switching to IgE isotypes	1	733	5	19181	0.201715	0.443278	5.23356	2.30961
GO:0010453	regulation of cell fate commitment	1	733	5	19181	0.201715	0.443278	5.23356	2.30961
GO:2000107	negative regulation of leukocyte apoptotic process	1	733	5	19181	0.201715	0.443278	5.23356	2.30961
GO:0014832	urinary bladder smooth muscle contraction	1	733	5	19181	0.201715	0.443278	5.23356	2.30961
GO:0036091	positive regulation of transcription from RNA polymerase II promoter in response to oxidative stress	1	733	5	19181	0.201715	0.443278	5.23356	2.30961
GO:0072201	negative regulation of mesenchymal cell proliferation	1	733	5	19181	0.201715	0.443278	5.23356	2.30961
GO:0010611	regulation of cardiac muscle hypertrophy	1	733	5	19181	0.201715	0.443278	5.23356	2.30961
GO:1903553	positive regulation of extracellular vesicular exosome assembly	1	733	5	19181	0.201715	0.443278	5.23356	2.30961
GO:0018879	biphenyl metabolic process	1	733	5	19181	0.201715	0.443278	5.23356	2.30961
GO:0032527	protein exit from endoplasmic reticulum	1	733	5	19181	0.201715	0.443278	5.23356	2.30961
GO:0040034	regulation of development, heterochronic	1	733	5	19181	0.201715	0.443278	5.23356	2.30961
GO:0045415	negative regulation of interleukin-8 biosynthetic process	1	733	5	19181	0.201715	0.443278	5.23356	2.30961
GO:0036023	embryonic skeletal limb joint morphogenesis	1	733	5	19181	0.201715	0.443278	5.23356	2.30961
GO:0034620	cellular response to unfolded protein	1	733	5	19181	0.201715	0.443278	5.23356	2.30961
GO:0036035	osteoclast development	1	733	5	19181	0.201715	0.443278	5.23356	2.30961
GO:0003149	membranous septum morphogenesis	1	733	5	19181	0.201715	0.443278	5.23356	2.30961
GO:0010991	negative regulation of SMAD protein complex assembly	1	733	5	19181	0.201715	0.443278	5.23356	2.30961
GO:1901879	regulation of protein depolymerization	1	733	5	19181	0.201715	0.443278	5.23356	2.30961
GO:0000291	nuclear-transcribed mRNA catabolic process, exonucleolytic	1	733	5	19181	0.201715	0.443278	5.23356	2.30961
GO:1901888	regulation of cell junction assembly	1	733	5	19181	0.201715	0.443278	5.23356	2.30961
GO:0051447	negative regulation of meiotic cell cycle	1	733	5	19181	0.201715	0.443278	5.23356	2.30961
GO:0060761	negative regulation of response to cytokine stimulus	1	733	5	19181	0.201715	0.443278	5.23356	2.30961
GO:0051450	myoblast proliferation	1	733	5	19181	0.201715	0.443278	5.23356	2.30961
GO:0007525	somatic muscle development	1	733	5	19181	0.201715	0.443278	5.23356	2.30961
GO:0044208	'de novo' AMP biosynthetic process	1	733	5	19181	0.201715	0.443278	5.23356	2.30961
GO:0015840	urea transport	1	733	5	19181	0.201715	0.443278	5.23356	2.30961
GO:2000278	regulation of DNA biosynthetic process	1	733	5	19181	0.201715	0.443278	5.23356	2.30961
GO:0019836	hemolysis by symbiont of host erythrocytes	1	733	5	19181	0.201715	0.443278	5.23356	2.30961
GO:0043308	eosinophil degranulation	1	733	5	19181	0.201715	0.443278	5.23356	2.30961
GO:0032400	melanosome localization	1	733	5	19181	0.201715	0.443278	5.23356	2.30961
GO:0014074	response to purine-containing compound	1	733	5	19181	0.201715	0.443278	5.23356	2.30961
GO:0006689	ganglioside catabolic process	1	733	5	19181	0.201715	0.443278	5.23356	2.30961
GO:0019218	regulation of steroid metabolic process	1	733	5	19181	0.201715	0.443278	5.23356	2.30961
GO:0045576	mast cell activation	1	733	5	19181	0.201715	0.443278	5.23356	2.30961
GO:0014050	negative regulation of glutamate secretion	1	733	5	19181	0.201715	0.443278	5.23356	2.30961
GO:0003093	regulation of glomerular filtration	1	733	5	19181	0.201715	0.443278	5.23356	2.30961
GO:0033026	negative regulation of mast cell apoptotic process	1	733	5	19181	0.201715	0.443278	5.23356	2.30961
GO:0060688	regulation of morphogenesis of a branching structure	1	733	5	19181	0.201715	0.443278	5.23356	2.30961
GO:0097421	liver regeneration	1	733	5	19181	0.201715	0.443278	5.23356	2.30961
GO:0043415	positive regulation of skeletal muscle tissue regeneration	1	733	5	19181	0.201715	0.443278	5.23356	2.30961
GO:1903361	protein localization to basolateral plasma membrane	1	733	5	19181	0.201715	0.443278	5.23356	2.30961
GO:2000346	negative regulation of hepatocyte proliferation	1	733	5	19181	0.201715	0.443278	5.23356	2.30961
GO:0002819	regulation of adaptive immune response	1	733	5	19181	0.201715	0.443278	5.23356	2.30961
GO:0031664	regulation of lipopolysaccharide-mediated signaling pathway	1	733	5	19181	0.201715	0.443278	5.23356	2.30961
GO:2001287	negative regulation of caveolin-mediated endocytosis	1	733	5	19181	0.201715	0.443278	5.23356	2.30961
GO:0010638	positive regulation of organelle organization	1	733	5	19181	0.201715	0.443278	5.23356	2.30961
GO:0002669	positive regulation of T cell anergy	1	733	5	19181	0.201715	0.443278	5.23356	2.30961
GO:0002679	respiratory burst involved in defense response	1	733	5	19181	0.201715	0.443278	5.23356	2.30961
GO:0009991	response to extracellular stimulus	1	733	5	19181	0.201715	0.443278	5.23356	2.30961
GO:0060523	prostate epithelial cord elongation	1	733	5	19181	0.201715	0.443278	5.23356	2.30961
GO:0060512	prostate gland morphogenesis	1	733	5	19181	0.201715	0.443278	5.23356	2.30961
GO:0061198	fungiform papilla formation	1	733	5	19181	0.201715	0.443278	5.23356	2.30961
GO:1901299	negative regulation of hydrogen peroxide-mediated programmed cell death	1	733	5	19181	0.201715	0.443278	5.23356	2.30961
GO:0035814	negative regulation of renal sodium excretion	1	733	5	19181	0.201715	0.443278	5.23356	2.30961
GO:0060197	cloacal septation	1	733	5	19181	0.201715	0.443278	5.23356	2.30961
GO:0070668	positive regulation of mast cell proliferation	1	733	5	19181	0.201715	0.443278	5.23356	2.30961
GO:0001878	response to yeast	1	733	5	19181	0.201715	0.443278	5.23356	2.30961
GO:0060982	coronary artery morphogenesis	1	733	5	19181	0.201715	0.443278	5.23356	2.30961
GO:1901203	positive regulation of extracellular matrix assembly	1	733	5	19181	0.201715	0.443278	5.23356	2.30961
GO:0032808	lacrimal gland development	1	733	5	19181	0.201715	0.443278	5.23356	2.30961
GO:0051646	mitochondrion localization	1	733	5	19181	0.201715	0.443278	5.23356	2.30961
GO:1901223	negative regulation of NIK/NF-kappaB signaling	1	733	5	19181	0.201715	0.443278	5.23356	2.30961
GO:0070221	sulfide oxidation, using sulfide:quinone oxidoreductase	1	733	5	19181	0.201715	0.443278	5.23356	2.30961
GO:0031113	regulation of microtubule polymerization	1	733	5	19181	0.201715	0.443278	5.23356	2.30961
GO:0031532	actin cytoskeleton reorganization	4	733	59	19181	0.202708	0.44478	1.77409	2.30252
GO:0060548	negative regulation of cell death	4	733	59	19181	0.202708	0.44478	1.77409	2.30252
GO:0048010	vascular endothelial growth factor receptor signaling pathway	7	733	123	19181	0.205348	0.450229	1.48922	2.28385
GO:0035567	non-canonical Wnt signaling pathway	2	733	21	19181	0.207389	0.450914	2.49217	2.26959
GO:0032148	activation of protein kinase B activity	2	733	21	19181	0.207389	0.450914	2.49217	2.26959
GO:0061436	establishment of skin barrier	2	733	21	19181	0.207389	0.450914	2.49217	2.26959
GO:0002092	positive regulation of receptor internalization	2	733	21	19181	0.207389	0.450914	2.49217	2.26959
GO:0018149	peptide cross-linking	2	733	21	19181	0.207389	0.450914	2.49217	2.26959
GO:0055003	cardiac myofibril assembly	2	733	21	19181	0.207389	0.450914	2.49217	2.26959
GO:0042311	vasodilation	2	733	21	19181	0.207389	0.450914	2.49217	2.26959
GO:0030500	regulation of bone mineralization	2	733	21	19181	0.207389	0.450914	2.49217	2.26959
GO:0048557	embryonic digestive tract morphogenesis	2	733	21	19181	0.207389	0.450914	2.49217	2.26959
GO:0090023	positive regulation of neutrophil chemotaxis	2	733	21	19181	0.207389	0.450914	2.49217	2.26959
GO:0009451	RNA modification	2	733	21	19181	0.207389	0.450914	2.49217	2.26959
GO:0009791	post-embryonic development	7	733	124	19181	0.210575	0.457494	1.47721	2.2476
GO:0031016	pancreas development	3	733	40	19181	0.210793	0.457622	1.96259	2.2461
GO:0008152	metabolic process	102	733	2438	19181	0.214887	0.460651	1.0948	2.21835
GO:0016337	single organismal cell-cell adhesion	8	733	147	19181	0.214997	0.460651	1.4241	2.21761
GO:0008360	regulation of cell shape	8	733	147	19181	0.214997	0.460651	1.4241	2.21761
GO:0007030	Golgi organization	5	733	82	19181	0.21817	0.460651	1.5956	2.19647
GO:0048701	embryonic cranial skeleton morphogenesis	3	733	41	19181	0.220482	0.460651	1.91472	2.18127
GO:0043491	protein kinase B signaling	3	733	41	19181	0.220482	0.460651	1.91472	2.18127
GO:0048168	regulation of neuronal synaptic plasticity	2	733	22	19181	0.221059	0.460651	2.37889	2.1775
GO:0046907	intracellular transport	2	733	22	19181	0.221059	0.460651	2.37889	2.1775
GO:1902043	positive regulation of extrinsic apoptotic signaling pathway via death domain receptors	2	733	22	19181	0.221059	0.460651	2.37889	2.1775
GO:0001522	pseudouridine synthesis	2	733	22	19181	0.221059	0.460651	2.37889	2.1775
GO:0021510	spinal cord development	2	733	22	19181	0.221059	0.460651	2.37889	2.1775
GO:0045861	negative regulation of proteolysis	2	733	22	19181	0.221059	0.460651	2.37889	2.1775
GO:0050678	regulation of epithelial cell proliferation	2	733	22	19181	0.221059	0.460651	2.37889	2.1775
GO:0055088	lipid homeostasis	2	733	22	19181	0.221059	0.460651	2.37889	2.1775
GO:0042755	eating behavior	2	733	22	19181	0.221059	0.460651	2.37889	2.1775
GO:0001819	positive regulation of cytokine production	2	733	22	19181	0.221059	0.460651	2.37889	2.1775
GO:0030033	microvillus assembly	2	733	22	19181	0.221059	0.460651	2.37889	2.1775
GO:0070207	protein homotrimerization	2	733	22	19181	0.221059	0.460651	2.37889	2.1775
GO:0071456	cellular response to hypoxia	7	733	126	19181	0.221171	0.460651	1.45377	2.17677
GO:0006811	ion transport	37	733	837	19181	0.221704	0.460651	1.15676	2.17329
GO:0090263	positive regulation of canonical Wnt signaling pathway	8	733	149	19181	0.224783	0.460651	1.40498	2.15339
GO:0051591	response to cAMP	4	733	62	19181	0.226023	0.460651	1.68825	2.14546
GO:0032508	DNA duplex unwinding	4	733	62	19181	0.226023	0.460651	1.68825	2.14546
GO:0009617	response to bacterium	3	733	42	19181	0.230258	0.460651	1.86913	2.11868
GO:0050714	positive regulation of protein secretion	3	733	42	19181	0.230258	0.460651	1.86913	2.11868
GO:0009313	oligosaccharide catabolic process	1	733	6	19181	0.231128	0.460651	4.3613	2.11324
GO:0007598	blood coagulation, extrinsic pathway	1	733	6	19181	0.231128	0.460651	4.3613	2.11324
GO:0018963	phthalate metabolic process	1	733	6	19181	0.231128	0.460651	4.3613	2.11324
GO:0035542	regulation of SNARE complex assembly	1	733	6	19181	0.231128	0.460651	4.3613	2.11324
GO:0021860	pyramidal neuron development	1	733	6	19181	0.231128	0.460651	4.3613	2.11324
GO:0006089	lactate metabolic process	1	733	6	19181	0.231128	0.460651	4.3613	2.11324
GO:0006084	acetyl-CoA metabolic process	1	733	6	19181	0.231128	0.460651	4.3613	2.11324
GO:0000730	DNA recombinase assembly	1	733	6	19181	0.231128	0.460651	4.3613	2.11324
GO:0050996	positive regulation of lipid catabolic process	1	733	6	19181	0.231128	0.460651	4.3613	2.11324
GO:0033625	positive regulation of integrin activation	1	733	6	19181	0.231128	0.460651	4.3613	2.11324
GO:0007109	cytokinesis, completion of separation	1	733	6	19181	0.231128	0.460651	4.3613	2.11324
GO:0033623	regulation of integrin activation	1	733	6	19181	0.231128	0.460651	4.3613	2.11324
GO:0006431	methionyl-tRNA aminoacylation	1	733	6	19181	0.231128	0.460651	4.3613	2.11324
GO:0006824	cobalt ion transport	1	733	6	19181	0.231128	0.460651	4.3613	2.11324
GO:0021828	gonadotrophin-releasing hormone neuronal migration to the hypothalamus	1	733	6	19181	0.231128	0.460651	4.3613	2.11324
GO:0046040	IMP metabolic process	1	733	6	19181	0.231128	0.460651	4.3613	2.11324
GO:0010954	positive regulation of protein processing	1	733	6	19181	0.231128	0.460651	4.3613	2.11324
GO:0060850	regulation of transcription involved in cell fate commitment	1	733	6	19181	0.231128	0.460651	4.3613	2.11324
GO:0061591	calcium activated galactosylceramide scrambling	1	733	6	19181	0.231128	0.460651	4.3613	2.11324
GO:0050920	regulation of chemotaxis	1	733	6	19181	0.231128	0.460651	4.3613	2.11324
GO:0010882	regulation of cardiac muscle contraction by calcium ion signaling	1	733	6	19181	0.231128	0.460651	4.3613	2.11324
GO:0061590	calcium activated phosphatidylcholine scrambling	1	733	6	19181	0.231128	0.460651	4.3613	2.11324
GO:1901315	negative regulation of histone H2A K63-linked ubiquitination	1	733	6	19181	0.231128	0.460651	4.3613	2.11324
GO:0080154	regulation of fertilization	1	733	6	19181	0.231128	0.460651	4.3613	2.11324
GO:0021782	glial cell development	1	733	6	19181	0.231128	0.460651	4.3613	2.11324
GO:0043615	astrocyte cell migration	1	733	6	19181	0.231128	0.460651	4.3613	2.11324
GO:0071816	tail-anchored membrane protein insertion into ER membrane	1	733	6	19181	0.231128	0.460651	4.3613	2.11324
GO:1900246	positive regulation of RIG-I signaling pathway	1	733	6	19181	0.231128	0.460651	4.3613	2.11324
GO:0034384	high-density lipoprotein particle clearance	1	733	6	19181	0.231128	0.460651	4.3613	2.11324
GO:0001961	positive regulation of cytokine-mediated signaling pathway	1	733	6	19181	0.231128	0.460651	4.3613	2.11324
GO:0060020	Bergmann glial cell differentiation	1	733	6	19181	0.231128	0.460651	4.3613	2.11324
GO:0045069	regulation of viral genome replication	1	733	6	19181	0.231128	0.460651	4.3613	2.11324
GO:0048012	hepatocyte growth factor receptor signaling pathway	1	733	6	19181	0.231128	0.460651	4.3613	2.11324
GO:0014894	response to denervation involved in regulation of muscle adaptation	1	733	6	19181	0.231128	0.460651	4.3613	2.11324
GO:0031442	positive regulation of mRNA 3'-end processing	1	733	6	19181	0.231128	0.460651	4.3613	2.11324
GO:0018894	dibenzo-p-dioxin metabolic process	1	733	6	19181	0.231128	0.460651	4.3613	2.11324
GO:0033173	calcineurin-NFAT signaling cascade	1	733	6	19181	0.231128	0.460651	4.3613	2.11324
GO:0006003	fructose 2,6-bisphosphate metabolic process	1	733	6	19181	0.231128	0.460651	4.3613	2.11324
GO:0060742	epithelial cell differentiation involved in prostate gland development	1	733	6	19181	0.231128	0.460651	4.3613	2.11324
GO:0014732	skeletal muscle atrophy	1	733	6	19181	0.231128	0.460651	4.3613	2.11324
GO:0071504	cellular response to heparin	1	733	6	19181	0.231128	0.460651	4.3613	2.11324
GO:0071918	urea transmembrane transport	1	733	6	19181	0.231128	0.460651	4.3613	2.11324
GO:0071156	regulation of cell cycle arrest	1	733	6	19181	0.231128	0.460651	4.3613	2.11324
GO:0032417	positive regulation of sodium:proton antiporter activity	1	733	6	19181	0.231128	0.460651	4.3613	2.11324
GO:0006900	membrane budding	1	733	6	19181	0.231128	0.460651	4.3613	2.11324
GO:0097359	UDP-glucosylation	1	733	6	19181	0.231128	0.460651	4.3613	2.11324
GO:0006929	substrate-dependent cell migration	1	733	6	19181	0.231128	0.460651	4.3613	2.11324
GO:1901838	positive regulation of transcription of nuclear large rRNA transcript from RNA polymerase I promoter	1	733	6	19181	0.231128	0.460651	4.3613	2.11324
GO:0070837	dehydroascorbic acid transport	1	733	6	19181	0.231128	0.460651	4.3613	2.11324
GO:0070842	aggresome assembly	1	733	6	19181	0.231128	0.460651	4.3613	2.11324
GO:0045908	negative regulation of vasodilation	1	733	6	19181	0.231128	0.460651	4.3613	2.11324
GO:0002082	regulation of oxidative phosphorylation	1	733	6	19181	0.231128	0.460651	4.3613	2.11324
GO:0036336	dendritic cell migration	1	733	6	19181	0.231128	0.460651	4.3613	2.11324
GO:0001661	conditioned taste aversion	1	733	6	19181	0.231128	0.460651	4.3613	2.11324
GO:0010560	positive regulation of glycoprotein biosynthetic process	1	733	6	19181	0.231128	0.460651	4.3613	2.11324
GO:0045959	negative regulation of complement activation, classical pathway	1	733	6	19181	0.231128	0.460651	4.3613	2.11324
GO:0014031	mesenchymal cell development	1	733	6	19181	0.231128	0.460651	4.3613	2.11324
GO:0031585	regulation of inositol 1,4,5-trisphosphate-sensitive calcium-release channel activity	1	733	6	19181	0.231128	0.460651	4.3613	2.11324
GO:0055009	atrial cardiac muscle tissue morphogenesis	1	733	6	19181	0.231128	0.460651	4.3613	2.11324
GO:0038091	positive regulation of cell proliferation by VEGF-activated platelet derived growth factor receptor signaling pathway	1	733	6	19181	0.231128	0.460651	4.3613	2.11324
GO:0060665	regulation of branching involved in salivary gland morphogenesis by mesenchymal-epithelial signaling	1	733	6	19181	0.231128	0.460651	4.3613	2.11324
GO:0019896	axon transport of mitochondrion	1	733	6	19181	0.231128	0.460651	4.3613	2.11324
GO:0043367	CD4-positive, alpha-beta T cell differentiation	1	733	6	19181	0.231128	0.460651	4.3613	2.11324
GO:0016098	monoterpenoid metabolic process	1	733	6	19181	0.231128	0.460651	4.3613	2.11324
GO:0021520	spinal cord motor neuron cell fate specification	1	733	6	19181	0.231128	0.460651	4.3613	2.11324
GO:0071638	negative regulation of monocyte chemotactic protein-1 production	1	733	6	19181	0.231128	0.460651	4.3613	2.11324
GO:0051306	mitotic sister chromatid separation	1	733	6	19181	0.231128	0.460651	4.3613	2.11324
GO:2000741	positive regulation of mesenchymal stem cell differentiation	1	733	6	19181	0.231128	0.460651	4.3613	2.11324
GO:1903375	facioacoustic ganglion development	1	733	6	19181	0.231128	0.460651	4.3613	2.11324
GO:0001765	membrane raft assembly	1	733	6	19181	0.231128	0.460651	4.3613	2.11324
GO:0042693	muscle cell fate commitment	1	733	6	19181	0.231128	0.460651	4.3613	2.11324
GO:0018216	peptidyl-arginine methylation	1	733	6	19181	0.231128	0.460651	4.3613	2.11324
GO:0006771	riboflavin metabolic process	1	733	6	19181	0.231128	0.460651	4.3613	2.11324
GO:0072498	embryonic skeletal joint development	1	733	6	19181	0.231128	0.460651	4.3613	2.11324
GO:0002686	negative regulation of leukocyte migration	1	733	6	19181	0.231128	0.460651	4.3613	2.11324
GO:0006704	glucocorticoid biosynthetic process	1	733	6	19181	0.231128	0.460651	4.3613	2.11324
GO:0045619	regulation of lymphocyte differentiation	1	733	6	19181	0.231128	0.460651	4.3613	2.11324
GO:0010828	positive regulation of glucose transport	1	733	6	19181	0.231128	0.460651	4.3613	2.11324
GO:0006166	purine ribonucleoside salvage	1	733	6	19181	0.231128	0.460651	4.3613	2.11324
GO:0034427	nuclear-transcribed mRNA catabolic process, exonucleolytic, 3'-5'	1	733	6	19181	0.231128	0.460651	4.3613	2.11324
GO:0048592	eye morphogenesis	1	733	6	19181	0.231128	0.460651	4.3613	2.11324
GO:0046324	regulation of glucose import	1	733	6	19181	0.231128	0.460651	4.3613	2.11324
GO:0032864	activation of Cdc42 GTPase activity	1	733	6	19181	0.231128	0.460651	4.3613	2.11324
GO:0051694	pointed-end actin filament capping	1	733	6	19181	0.231128	0.460651	4.3613	2.11324
GO:0002281	macrophage activation involved in immune response	1	733	6	19181	0.231128	0.460651	4.3613	2.11324
GO:0006207	'de novo' pyrimidine nucleobase biosynthetic process	1	733	6	19181	0.231128	0.460651	4.3613	2.11324
GO:0032819	positive regulation of natural killer cell proliferation	1	733	6	19181	0.231128	0.460651	4.3613	2.11324
GO:0070670	response to interleukin-4	1	733	6	19181	0.231128	0.460651	4.3613	2.11324
GO:0032229	negative regulation of synaptic transmission, GABAergic	1	733	6	19181	0.231128	0.460651	4.3613	2.11324
GO:1900180	regulation of protein localization to nucleus	1	733	6	19181	0.231128	0.460651	4.3613	2.11324
GO:0051247	positive regulation of protein metabolic process	1	733	6	19181	0.231128	0.460651	4.3613	2.11324
GO:2000427	positive regulation of apoptotic cell clearance	1	733	6	19181	0.231128	0.460651	4.3613	2.11324
GO:0030947	regulation of vascular endothelial growth factor receptor signaling pathway	1	733	6	19181	0.231128	0.460651	4.3613	2.11324
GO:0030216	keratinocyte differentiation	4	733	63	19181	0.233941	0.465699	1.66145	2.09578
GO:0030833	regulation of actin filament polymerization	2	733	23	19181	0.234796	0.465699	2.27546	2.09052
GO:0016338	calcium-independent cell-cell adhesion via plasma membrane cell-adhesion molecules	2	733	23	19181	0.234796	0.465699	2.27546	2.09052
GO:0033198	response to ATP	2	733	23	19181	0.234796	0.465699	2.27546	2.09052
GO:0030225	macrophage differentiation	2	733	23	19181	0.234796	0.465699	2.27546	2.09052
GO:0032331	negative regulation of chondrocyte differentiation	2	733	23	19181	0.234796	0.465699	2.27546	2.09052
GO:0050870	positive regulation of T cell activation	2	733	23	19181	0.234796	0.465699	2.27546	2.09052
GO:0034142	toll-like receptor 4 signaling pathway	7	733	129	19181	0.237402	0.47054	1.41996	2.0746
GO:0015992	proton transport	5	733	85	19181	0.238439	0.472271	1.53928	2.06831
GO:0006919	activation of cysteine-type endopeptidase activity involved in apoptotic process	6	733	107	19181	0.238944	0.472944	1.46735	2.06526
GO:1903507	negative regulation of nucleic acid-templated transcription	3	733	43	19181	0.24011	0.473945	1.82566	2.05823
GO:0002053	positive regulation of mesenchymal cell proliferation	3	733	43	19181	0.24011	0.473945	1.82566	2.05823
GO:0042594	response to starvation	3	733	43	19181	0.24011	0.473945	1.82566	2.05823
GO:0071333	cellular response to glucose stimulus	3	733	43	19181	0.24011	0.473945	1.82566	2.05823
GO:0071407	cellular response to organic cyclic compound	4	733	64	19181	0.241924	0.477198	1.63549	2.04737
GO:0033138	positive regulation of peptidyl-serine phosphorylation	5	733	86	19181	0.245307	0.480102	1.52138	2.02734
GO:0050830	defense response to Gram-positive bacterium	5	733	86	19181	0.245307	0.480102	1.52138	2.02734
GO:0051090	regulation of sequence-specific DNA binding transcription factor activity	2	733	24	19181	0.248578	0.480102	2.18065	2.00823
GO:0033574	response to testosterone	2	733	24	19181	0.248578	0.480102	2.18065	2.00823
GO:0014003	oligodendrocyte development	2	733	24	19181	0.248578	0.480102	2.18065	2.00823
GO:0006612	protein targeting to membrane	2	733	24	19181	0.248578	0.480102	2.18065	2.00823
GO:0042326	negative regulation of phosphorylation	2	733	24	19181	0.248578	0.480102	2.18065	2.00823
GO:0032733	positive regulation of interleukin-10 production	2	733	24	19181	0.248578	0.480102	2.18065	2.00823
GO:0032793	positive regulation of CREB transcription factor activity	2	733	24	19181	0.248578	0.480102	2.18065	2.00823
GO:0006283	transcription-coupled nucleotide-excision repair	4	733	65	19181	0.249968	0.480102	1.61033	2.00019
GO:0030514	negative regulation of BMP signaling pathway	3	733	44	19181	0.25003	0.480102	1.78417	1.99983
GO:0019432	triglyceride biosynthetic process	3	733	44	19181	0.25003	0.480102	1.78417	1.99983
GO:0042493	response to drug	18	733	390	19181	0.252891	0.480102	1.20774	1.98341
GO:0010907	positive regulation of glucose metabolic process	1	733	7	19181	0.259456	0.480102	3.73826	1.94644
GO:0070358	actin polymerization-dependent cell motility	1	733	7	19181	0.259456	0.480102	3.73826	1.94644
GO:0072177	mesonephric duct development	1	733	7	19181	0.259456	0.480102	3.73826	1.94644
GO:0000720	pyrimidine dimer repair by nucleotide-excision repair	1	733	7	19181	0.259456	0.480102	3.73826	1.94644
GO:0006069	ethanol oxidation	1	733	7	19181	0.259456	0.480102	3.73826	1.94644
GO:0072162	metanephric mesenchymal cell differentiation	1	733	7	19181	0.259456	0.480102	3.73826	1.94644
GO:0042904	9-cis-retinoic acid biosynthetic process	1	733	7	19181	0.259456	0.480102	3.73826	1.94644
GO:0060087	relaxation of vascular smooth muscle	1	733	7	19181	0.259456	0.480102	3.73826	1.94644
GO:0043248	proteasome assembly	1	733	7	19181	0.259456	0.480102	3.73826	1.94644
GO:0009792	embryo development ending in birth or egg hatching	1	733	7	19181	0.259456	0.480102	3.73826	1.94644
GO:0042089	cytokine biosynthetic process	1	733	7	19181	0.259456	0.480102	3.73826	1.94644
GO:0032927	positive regulation of activin receptor signaling pathway	1	733	7	19181	0.259456	0.480102	3.73826	1.94644
GO:0048769	sarcomerogenesis	1	733	7	19181	0.259456	0.480102	3.73826	1.94644
GO:0070474	positive regulation of uterine smooth muscle contraction	1	733	7	19181	0.259456	0.480102	3.73826	1.94644
GO:0006527	arginine catabolic process	1	733	7	19181	0.259456	0.480102	3.73826	1.94644
GO:0035630	bone mineralization involved in bone maturation	1	733	7	19181	0.259456	0.480102	3.73826	1.94644
GO:0033133	positive regulation of glucokinase activity	1	733	7	19181	0.259456	0.480102	3.73826	1.94644
GO:0045409	negative regulation of interleukin-6 biosynthetic process	1	733	7	19181	0.259456	0.480102	3.73826	1.94644
GO:0014809	regulation of skeletal muscle contraction by regulation of release of sequestered calcium ion	1	733	7	19181	0.259456	0.480102	3.73826	1.94644
GO:0072284	metanephric S-shaped body morphogenesis	1	733	7	19181	0.259456	0.480102	3.73826	1.94644
GO:0022602	ovulation cycle process	1	733	7	19181	0.259456	0.480102	3.73826	1.94644
GO:0032099	negative regulation of appetite	1	733	7	19181	0.259456	0.480102	3.73826	1.94644
GO:0006907	pinocytosis	1	733	7	19181	0.259456	0.480102	3.73826	1.94644
GO:0032410	negative regulation of transporter activity	1	733	7	19181	0.259456	0.480102	3.73826	1.94644
GO:0033619	membrane protein proteolysis	1	733	7	19181	0.259456	0.480102	3.73826	1.94644
GO:0036376	sodium ion export from cell	1	733	7	19181	0.259456	0.480102	3.73826	1.94644
GO:0090244	Wnt signaling pathway involved in somitogenesis	1	733	7	19181	0.259456	0.480102	3.73826	1.94644
GO:0007530	sex determination	1	733	7	19181	0.259456	0.480102	3.73826	1.94644
GO:1902108	regulation of mitochondrial membrane permeability involved in apoptotic process	1	733	7	19181	0.259456	0.480102	3.73826	1.94644
GO:0006636	unsaturated fatty acid biosynthetic process	1	733	7	19181	0.259456	0.480102	3.73826	1.94644
GO:0030219	megakaryocyte differentiation	1	733	7	19181	0.259456	0.480102	3.73826	1.94644
GO:0042737	drug catabolic process	1	733	7	19181	0.259456	0.480102	3.73826	1.94644
GO:0051707	response to other organism	1	733	7	19181	0.259456	0.480102	3.73826	1.94644
GO:2000270	negative regulation of fibroblast apoptotic process	1	733	7	19181	0.259456	0.480102	3.73826	1.94644
GO:0050764	regulation of phagocytosis	1	733	7	19181	0.259456	0.480102	3.73826	1.94644
GO:0018193	peptidyl-amino acid modification	1	733	7	19181	0.259456	0.480102	3.73826	1.94644
GO:0034551	mitochondrial respiratory chain complex III assembly	1	733	7	19181	0.259456	0.480102	3.73826	1.94644
GO:0042264	peptidyl-aspartic acid hydroxylation	1	733	7	19181	0.259456	0.480102	3.73826	1.94644
GO:0097491	sympathetic neuron projection guidance	1	733	7	19181	0.259456	0.480102	3.73826	1.94644
GO:0097490	sympathetic neuron projection extension	1	733	7	19181	0.259456	0.480102	3.73826	1.94644
GO:0032324	molybdopterin cofactor biosynthetic process	1	733	7	19181	0.259456	0.480102	3.73826	1.94644
GO:0032731	positive regulation of interleukin-1 beta production	1	733	7	19181	0.259456	0.480102	3.73826	1.94644
GO:0032713	negative regulation of interleukin-4 production	1	733	7	19181	0.259456	0.480102	3.73826	1.94644
GO:0032374	regulation of cholesterol transport	1	733	7	19181	0.259456	0.480102	3.73826	1.94644
GO:0030595	leukocyte chemotaxis	1	733	7	19181	0.259456	0.480102	3.73826	1.94644
GO:0070585	protein localization to mitochondrion	1	733	7	19181	0.259456	0.480102	3.73826	1.94644
GO:0022612	gland morphogenesis	1	733	7	19181	0.259456	0.480102	3.73826	1.94644
GO:0071229	cellular response to acid chemical	1	733	7	19181	0.259456	0.480102	3.73826	1.94644
GO:0035791	platelet-derived growth factor receptor-beta signaling pathway	1	733	7	19181	0.259456	0.480102	3.73826	1.94644
GO:0001780	neutrophil homeostasis	1	733	7	19181	0.259456	0.480102	3.73826	1.94644
GO:0060261	positive regulation of transcription initiation from RNA polymerase II promoter	1	733	7	19181	0.259456	0.480102	3.73826	1.94644
GO:2000344	positive regulation of acrosome reaction	1	733	7	19181	0.259456	0.480102	3.73826	1.94644
GO:0036486	ventral trunk neural crest cell migration	1	733	7	19181	0.259456	0.480102	3.73826	1.94644
GO:0034465	response to carbon monoxide	1	733	7	19181	0.259456	0.480102	3.73826	1.94644
GO:0006706	steroid catabolic process	1	733	7	19181	0.259456	0.480102	3.73826	1.94644
GO:0006725	cellular aromatic compound metabolic process	1	733	7	19181	0.259456	0.480102	3.73826	1.94644
GO:0006729	tetrahydrobiopterin biosynthetic process	1	733	7	19181	0.259456	0.480102	3.73826	1.94644
GO:0045639	positive regulation of myeloid cell differentiation	1	733	7	19181	0.259456	0.480102	3.73826	1.94644
GO:0045621	positive regulation of lymphocyte differentiation	1	733	7	19181	0.259456	0.480102	3.73826	1.94644
GO:0046784	viral mRNA export from host cell nucleus	1	733	7	19181	0.259456	0.480102	3.73826	1.94644
GO:1902285	semaphorin-plexin signaling pathway involved in neuron projection guidance	1	733	7	19181	0.259456	0.480102	3.73826	1.94644
GO:0002606	positive regulation of dendritic cell antigen processing and presentation	1	733	7	19181	0.259456	0.480102	3.73826	1.94644
GO:0006167	AMP biosynthetic process	1	733	7	19181	0.259456	0.480102	3.73826	1.94644
GO:0060501	positive regulation of epithelial cell proliferation involved in lung morphogenesis	1	733	7	19181	0.259456	0.480102	3.73826	1.94644
GO:0070995	NADPH oxidation	1	733	7	19181	0.259456	0.480102	3.73826	1.94644
GO:0042403	thyroid hormone metabolic process	1	733	7	19181	0.259456	0.480102	3.73826	1.94644
GO:0048515	spermatid differentiation	1	733	7	19181	0.259456	0.480102	3.73826	1.94644
GO:0061179	negative regulation of insulin secretion involved in cellular response to glucose stimulus	1	733	7	19181	0.259456	0.480102	3.73826	1.94644
GO:0048597	post-embryonic camera-type eye morphogenesis	1	733	7	19181	0.259456	0.480102	3.73826	1.94644
GO:0071372	cellular response to follicle-stimulating hormone stimulus	1	733	7	19181	0.259456	0.480102	3.73826	1.94644
GO:0048562	embryonic organ morphogenesis	1	733	7	19181	0.259456	0.480102	3.73826	1.94644
GO:0006222	UMP biosynthetic process	1	733	7	19181	0.259456	0.480102	3.73826	1.94644
GO:0035860	glial cell-derived neurotrophic factor receptor signaling pathway	1	733	7	19181	0.259456	0.480102	3.73826	1.94644
GO:0032225	regulation of synaptic transmission, dopaminergic	1	733	7	19181	0.259456	0.480102	3.73826	1.94644
GO:1900165	negative regulation of interleukin-6 secretion	1	733	7	19181	0.259456	0.480102	3.73826	1.94644
GO:0050848	regulation of calcium-mediated signaling	1	733	7	19181	0.259456	0.480102	3.73826	1.94644
GO:0060136	embryonic process involved in female pregnancy	1	733	7	19181	0.259456	0.480102	3.73826	1.94644
GO:0045986	negative regulation of smooth muscle contraction	1	733	7	19181	0.259456	0.480102	3.73826	1.94644
GO:0050862	positive regulation of T cell receptor signaling pathway	1	733	7	19181	0.259456	0.480102	3.73826	1.94644
GO:0051224	negative regulation of protein transport	1	733	7	19181	0.259456	0.480102	3.73826	1.94644
GO:1900119	positive regulation of execution phase of apoptosis	1	733	7	19181	0.259456	0.480102	3.73826	1.94644
GO:0010759	positive regulation of macrophage chemotaxis	1	733	7	19181	0.259456	0.480102	3.73826	1.94644
GO:0030917	midbrain-hindbrain boundary development	1	733	7	19181	0.259456	0.480102	3.73826	1.94644
GO:0030501	positive regulation of bone mineralization	3	733	45	19181	0.260008	0.480505	1.74452	1.94337
GO:0051603	proteolysis involved in cellular protein catabolic process	3	733	45	19181	0.260008	0.480505	1.74452	1.94337
GO:0006810	transport	93	733	2252	19181	0.260638	0.481359	1.08064	1.93988
GO:0042953	lipoprotein transport	2	733	25	19181	0.262382	0.482098	2.09342	1.93026
GO:0031424	keratinization	2	733	25	19181	0.262382	0.482098	2.09342	1.93026
GO:0034394	protein localization to cell surface	2	733	25	19181	0.262382	0.482098	2.09342	1.93026
GO:0071901	negative regulation of protein serine/threonine kinase activity	2	733	25	19181	0.262382	0.482098	2.09342	1.93026
GO:0002052	positive regulation of neuroblast proliferation	2	733	25	19181	0.262382	0.482098	2.09342	1.93026
GO:0016601	Rac protein signal transduction	2	733	25	19181	0.262382	0.482098	2.09342	1.93026
GO:0043162	ubiquitin-dependent protein catabolic process via the multivesicular body sorting pathway	2	733	25	19181	0.262382	0.482098	2.09342	1.93026
GO:1900087	positive regulation of G1/S transition of mitotic cell cycle	2	733	25	19181	0.262382	0.482098	2.09342	1.93026
GO:0019221	cytokine-mediated signaling pathway	17	733	369	19181	0.262564	0.482123	1.20556	1.92926
GO:0030308	negative regulation of cell growth	7	733	134	19181	0.265249	0.486743	1.36697	1.91458
GO:0016477	cell migration	11	733	227	19181	0.265509	0.486907	1.26804	1.91317
GO:0035690	cellular response to drug	4	733	67	19181	0.266214	0.48789	1.56226	1.90934
GO:0042981	regulation of apoptotic process	14	733	299	19181	0.26897	0.492626	1.22525	1.89448
GO:0048167	regulation of synaptic plasticity	3	733	46	19181	0.270036	0.493005	1.7066	1.88878
GO:0030217	T cell differentiation	3	733	46	19181	0.270036	0.493005	1.7066	1.88878
GO:0043407	negative regulation of MAP kinase activity	3	733	46	19181	0.270036	0.493005	1.7066	1.88878
GO:0048565	digestive tract development	3	733	46	19181	0.270036	0.493005	1.7066	1.88878
GO:0009408	response to heat	3	733	46	19181	0.270036	0.493005	1.7066	1.88878
GO:0015721	bile acid and bile salt transport	2	733	26	19181	0.276188	0.499357	2.01291	1.85628
GO:0031032	actomyosin structure organization	2	733	26	19181	0.276188	0.499357	2.01291	1.85628
GO:0002040	sprouting angiogenesis	2	733	26	19181	0.276188	0.499357	2.01291	1.85628
GO:0048873	homeostasis of number of cells within a tissue	2	733	26	19181	0.276188	0.499357	2.01291	1.85628
GO:0001916	positive regulation of T cell mediated cytotoxicity	2	733	26	19181	0.276188	0.499357	2.01291	1.85628
GO:0071773	cellular response to BMP stimulus	2	733	26	19181	0.276188	0.499357	2.01291	1.85628
GO:0045600	positive regulation of fat cell differentiation	3	733	47	19181	0.280105	0.499357	1.67029	1.83596
GO:0032355	response to estradiol	5	733	91	19181	0.280338	0.499357	1.43779	1.83476
GO:0009838	abscission	1	733	8	19181	0.286739	0.499357	3.27098	1.80219
GO:0072112	glomerular visceral epithelial cell differentiation	1	733	8	19181	0.286739	0.499357	3.27098	1.80219
GO:0000098	sulfur amino acid catabolic process	1	733	8	19181	0.286739	0.499357	3.27098	1.80219
GO:0071470	cellular response to osmotic stress	1	733	8	19181	0.286739	0.499357	3.27098	1.80219
GO:0006072	glycerol-3-phosphate metabolic process	1	733	8	19181	0.286739	0.499357	3.27098	1.80219
GO:0086013	membrane repolarization during cardiac muscle cell action potential	1	733	8	19181	0.286739	0.499357	3.27098	1.80219
GO:0043567	regulation of insulin-like growth factor receptor signaling pathway	1	733	8	19181	0.286739	0.499357	3.27098	1.80219
GO:0010950	positive regulation of endopeptidase activity	1	733	8	19181	0.286739	0.499357	3.27098	1.80219
GO:0010898	positive regulation of triglyceride catabolic process	1	733	8	19181	0.286739	0.499357	3.27098	1.80219
GO:0060430	lung saccule development	1	733	8	19181	0.286739	0.499357	3.27098	1.80219
GO:0060442	branching involved in prostate gland morphogenesis	1	733	8	19181	0.286739	0.499357	3.27098	1.80219
GO:0048245	eosinophil chemotaxis	1	733	8	19181	0.286739	0.499357	3.27098	1.80219
GO:0060449	bud elongation involved in lung branching	1	733	8	19181	0.286739	0.499357	3.27098	1.80219
GO:0048261	negative regulation of receptor-mediated endocytosis	1	733	8	19181	0.286739	0.499357	3.27098	1.80219
GO:0060463	lung lobe morphogenesis	1	733	8	19181	0.286739	0.499357	3.27098	1.80219
GO:0071800	podosome assembly	1	733	8	19181	0.286739	0.499357	3.27098	1.80219
GO:0061551	trigeminal ganglion development	1	733	8	19181	0.286739	0.499357	3.27098	1.80219
GO:0008211	glucocorticoid metabolic process	1	733	8	19181	0.286739	0.499357	3.27098	1.80219
GO:0043270	positive regulation of ion transport	1	733	8	19181	0.286739	0.499357	3.27098	1.80219
GO:0051150	regulation of smooth muscle cell differentiation	1	733	8	19181	0.286739	0.499357	3.27098	1.80219
GO:0001553	luteinization	1	733	8	19181	0.286739	0.499357	3.27098	1.80219
GO:0090181	regulation of cholesterol metabolic process	1	733	8	19181	0.286739	0.499357	3.27098	1.80219
GO:0097070	ductus arteriosus closure	1	733	8	19181	0.286739	0.499357	3.27098	1.80219
GO:0048793	pronephros development	1	733	8	19181	0.286739	0.499357	3.27098	1.80219
GO:0050663	cytokine secretion	1	733	8	19181	0.286739	0.499357	3.27098	1.80219
GO:0034695	response to prostaglandin E	1	733	8	19181	0.286739	0.499357	3.27098	1.80219
GO:0032502	developmental process	1	733	8	19181	0.286739	0.499357	3.27098	1.80219
GO:0097264	self proteolysis	1	733	8	19181	0.286739	0.499357	3.27098	1.80219
GO:0006546	glycine catabolic process	1	733	8	19181	0.286739	0.499357	3.27098	1.80219
GO:0010155	regulation of proton transport	1	733	8	19181	0.286739	0.499357	3.27098	1.80219
GO:0061458	reproductive system development	1	733	8	19181	0.286739	0.499357	3.27098	1.80219
GO:0032483	regulation of Rab protein signal transduction	1	733	8	19181	0.286739	0.499357	3.27098	1.80219
GO:0042159	lipoprotein catabolic process	1	733	8	19181	0.286739	0.499357	3.27098	1.80219
GO:0007100	mitotic centrosome separation	1	733	8	19181	0.286739	0.499357	3.27098	1.80219
GO:0033617	mitochondrial respiratory chain complex IV assembly	1	733	8	19181	0.286739	0.499357	3.27098	1.80219
GO:0070050	neuron cellular homeostasis	1	733	8	19181	0.286739	0.499357	3.27098	1.80219
GO:0030299	intestinal cholesterol absorption	1	733	8	19181	0.286739	0.499357	3.27098	1.80219
GO:0010587	miRNA catabolic process	1	733	8	19181	0.286739	0.499357	3.27098	1.80219
GO:0045955	negative regulation of calcium ion-dependent exocytosis	1	733	8	19181	0.286739	0.499357	3.27098	1.80219
GO:0014037	Schwann cell differentiation	1	733	8	19181	0.286739	0.499357	3.27098	1.80219
GO:0009103	lipopolysaccharide biosynthetic process	1	733	8	19181	0.286739	0.499357	3.27098	1.80219
GO:0008065	establishment of blood-nerve barrier	1	733	8	19181	0.286739	0.499357	3.27098	1.80219
GO:0046638	positive regulation of alpha-beta T cell differentiation	1	733	8	19181	0.286739	0.499357	3.27098	1.80219
GO:0043304	regulation of mast cell degranulation	1	733	8	19181	0.286739	0.499357	3.27098	1.80219
GO:0060664	epithelial cell proliferation involved in salivary gland morphogenesis	1	733	8	19181	0.286739	0.499357	3.27098	1.80219
GO:0006268	DNA unwinding involved in DNA replication	1	733	8	19181	0.286739	0.499357	3.27098	1.80219
GO:0019222	regulation of metabolic process	1	733	8	19181	0.286739	0.499357	3.27098	1.80219
GO:0016998	cell wall macromolecule catabolic process	1	733	8	19181	0.286739	0.499357	3.27098	1.80219
GO:0061072	iris morphogenesis	1	733	8	19181	0.286739	0.499357	3.27098	1.80219
GO:0040019	positive regulation of embryonic development	1	733	8	19181	0.286739	0.499357	3.27098	1.80219
GO:1901166	neural crest cell migration involved in autonomic nervous system development	1	733	8	19181	0.286739	0.499357	3.27098	1.80219
GO:0001757	somite specification	1	733	8	19181	0.286739	0.499357	3.27098	1.80219
GO:0060231	mesenchymal to epithelial transition	1	733	8	19181	0.286739	0.499357	3.27098	1.80219
GO:0045199	maintenance of epithelial cell apical/basal polarity	1	733	8	19181	0.286739	0.499357	3.27098	1.80219
GO:0070507	regulation of microtubule cytoskeleton organization	1	733	8	19181	0.286739	0.499357	3.27098	1.80219
GO:0010837	regulation of keratinocyte proliferation	1	733	8	19181	0.286739	0.499357	3.27098	1.80219
GO:0045647	negative regulation of erythrocyte differentiation	1	733	8	19181	0.286739	0.499357	3.27098	1.80219
GO:0006777	Mo-molybdopterin cofactor biosynthetic process	1	733	8	19181	0.286739	0.499357	3.27098	1.80219
GO:0035457	cellular response to interferon-alpha	1	733	8	19181	0.286739	0.499357	3.27098	1.80219
GO:0070295	renal water absorption	1	733	8	19181	0.286739	0.499357	3.27098	1.80219
GO:0051974	negative regulation of telomerase activity	1	733	8	19181	0.286739	0.499357	3.27098	1.80219
GO:0050856	regulation of T cell receptor signaling pathway	1	733	8	19181	0.286739	0.499357	3.27098	1.80219
GO:0050863	regulation of T cell activation	1	733	8	19181	0.286739	0.499357	3.27098	1.80219
GO:0045717	negative regulation of fatty acid biosynthetic process	1	733	8	19181	0.286739	0.499357	3.27098	1.80219
GO:0032287	peripheral nervous system myelin maintenance	1	733	8	19181	0.286739	0.499357	3.27098	1.80219
GO:0086009	membrane repolarization	1	733	8	19181	0.286739	0.499357	3.27098	1.80219
GO:0050810	regulation of steroid biosynthetic process	1	733	8	19181	0.286739	0.499357	3.27098	1.80219
GO:0051280	negative regulation of release of sequestered calcium ion into cytosol	1	733	8	19181	0.286739	0.499357	3.27098	1.80219
GO:0030307	positive regulation of cell growth	5	733	92	19181	0.287462	0.500009	1.42216	1.79856
GO:0032869	cellular response to insulin stimulus	5	733	92	19181	0.287462	0.500009	1.42216	1.79856
GO:0007623	circadian rhythm	6	733	115	19181	0.288731	0.501608	1.36528	1.7922
GO:0008584	male gonad development	6	733	115	19181	0.288731	0.501608	1.36528	1.7922
GO:0006829	zinc ion transport	2	733	27	19181	0.289977	0.502254	1.93836	1.78599
GO:0048738	cardiac muscle tissue development	2	733	27	19181	0.289977	0.502254	1.93836	1.78599
GO:0001676	long-chain fatty acid metabolic process	2	733	27	19181	0.289977	0.502254	1.93836	1.78599
GO:0046326	positive regulation of glucose import	2	733	27	19181	0.289977	0.502254	1.93836	1.78599
GO:0030099	myeloid cell differentiation	2	733	27	19181	0.289977	0.502254	1.93836	1.78599
GO:0019827	stem cell maintenance	4	733	70	19181	0.290913	0.503267	1.4953	1.78134
GO:0016579	protein deubiquitination	4	733	70	19181	0.290913	0.503267	1.4953	1.78134
GO:0010976	positive regulation of neuron projection development	5	733	93	19181	0.294617	0.508756	1.40687	1.76309
GO:0006469	negative regulation of protein kinase activity	5	733	93	19181	0.294617	0.508756	1.40687	1.76309
GO:0030512	negative regulation of transforming growth factor beta receptor signaling pathway	5	733	93	19181	0.294617	0.508756	1.40687	1.76309
GO:0030336	negative regulation of cell migration	6	733	116	19181	0.295107	0.509295	1.35351	1.76069
GO:0046718	viral entry into host cell	3	733	49	19181	0.300331	0.517998	1.60211	1.73538
GO:0006386	termination of RNA polymerase III transcription	2	733	28	19181	0.303732	0.518681	1.86913	1.71913
GO:0006385	transcription elongation from RNA polymerase III promoter	2	733	28	19181	0.303732	0.518681	1.86913	1.71913
GO:0000188	inactivation of MAPK activity	2	733	28	19181	0.303732	0.518681	1.86913	1.71913
GO:0051968	positive regulation of synaptic transmission, glutamatergic	2	733	28	19181	0.303732	0.518681	1.86913	1.71913
GO:0007420	brain development	12	733	260	19181	0.304741	0.518681	1.20774	1.71434
GO:0035666	TRIF-dependent toll-like receptor signaling pathway	5	733	95	19181	0.309013	0.518681	1.37725	1.69426
GO:0042127	regulation of cell proliferation	11	733	237	19181	0.309489	0.518681	1.21454	1.69204
GO:0042552	myelination	3	733	50	19181	0.310472	0.518681	1.57007	1.68746
GO:0002027	regulation of heart rate	3	733	50	19181	0.310472	0.518681	1.57007	1.68746
GO:2000480	negative regulation of cAMP-dependent protein kinase activity	1	733	9	19181	0.313016	0.518681	2.90753	1.67569
GO:0030432	peristalsis	1	733	9	19181	0.313016	0.518681	2.90753	1.67569
GO:0003203	endocardial cushion morphogenesis	1	733	9	19181	0.313016	0.518681	2.90753	1.67569
GO:0003208	cardiac ventricle morphogenesis	1	733	9	19181	0.313016	0.518681	2.90753	1.67569
GO:0071447	cellular response to hydroperoxide	1	733	9	19181	0.313016	0.518681	2.90753	1.67569
GO:0071455	cellular response to hyperoxia	1	733	9	19181	0.313016	0.518681	2.90753	1.67569
GO:0007172	signal complex assembly	1	733	9	19181	0.313016	0.518681	2.90753	1.67569
GO:0010955	negative regulation of protein processing	1	733	9	19181	0.313016	0.518681	2.90753	1.67569
GO:0035970	peptidyl-threonine dephosphorylation	1	733	9	19181	0.313016	0.518681	2.90753	1.67569
GO:0006105	succinate metabolic process	1	733	9	19181	0.313016	0.518681	2.90753	1.67569
GO:1902041	regulation of extrinsic apoptotic signaling pathway via death domain receptors	1	733	9	19181	0.313016	0.518681	2.90753	1.67569
GO:0006108	malate metabolic process	1	733	9	19181	0.313016	0.518681	2.90753	1.67569
GO:0060840	artery development	1	733	9	19181	0.313016	0.518681	2.90753	1.67569
GO:0006111	regulation of gluconeogenesis	1	733	9	19181	0.313016	0.518681	2.90753	1.67569
GO:0022417	protein maturation by protein folding	1	733	9	19181	0.313016	0.518681	2.90753	1.67569
GO:2001030	negative regulation of cellular glucuronidation	1	733	9	19181	0.313016	0.518681	2.90753	1.67569
GO:0052697	xenobiotic glucuronidation	1	733	9	19181	0.313016	0.518681	2.90753	1.67569
GO:0044319	wound healing, spreading of cells	1	733	9	19181	0.313016	0.518681	2.90753	1.67569
GO:0051155	positive regulation of striated muscle cell differentiation	1	733	9	19181	0.313016	0.518681	2.90753	1.67569
GO:0044342	type B pancreatic cell proliferation	1	733	9	19181	0.313016	0.518681	2.90753	1.67569
GO:0001973	adenosine receptor signaling pathway	1	733	9	19181	0.313016	0.518681	2.90753	1.67569
GO:0001946	lymphangiogenesis	1	733	9	19181	0.313016	0.518681	2.90753	1.67569
GO:0045824	negative regulation of innate immune response	1	733	9	19181	0.313016	0.518681	2.90753	1.67569
GO:0010459	negative regulation of heart rate	1	733	9	19181	0.313016	0.518681	2.90753	1.67569
GO:0010458	exit from mitosis	1	733	9	19181	0.313016	0.518681	2.90753	1.67569
GO:0097011	cellular response to granulocyte macrophage colony-stimulating factor stimulus	1	733	9	19181	0.313016	0.518681	2.90753	1.67569
GO:0009266	response to temperature stimulus	1	733	9	19181	0.313016	0.518681	2.90753	1.67569
GO:0003184	pulmonary valve morphogenesis	1	733	9	19181	0.313016	0.518681	2.90753	1.67569
GO:0060710	chorio-allantoic fusion	1	733	9	19181	0.313016	0.518681	2.90753	1.67569
GO:0051492	regulation of stress fiber assembly	1	733	9	19181	0.313016	0.518681	2.90753	1.67569
GO:0060340	positive regulation of type I interferon-mediated signaling pathway	1	733	9	19181	0.313016	0.518681	2.90753	1.67569
GO:0032471	negative regulation of endoplasmic reticulum calcium ion concentration	1	733	9	19181	0.313016	0.518681	2.90753	1.67569
GO:0060789	hair follicle placode formation	1	733	9	19181	0.313016	0.518681	2.90753	1.67569
GO:0030241	skeletal muscle myosin thick filament assembly	1	733	9	19181	0.313016	0.518681	2.90753	1.67569
GO:0002091	negative regulation of receptor internalization	1	733	9	19181	0.313016	0.518681	2.90753	1.67569
GO:0090277	positive regulation of peptide hormone secretion	1	733	9	19181	0.313016	0.518681	2.90753	1.67569
GO:0006655	phosphatidylglycerol biosynthetic process	1	733	9	19181	0.313016	0.518681	2.90753	1.67569
GO:0008090	retrograde axon cargo transport	1	733	9	19181	0.313016	0.518681	2.90753	1.67569
GO:0002726	positive regulation of T cell cytokine production	1	733	9	19181	0.313016	0.518681	2.90753	1.67569
GO:0008535	respiratory chain complex IV assembly	1	733	9	19181	0.313016	0.518681	2.90753	1.67569
GO:0071679	commissural neuron axon guidance	1	733	9	19181	0.313016	0.518681	2.90753	1.67569
GO:2001275	positive regulation of glucose import in response to insulin stimulus	1	733	9	19181	0.313016	0.518681	2.90753	1.67569
GO:0060670	branching involved in labyrinthine layer morphogenesis	1	733	9	19181	0.313016	0.518681	2.90753	1.67569
GO:0060687	regulation of branching involved in prostate gland morphogenesis	1	733	9	19181	0.313016	0.518681	2.90753	1.67569
GO:0060235	lens induction in camera-type eye	1	733	9	19181	0.313016	0.518681	2.90753	1.67569
GO:0001768	establishment of T cell polarity	1	733	9	19181	0.313016	0.518681	2.90753	1.67569
GO:0001766	membrane raft polarization	1	733	9	19181	0.313016	0.518681	2.90753	1.67569
GO:0010642	negative regulation of platelet-derived growth factor receptor signaling pathway	1	733	9	19181	0.313016	0.518681	2.90753	1.67569
GO:0045654	positive regulation of megakaryocyte differentiation	1	733	9	19181	0.313016	0.518681	2.90753	1.67569
GO:0035414	negative regulation of catenin import into nucleus	1	733	9	19181	0.313016	0.518681	2.90753	1.67569
GO:0010818	T cell chemotaxis	1	733	9	19181	0.313016	0.518681	2.90753	1.67569
GO:2000369	regulation of clathrin-mediated endocytosis	1	733	9	19181	0.313016	0.518681	2.90753	1.67569
GO:0043457	regulation of cellular respiration	1	733	9	19181	0.313016	0.518681	2.90753	1.67569
GO:0060527	prostate epithelial cord arborization involved in prostate glandular acinus morphogenesis	1	733	9	19181	0.313016	0.518681	2.90753	1.67569
GO:0001913	T cell mediated cytotoxicity	1	733	9	19181	0.313016	0.518681	2.90753	1.67569
GO:0032859	activation of Ral GTPase activity	1	733	9	19181	0.313016	0.518681	2.90753	1.67569
GO:0047497	mitochondrion transport along microtubule	1	733	9	19181	0.313016	0.518681	2.90753	1.67569
GO:0032289	central nervous system myelin formation	1	733	9	19181	0.313016	0.518681	2.90753	1.67569
GO:0045719	negative regulation of glycogen biosynthetic process	1	733	9	19181	0.313016	0.518681	2.90753	1.67569
GO:0030326	embryonic limb morphogenesis	4	733	73	19181	0.315893	0.522845	1.43385	1.66249
GO:0043433	negative regulation of sequence-specific DNA binding transcription factor activity	4	733	73	19181	0.315893	0.522845	1.43385	1.66249
GO:0006939	smooth muscle contraction	2	733	29	19181	0.317435	0.523285	1.80468	1.65547
GO:0090200	positive regulation of release of cytochrome c from mitochondria	2	733	29	19181	0.317435	0.523285	1.80468	1.65547
GO:0018146	keratan sulfate biosynthetic process	2	733	29	19181	0.317435	0.523285	1.80468	1.65547
GO:0006699	bile acid biosynthetic process	2	733	29	19181	0.317435	0.523285	1.80468	1.65547
GO:0070932	histone H3 deacetylation	2	733	29	19181	0.317435	0.523285	1.80468	1.65547
GO:0071353	cellular response to interleukin-4	2	733	29	19181	0.317435	0.523285	1.80468	1.65547
GO:0001892	embryonic placenta development	2	733	29	19181	0.317435	0.523285	1.80468	1.65547
GO:0051402	neuron apoptotic process	3	733	51	19181	0.320622	0.527629	1.53928	1.64105
GO:0006635	fatty acid beta-oxidation	3	733	51	19181	0.320622	0.527629	1.53928	1.64105
GO:0006606	protein import into nucleus	3	733	51	19181	0.320622	0.527629	1.53928	1.64105
GO:0001933	negative regulation of protein phosphorylation	4	733	74	19181	0.324261	0.533312	1.41448	1.62477
GO:0006417	regulation of translation	7	733	145	19181	0.329143	0.535282	1.26327	1.60321
GO:0001934	positive regulation of protein phosphorylation	8	733	169	19181	0.329696	0.535282	1.23871	1.60079
GO:0006520	cellular amino acid metabolic process	3	733	52	19181	0.330774	0.535282	1.50968	1.59608
GO:0048678	response to axon injury	2	733	30	19181	0.331073	0.535282	1.74452	1.59478
GO:0030325	adrenal gland development	2	733	30	19181	0.331073	0.535282	1.74452	1.59478
GO:0032504	multicellular organism reproduction	2	733	30	19181	0.331073	0.535282	1.74452	1.59478
GO:0000289	nuclear-transcribed mRNA poly(A) tail shortening	2	733	30	19181	0.331073	0.535282	1.74452	1.59478
GO:0051480	cytosolic calcium ion homeostasis	2	733	30	19181	0.331073	0.535282	1.74452	1.59478
GO:0032735	positive regulation of interleukin-12 production	2	733	30	19181	0.331073	0.535282	1.74452	1.59478
GO:2000377	regulation of reactive oxygen species metabolic process	2	733	30	19181	0.331073	0.535282	1.74452	1.59478
GO:2000352	negative regulation of endothelial cell apoptotic process	2	733	30	19181	0.331073	0.535282	1.74452	1.59478
GO:0019731	antibacterial humoral response	2	733	30	19181	0.331073	0.535282	1.74452	1.59478
GO:0051291	protein heterooligomerization	4	733	75	19181	0.332643	0.535282	1.39562	1.58795
GO:0030335	positive regulation of cell migration	9	733	194	19181	0.334575	0.535282	1.21397	1.5796
GO:0030828	positive regulation of cGMP biosynthetic process	1	733	10	19181	0.338323	0.535282	2.61678	1.56353
GO:0003254	regulation of membrane depolarization	1	733	10	19181	0.338323	0.535282	2.61678	1.56353
GO:0045792	negative regulation of cell size	1	733	10	19181	0.338323	0.535282	2.61678	1.56353
GO:0070365	hepatocyte differentiation	1	733	10	19181	0.338323	0.535282	2.61678	1.56353
GO:0006853	carnitine shuttle	1	733	10	19181	0.338323	0.535282	2.61678	1.56353
GO:0072577	endothelial cell apoptotic process	1	733	10	19181	0.338323	0.535282	2.61678	1.56353
GO:0043551	regulation of phosphatidylinositol 3-kinase activity	1	733	10	19181	0.338323	0.535282	2.61678	1.56353
GO:0001514	selenocysteine incorporation	1	733	10	19181	0.338323	0.535282	2.61678	1.56353
GO:0032964	collagen biosynthetic process	1	733	10	19181	0.338323	0.535282	2.61678	1.56353
GO:0010870	positive regulation of receptor biosynthetic process	1	733	10	19181	0.338323	0.535282	2.61678	1.56353
GO:0001101	response to acid chemical	1	733	10	19181	0.338323	0.535282	2.61678	1.56353
GO:0060088	auditory receptor cell stereocilium organization	1	733	10	19181	0.338323	0.535282	2.61678	1.56353
GO:0043267	negative regulation of potassium ion transport	1	733	10	19181	0.338323	0.535282	2.61678	1.56353
GO:0034379	very-low-density lipoprotein particle assembly	1	733	10	19181	0.338323	0.535282	2.61678	1.56353
GO:0051533	positive regulation of NFAT protein import into nucleus	1	733	10	19181	0.338323	0.535282	2.61678	1.56353
GO:0045822	negative regulation of heart contraction	1	733	10	19181	0.338323	0.535282	2.61678	1.56353
GO:0097067	cellular response to thyroid hormone stimulus	1	733	10	19181	0.338323	0.535282	2.61678	1.56353
GO:0009404	toxin metabolic process	1	733	10	19181	0.338323	0.535282	2.61678	1.56353
GO:0007084	mitotic nuclear envelope reassembly	1	733	10	19181	0.338323	0.535282	2.61678	1.56353
GO:0019919	peptidyl-arginine methylation, to asymmetrical-dimethyl arginine	1	733	10	19181	0.338323	0.535282	2.61678	1.56353
GO:0006559	L-phenylalanine catabolic process	1	733	10	19181	0.338323	0.535282	2.61678	1.56353
GO:0003198	epithelial to mesenchymal transition involved in endocardial cushion formation	1	733	10	19181	0.338323	0.535282	2.61678	1.56353
GO:0003197	endocardial cushion development	1	733	10	19181	0.338323	0.535282	2.61678	1.56353
GO:0040036	regulation of fibroblast growth factor receptor signaling pathway	1	733	10	19181	0.338323	0.535282	2.61678	1.56353
GO:0055119	relaxation of cardiac muscle	1	733	10	19181	0.338323	0.535282	2.61678	1.56353
GO:0021955	central nervous system neuron axonogenesis	1	733	10	19181	0.338323	0.535282	2.61678	1.56353
GO:0046135	pyrimidine nucleoside catabolic process	1	733	10	19181	0.338323	0.535282	2.61678	1.56353
GO:0006004	fucose metabolic process	1	733	10	19181	0.338323	0.535282	2.61678	1.56353
GO:0042158	lipoprotein biosynthetic process	1	733	10	19181	0.338323	0.535282	2.61678	1.56353
GO:0008105	asymmetric protein localization	1	733	10	19181	0.338323	0.535282	2.61678	1.56353
GO:0043117	positive regulation of vascular permeability	1	733	10	19181	0.338323	0.535282	2.61678	1.56353
GO:0016255	attachment of GPI anchor to protein	1	733	10	19181	0.338323	0.535282	2.61678	1.56353
GO:0045922	negative regulation of fatty acid metabolic process	1	733	10	19181	0.338323	0.535282	2.61678	1.56353
GO:0009629	response to gravity	1	733	10	19181	0.338323	0.535282	2.61678	1.56353
GO:2000279	negative regulation of DNA biosynthetic process	1	733	10	19181	0.338323	0.535282	2.61678	1.56353
GO:0006642	triglyceride mobilization	1	733	10	19181	0.338323	0.535282	2.61678	1.56353
GO:0034969	histone arginine methylation	1	733	10	19181	0.338323	0.535282	2.61678	1.56353
GO:0042754	negative regulation of circadian rhythm	1	733	10	19181	0.338323	0.535282	2.61678	1.56353
GO:0042308	negative regulation of protein import into nucleus	1	733	10	19181	0.338323	0.535282	2.61678	1.56353
GO:0002318	myeloid progenitor cell differentiation	1	733	10	19181	0.338323	0.535282	2.61678	1.56353
GO:0001711	endodermal cell fate commitment	1	733	10	19181	0.338323	0.535282	2.61678	1.56353
GO:0001775	cell activation	1	733	10	19181	0.338323	0.535282	2.61678	1.56353
GO:0031659	positive regulation of cyclin-dependent protein serine/threonine kinase activity involved in G1/S transition of mitotic cell cycle	1	733	10	19181	0.338323	0.535282	2.61678	1.56353
GO:0034498	early endosome to Golgi transport	1	733	10	19181	0.338323	0.535282	2.61678	1.56353
GO:0075713	establishment of integrated proviral latency	1	733	10	19181	0.338323	0.535282	2.61678	1.56353
GO:0048539	bone marrow development	1	733	10	19181	0.338323	0.535282	2.61678	1.56353
GO:0006782	protoporphyrinogen IX biosynthetic process	1	733	10	19181	0.338323	0.535282	2.61678	1.56353
GO:0090084	negative regulation of inclusion body assembly	1	733	10	19181	0.338323	0.535282	2.61678	1.56353
GO:0090050	positive regulation of cell migration involved in sprouting angiogenesis	1	733	10	19181	0.338323	0.535282	2.61678	1.56353
GO:0008343	adult feeding behavior	1	733	10	19181	0.338323	0.535282	2.61678	1.56353
GO:1990138	neuron projection extension	1	733	10	19181	0.338323	0.535282	2.61678	1.56353
GO:0003337	mesenchymal to epithelial transition involved in metanephros morphogenesis	1	733	10	19181	0.338323	0.535282	2.61678	1.56353
GO:0038007	netrin-activated signaling pathway	1	733	10	19181	0.338323	0.535282	2.61678	1.56353
GO:2000406	positive regulation of T cell migration	1	733	10	19181	0.338323	0.535282	2.61678	1.56353
GO:0010468	regulation of gene expression	10	733	219	19181	0.338328	0.535282	1.19488	1.56351
GO:0008380	RNA splicing	15	733	342	19181	0.340226	0.537935	1.14771	1.55544
GO:0007160	cell-matrix adhesion	6	733	123	19181	0.34038	0.537935	1.27648	1.55478
GO:0009968	negative regulation of signal transduction	3	733	53	19181	0.340919	0.538375	1.4812	1.5525
GO:0001938	positive regulation of endothelial cell proliferation	4	733	76	19181	0.341033	0.538375	1.37725	1.55201
GO:0043623	cellular protein complex assembly	2	733	31	19181	0.344631	0.542861	1.68825	1.53687
GO:0030212	hyaluronan metabolic process	2	733	31	19181	0.344631	0.542861	1.68825	1.53687
GO:0043001	Golgi to plasma membrane protein transport	2	733	31	19181	0.344631	0.542861	1.68825	1.53687
GO:0051930	regulation of sensory perception of pain	2	733	31	19181	0.344631	0.542861	1.68825	1.53687
GO:0006816	calcium ion transport	9	733	196	19181	0.344849	0.542906	1.20158	1.53596
GO:0002756	MyD88-independent toll-like receptor signaling pathway	5	733	100	19181	0.345356	0.543405	1.30839	1.53385
GO:0006461	protein complex assembly	7	733	148	19181	0.346986	0.545372	1.23767	1.52705
GO:0001822	kidney development	7	733	148	19181	0.346986	0.545372	1.23767	1.52705
GO:0006633	fatty acid biosynthetic process	4	733	77	19181	0.349429	0.548912	1.35937	1.51693
GO:0008277	regulation of G-protein coupled receptor protein signaling pathway	3	733	54	19181	0.351053	0.550179	1.45377	1.51024
GO:0006464	cellular protein modification process	7	733	149	19181	0.352958	0.550179	1.22936	1.50243
GO:0010881	regulation of cardiac muscle contraction by regulation of the release of sequestered calcium ion	2	733	32	19181	0.358098	0.550179	1.63549	1.48158
GO:0032728	positive regulation of interferon-beta production	2	733	32	19181	0.358098	0.550179	1.63549	1.48158
GO:0016050	vesicle organization	2	733	32	19181	0.358098	0.550179	1.63549	1.48158
GO:0002227	innate immune response in mucosa	2	733	32	19181	0.358098	0.550179	1.63549	1.48158
GO:0009887	organ morphogenesis	7	733	150	19181	0.358939	0.550179	1.22116	1.47819
GO:0007204	positive regulation of cytosolic calcium ion concentration	6	733	126	19181	0.360011	0.550179	1.24609	1.47389
GO:0016042	lipid catabolic process	6	733	126	19181	0.360011	0.550179	1.24609	1.47389
GO:0043123	positive regulation of I-kappaB kinase/NF-kappaB signaling	9	733	199	19181	0.360342	0.550179	1.18347	1.47256
GO:0045786	negative regulation of cell cycle	3	733	55	19181	0.361167	0.550179	1.42733	1.46926
GO:0055085	transmembrane transport	41	733	1002	19181	0.361655	0.550179	1.07074	1.46731
GO:0045741	positive regulation of epidermal growth factor-activated receptor activity	1	733	11	19181	0.362697	0.550179	2.37889	1.46317
GO:0030431	sleep	1	733	11	19181	0.362697	0.550179	2.37889	1.46317
GO:0030856	regulation of epithelial cell differentiation	1	733	11	19181	0.362697	0.550179	2.37889	1.46317
GO:0030857	negative regulation of epithelial cell differentiation	1	733	11	19181	0.362697	0.550179	2.37889	1.46317
GO:0036101	leukotriene B4 catabolic process	1	733	11	19181	0.362697	0.550179	2.37889	1.46317
GO:0046889	positive regulation of lipid biosynthetic process	1	733	11	19181	0.362697	0.550179	2.37889	1.46317
GO:0019079	viral genome replication	1	733	11	19181	0.362697	0.550179	2.37889	1.46317
GO:0046855	inositol phosphate dephosphorylation	1	733	11	19181	0.362697	0.550179	2.37889	1.46317
GO:0060426	lung vasculature development	1	733	11	19181	0.362697	0.550179	2.37889	1.46317
GO:0060413	atrial septum morphogenesis	1	733	11	19181	0.362697	0.550179	2.37889	1.46317
GO:0060059	embryonic retina morphogenesis in camera-type eye	1	733	11	19181	0.362697	0.550179	2.37889	1.46317
GO:0043252	sodium-independent organic anion transport	1	733	11	19181	0.362697	0.550179	2.37889	1.46317
GO:0042053	regulation of dopamine metabolic process	1	733	11	19181	0.362697	0.550179	2.37889	1.46317
GO:0051561	positive regulation of mitochondrial calcium ion concentration	1	733	11	19181	0.362697	0.550179	2.37889	1.46317
GO:0035148	tube formation	1	733	11	19181	0.362697	0.550179	2.37889	1.46317
GO:0001542	ovulation from ovarian follicle	1	733	11	19181	0.362697	0.550179	2.37889	1.46317
GO:0034333	adherens junction assembly	1	733	11	19181	0.362697	0.550179	2.37889	1.46317
GO:0007494	midgut development	1	733	11	19181	0.362697	0.550179	2.37889	1.46317
GO:0006515	misfolded or incompletely synthesized protein catabolic process	1	733	11	19181	0.362697	0.550179	2.37889	1.46317
GO:0033564	anterior/posterior axon guidance	1	733	11	19181	0.362697	0.550179	2.37889	1.46317
GO:0032479	regulation of type I interferon production	1	733	11	19181	0.362697	0.550179	2.37889	1.46317
GO:0006000	fructose metabolic process	1	733	11	19181	0.362697	0.550179	2.37889	1.46317
GO:0035278	negative regulation of translation involved in gene silencing by miRNA	1	733	11	19181	0.362697	0.550179	2.37889	1.46317
GO:0006930	substrate-dependent cell migration, cell extension	1	733	11	19181	0.362697	0.550179	2.37889	1.46317
GO:0007567	parturition	1	733	11	19181	0.362697	0.550179	2.37889	1.46317
GO:0015825	L-serine transport	1	733	11	19181	0.362697	0.550179	2.37889	1.46317
GO:0010226	response to lithium ion	1	733	11	19181	0.362697	0.550179	2.37889	1.46317
GO:0003417	growth plate cartilage development	1	733	11	19181	0.362697	0.550179	2.37889	1.46317
GO:0046628	positive regulation of insulin receptor signaling pathway	1	733	11	19181	0.362697	0.550179	2.37889	1.46317
GO:0055001	muscle cell development	1	733	11	19181	0.362697	0.550179	2.37889	1.46317
GO:0033089	positive regulation of T cell differentiation in thymus	1	733	11	19181	0.362697	0.550179	2.37889	1.46317
GO:0016064	immunoglobulin mediated immune response	1	733	11	19181	0.362697	0.550179	2.37889	1.46317
GO:0032691	negative regulation of interleukin-1 beta production	1	733	11	19181	0.362697	0.550179	2.37889	1.46317
GO:0016540	protein autoprocessing	1	733	11	19181	0.362697	0.550179	2.37889	1.46317
GO:0048489	synaptic vesicle transport	1	733	11	19181	0.362697	0.550179	2.37889	1.46317
GO:0051348	negative regulation of transferase activity	1	733	11	19181	0.362697	0.550179	2.37889	1.46317
GO:0002829	negative regulation of type 2 immune response	1	733	11	19181	0.362697	0.550179	2.37889	1.46317
GO:0043032	positive regulation of macrophage activation	1	733	11	19181	0.362697	0.550179	2.37889	1.46317
GO:0010649	regulation of cell communication by electrical coupling	1	733	11	19181	0.362697	0.550179	2.37889	1.46317
GO:0010838	positive regulation of keratinocyte proliferation	1	733	11	19181	0.362697	0.550179	2.37889	1.46317
GO:0051168	nuclear export	1	733	11	19181	0.362697	0.550179	2.37889	1.46317
GO:0002674	negative regulation of acute inflammatory response	1	733	11	19181	0.362697	0.550179	2.37889	1.46317
GO:0070989	oxidative demethylation	1	733	11	19181	0.362697	0.550179	2.37889	1.46317
GO:0006702	androgen biosynthetic process	1	733	11	19181	0.362697	0.550179	2.37889	1.46317
GO:0006703	estrogen biosynthetic process	1	733	11	19181	0.362697	0.550179	2.37889	1.46317
GO:0010804	negative regulation of tumor necrosis factor-mediated signaling pathway	1	733	11	19181	0.362697	0.550179	2.37889	1.46317
GO:0048541	Peyer's patch development	1	733	11	19181	0.362697	0.550179	2.37889	1.46317
GO:0016051	carbohydrate biosynthetic process	1	733	11	19181	0.362697	0.550179	2.37889	1.46317
GO:0060999	positive regulation of dendritic spine development	1	733	11	19181	0.362697	0.550179	2.37889	1.46317
GO:0006208	pyrimidine nucleobase catabolic process	1	733	11	19181	0.362697	0.550179	2.37889	1.46317
GO:0050847	progesterone receptor signaling pathway	1	733	11	19181	0.362697	0.550179	2.37889	1.46317
GO:0030948	negative regulation of vascular endothelial growth factor receptor signaling pathway	1	733	11	19181	0.362697	0.550179	2.37889	1.46317
GO:0031110	regulation of microtubule polymerization or depolymerization	1	733	11	19181	0.362697	0.550179	2.37889	1.46317
GO:0008283	cell proliferation	19	733	448	19181	0.363937	0.55177	1.1098	1.45824
GO:0071222	cellular response to lipopolysaccharide	6	733	127	19181	0.36657	0.555468	1.23627	1.44784
GO:0034138	toll-like receptor 3 signaling pathway	5	733	103	19181	0.367291	0.556267	1.27028	1.445
GO:0007611	learning or memory	3	733	56	19181	0.371256	0.55904	1.40185	1.42951
GO:0030155	regulation of cell adhesion	3	733	56	19181	0.371256	0.55904	1.40185	1.42951
GO:0006820	anion transport	2	733	33	19181	0.37146	0.55904	1.58593	1.42872
GO:0048169	regulation of long-term neuronal synaptic plasticity	2	733	33	19181	0.37146	0.55904	1.58593	1.42872
GO:0007029	endoplasmic reticulum organization	2	733	33	19181	0.37146	0.55904	1.58593	1.42872
GO:0014823	response to activity	2	733	33	19181	0.37146	0.55904	1.58593	1.42872
GO:0060314	regulation of ryanodine-sensitive calcium-release channel activity	2	733	33	19181	0.37146	0.55904	1.58593	1.42872
GO:0006906	vesicle fusion	2	733	33	19181	0.37146	0.55904	1.58593	1.42872
GO:0051412	response to corticosterone	2	733	33	19181	0.37146	0.55904	1.58593	1.42872
GO:0006611	protein export from nucleus	2	733	33	19181	0.37146	0.55904	1.58593	1.42872
GO:0015991	ATP hydrolysis coupled proton transport	2	733	33	19181	0.37146	0.55904	1.58593	1.42872
GO:0045671	negative regulation of osteoclast differentiation	2	733	33	19181	0.37146	0.55904	1.58593	1.42872
GO:0007399	nervous system development	25	733	602	19181	0.373902	0.56242	1.0867	1.41927
GO:0097193	intrinsic apoptotic signaling pathway	4	733	80	19181	0.374609	0.563188	1.30839	1.41654
GO:0071230	cellular response to amino acid stimulus	3	733	57	19181	0.381314	0.564168	1.37725	1.39095
GO:0035019	somatic stem cell maintenance	4	733	81	19181	0.382986	0.564168	1.29224	1.38464
GO:0007585	respiratory gaseous exchange	2	733	34	19181	0.384708	0.564168	1.53928	1.37816
GO:0006378	mRNA polyadenylation	2	733	34	19181	0.384708	0.564168	1.53928	1.37816
GO:0070555	response to interleukin-1	2	733	34	19181	0.384708	0.564168	1.53928	1.37816
GO:1902533	positive regulation of intracellular signal transduction	1	733	12	19181	0.386171	0.564168	2.18065	1.37269
GO:2000020	positive regulation of male gonad development	1	733	12	19181	0.386171	0.564168	2.18065	1.37269
GO:0048608	reproductive structure development	1	733	12	19181	0.386171	0.564168	2.18065	1.37269
GO:0097114	N-methyl-D-aspartate receptor clustering	1	733	12	19181	0.386171	0.564168	2.18065	1.37269
GO:0046888	negative regulation of hormone secretion	1	733	12	19181	0.386171	0.564168	2.18065	1.37269
GO:0043589	skin morphogenesis	1	733	12	19181	0.386171	0.564168	2.18065	1.37269
GO:0033689	negative regulation of osteoblast proliferation	1	733	12	19181	0.386171	0.564168	2.18065	1.37269
GO:1990440	positive regulation of transcription from RNA polymerase II promoter in response to endoplasmic reticulum stress	1	733	12	19181	0.386171	0.564168	2.18065	1.37269
GO:0007610	behavior	1	733	12	19181	0.386171	0.564168	2.18065	1.37269
GO:0007213	G-protein coupled acetylcholine receptor signaling pathway	1	733	12	19181	0.386171	0.564168	2.18065	1.37269
GO:0016322	neuron remodeling	1	733	12	19181	0.386171	0.564168	2.18065	1.37269
GO:0050965	detection of temperature stimulus involved in sensory perception of pain	1	733	12	19181	0.386171	0.564168	2.18065	1.37269
GO:0061549	sympathetic ganglion development	1	733	12	19181	0.386171	0.564168	2.18065	1.37269
GO:0034374	low-density lipoprotein particle remodeling	1	733	12	19181	0.386171	0.564168	2.18065	1.37269
GO:0097028	dendritic cell differentiation	1	733	12	19181	0.386171	0.564168	2.18065	1.37269
GO:0070307	lens fiber cell development	1	733	12	19181	0.386171	0.564168	2.18065	1.37269
GO:0001952	regulation of cell-matrix adhesion	1	733	12	19181	0.386171	0.564168	2.18065	1.37269
GO:0000002	mitochondrial genome maintenance	1	733	12	19181	0.386171	0.564168	2.18065	1.37269
GO:0019934	cGMP-mediated signaling	1	733	12	19181	0.386171	0.564168	2.18065	1.37269
GO:0048762	mesenchymal cell differentiation	1	733	12	19181	0.386171	0.564168	2.18065	1.37269
GO:0009743	response to carbohydrate	1	733	12	19181	0.386171	0.564168	2.18065	1.37269
GO:0048712	negative regulation of astrocyte differentiation	1	733	12	19181	0.386171	0.564168	2.18065	1.37269
GO:0006516	glycoprotein catabolic process	1	733	12	19181	0.386171	0.564168	2.18065	1.37269
GO:0007019	microtubule depolymerization	1	733	12	19181	0.386171	0.564168	2.18065	1.37269
GO:0060323	head morphogenesis	1	733	12	19181	0.386171	0.564168	2.18065	1.37269
GO:1901017	negative regulation of potassium ion transmembrane transporter activity	1	733	12	19181	0.386171	0.564168	2.18065	1.37269
GO:0045019	negative regulation of nitric oxide biosynthetic process	1	733	12	19181	0.386171	0.564168	2.18065	1.37269
GO:0006646	phosphatidylethanolamine biosynthetic process	1	733	12	19181	0.386171	0.564168	2.18065	1.37269
GO:0048846	axon extension involved in axon guidance	1	733	12	19181	0.386171	0.564168	2.18065	1.37269
GO:0051292	nuclear pore complex assembly	1	733	12	19181	0.386171	0.564168	2.18065	1.37269
GO:0006623	protein targeting to vacuole	1	733	12	19181	0.386171	0.564168	2.18065	1.37269
GO:0008088	axon cargo transport	1	733	12	19181	0.386171	0.564168	2.18065	1.37269
GO:0014075	response to amine	1	733	12	19181	0.386171	0.564168	2.18065	1.37269
GO:0014067	negative regulation of phosphatidylinositol 3-kinase signaling	1	733	12	19181	0.386171	0.564168	2.18065	1.37269
GO:0071243	cellular response to arsenic-containing substance	1	733	12	19181	0.386171	0.564168	2.18065	1.37269
GO:2001214	positive regulation of vasculogenesis	1	733	12	19181	0.386171	0.564168	2.18065	1.37269
GO:2001236	regulation of extrinsic apoptotic signaling pathway	1	733	12	19181	0.386171	0.564168	2.18065	1.37269
GO:0001771	immunological synapse formation	1	733	12	19181	0.386171	0.564168	2.18065	1.37269
GO:0034109	homotypic cell-cell adhesion	1	733	12	19181	0.386171	0.564168	2.18065	1.37269
GO:0050709	negative regulation of protein secretion	1	733	12	19181	0.386171	0.564168	2.18065	1.37269
GO:0050708	regulation of protein secretion	1	733	12	19181	0.386171	0.564168	2.18065	1.37269
GO:0031643	positive regulation of myelination	1	733	12	19181	0.386171	0.564168	2.18065	1.37269
GO:0045176	apical protein localization	1	733	12	19181	0.386171	0.564168	2.18065	1.37269
GO:0051775	response to redox state	1	733	12	19181	0.386171	0.564168	2.18065	1.37269
GO:0051967	negative regulation of synaptic transmission, glutamatergic	1	733	12	19181	0.386171	0.564168	2.18065	1.37269
GO:0042446	hormone biosynthetic process	1	733	12	19181	0.386171	0.564168	2.18065	1.37269
GO:0043496	regulation of protein homodimerization activity	1	733	12	19181	0.386171	0.564168	2.18065	1.37269
GO:0030516	regulation of axon extension	1	733	12	19181	0.386171	0.564168	2.18065	1.37269
GO:2000821	regulation of grooming behavior	1	733	12	19181	0.386171	0.564168	2.18065	1.37269
GO:0032270	positive regulation of cellular protein metabolic process	1	733	12	19181	0.386171	0.564168	2.18065	1.37269
GO:0000187	activation of MAPK activity	6	733	130	19181	0.386268	0.564168	1.20774	1.37232
GO:0051726	regulation of cell cycle	8	733	180	19181	0.390573	0.570165	1.16301	1.35634
GO:0055086	nucleobase-containing small molecule metabolic process	4	733	82	19181	0.391349	0.571008	1.27648	1.35347
GO:0031175	neuron projection development	6	733	131	19181	0.392835	0.572885	1.19853	1.348
GO:0043687	post-translational protein modification	12	733	281	19181	0.396492	0.577924	1.11749	1.33464
GO:0061418	regulation of transcription from RNA polymerase II promoter in response to hypoxia	2	733	35	19181	0.397832	0.579582	1.4953	1.32977
GO:0001570	vasculogenesis	4	733	83	19181	0.399695	0.582002	1.2611	1.32303
GO:0019233	sensory perception of pain	3	733	59	19181	0.401312	0.582522	1.33057	1.3172
GO:0051092	positive regulation of NF-kappaB transcription factor activity	7	733	158	19181	0.406959	0.582522	1.15933	1.29704
GO:0034976	response to endoplasmic reticulum stress	4	733	84	19181	0.40802	0.582522	1.24609	1.29329
GO:0007269	neurotransmitter secretion	4	733	84	19181	0.40802	0.582522	1.24609	1.29329
GO:0048149	behavioral response to ethanol	1	733	13	19181	0.40878	0.582522	2.01291	1.2906
GO:0048617	embryonic foregut morphogenesis	1	733	13	19181	0.40878	0.582522	2.01291	1.2906
GO:0032897	negative regulation of viral transcription	1	733	13	19181	0.40878	0.582522	2.01291	1.2906
GO:0006884	cell volume homeostasis	1	733	13	19181	0.40878	0.582522	2.01291	1.2906
GO:0071480	cellular response to gamma radiation	1	733	13	19181	0.40878	0.582522	2.01291	1.2906
GO:0035994	response to muscle stretch	1	733	13	19181	0.40878	0.582522	2.01291	1.2906
GO:0043206	extracellular fibril organization	1	733	13	19181	0.40878	0.582522	2.01291	1.2906
GO:0046902	regulation of mitochondrial membrane permeability	1	733	13	19181	0.40878	0.582522	2.01291	1.2906
GO:0060052	neurofilament cytoskeleton organization	1	733	13	19181	0.40878	0.582522	2.01291	1.2906
GO:1901741	positive regulation of myoblast fusion	1	733	13	19181	0.40878	0.582522	2.01291	1.2906
GO:0071806	protein transmembrane transport	1	733	13	19181	0.40878	0.582522	2.01291	1.2906
GO:0045806	negative regulation of endocytosis	1	733	13	19181	0.40878	0.582522	2.01291	1.2906
GO:0090179	planar cell polarity pathway involved in neural tube closure	1	733	13	19181	0.40878	0.582522	2.01291	1.2906
GO:0033598	mammary gland epithelial cell proliferation	1	733	13	19181	0.40878	0.582522	2.01291	1.2906
GO:0097267	omega-hydroxylase P450 pathway	1	733	13	19181	0.40878	0.582522	2.01291	1.2906
GO:0007004	telomere maintenance via telomerase	1	733	13	19181	0.40878	0.582522	2.01291	1.2906
GO:0000244	spliceosomal tri-snRNP complex assembly	1	733	13	19181	0.40878	0.582522	2.01291	1.2906
GO:0002003	angiotensin maturation	1	733	13	19181	0.40878	0.582522	2.01291	1.2906
GO:0060317	cardiac epithelial to mesenchymal transition	1	733	13	19181	0.40878	0.582522	2.01291	1.2906
GO:0060351	cartilage development involved in endochondral bone morphogenesis	1	733	13	19181	0.40878	0.582522	2.01291	1.2906
GO:0043101	purine-containing compound salvage	1	733	13	19181	0.40878	0.582522	2.01291	1.2906
GO:0007589	body fluid secretion	1	733	13	19181	0.40878	0.582522	2.01291	1.2906
GO:0055089	fatty acid homeostasis	1	733	13	19181	0.40878	0.582522	2.01291	1.2906
[truncated: 872 more rows]

## Sheet: Sheet2
Table S4. GO terms for CMT versus CM. List of genes involved in terms for CMT versus CM.
GOID	GOTerm	QueryID	Symbol	Description	P-Value	FDR	Enrichment
GO:0044281	small molecule metabolic process	ACLY	ACLY	ATP citrate lyase	1.14636e-05	0.00411257	1.62766
GO:0044281	small molecule metabolic process	AKR1C4	AKR1C4	Aldo-keto reductase family 1 member C4	1.14636e-05	0.00411257	1.62766
GO:0044281	small molecule metabolic process	ALOX12	ALOX12	Arachidonate 15-lipoxygenase	1.14636e-05	0.00411257	1.62766
GO:0044281	small molecule metabolic process	APRT	APRT	adenine phosphoribosyltransferase	1.14636e-05	0.00411257	1.62766
GO:0044281	small molecule metabolic process	LOC100152679	LOC100152679	Phosphoinositide phospholipase C	1.14636e-05	0.00411257	1.62766
GO:0044281	small molecule metabolic process	DIO3	DIO3	Type III iodothyronine deiodinase	1.14636e-05	0.00411257	1.62766
GO:0044281	small molecule metabolic process	HBB	HBB	Beta-globin	1.14636e-05	0.00411257	1.62766
GO:0044281	small molecule metabolic process	LOC100514231	LOC100514231	Uncharacterized protein	1.14636e-05	0.00411257	1.62766
GO:0044281	small molecule metabolic process	ATP5J	ATP5J	ATP synthase-coupling factor 6, mitochondrial	1.14636e-05	0.00411257	1.62766
GO:0044281	small molecule metabolic process	CHST13	CHST13	Uncharacterized protein	1.14636e-05	0.00411257	1.62766
GO:0044281	small molecule metabolic process	LOC100623184	LOC100623184	Uncharacterized protein	1.14636e-05	0.00411257	1.62766
GO:0044281	small molecule metabolic process	FADS2	FADS2	Fatty acid desaturase 2	1.14636e-05	0.00411257	1.62766
GO:0044281	small molecule metabolic process	EPHX2	EPHX2	Bifunctional epoxide hydrolase 2	1.14636e-05	0.00411257	1.62766
GO:0044281	small molecule metabolic process	APOA5	APOA5	Uncharacterized protein	1.14636e-05	0.00411257	1.62766
GO:0044281	small molecule metabolic process	LOC100516841	LOC100516841	Uncharacterized protein	1.14636e-05	0.00411257	1.62766
GO:0044281	small molecule metabolic process	LOC100739645	LOC100739645	Adenylosuccinate synthetase	1.14636e-05	0.00411257	1.62766
GO:0044281	small molecule metabolic process	SLC2A4	SLC2A4	Insulin-responsive glucose transporter	1.14636e-05	0.00411257	1.62766
GO:0044281	small molecule metabolic process	LOC102161615	LOC102161615	nuclear pore complex protein Nup205-like	1.14636e-05	0.00411257	1.62766
GO:0044281	small molecule metabolic process	ACACA	ACACA	Acetyl-CoA carboxylase alpha	1.14636e-05	0.00411257	1.62766
GO:0044281	small molecule metabolic process	PLD4	PLD4	Uncharacterized protein	1.14636e-05	0.00411257	1.62766
GO:0044281	small molecule metabolic process	GLUL	GLUL	Glutamine synthetase	1.14636e-05	0.00411257	1.62766
GO:0044281	small molecule metabolic process	SQRDL	SQRDL	sulfide quinone reductase-like (yeast)	1.14636e-05	0.00411257	1.62766
GO:0044281	small molecule metabolic process	SLC2A1	SLC2A1	Solute carrier family 2 member 1	1.14636e-05	0.00411257	1.62766
GO:0044281	small molecule metabolic process	PTGR1	PTGR1	Prostaglandin reductase 1	1.14636e-05	0.00411257	1.62766
GO:0044281	small molecule metabolic process	UGT1A6	UGT1A6	Uncharacterized protein	1.14636e-05	0.00411257	1.62766
GO:0044281	small molecule metabolic process	BLVRB	BLVRB	Uncharacterized protein	1.14636e-05	0.00411257	1.62766
GO:0044281	small molecule metabolic process	ACOX2	ACOX2	Uncharacterized protein	1.14636e-05	0.00411257	1.62766
GO:0044281	small molecule metabolic process	CMPK1	CMPK1	UMP-CMP kinase	1.14636e-05	0.00411257	1.62766
GO:0044281	small molecule metabolic process	HPGD	HPGD	15-hydroxyprostaglandin dehydrogenase	1.14636e-05	0.00411257	1.62766
GO:0044281	small molecule metabolic process	ALDH2	ALDH2	Mitochondrial aldehyde dehydrogenase 2	1.14636e-05	0.00411257	1.62766
GO:0044281	small molecule metabolic process	AKR1D1	AKR1D1	aldo-keto reductase family 1, member D1	1.14636e-05	0.00411257	1.62766
GO:0044281	small molecule metabolic process	LOC100621626	LOC100621626	carbonic anhydrase 5B, mitochondrial-like	1.14636e-05	0.00411257	1.62766
GO:0044281	small molecule metabolic process	FMOD	FMOD	Fibromodulin	1.14636e-05	0.00411257	1.62766
GO:0044281	small molecule metabolic process	AKR1CL1	AKR1CL1	Prostaglandin F synthase	1.14636e-05	0.00411257	1.62766
GO:0044281	small molecule metabolic process	RAP1B	RAP1B	RAP1B, member of RAS oncogene family	1.14636e-05	0.00411257	1.62766
GO:0044281	small molecule metabolic process	LOC100737243	LOC100737243	serine/threonine-protein kinase D1-like	1.14636e-05	0.00411257	1.62766
GO:0044281	small molecule metabolic process	PPAP2B	PPAP2B	Uncharacterized protein	1.14636e-05	0.00411257	1.62766
GO:0044281	small molecule metabolic process	KERA	KERA	Uncharacterized protein	1.14636e-05	0.00411257	1.62766
GO:0044281	small molecule metabolic process	LOC100738647	LOC100738647	glutamine synthetase-like	1.14636e-05	0.00411257	1.62766
GO:0044281	small molecule metabolic process	LOC102164038	LOC102164038	protein VAC14 homolog	1.14636e-05	0.00411257	1.62766
GO:0044281	small molecule metabolic process	ENO3	ENO3	Beta-enolase 3 transcript variant 2	1.14636e-05	0.00411257	1.62766
GO:0044281	small molecule metabolic process	ASS1	ASS1	Uncharacterized protein	1.14636e-05	0.00411257	1.62766
GO:0044281	small molecule metabolic process	ALOX5	ALOX5	Uncharacterized protein	1.14636e-05	0.00411257	1.62766
GO:0044281	small molecule metabolic process	SDC4	SDC4	Syndecan-4	1.14636e-05	0.00411257	1.62766
GO:0044281	small molecule metabolic process	ACAA1	ACAA1	Uncharacterized protein	1.14636e-05	0.00411257	1.62766
GO:0044281	small molecule metabolic process	UPB1	UPB1	Uncharacterized protein	1.14636e-05	0.00411257	1.62766
GO:0044281	small molecule metabolic process	GSTA4	GSTA4	Glutathione S-transferase	1.14636e-05	0.00411257	1.62766
GO:0044281	small molecule metabolic process	LOC100624304	LOC100624304	Uncharacterized protein	1.14636e-05	0.00411257	1.62766
GO:0044281	small molecule metabolic process	NDUFA6	NDUFA6	NADH dehydrogenase [ubiquinone] 1 alpha subcomplex subunit 6	1.14636e-05	0.00411257	1.62766
GO:0044281	small molecule metabolic process	LOC102164620	LOC102164620	methylcrotonoyl-CoA carboxylase beta chain, mitochondrial-like	1.14636e-05	0.00411257	1.62766
GO:0044281	small molecule metabolic process	ATP5J2	ATP5J2	ATP synthase subunit f, mitochondrial	1.14636e-05	0.00411257	1.62766
GO:0044281	small molecule metabolic process	CYP1A1	CYP1A1	Cytochrome P450 1A1	1.14636e-05	0.00411257	1.62766
GO:0044281	small molecule metabolic process	CA5B	CA5B	Uncharacterized protein	1.14636e-05	0.00411257	1.62766
GO:0044281	small molecule metabolic process	SLC37A4	SLC37A4	Solute carrier family 37 member 4 variant 2	1.14636e-05	0.00411257	1.62766
GO:0044281	small molecule metabolic process	CS	CS	Citrate synthase, mitochondrial	1.14636e-05	0.00411257	1.62766
GO:0044281	small molecule metabolic process	PCBD1	PCBD1	Uncharacterized protein	1.14636e-05	0.00411257	1.62766
GO:0044281	small molecule metabolic process	LOC100739395	LOC100739395	ATP-binding cassette sub-family G member 2-like	1.14636e-05	0.00411257	1.62766
GO:0044281	small molecule metabolic process	LOC100737997	LOC100737997	NADH dehydrogenase [ubiquinone] 1 alpha subcomplex subunit 6-like	1.14636e-05	0.00411257	1.62766
GO:0044281	small molecule metabolic process	PPP1R3C	PPP1R3C	Protein phosphatase 1 regulatory subunit 3	1.14636e-05	0.00411257	1.62766
GO:0044281	small molecule metabolic process	LOC102164492	LOC102164492	3-hydroxyisobutyryl-CoA hydrolase, mitochondrial-like	1.14636e-05	0.00411257	1.62766
GO:0044281	small molecule metabolic process	CYP2A19	CYP2A19	Cytochrome p450 2A6	1.14636e-05	0.00411257	1.62766
GO:0044281	small molecule metabolic process	ATP5G2	ATP5G2	Mitochondrial ATP5G2	1.14636e-05	0.00411257	1.62766
GO:0044281	small molecule metabolic process	HK2	HK2	Hexokinase-2	1.14636e-05	0.00411257	1.62766
GO:0044281	small molecule metabolic process	GYS2	GYS2	Glycogen synthase 2	1.14636e-05	0.00411257	1.62766
GO:0044281	small molecule metabolic process	VAC14	VAC14	Uncharacterized protein	1.14636e-05	0.00411257	1.62766
GO:0044281	small molecule metabolic process	HSD3B1	HSD3B1	Hydroxy-delta-5-steroid dehydrogenase, 3 beta-and steroid delta-isomerase 1	1.14636e-05	0.00411257	1.62766
GO:0044281	small molecule metabolic process	PSAT1	PSAT1	Uncharacterized protein	1.14636e-05	0.00411257	1.62766
GO:0044281	small molecule metabolic process	MCCC2	MCCC2	Uncharacterized protein	1.14636e-05	0.00411257	1.62766
GO:0044281	small molecule metabolic process	GM2A	GM2A	Uncharacterized protein	1.14636e-05	0.00411257	1.62766
GO:0044281	small molecule metabolic process	CYP2D25	CYP2D25	Vitamin D(3) 25-hydroxylase	1.14636e-05	0.00411257	1.62766
GO:0044281	small molecule metabolic process	HK3	HK3	Uncharacterized protein	1.14636e-05	0.00411257	1.62766
GO:0044281	small molecule metabolic process	NDUFC2	NDUFC2	NADH dehydrogenase [ubiquinone] 1 subunit C2	1.14636e-05	0.00411257	1.62766
GO:0044281	small molecule metabolic process	PYGM	PYGM	Alpha-1,4 glucan phosphorylase	1.14636e-05	0.00411257	1.62766
GO:0044281	small molecule metabolic process	SRM	SRM	Uncharacterized protein	1.14636e-05	0.00411257	1.62766
GO:0044281	small molecule metabolic process	LOC100737768	LOC100737768	Uncharacterized protein	1.14636e-05	0.00411257	1.62766
GO:0044281	small molecule metabolic process	CA3	CA3	Putative uncharacterized protein	1.14636e-05	0.00411257	1.62766
GO:0044281	small molecule metabolic process	APOE	APOE	Apolipoprotein E	1.14636e-05	0.00411257	1.62766
GO:0044281	small molecule metabolic process	GPT2	GPT2	Uncharacterized protein	1.14636e-05	0.00411257	1.62766
GO:0044281	small molecule metabolic process	ACP5	ACP5	Tartrate-resistant acid phosphatase type 5	1.14636e-05	0.00411257	1.62766
GO:0044281	small molecule metabolic process	PCK1	PCK1	Phosphoenolpyruvate carboxykinase 1 (Soluble)	1.14636e-05	0.00411257	1.62766
GO:0044281	small molecule metabolic process	LOC100739326	LOC100739326	ATP synthase lipid-binding protein, mitochondrial-like	1.14636e-05	0.00411257	1.62766
GO:0044281	small molecule metabolic process	LOC100520083	LOC100520083	Uncharacterized protein	1.14636e-05	0.00411257	1.62766
GO:0044281	small molecule metabolic process	LOC102157422	LOC102157422	NADH dehydrogenase [ubiquinone] 1 subunit C2-like	1.14636e-05	0.00411257	1.62766
GO:0044281	small molecule metabolic process	LOC102163346	LOC102163346	malate dehydrogenase, cytoplasmic-like	1.14636e-05	0.00411257	1.62766
GO:0044281	small molecule metabolic process	LOC100156167	LOC100156167	d-3-phosphoglycerate dehydrogenase-like	1.14636e-05	0.00411257	1.62766
GO:0044281	small molecule metabolic process	UCP3	UCP3	Mitochondrial uncoupling protein 3	1.14636e-05	0.00411257	1.62766
GO:0044281	small molecule metabolic process	LOC100157053	LOC100157053	NADH dehydrogenase [ubiquinone] 1 beta subcomplex subunit 8, mitochondrial-like	1.14636e-05	0.00411257	1.62766
GO:0044281	small molecule metabolic process	LOC100156976	LOC100156976	glutathione S-transferase Mu 1-like	1.14636e-05	0.00411257	1.62766
GO:0044281	small molecule metabolic process	IMPA2	IMPA2	Uncharacterized protein	1.14636e-05	0.00411257	1.62766
GO:0044281	small molecule metabolic process	LOC102163981	LOC102163981	Uncharacterized protein	1.14636e-05	0.00411257	1.62766
GO:0044281	small molecule metabolic process	LOC100517757	LOC100517757	Uncharacterized protein	1.14636e-05	0.00411257	1.62766
GO:0044281	small molecule metabolic process	CKMT2	CKMT2	Uncharacterized protein	1.14636e-05	0.00411257	1.62766
GO:0044281	small molecule metabolic process	LOC102166970	LOC102166970	nucleoporin NUP53-like	1.14636e-05	0.00411257	1.62766
GO:0044281	small molecule metabolic process	LOC100736786	LOC100736786	6-phosphofructo-2-kinase/fructose-2,6-bisphosphatase 1-like	1.14636e-05	0.00411257	1.62766
GO:0044281	small molecule metabolic process	NHLRC1	NHLRC1	NHL repeat containing 1	1.14636e-05	0.00411257	1.62766
GO:0044281	small molecule metabolic process	CYP4F2	CYP4F2	Cytochrome P450	1.14636e-05	0.00411257	1.62766
GO:0044281	small molecule metabolic process	IYD	IYD	Iodotyrosine dehalogenase 1	1.14636e-05	0.00411257	1.62766
GO:0044281	small molecule metabolic process	APOC3	APOC3	Apolipoprotein C-III	1.14636e-05	0.00411257	1.62766
GO:0044281	small molecule metabolic process	TALDO1	TALDO1	Transaldolase	1.14636e-05	0.00411257	1.62766
GO:0044281	small molecule metabolic process	LOC100156627	LOC100156627	NADH dehydrogenase [ubiquinone] 1 alpha subcomplex subunit 6-like	1.14636e-05	0.00411257	1.62766
GO:0044281	small molecule metabolic process	ALB	ALB	Serum albumin	1.14636e-05	0.00411257	1.62766
GO:0044281	small molecule metabolic process	LOC100523909	LOC100523909	Uncharacterized protein	1.14636e-05	0.00411257	1.62766
GO:0044281	small molecule metabolic process	PGAM2	PGAM2	Uncharacterized protein	1.14636e-05	0.00411257	1.62766
GO:0044281	small molecule metabolic process	GPD1	GPD1	Glycerol-3-phosphate dehydrogenase [NAD(+)]	1.14636e-05	0.00411257	1.62766
GO:0055114	oxidation-reduction process	AKR1C4	AKR1C4	Aldo-keto reductase family 1 member C4	3.1063e-05	0.00990565	1.83419
GO:0055114	oxidation-reduction process	SDR16C5	SDR16C5	Uncharacterized protein	3.1063e-05	0.00990565	1.83419
GO:0055114	oxidation-reduction process	ALOX12	ALOX12	Arachidonate 15-lipoxygenase	3.1063e-05	0.00990565	1.83419
GO:0055114	oxidation-reduction process	CRYM	CRYM	Uncharacterized protein	3.1063e-05	0.00990565	1.83419
GO:0055114	oxidation-reduction process	DIO3	DIO3	Type III iodothyronine deiodinase	3.1063e-05	0.00990565	1.83419
GO:0055114	oxidation-reduction process	HBB	HBB	Beta-globin	3.1063e-05	0.00990565	1.83419
GO:0055114	oxidation-reduction process	LOC100514246	LOC100514246	ATP-dependent RNA helicase A-like	3.1063e-05	0.00990565	1.83419
GO:0055114	oxidation-reduction process	VAT1L	VAT1L	Uncharacterized protein	3.1063e-05	0.00990565	1.83419
GO:0055114	oxidation-reduction process	LOC100626199	LOC100626199	Uncharacterized protein	3.1063e-05	0.00990565	1.83419
GO:0055114	oxidation-reduction process	FADS2	FADS2	Fatty acid desaturase 2	3.1063e-05	0.00990565	1.83419
GO:0055114	oxidation-reduction process	AOC3	AOC3	Amine oxidase	3.1063e-05	0.00990565	1.83419
GO:0055114	oxidation-reduction process	LOC100516841	LOC100516841	Uncharacterized protein	3.1063e-05	0.00990565	1.83419
GO:0055114	oxidation-reduction process	LOC100513875	LOC100513875	ATP-dependent RNA helicase A-like	3.1063e-05	0.00990565	1.83419
GO:0055114	oxidation-reduction process	RDH5	RDH5	Uncharacterized protein	3.1063e-05	0.00990565	1.83419
GO:0055114	oxidation-reduction process	SQRDL	SQRDL	sulfide quinone reductase-like (yeast)	3.1063e-05	0.00990565	1.83419
GO:0055114	oxidation-reduction process	PTGR1	PTGR1	Prostaglandin reductase 1	3.1063e-05	0.00990565	1.83419
GO:0055114	oxidation-reduction process	BLVRB	BLVRB	Uncharacterized protein	3.1063e-05	0.00990565	1.83419
GO:0055114	oxidation-reduction process	ACOX2	ACOX2	Uncharacterized protein	3.1063e-05	0.00990565	1.83419
GO:0055114	oxidation-reduction process	HPGD	HPGD	15-hydroxyprostaglandin dehydrogenase	3.1063e-05	0.00990565	1.83419
GO:0055114	oxidation-reduction process	ALDH2	ALDH2	Mitochondrial aldehyde dehydrogenase 2	3.1063e-05	0.00990565	1.83419
GO:0055114	oxidation-reduction process	AKR1D1	AKR1D1	aldo-keto reductase family 1, member D1	3.1063e-05	0.00990565	1.83419
GO:0055114	oxidation-reduction process	MIOX	MIOX	Inositol oxygenase	3.1063e-05	0.00990565	1.83419
GO:0055114	oxidation-reduction process	PRDX5	PRDX5	Uncharacterized protein	3.1063e-05	0.00990565	1.83419
GO:0055114	oxidation-reduction process	AKR1CL1	AKR1CL1	Prostaglandin F synthase	3.1063e-05	0.00990565	1.83419
GO:0055114	oxidation-reduction process	OXR1	OXR1	oxidation resistance 1	3.1063e-05	0.00990565	1.83419
GO:0055114	oxidation-reduction process	STEAP1	STEAP1	Metalloreductase STEAP1	3.1063e-05	0.00990565	1.83419
GO:0055114	oxidation-reduction process	SARDH	SARDH	Uncharacterized protein	3.1063e-05	0.00990565	1.83419
GO:0055114	oxidation-reduction process	ALKBH4	ALKBH4	alkB, alkylation repair homolog 4 (E. coli)	3.1063e-05	0.00990565	1.83419
GO:0055114	oxidation-reduction process	ALOX5	ALOX5	Uncharacterized protein	3.1063e-05	0.00990565	1.83419
GO:0055114	oxidation-reduction process	HSD17B14	HSD17B14	Uncharacterized protein	3.1063e-05	0.00990565	1.83419
GO:0055114	oxidation-reduction process	PHYHD1	PHYHD1	phytanoyl-CoA dioxygenase domain containing 1	3.1063e-05	0.00990565	1.83419
GO:0055114	oxidation-reduction process	NDUFA6	NDUFA6	NADH dehydrogenase [ubiquinone] 1 alpha subcomplex subunit 6	3.1063e-05	0.00990565	1.83419
GO:0055114	oxidation-reduction process	LDHD	LDHD	Uncharacterized protein	3.1063e-05	0.00990565	1.83419
GO:0055114	oxidation-reduction process	CYP1A1	CYP1A1	Cytochrome P450 1A1	3.1063e-05	0.00990565	1.83419
GO:0055114	oxidation-reduction process	GP91-PHOX	GP91-PHOX	Cytochrome b-245 heavy chain	3.1063e-05	0.00990565	1.83419
GO:0055114	oxidation-reduction process	PCBD1	PCBD1	Uncharacterized protein	3.1063e-05	0.00990565	1.83419
GO:0055114	oxidation-reduction process	NCF1	NCF1	Neutrophil cytosolic factor 1	3.1063e-05	0.00990565	1.83419
GO:0055114	oxidation-reduction process	LOC100737997	LOC100737997	NADH dehydrogenase [ubiquinone] 1 alpha subcomplex subunit 6-like	3.1063e-05	0.00990565	1.83419
GO:0055114	oxidation-reduction process	BCO2	BCO2	Uncharacterized protein	3.1063e-05	0.00990565	1.83419
GO:0055114	oxidation-reduction process	CYP2A19	CYP2A19	Cytochrome p450 2A6	3.1063e-05	0.00990565	1.83419
GO:0055114	oxidation-reduction process	PECR	PECR	Uncharacterized protein	3.1063e-05	0.00990565	1.83419
GO:0055114	oxidation-reduction process	LOC100627710	LOC100627710	lysine-specific demethylase 4B-like	3.1063e-05	0.00990565	1.83419
GO:0055114	oxidation-reduction process	LOC733634	AKR1C1	Uncharacterized protein	3.1063e-05	0.00990565	1.83419
GO:0055114	oxidation-reduction process	HSD3B1	HSD3B1	Hydroxy-delta-5-steroid dehydrogenase, 3 beta-and steroid delta-isomerase 1	3.1063e-05	0.00990565	1.83419
GO:0055114	oxidation-reduction process	CYP2D25	CYP2D25	Vitamin D(3) 25-hydroxylase	3.1063e-05	0.00990565	1.83419
GO:0055114	oxidation-reduction process	NDUFC2	NDUFC2	NADH dehydrogenase [ubiquinone] 1 subunit C2	3.1063e-05	0.00990565	1.83419
GO:0055114	oxidation-reduction process	LOC100737768	LOC100737768	Uncharacterized protein	3.1063e-05	0.00990565	1.83419
GO:0055114	oxidation-reduction process	PRDX1	PRDX1	Uncharacterized protein	3.1063e-05	0.00990565	1.83419
GO:0055114	oxidation-reduction process	LOC102157422	LOC102157422	NADH dehydrogenase [ubiquinone] 1 subunit C2-like	3.1063e-05	0.00990565	1.83419
GO:0055114	oxidation-reduction process	LOC102163346	LOC102163346	malate dehydrogenase, cytoplasmic-like	3.1063e-05	0.00990565	1.83419
GO:0055114	oxidation-reduction process	SCD	SCD	Acyl-CoA desaturase	3.1063e-05	0.00990565	1.83419
GO:0055114	oxidation-reduction process	LOC100156167	LOC100156167	d-3-phosphoglycerate dehydrogenase-like	3.1063e-05	0.00990565	1.83419
GO:0055114	oxidation-reduction process	LOC100736695	LOC100736695	Uncharacterized protein	3.1063e-05	0.00990565	1.83419
GO:0055114	oxidation-reduction process	LOC100157053	LOC100157053	NADH dehydrogenase [ubiquinone] 1 beta subcomplex subunit 8, mitochondrial-like	3.1063e-05	0.00990565	1.83419
GO:0055114	oxidation-reduction process	CYP4F2	CYP4F2	Cytochrome P450	3.1063e-05	0.00990565	1.83419
GO:0055114	oxidation-reduction process	IYD	IYD	Iodotyrosine dehalogenase 1	3.1063e-05	0.00990565	1.83419
GO:0055114	oxidation-reduction process	LOC100156627	LOC100156627	NADH dehydrogenase [ubiquinone] 1 alpha subcomplex subunit 6-like	3.1063e-05	0.00990565	1.83419
GO:0055114	oxidation-reduction process	LOC100523909	LOC100523909	Uncharacterized protein	3.1063e-05	0.00990565	1.83419
GO:0055114	oxidation-reduction process	LOC780439	LOC780439	Superoxide dismutase [Cu-Zn]	3.1063e-05	0.00990565	1.83419
GO:0055114	oxidation-reduction process	GPD1	GPD1	Glycerol-3-phosphate dehydrogenase [NAD(+)]	3.1063e-05	0.00990565	1.83419
GO:0045087	innate immune response	VSIG4	VSIG4	V-set and immunoglobulin domain containing 4	0.00178592	0.092014	1.60019
GO:0045087	innate immune response	LOC102164923	LOC102164923	pro-neuregulin-2, membrane-bound isoform-like	0.00178592	0.092014	1.60019
GO:0045087	innate immune response	LCK	LCK	Non-specific protein-tyrosine kinase	0.00178592	0.092014	1.60019
GO:0045087	innate immune response	LCN2	LCN2	Lipocalin 2	0.00178592	0.092014	1.60019
GO:0045087	innate immune response	LOC100514246	LOC100514246	ATP-dependent RNA helicase A-like	0.00178592	0.092014	1.60019
GO:0045087	innate immune response	IL1RAP	IL1RAP	Interleukin 1 receptor accessory protein	0.00178592	0.092014	1.60019
GO:0045087	innate immune response	LOC100738358	LOC100738358	V-set and immunoglobulin domain-containing protein 4-like	0.00178592	0.092014	1.60019
GO:0045087	innate immune response	LOC100520761	LOC100520761	Uncharacterized protein	0.00178592	0.092014	1.60019
GO:0045087	innate immune response	FGFR2	FGFR2	Fibroblast growth factor receptor	0.00178592	0.092014	1.60019
GO:0045087	innate immune response	FGB	FGB	Fibrinogen beta chain	0.00178592	0.092014	1.60019
GO:0045087	innate immune response	VTN	VTN	Vitronectin	0.00178592	0.092014	1.60019
GO:0045087	innate immune response	LOC100519991	LOC100519991	Uncharacterized protein	0.00178592	0.092014	1.60019
GO:0045087	innate immune response	S100A8	S100A8	Protein S100	0.00178592	0.092014	1.60019
GO:0045087	innate immune response	PPP3R1	PPP3R1	protein phosphatase 3, regulatory subunit B, alpha	0.00178592	0.092014	1.60019
GO:0045087	innate immune response	LOC100513875	LOC100513875	ATP-dependent RNA helicase A-like	0.00178592	0.092014	1.60019
GO:0045087	innate immune response	GAB2	GAB2	Uncharacterized protein	0.00178592	0.092014	1.60019
GO:0045087	innate immune response	FOS	FOS	C-fos protein	0.00178592	0.092014	1.60019
GO:0045087	innate immune response	CAPZA2	CAPZA2	F-actin capping protein subunit alpha 2	0.00178592	0.092014	1.60019
GO:0045087	innate immune response	IRF7	IRF7	Interferon regulatory factor 7	0.00178592	0.092014	1.60019
GO:0045087	innate immune response	IRG6	RSAD2	Inflammatory response protein 6	0.00178592	0.092014	1.60019
GO:0045087	innate immune response	UBE2D2	UBE2D2	Ubiquitin-conjugating enzyme E2 D2	0.00178592	0.092014	1.60019
GO:0045087	innate immune response	IFITM3	IFITM3	IFITM3	0.00178592	0.092014	1.60019
GO:0045087	innate immune response	ITGAM	ITGAM	Uncharacterized protein	0.00178592	0.092014	1.60019
GO:0045087	innate immune response	LOC100737243	LOC100737243	serine/threonine-protein kinase D1-like	0.00178592	0.092014	1.60019
GO:0045087	innate immune response	LOC102165721	LOC102165721	DNA-directed RNA polymerase III subunit RPC2-like	0.00178592	0.092014	1.60019
GO:0045087	innate immune response	SERPING1	SERPING1	C1 inhibitor	0.00178592	0.092014	1.60019
GO:0045087	innate immune response	LOC100736829	LOC100736829	nuclear factor of activated T-cells, cytoplasmic 1-like	0.00178592	0.092014	1.60019
GO:0045087	innate immune response	CLU	CLU	Complement cytolysis inhibitor	0.00178592	0.092014	1.60019
GO:0045087	innate immune response	CFH	CFH	Uncharacterized protein	0.00178592	0.092014	1.60019
GO:0045087	innate immune response	C7	C7	Complement component C7	0.00178592	0.092014	1.60019
GO:0045087	innate immune response	LOC102161161	LOC102161161	interleukin-1 receptor-associated kinase-like 2-like	0.00178592	0.092014	1.60019
GO:0045087	innate immune response	LOC100519082	LOC100519082	Uncharacterized protein	0.00178592	0.092014	1.60019
GO:0045087	innate immune response	GP91-PHOX	GP91-PHOX	Cytochrome b-245 heavy chain	0.00178592	0.092014	1.60019
GO:0045087	innate immune response	LOC100626247	LOC100626247	Uncharacterized protein	0.00178592	0.092014	1.60019
GO:0045087	innate immune response	MARCO	MARCO	Uncharacterized protein	0.00178592	0.092014	1.60019
GO:0045087	innate immune response	NCF1	NCF1	Neutrophil cytosolic factor 1	0.00178592	0.092014	1.60019
GO:0045087	innate immune response	CD55	CD55	CD55 molecule, decay accelerating factor for complement (Cromer blood group)	0.00178592	0.092014	1.60019
GO:0045087	innate immune response	DUSP4	DUSP4	Uncharacterized protein	0.00178592	0.092014	1.60019
GO:0045087	innate immune response	S100A12	S100A12	Calcium-binding protein A12	0.00178592	0.092014	1.60019
GO:0045087	innate immune response	LOC100739685	LOC100739685	integrin alpha-M-like	0.00178592	0.092014	1.60019
GO:0045087	innate immune response	DHX58	DHX58	LGP2	0.00178592	0.092014	1.60019
GO:0045087	innate immune response	C1H6orf57	C1H6orf57	chromosome 1 open reading frame, human C6orf57	0.00178592	0.092014	1.60019
GO:0045087	innate immune response	SYK	SYK	Tyrosine-protein kinase SYK	0.00178592	0.092014	1.60019
GO:0045087	innate immune response	C4	C4	Complement component 4A	0.00178592	0.092014	1.60019
GO:0045087	innate immune response	LOC100037955	LOC100037955	Uncharacterized protein	0.00178592	0.092014	1.60019
GO:0045087	innate immune response	LOC733603	LOC733603	Serum amyloid A protein	0.00178592	0.092014	1.60019
GO:0045087	innate immune response	LOC100524934	LOC100524934	Uncharacterized protein	0.00178592	0.092014	1.60019
GO:0045087	innate immune response	LOC100515919	LOC100515919	Uncharacterized protein	0.00178592	0.092014	1.60019
GO:0045087	innate immune response	CFB	CFB	B-factor, properdin	0.00178592	0.092014	1.60019
GO:0045087	innate immune response	LOC100621926	LOC100621926	Uncharacterized protein	0.00178592	0.092014	1.60019
GO:0045087	innate immune response	S100A9	S100A9	Calcium-binding protein A9	0.00178592	0.092014	1.60019
GO:0007596	blood coagulation	ATP2A1	ATP2A1	Calcium-transporting ATPase	0.00535249	0.161702	1.61163
GO:0007596	blood coagulation	CD9	CD9	CD9 antigen	0.00535249	0.161702	1.61163
GO:0007596	blood coagulation	LCK	LCK	Non-specific protein-tyrosine kinase	0.00535249	0.161702	1.61163
GO:0007596	blood coagulation	HBB	HBB	Beta-globin	0.00535249	0.161702	1.61163
GO:0007596	blood coagulation	LOC100738786	LOC100738786	carcinoembryonic antigen-related cell adhesion molecule 6-like	0.00535249	0.161702	1.61163
GO:0007596	blood coagulation	ICA	ICA	Inhibitor of carbonic anhydrase	0.00535249	0.161702	1.61163
GO:0007596	blood coagulation	VEGFA	VEGFA	Vascular endothelial growth factor A	0.00535249	0.161702	1.61163
GO:0007596	blood coagulation	FGB	FGB	Fibrinogen beta chain	0.00535249	0.161702	1.61163
GO:0007596	blood coagulation	GAS6	GAS6	GAS6	0.00535249	0.161702	1.61163
GO:0007596	blood coagulation	SCUBE1	SCUBE1	Uncharacterized protein	0.00535249	0.161702	1.61163
GO:0007596	blood coagulation	CAPZA2	CAPZA2	F-actin capping protein subunit alpha 2	0.00535249	0.161702	1.61163
GO:0007596	blood coagulation	LOC100623380	LOC100623380	Tetraspanin	0.00535249	0.161702	1.61163
GO:0007596	blood coagulation	ITGAM	ITGAM	Uncharacterized protein	0.00535249	0.161702	1.61163
GO:0007596	blood coagulation	NFE2	NFE2	Uncharacterized protein	0.00535249	0.161702	1.61163
GO:0007596	blood coagulation	HABP4	HABP4	Uncharacterized protein	0.00535249	0.161702	1.61163
GO:0007596	blood coagulation	RAP1B	RAP1B	RAP1B, member of RAS oncogene family	0.00535249	0.161702	1.61163
GO:0007596	blood coagulation	SERPING1	SERPING1	C1 inhibitor	0.00535249	0.161702	1.61163
GO:0007596	blood coagulation	CPB2	CPB2	Uncharacterized protein	0.00535249	0.161702	1.61163
GO:0007596	blood coagulation	LOC100621216	LOC100621216	signal peptide, CUB and EGF-like domain-containing protein 1-like	0.00535249	0.161702	1.61163
GO:0007596	blood coagulation	CLU	CLU	Complement cytolysis inhibitor	0.00535249	0.161702	1.61163
GO:0007596	blood coagulation	HDAC1	HDAC1	Uncharacterized protein	0.00535249	0.161702	1.61163
GO:0007596	blood coagulation	PZP	PZP	Uncharacterized protein	0.00535249	0.161702	1.61163
GO:0007596	blood coagulation	LOC100524561	LOC100524561	platelet basic protein-like	0.00535249	0.161702	1.61163
GO:0007596	blood coagulation	ACTN2	ACTN2	Uncharacterized protein	0.00535249	0.161702	1.61163
GO:0007596	blood coagulation	SERPINB2	SERPINB2	Uncharacterized protein	0.00535249	0.161702	1.61163
GO:0007596	blood coagulation	CD244	CD244	Uncharacterized protein	0.00535249	0.161702	1.61163
GO:0007596	blood coagulation	LOC100739685	LOC100739685	integrin alpha-M-like	0.00535249	0.161702	1.61163
GO:0007596	blood coagulation	SYK	SYK	Tyrosine-protein kinase SYK	0.00535249	0.161702	1.61163
GO:0007596	blood coagulation	TF	TF	Serotransferrin	0.00535249	0.161702	1.61163
GO:0007596	blood coagulation	THBS1	THBS1	Uncharacterized protein	0.00535249	0.161702	1.61163
GO:0007596	blood coagulation	KNG1	KNG1	Uncharacterized protein	0.00535249	0.161702	1.61163
GO:0007596	blood coagulation	ATP1B1	ATP1B1	Sodium/potassium-transporting ATPase subunit beta-1	0.00535249	0.161702	1.61163
GO:0007596	blood coagulation	PPBP	PPBP	Platelet basic protein	0.00535249	0.161702	1.61163
GO:0007596	blood coagulation	LOC733662	LOC733662	Uncharacterized protein	0.00535249	0.161702	1.61163
GO:0007596	blood coagulation	LOC102162237	LOC102162237	vascular endothelial growth factor C-like	0.00535249	0.161702	1.61163
GO:0007596	blood coagulation	SLC7A10	SLC7A10	Uncharacterized protein	0.00535249	0.161702	1.61163
GO:0007596	blood coagulation	ALB	ALB	Serum albumin	0.00535249	0.161702	1.61163
GO:0007596	blood coagulation	F2	F2	Prothrombin	0.00535249	0.161702	1.61163
GO:0007155	cell adhesion	COL8A1	COL8A1	Uncharacterized protein	0.00774061	0.178276	1.51898
GO:0007155	cell adhesion	CD9	CD9	CD9 antigen	0.00774061	0.178276	1.51898
GO:0007155	cell adhesion	EMR1	EMR1	Uncharacterized protein	0.00774061	0.178276	1.51898
GO:0007155	cell adhesion	EFNB2	EFNB2	Ephrin-B2	0.00774061	0.178276	1.51898
GO:0007155	cell adhesion	POSTN	POSTN	Uncharacterized protein	0.00774061	0.178276	1.51898
GO:0007155	cell adhesion	DCBLD2	DCBLD2	Uncharacterized protein	0.00774061	0.178276	1.51898
GO:0007155	cell adhesion	LOC102161128	LOC102161128	neuropilin-2-like	0.00774061	0.178276	1.51898
GO:0007155	cell adhesion	VTN	VTN	Vitronectin	0.00774061	0.178276	1.51898
GO:0007155	cell adhesion	AOC3	AOC3	Amine oxidase	0.00774061	0.178276	1.51898
GO:0007155	cell adhesion	ITGBL1	ITGBL1	integrin, beta-like 1 (with EGF-like repeat domains)	0.00774061	0.178276	1.51898
GO:0007155	cell adhesion	LAMC3	LAMC3	Uncharacterized protein	0.00774061	0.178276	1.51898
GO:0007155	cell adhesion	FARP2	FARP2	Uncharacterized protein	0.00774061	0.178276	1.51898
GO:0007155	cell adhesion	GAS6	GAS6	GAS6	0.00774061	0.178276	1.51898
GO:0007155	cell adhesion	EPHA3	EPHA3	Receptor protein-tyrosine kinase	0.00774061	0.178276	1.51898
GO:0007155	cell adhesion	LOC100623380	LOC100623380	Tetraspanin	0.00774061	0.178276	1.51898
GO:0007155	cell adhesion	LOC100523405	LOC100523405	disintegrin and metalloproteinase domain-containing protein 12-like	0.00774061	0.178276	1.51898
GO:0007155	cell adhesion	DPT	DPT	Uncharacterized protein	0.00774061	0.178276	1.51898
GO:0007155	cell adhesion	COL16A1	COL16A1	collagen, type XVI, alpha 1	0.00774061	0.178276	1.51898
GO:0007155	cell adhesion	ITGAM	ITGAM	Uncharacterized protein	0.00774061	0.178276	1.51898
GO:0007155	cell adhesion	LOC100738892	LOC100738892	Uncharacterized protein	0.00774061	0.178276	1.51898
GO:0007155	cell adhesion	CYR61	CYR61	Cysteine-rich angiogenic inducer 61	0.00774061	0.178276	1.51898
GO:0007155	cell adhesion	HAPLN3	HAPLN3	Uncharacterized protein	0.00774061	0.178276	1.51898
GO:0007155	cell adhesion	LOC100739056	LOC100739056	rho-related GTP-binding protein RhoE-like	0.00774061	0.178276	1.51898
GO:0007155	cell adhesion	PPAP2B	PPAP2B	Uncharacterized protein	0.00774061	0.178276	1.51898
GO:0007155	cell adhesion	APLP1	APLP1	Uncharacterized protein	0.00774061	0.178276	1.51898
GO:0007155	cell adhesion	LOC100156689	LOC100156689	Uncharacterized protein	0.00774061	0.178276	1.51898
GO:0007155	cell adhesion	COL8A2	COL8A2	Uncharacterized protein	0.00774061	0.178276	1.51898
GO:0007155	cell adhesion	COL14A1	COL14A1	Uncharacterized protein	0.00774061	0.178276	1.51898
GO:0007155	cell adhesion	SPP1	SPP1	Secreted phosphoprotein 1	0.00774061	0.178276	1.51898
GO:0007155	cell adhesion	CDSN	CDSN	Corneodesmosin	0.00774061	0.178276	1.51898
GO:0007155	cell adhesion	ACTN2	ACTN2	Uncharacterized protein	0.00774061	0.178276	1.51898
GO:0007155	cell adhesion	CNTN1	CNTN1	Uncharacterized protein	0.00774061	0.178276	1.51898
GO:0007155	cell adhesion	LOC100739685	LOC100739685	integrin alpha-M-like	0.00774061	0.178276	1.51898
GO:0007155	cell adhesion	AEBP1	AEBP1	Uncharacterized protein	0.00774061	0.178276	1.51898
GO:0007155	cell adhesion	LOC100737434	LOC100737434	collagen alpha-1(V) chain-like	0.00774061	0.178276	1.51898
GO:0007155	cell adhesion	MYBPC2	MYBPC2	myosin binding protein C, fast type	0.00774061	0.178276	1.51898
GO:0007155	cell adhesion	LOC100736679	LOC100736679	integrin beta-like protein 1-like	0.00774061	0.178276	1.51898
GO:0007155	cell adhesion	LOC100738076	LOC100738076	uncharacterized LOC100738076	0.00774061	0.178276	1.51898
GO:0007155	cell adhesion	CPXM2	CPXM2	Uncharacterized protein	0.00774061	0.178276	1.51898
GO:0007155	cell adhesion	THBS1	THBS1	Uncharacterized protein	0.00774061	0.178276	1.51898
GO:0007155	cell adhesion	CADM1	CADM1	Uncharacterized protein	0.00774061	0.178276	1.51898
GO:0007155	cell adhesion	ATP1B1	ATP1B1	Sodium/potassium-transporting ATPase subunit beta-1	0.00774061	0.178276	1.51898
GO:0007155	cell adhesion	MSLN	MSLN	mesothelin	0.00774061	0.178276	1.51898
GO:0007155	cell adhesion	IGFALS	IGFALS	Uncharacterized protein	0.00774061	0.178276	1.51898
GO:0030049	muscle filament sliding	MYH6	MYH6	Uncharacterized protein	4.0806e-12	1.17113e-08	10.1467
GO:0030049	muscle filament sliding	TNNI1	TNNI1	Troponin I skeletal slow-twitch protein	4.0806e-12	1.17113e-08	10.1467
GO:0030049	muscle filament sliding	TNNC2	TNNC2	Troponin C, skeletal muscle	4.0806e-12	1.17113e-08	10.1467
GO:0030049	muscle filament sliding	TPM2	TPM2	Uncharacterized protein	4.0806e-12	1.17113e-08	10.1467
GO:0030049	muscle filament sliding	MYL1	MYL1	Uncharacterized protein	4.0806e-12	1.17113e-08	10.1467
GO:0030049	muscle filament sliding	TCAP	TCAP	Uncharacterized protein	4.0806e-12	1.17113e-08	10.1467
GO:0030049	muscle filament sliding	TNNI3	TNNI3	Troponin I cardiac isoform	4.0806e-12	1.17113e-08	10.1467
GO:0030049	muscle filament sliding	DES	DES	Desmin	4.0806e-12	1.17113e-08	10.1467
GO:0030049	muscle filament sliding	MYH7	MYH7	Myosin-7	4.0806e-12	1.17113e-08	10.1467
GO:0030049	muscle filament sliding	TNNC1	TNNC1	Troponin C, slow skeletal and cardiac muscles	4.0806e-12	1.17113e-08	10.1467
GO:0030049	muscle filament sliding	ACTN2	ACTN2	Uncharacterized protein	4.0806e-12	1.17113e-08	10.1467
GO:0030049	muscle filament sliding	ACTA1	ACTA1	Actin, alpha skeletal muscle	4.0806e-12	1.17113e-08	10.1467
GO:0030049	muscle filament sliding	MYBPC2	MYBPC2	myosin binding protein C, fast type	4.0806e-12	1.17113e-08	10.1467
GO:0030049	muscle filament sliding	MYL3	MYL3	MYL3	4.0806e-12	1.17113e-08	10.1467
GO:0030049	muscle filament sliding	LOC100520244	LOC100520244	Uncharacterized protein	4.0806e-12	1.17113e-08	10.1467
GO:0030049	muscle filament sliding	LOC100155118	LOC100155118	myosin light chain 6B-like	4.0806e-12	1.17113e-08	10.1467
GO:0030049	muscle filament sliding	LOC100625485	LOC100625485	myosin light polypeptide 6-like	4.0806e-12	1.17113e-08	10.1467
GO:0030049	muscle filament sliding	LOC100519531	LOC100519531	Uncharacterized protein	4.0806e-12	1.17113e-08	10.1467
GO:0030049	muscle filament sliding	TNNT1	TNNT1	Troponin T, slow skeletal muscle	4.0806e-12	1.17113e-08	10.1467
GO:0055010	ventricular cardiac muscle tissue morphogenesis	MYH6	MYH6	Uncharacterized protein	2.24474e-06	0.00236079	9.81293
GO:0055010	ventricular cardiac muscle tissue morphogenesis	FGFR2	FGFR2	Fibroblast growth factor receptor	2.24474e-06	0.00236079	9.81293
GO:0055010	ventricular cardiac muscle tissue morphogenesis	TNNI1	TNNI1	Troponin I skeletal slow-twitch protein	2.24474e-06	0.00236079	9.81293
GO:0055010	ventricular cardiac muscle tissue morphogenesis	TNNI3	TNNI3	Troponin I cardiac isoform	2.24474e-06	0.00236079	9.81293
GO:0055010	ventricular cardiac muscle tissue morphogenesis	MYH7	MYH7	Myosin-7	2.24474e-06	0.00236079	9.81293
GO:0055010	ventricular cardiac muscle tissue morphogenesis	TNNC1	TNNC1	Troponin C, slow skeletal and cardiac muscles	2.24474e-06	0.00236079	9.81293
GO:0055010	ventricular cardiac muscle tissue morphogenesis	MYL3	MYL3	MYL3	2.24474e-06	0.00236079	9.81293
GO:0055010	ventricular cardiac muscle tissue morphogenesis	COLL11A1	COLL11A1	Uncharacterized protein	2.24474e-06	0.00236079	9.81293
GO:0055010	ventricular cardiac muscle tissue morphogenesis	LOC100737939	LOC100737939	collagen alpha-1(XI) chain-like	2.24474e-06	0.00236079	9.81293
GO:0030593	neutrophil chemotaxis	XCL1	XCL1	Chemokine C motif ligand 1	3.14184e-06	0.00236079	5.57675
GO:0030593	neutrophil chemotaxis	S100A8	S100A8	Protein S100	3.14184e-06	0.00236079	5.57675
GO:0030593	neutrophil chemotaxis	ITGAM	ITGAM	Uncharacterized protein	3.14184e-06	0.00236079	5.57675
GO:0030593	neutrophil chemotaxis	LOC100515857	LOC100515857	c-C motif chemokine 3-like	3.14184e-06	0.00236079	5.57675
GO:0030593	neutrophil chemotaxis	SLC37A4	SLC37A4	Solute carrier family 37 member 4 variant 2	3.14184e-06	0.00236079	5.57675
GO:0030593	neutrophil chemotaxis	LOC100524561	LOC100524561	platelet basic protein-like	3.14184e-06	0.00236079	5.57675
GO:0030593	neutrophil chemotaxis	SPP1	SPP1	Secreted phosphoprotein 1	3.14184e-06	0.00236079	5.57675
GO:0030593	neutrophil chemotaxis	S100A12	S100A12	Calcium-binding protein A12	3.14184e-06	0.00236079	5.57675
GO:0030593	neutrophil chemotaxis	LOC100739685	LOC100739685	integrin alpha-M-like	3.14184e-06	0.00236079	5.57675
GO:0030593	neutrophil chemotaxis	SYK	SYK	Tyrosine-protein kinase SYK	3.14184e-06	0.00236079	5.57675
GO:0030593	neutrophil chemotaxis	PPBP	PPBP	Platelet basic protein	3.14184e-06	0.00236079	5.57675
GO:0030593	neutrophil chemotaxis	LOC733603	LOC733603	Serum amyloid A protein	3.14184e-06	0.00236079	5.57675
GO:0030593	neutrophil chemotaxis	S100A9	S100A9	Calcium-binding protein A9	3.14184e-06	0.00236079	5.57675
GO:0055072	iron ion homeostasis	LCN2	LCN2	Lipocalin 2	3.66003e-06	0.00236079	6.03872
GO:0055072	iron ion homeostasis	ICA	ICA	Inhibitor of carbonic anhydrase	3.66003e-06	0.00236079	6.03872
GO:0055072	iron ion homeostasis	STEAP1	STEAP1	Metalloreductase STEAP1	3.66003e-06	0.00236079	6.03872
GO:0055072	iron ion homeostasis	LOC102157879	LOC102157879	sideroflexin-2-like	3.66003e-06	0.00236079	6.03872
GO:0055072	iron ion homeostasis	SCARA5	SCARA5	Uncharacterized protein	3.66003e-06	0.00236079	6.03872
GO:0055072	iron ion homeostasis	ACP5	ACP5	Tartrate-resistant acid phosphatase type 5	3.66003e-06	0.00236079	6.03872
GO:0055072	iron ion homeostasis	TF	TF	Serotransferrin	3.66003e-06	0.00236079	6.03872
GO:0055072	iron ion homeostasis	TFR2	TFR2	Uncharacterized protein	3.66003e-06	0.00236079	6.03872
GO:0055072	iron ion homeostasis	LOC100625641	LOC100625641	Uncharacterized protein	3.66003e-06	0.00236079	6.03872
GO:0055072	iron ion homeostasis	LOC100737264	LOC100737264	solute carrier family 40 member 1-like	3.66003e-06	0.00236079	6.03872
GO:0055072	iron ion homeostasis	LOC100737517	LOC100737517	solute carrier family 40 member 1-like	3.66003e-06	0.00236079	6.03872
GO:0055072	iron ion homeostasis	IREB2	IREB2	Iron-responsive element-binding protein 2	3.66003e-06	0.00236079	6.03872
GO:0002576	platelet degranulation	CD9	CD9	CD9 antigen	4.11288e-06	0.00236079	3.92517
GO:0002576	platelet degranulation	ICA	ICA	Inhibitor of carbonic anhydrase	4.11288e-06	0.00236079	3.92517
GO:0002576	platelet degranulation	VEGFA	VEGFA	Vascular endothelial growth factor A	4.11288e-06	0.00236079	3.92517
GO:0002576	platelet degranulation	FGB	FGB	Fibrinogen beta chain	4.11288e-06	0.00236079	3.92517
GO:0002576	platelet degranulation	GAS6	GAS6	GAS6	4.11288e-06	0.00236079	3.92517
GO:0002576	platelet degranulation	LOC100623380	LOC100623380	Tetraspanin	4.11288e-06	0.00236079	3.92517
GO:0002576	platelet degranulation	HABP4	HABP4	Uncharacterized protein	4.11288e-06	0.00236079	3.92517
GO:0002576	platelet degranulation	SERPING1	SERPING1	C1 inhibitor	4.11288e-06	0.00236079	3.92517
GO:0002576	platelet degranulation	CLU	CLU	Complement cytolysis inhibitor	4.11288e-06	0.00236079	3.92517
GO:0002576	platelet degranulation	PZP	PZP	Uncharacterized protein	4.11288e-06	0.00236079	3.92517
GO:0002576	platelet degranulation	LOC100524561	LOC100524561	platelet basic protein-like	4.11288e-06	0.00236079	3.92517
GO:0002576	platelet degranulation	ACTN2	ACTN2	Uncharacterized protein	4.11288e-06	0.00236079	3.92517
GO:0002576	platelet degranulation	TF	TF	Serotransferrin	4.11288e-06	0.00236079	3.92517
GO:0002576	platelet degranulation	THBS1	THBS1	Uncharacterized protein	4.11288e-06	0.00236079	3.92517
GO:0002576	platelet degranulation	KNG1	KNG1	Uncharacterized protein	4.11288e-06	0.00236079	3.92517
GO:0002576	platelet degranulation	PPBP	PPBP	Platelet basic protein	4.11288e-06	0.00236079	3.92517
GO:0002576	platelet degranulation	LOC102162237	LOC102162237	vascular endothelial growth factor C-like	4.11288e-06	0.00236079	3.92517
GO:0002576	platelet degranulation	ALB	ALB	Serum albumin	4.11288e-06	0.00236079	3.92517
GO:0006954	inflammatory response	ALOX12	ALOX12	Arachidonate 15-lipoxygenase	5.42006e-06	0.00253067	2.43421
GO:0006954	inflammatory response	IL1RAP	IL1RAP	Interleukin 1 receptor accessory protein	5.42006e-06	0.00253067	2.43421
GO:0006954	inflammatory response	S100A8	S100A8	Protein S100	5.42006e-06	0.00253067	2.43421
GO:0006954	inflammatory response	EPHX2	EPHX2	Bifunctional epoxide hydrolase 2	5.42006e-06	0.00253067	2.43421
GO:0006954	inflammatory response	AOC3	AOC3	Amine oxidase	5.42006e-06	0.00253067	2.43421
GO:0006954	inflammatory response	HRH4	HRH4	Uncharacterized protein	5.42006e-06	0.00253067	2.43421
GO:0006954	inflammatory response	LOC100517940	LOC100517940	Uncharacterized protein	5.42006e-06	0.00253067	2.43421
GO:0006954	inflammatory response	FOS	FOS	C-fos protein	5.42006e-06	0.00253067	2.43421
GO:0006954	inflammatory response	SCUBE1	SCUBE1	Uncharacterized protein	5.42006e-06	0.00253067	2.43421
GO:0006954	inflammatory response	IRF7	IRF7	Interferon regulatory factor 7	5.42006e-06	0.00253067	2.43421
GO:0006954	inflammatory response	CCL16	CCL16	C-C motif chemokine	5.42006e-06	0.00253067	2.43421
GO:0006954	inflammatory response	LYZ	LYZ	Lysozyme	5.42006e-06	0.00253067	2.43421
GO:0006954	inflammatory response	PRDX5	PRDX5	Uncharacterized protein	5.42006e-06	0.00253067	2.43421
GO:0006954	inflammatory response	LOC100738892	LOC100738892	Uncharacterized protein	5.42006e-06	0.00253067	2.43421
GO:0006954	inflammatory response	LOC100737243	LOC100737243	serine/threonine-protein kinase D1-like	5.42006e-06	0.00253067	2.43421
GO:0006954	inflammatory response	ALOX5	ALOX5	Uncharacterized protein	5.42006e-06	0.00253067	2.43421
GO:0006954	inflammatory response	LOC100621216	LOC100621216	signal peptide, CUB and EGF-like domain-containing protein 1-like	5.42006e-06	0.00253067	2.43421
GO:0006954	inflammatory response	LOC100515857	LOC100515857	c-C motif chemokine 3-like	5.42006e-06	0.00253067	2.43421
GO:0006954	inflammatory response	LOC606743	LOC606743	Adenosine receptor A1	5.42006e-06	0.00253067	2.43421
GO:0006954	inflammatory response	LOC102161161	LOC102161161	interleukin-1 receptor-associated kinase-like 2-like	5.42006e-06	0.00253067	2.43421
GO:0006954	inflammatory response	LOC100524561	LOC100524561	platelet basic protein-like	5.42006e-06	0.00253067	2.43421
GO:0006954	inflammatory response	GP91-PHOX	GP91-PHOX	Cytochrome b-245 heavy chain	5.42006e-06	0.00253067	2.43421
GO:0006954	inflammatory response	SPP1	SPP1	Secreted phosphoprotein 1	5.42006e-06	0.00253067	2.43421
GO:0006954	inflammatory response	NCF1	NCF1	Neutrophil cytosolic factor 1	5.42006e-06	0.00253067	2.43421
GO:0006954	inflammatory response	S100A12	S100A12	Calcium-binding protein A12	5.42006e-06	0.00253067	2.43421
GO:0006954	inflammatory response	LOC100739855	LOC100739855	CCAAT/enhancer-binding protein beta-like	5.42006e-06	0.00253067	2.43421
GO:0006954	inflammatory response	SYK	SYK	Tyrosine-protein kinase SYK	5.42006e-06	0.00253067	2.43421
GO:0006954	inflammatory response	C4	C4	Complement component 4A	5.42006e-06	0.00253067	2.43421
GO:0006954	inflammatory response	THBS1	THBS1	Uncharacterized protein	5.42006e-06	0.00253067	2.43421
GO:0006954	inflammatory response	CCL21	CCL21	Uncharacterized protein	5.42006e-06	0.00253067	2.43421
GO:0006954	inflammatory response	KNG1	KNG1	Uncharacterized protein	5.42006e-06	0.00253067	2.43421
GO:0006954	inflammatory response	PPBP	PPBP	Platelet basic protein	5.42006e-06	0.00253067	2.43421
GO:0006954	inflammatory response	LOC100525396	LOC100525396	C-X-C motif chemokine	5.42006e-06	0.00253067	2.43421
GO:0006954	inflammatory response	APOC3	APOC3	Apolipoprotein C-III	5.42006e-06	0.00253067	2.43421
GO:0006954	inflammatory response	CCL23	CCL23	C-C motif chemokine	5.42006e-06	0.00253067	2.43421
GO:0006954	inflammatory response	S100A9	S100A9	Calcium-binding protein A9	5.42006e-06	0.00253067	2.43421
GO:0006936	muscle contraction	TRIM63	TRIM63	Muscle specific RING finger protein-1	6.17237e-06	0.00253067	3.79855
GO:0006936	muscle contraction	MYH6	MYH6	Uncharacterized protein	6.17237e-06	0.00253067	3.79855
GO:0006936	muscle contraction	STBD1	STBD1	starch binding domain 1	6.17237e-06	0.00253067	3.79855
GO:0006936	muscle contraction	TPM2	TPM2	Uncharacterized protein	6.17237e-06	0.00253067	3.79855
GO:0006936	muscle contraction	MYH1	MYH1	Myosin-1	6.17237e-06	0.00253067	3.79855
GO:0006936	muscle contraction	MYL1	MYL1	Uncharacterized protein	6.17237e-06	0.00253067	3.79855
GO:0006936	muscle contraction	DES	DES	Desmin	6.17237e-06	0.00253067	3.79855
GO:0006936	muscle contraction	MYH7	MYH7	Myosin-7	6.17237e-06	0.00253067	3.79855
GO:0006936	muscle contraction	CACNA1S	CACNA1S	CNCNA1S	6.17237e-06	0.00253067	3.79855
GO:0006936	muscle contraction	ACTN2	ACTN2	Uncharacterized protein	6.17237e-06	0.00253067	3.79855
GO:0006936	muscle contraction	ACTA1	ACTA1	Actin, alpha skeletal muscle	6.17237e-06	0.00253067	3.79855
GO:0006936	muscle contraction	MYBPC2	MYBPC2	myosin binding protein C, fast type	6.17237e-06	0.00253067	3.79855
GO:0006936	muscle contraction	LOC100520244	LOC100520244	Uncharacterized protein	6.17237e-06	0.00253067	3.79855
GO:0006936	muscle contraction	LOC100155118	LOC100155118	myosin light chain 6B-like	6.17237e-06	0.00253067	3.79855
GO:0006936	muscle contraction	LOC100736695	LOC100736695	Uncharacterized protein	6.17237e-06	0.00253067	3.79855
GO:0006936	muscle contraction	LOC100625485	LOC100625485	myosin light polypeptide 6-like	6.17237e-06	0.00253067	3.79855
GO:0006936	muscle contraction	CKMT2	CKMT2	Uncharacterized protein	6.17237e-06	0.00253067	3.79855
GO:0006936	muscle contraction	TMOD4	TMOD4	Uncharacterized protein	6.17237e-06	0.00253067	3.79855
GO:0035914	skeletal muscle cell differentiation	EGR1	EGR1	Uncharacterized protein	4.23659e-05	0.0114365	5.56762
GO:0035914	skeletal muscle cell differentiation	MYF6	MYF6	Myogenic factor 6	4.23659e-05	0.0114365	5.56762
GO:0035914	skeletal muscle cell differentiation	FOS	FOS	C-fos protein	4.23659e-05	0.0114365	5.56762
GO:0035914	skeletal muscle cell differentiation	EGR2	EGR2	E3 SUMO-protein ligase EGR2	4.23659e-05	0.0114365	5.56762
GO:0035914	skeletal muscle cell differentiation	LOC100738982	LOC100738982	Uncharacterized protein	4.23659e-05	0.0114365	5.56762
GO:0035914	skeletal muscle cell differentiation	HEYL	HEYL	Uncharacterized protein	4.23659e-05	0.0114365	5.56762
GO:0035914	skeletal muscle cell differentiation	BCL9	BCL9	B-cell CLL/lymphoma 9 protein	4.23659e-05	0.0114365	5.56762
GO:0035914	skeletal muscle cell differentiation	KLHL41	KLHL41	kelch-like family member 41	4.23659e-05	0.0114365	5.56762
GO:0035914	skeletal muscle cell differentiation	MYLK2	MYLK2	Uncharacterized protein	4.23659e-05	0.0114365	5.56762
GO:0035914	skeletal muscle cell differentiation	LOC100153068	LOC100153068	ankyrin repeat and SOCS box protein 2-like	4.23659e-05	0.0114365	5.56762
GO:0019439	aromatic compound catabolic process	EPHX2	EPHX2	Bifunctional epoxide hydrolase 2	4.38332e-05	0.0114365	18.6913
GO:0019439	aromatic compound catabolic process	LOC100620687	LOC100620687	Uncharacterized protein	4.38332e-05	0.0114365	18.6913
GO:0019439	aromatic compound catabolic process	PON2	PON2	Celiac disease 2	4.38332e-05	0.0114365	18.6913
GO:0019439	aromatic compound catabolic process	LOC100738788	LOC100738788	Uncharacterized protein	4.38332e-05	0.0114365	18.6913
GO:0019439	aromatic compound catabolic process	PON1	PON1	Paraoxonase 1	4.38332e-05	0.0114365	18.6913
GO:0030449	regulation of complement activation	LOC100520761	LOC100520761	Uncharacterized protein	5.17226e-05	0.0123703	7.2187
GO:0030449	regulation of complement activation	VTN	VTN	Vitronectin	5.17226e-05	0.0123703	7.2187
GO:0030449	regulation of complement activation	CFH	CFH	Uncharacterized protein	5.17226e-05	0.0123703	7.2187
GO:0030449	regulation of complement activation	C7	C7	Complement component C7	5.17226e-05	0.0123703	7.2187
GO:0030449	regulation of complement activation	CD55	CD55	CD55 molecule, decay accelerating factor for complement (Cromer blood group)	5.17226e-05	0.0123703	7.2187
GO:0030449	regulation of complement activation	C4	C4	Complement component 4A	5.17226e-05	0.0123703	7.2187
GO:0030449	regulation of complement activation	LOC100037955	LOC100037955	Uncharacterized protein	5.17226e-05	0.0123703	7.2187
GO:0030449	regulation of complement activation	CFB	CFB	B-factor, properdin	5.17226e-05	0.0123703	7.2187
GO:0002523	leukocyte migration involved in inflammatory response	S100A8	S100A8	Protein S100	6.31295e-05	0.0129415	11.2148
GO:0002523	leukocyte migration involved in inflammatory response	ITGAM	ITGAM	Uncharacterized protein	6.31295e-05	0.0129415	11.2148
GO:0002523	leukocyte migration involved in inflammatory response	LOC100524561	LOC100524561	platelet basic protein-like	6.31295e-05	0.0129415	11.2148
GO:0002523	leukocyte migration involved in inflammatory response	LOC100739685	LOC100739685	integrin alpha-M-like	6.31295e-05	0.0129415	11.2148
GO:0002523	leukocyte migration involved in inflammatory response	PPBP	PPBP	Platelet basic protein	6.31295e-05	0.0129415	11.2148
GO:0002523	leukocyte migration involved in inflammatory response	S100A9	S100A9	Calcium-binding protein A9	6.31295e-05	0.0129415	11.2148
GO:0006957	complement activation, alternative pathway	VSIG4	VSIG4	V-set and immunoglobulin domain containing 4	6.31295e-05	0.0129415	11.2148
GO:0006957	complement activation, alternative pathway	LOC100738358	LOC100738358	V-set and immunoglobulin domain-containing protein 4-like	6.31295e-05	0.0129415	11.2148
GO:0006957	complement activation, alternative pathway	CFH	CFH	Uncharacterized protein	6.31295e-05	0.0129415	11.2148
GO:0006957	complement activation, alternative pathway	C7	C7	Complement component C7	6.31295e-05	0.0129415	11.2148
GO:0006957	complement activation, alternative pathway	LOC100037955	LOC100037955	Uncharacterized protein	6.31295e-05	0.0129415	11.2148
GO:0006957	complement activation, alternative pathway	CFB	CFB	B-factor, properdin	6.31295e-05	0.0129415	11.2148
GO:0010942	positive regulation of cell death	AKR1C4	AKR1C4	Aldo-keto reductase family 1 member C4	9.66125e-05	0.0184852	5.60739
GO:0010942	positive regulation of cell death	EGR1	EGR1	Uncharacterized protein	9.66125e-05	0.0184852	5.60739
GO:0010942	positive regulation of cell death	HBB	HBB	Beta-globin	9.66125e-05	0.0184852	5.60739
GO:0010942	positive regulation of cell death	MT-III	MT-III	Metallothionein-3	9.66125e-05	0.0184852	5.60739
GO:0010942	positive regulation of cell death	HP	HP	Alpha 1 S haptoglobin	9.66125e-05	0.0184852	5.60739
GO:0010942	positive regulation of cell death	AKR1CL1	AKR1CL1	Prostaglandin F synthase	9.66125e-05	0.0184852	5.60739
GO:0010942	positive regulation of cell death	LOC100512831	LOC100512831	Uncharacterized protein	9.66125e-05	0.0184852	5.60739
GO:0010942	positive regulation of cell death	LOC100737768	LOC100737768	Uncharacterized protein	9.66125e-05	0.0184852	5.60739
GO:0010942	positive regulation of cell death	CIDE-B	CIDE-B	Cell death-inducing DFFA-like effector B variant 1	9.66125e-05	0.0184852	5.60739
GO:0010951	negative regulation of endopeptidase activity	SERPINB7	SERPINB7	Uncharacterized protein	0.000157002	0.0281623	2.8897
GO:0010951	negative regulation of endopeptidase activity	SPINK9	SPINK9	Uncharacterized protein	0.000157002	0.0281623	2.8897
GO:0010951	negative regulation of endopeptidase activity	VTN	VTN	Vitronectin	0.000157002	0.0281623	2.8897
GO:0010951	negative regulation of endopeptidase activity	LOC100511033	LOC100511033	Ubiquitin carboxyl-terminal hydrolase	0.000157002	0.0281623	2.8897
GO:0010951	negative regulation of endopeptidase activity	FETUIN	FETUIN	Alpha-2-HS-glycoprotein	0.000157002	0.0281623	2.8897
GO:0010951	negative regulation of endopeptidase activity	SERPING1	SERPING1	C1 inhibitor	0.000157002	0.0281623	2.8897
GO:0010951	negative regulation of endopeptidase activity	PZP	PZP	Uncharacterized protein	0.000157002	0.0281623	2.8897
GO:0010951	negative regulation of endopeptidase activity	LOC100622572	LOC100622572	cystatin-M-like	0.000157002	0.0281623	2.8897
GO:0010951	negative regulation of endopeptidase activity	SERPINB1	SERPINB1	Serpin peptidase inhibitor, clade B (Ovalbumin), member 1 tv1	0.000157002	0.0281623	2.8897
GO:0010951	negative regulation of endopeptidase activity	LOC100512873	LOC100512873	Uncharacterized protein	0.000157002	0.0281623	2.8897
GO:0010951	negative regulation of endopeptidase activity	CST7	CST7	Uncharacterized protein	0.000157002	0.0281623	2.8897
GO:0010951	negative regulation of endopeptidase activity	SERPINB2	SERPINB2	Uncharacterized protein	0.000157002	0.0281623	2.8897
GO:0010951	negative regulation of endopeptidase activity	SERPINA6	SERPINA6	Serpin peptidase inhibitor clade A member 6	0.000157002	0.0281623	2.8897
GO:0010951	negative regulation of endopeptidase activity	LOC100737917	LOC100737917	inter-alpha-trypsin inhibitor heavy chain H4-like	0.000157002	0.0281623	2.8897
GO:0010951	negative regulation of endopeptidase activity	UCHL5	UCHL5	Ubiquitin carboxyl-terminal hydrolase isozyme L5	0.000157002	0.0281623	2.8897
GO:0010951	negative regulation of endopeptidase activity	C4	C4	Complement component 4A	0.000157002	0.0281623	2.8897
GO:0010951	negative regulation of endopeptidase activity	KNG1	KNG1	Uncharacterized protein	0.000157002	0.0281623	2.8897
GO:0010951	negative regulation of endopeptidase activity	ITIH1	ITIH1	Uncharacterized protein	0.000157002	0.0281623	2.8897
GO:0002376	immune system process	VSIG4	VSIG4	V-set and immunoglobulin domain containing 4	0.00019371	0.0327028	2.0595
GO:0002376	immune system process	LCN2	LCN2	Lipocalin 2	0.00019371	0.0327028	2.0595
GO:0002376	immune system process	IL1RAP	IL1RAP	Interleukin 1 receptor accessory protein	0.00019371	0.0327028	2.0595
GO:0002376	immune system process	LOC100738358	LOC100738358	V-set and immunoglobulin domain-containing protein 4-like	0.00019371	0.0327028	2.0595
GO:0002376	immune system process	LOC100738115	LOC100738115	transcription factor EB-like	0.00019371	0.0327028	2.0595
GO:0002376	immune system process	LOC100520761	LOC100520761	Uncharacterized protein	0.00019371	0.0327028	2.0595
GO:0002376	immune system process	FGB	FGB	Fibrinogen beta chain	0.00019371	0.0327028	2.0595
GO:0002376	immune system process	CD300LF	CD300LF	CD300 molecule-like family member f	0.00019371	0.0327028	2.0595
GO:0002376	immune system process	LOC100519991	LOC100519991	Uncharacterized protein	0.00019371	0.0327028	2.0595
GO:0002376	immune system process	S100A8	S100A8	Protein S100	0.00019371	0.0327028	2.0595
GO:0002376	immune system process	HP	HP	Alpha 1 S haptoglobin	0.00019371	0.0327028	2.0595
GO:0002376	immune system process	LOC100739645	LOC100739645	Adenylosuccinate synthetase	0.00019371	0.0327028	2.0595
GO:0002376	immune system process	IRF7	IRF7	Interferon regulatory factor 7	0.00019371	0.0327028	2.0595
GO:0002376	immune system process	IRG6	RSAD2	Inflammatory response protein 6	0.00019371	0.0327028	2.0595
GO:0002376	immune system process	IFITM3	IFITM3	IFITM3	0.00019371	0.0327028	2.0595
GO:0002376	immune system process	LOC100737243	LOC100737243	serine/threonine-protein kinase D1-like	0.00019371	0.0327028	2.0595
GO:0002376	immune system process	LOC102165721	LOC102165721	DNA-directed RNA polymerase III subunit RPC2-like	0.00019371	0.0327028	2.0595
GO:0002376	immune system process	SERPING1	SERPING1	C1 inhibitor	0.00019371	0.0327028	2.0595
GO:0002376	immune system process	CLU	CLU	Complement cytolysis inhibitor	0.00019371	0.0327028	2.0595
GO:0002376	immune system process	CFH	CFH	Uncharacterized protein	0.00019371	0.0327028	2.0595
GO:0002376	immune system process	C7	C7	Complement component C7	0.00019371	0.0327028	2.0595
GO:0002376	immune system process	LOC100519082	LOC100519082	Uncharacterized protein	0.00019371	0.0327028	2.0595
GO:0002376	immune system process	LOC100626247	LOC100626247	Uncharacterized protein	0.00019371	0.0327028	2.0595
GO:0002376	immune system process	MARCO	MARCO	Uncharacterized protein	0.00019371	0.0327028	2.0595
GO:0002376	immune system process	CD55	CD55	CD55 molecule, decay accelerating factor for complement (Cromer blood group)	0.00019371	0.0327028	2.0595
GO:0002376	immune system process	S100A12	S100A12	Calcium-binding protein A12	0.00019371	0.0327028	2.0595
GO:0002376	immune system process	DHX58	DHX58	LGP2	0.00019371	0.0327028	2.0595
GO:0002376	immune system process	SYK	SYK	Tyrosine-protein kinase SYK	0.00019371	0.0327028	2.0595
GO:0002376	immune system process	C4	C4	Complement component 4A	0.00019371	0.0327028	2.0595
GO:0002376	immune system process	CADM1	CADM1	Uncharacterized protein	0.00019371	0.0327028	2.0595
GO:0002376	immune system process	LOC100037955	LOC100037955	Uncharacterized protein	0.00019371	0.0327028	2.0595
GO:0002376	immune system process	CFB	CFB	B-factor, properdin	0.00019371	0.0327028	2.0595
GO:0002376	immune system process	LOC100621926	LOC100621926	Uncharacterized protein	0.00019371	0.0327028	2.0595
GO:0002376	immune system process	S100A9	S100A9	Calcium-binding protein A9	0.00019371	0.0327028	2.0595
GO:0007519	skeletal muscle tissue development	MYF6	MYF6	Myogenic factor 6	0.000247182	0.0384878	3.99786
GO:0007519	skeletal muscle tissue development	LOC102163597	LOC102163597	vesicle-associated membrane protein 5-like	0.000247182	0.0384878	3.99786
GO:0007519	skeletal muscle tissue development	LOC100628224	LOC100628224	Uncharacterized protein	0.000247182	0.0384878	3.99786
GO:0007519	skeletal muscle tissue development	MYLPF	MYLPF	HUMMLC2B	0.000247182	0.0384878	3.99786
GO:0007519	skeletal muscle tissue development	MET	MET	Hepatocyte growth factor receptor	0.000247182	0.0384878	3.99786
GO:0007519	skeletal muscle tissue development	CACNA1S	CACNA1S	CNCNA1S	0.000247182	0.0384878	3.99786
GO:0007519	skeletal muscle tissue development	CSRP3	CSRP3	Cysteine and glycine-rich protein 3	0.000247182	0.0384878	3.99786
GO:0007519	skeletal muscle tissue development	MYL3	MYL3	MYL3	0.000247182	0.0384878	3.99786
GO:0007519	skeletal muscle tissue development	LOC100520244	LOC100520244	Uncharacterized protein	0.000247182	0.0384878	3.99786
GO:0007519	skeletal muscle tissue development	LOC100155118	LOC100155118	myosin light chain 6B-like	0.000247182	0.0384878	3.99786
GO:0007519	skeletal muscle tissue development	LOC100625485	LOC100625485	myosin light polypeptide 6-like	0.000247182	0.0384878	3.99786
GO:0006941	striated muscle contraction	MYH6	MYH6	Uncharacterized protein	0.000254797	0.0384878	6.54195
GO:0006941	striated muscle contraction	TNNI3	TNNI3	Troponin I cardiac isoform	0.000254797	0.0384878	6.54195
GO:0006941	striated muscle contraction	MYH7	MYH7	Myosin-7	0.000254797	0.0384878	6.54195
GO:0006941	striated muscle contraction	CACNA1S	CACNA1S	CNCNA1S	0.000254797	0.0384878	6.54195
GO:0006941	striated muscle contraction	KLHL41	KLHL41	kelch-like family member 41	0.000254797	0.0384878	6.54195
GO:0006941	striated muscle contraction	MYLK2	MYLK2	Uncharacterized protein	0.000254797	0.0384878	6.54195
GO:0006941	striated muscle contraction	PGAM2	PGAM2	Uncharacterized protein	0.000254797	0.0384878	6.54195
GO:0071276	cellular response to cadmium ion	AKR1C4	AKR1C4	Aldo-keto reductase family 1 member C4	0.00029312	0.0420628	10.9033
GO:0071276	cellular response to cadmium ion	MT1A	MT1A	Metallothionein-1A	0.00029312	0.0420628	10.9033
GO:0071276	cellular response to cadmium ion	MT-III	MT-III	Metallothionein-3	0.00029312	0.0420628	10.9033
GO:0071276	cellular response to cadmium ion	AKR1CL1	AKR1CL1	Prostaglandin F synthase	0.00029312	0.0420628	10.9033
GO:0071276	cellular response to cadmium ion	LOC100739663	LOC100739663	Metallothionein	0.00029312	0.0420628	10.9033
GO:0015936	coenzyme A metabolic process	ACLY	ACLY	ATP citrate lyase	0.000326255	0.0445881	17.4452
GO:0015936	coenzyme A metabolic process	LOC102164620	LOC102164620	methylcrotonoyl-CoA carboxylase beta chain, mitochondrial-like	0.000326255	0.0445881	17.4452
GO:0015936	coenzyme A metabolic process	MCCC2	MCCC2	Uncharacterized protein	0.000326255	0.0445881	17.4452
GO:0015936	coenzyme A metabolic process	LOC102163981	LOC102163981	Uncharacterized protein	0.000326255	0.0445881	17.4452
GO:0008645	hexose transport	LOC100623184	LOC100623184	Uncharacterized protein	0.000347452	0.0453267	4.61785
GO:0008645	hexose transport	SLC2A4	SLC2A4	Insulin-responsive glucose transporter	0.000347452	0.0453267	4.61785
GO:0008645	hexose transport	LOC102161615	LOC102161615	nuclear pore complex protein Nup205-like	0.000347452	0.0453267	4.61785
GO:0008645	hexose transport	SLC2A1	SLC2A1	Solute carrier family 2 member 1	0.000347452	0.0453267	4.61785
GO:0008645	hexose transport	LOC100624304	LOC100624304	Uncharacterized protein	0.000347452	0.0453267	4.61785
GO:0008645	hexose transport	SLC37A4	SLC37A4	Solute carrier family 37 member 4 variant 2	0.000347452	0.0453267	4.61785
GO:0008645	hexose transport	HK2	HK2	Hexokinase-2	0.000347452	0.0453267	4.61785
GO:0008645	hexose transport	HK3	HK3	Uncharacterized protein	0.000347452	0.0453267	4.61785
GO:0008645	hexose transport	LOC102166970	LOC102166970	nucleoporin NUP53-like	0.000347452	0.0453267	4.61785
GO:0030199	collagen fibril organization	DPT	DPT	Uncharacterized protein	0.000394217	0.0491915	4.52904
GO:0030199	collagen fibril organization	LOC100156689	LOC100156689	Uncharacterized protein	0.000394217	0.0491915	4.52904
GO:0030199	collagen fibril organization	COL14A1	COL14A1	Uncharacterized protein	0.000394217	0.0491915	4.52904
GO:0030199	collagen fibril organization	ANXA2	ANXA2	Annexin A2	0.000394217	0.0491915	4.52904
GO:0030199	collagen fibril organization	LOC100737434	LOC100737434	collagen alpha-1(V) chain-like	0.000394217	0.0491915	4.52904
GO:0030199	collagen fibril organization	COLL11A1	COLL11A1	Uncharacterized protein	0.000394217	0.0491915	4.52904
GO:0030199	collagen fibril organization	LOC100737939	LOC100737939	collagen alpha-1(XI) chain-like	0.000394217	0.0491915	4.52904
GO:0030199	collagen fibril organization	GREM1	GREM1	Gremlin	0.000394217	0.0491915	4.52904
GO:0030199	collagen fibril organization	COL5A3	COL5A3	Uncharacterized protein	0.000394217	0.0491915	4.52904
GO:0030574	collagen catabolic process	COL8A1	COL8A1	Uncharacterized protein	0.000493481	0.0533894	3.20926
GO:0030574	collagen catabolic process	COL16A1	COL16A1	collagen, type XVI, alpha 1	0.000493481	0.0533894	3.20926
GO:0030574	collagen catabolic process	LOC100156689	LOC100156689	Uncharacterized protein	0.000493481	0.0533894	3.20926
GO:0030574	collagen catabolic process	COL8A2	COL8A2	Uncharacterized protein	0.000493481	0.0533894	3.20926
GO:0030574	collagen catabolic process	COL14A1	COL14A1	Uncharacterized protein	0.000493481	0.0533894	3.20926
GO:0030574	collagen catabolic process	PEPD	PEPD	Uncharacterized protein	0.000493481	0.0533894	3.20926
GO:0030574	collagen catabolic process	LOC100737434	LOC100737434	collagen alpha-1(V) chain-like	0.000493481	0.0533894	3.20926
GO:0030574	collagen catabolic process	LOC100739300	LOC100739300	uncharacterized LOC100739300	0.000493481	0.0533894	3.20926
GO:0030574	collagen catabolic process	COLL11A1	COLL11A1	Uncharacterized protein	0.000493481	0.0533894	3.20926
GO:0030574	collagen catabolic process	LOC100737939	LOC100737939	collagen alpha-1(XI) chain-like	0.000493481	0.0533894	3.20926
GO:0030574	collagen catabolic process	LOC100515919	LOC100515919	Uncharacterized protein	0.000493481	0.0533894	3.20926
GO:0030574	collagen catabolic process	MMP15	MMP15	Matrix metallopeptidase 15	0.000493481	0.0533894	3.20926
GO:0030574	collagen catabolic process	COL5A3	COL5A3	Uncharacterized protein	0.000493481	0.0533894	3.20926
GO:0006564	L-serine biosynthetic process	LOC100626911	LOC100626911	serine hydroxymethyltransferase, mitochondrial-like	0.000497612	0.0533894	14.953
GO:0006564	L-serine biosynthetic process	LOC100514459	LOC100514459	Serine hydroxymethyltransferase	0.000497612	0.0533894	14.953
GO:0006564	L-serine biosynthetic process	PSAT1	PSAT1	Uncharacterized protein	0.000497612	0.0533894	14.953
GO:0006564	L-serine biosynthetic process	LOC100156167	LOC100156167	d-3-phosphoglycerate dehydrogenase-like	0.000497612	0.0533894	14.953
GO:0043462	regulation of ATPase activity	MYH6	MYH6	Uncharacterized protein	0.000497612	0.0533894	14.953
GO:0043462	regulation of ATPase activity	TPM2	TPM2	Uncharacterized protein	0.000497612	0.0533894	14.953
GO:0043462	regulation of ATPase activity	MYH7	MYH7	Myosin-7	0.000497612	0.0533894	14.953
GO:0043462	regulation of ATPase activity	TNNC1	TNNC1	Troponin C, slow skeletal and cardiac muscles	0.000497612	0.0533894	14.953
GO:0015758	glucose transport	LOC100623184	LOC100623184	Uncharacterized protein	0.00050227	0.0533894	3.64362
GO:0015758	glucose transport	SLC2A4	SLC2A4	Insulin-responsive glucose transporter	0.00050227	0.0533894	3.64362
GO:0015758	glucose transport	LOC102161615	LOC102161615	nuclear pore complex protein Nup205-like	0.00050227	0.0533894	3.64362
GO:0015758	glucose transport	SLC2A1	SLC2A1	Solute carrier family 2 member 1	0.00050227	0.0533894	3.64362
GO:0015758	glucose transport	LOC100624304	LOC100624304	Uncharacterized protein	0.00050227	0.0533894	3.64362
GO:0015758	glucose transport	SLC37A4	SLC37A4	Solute carrier family 37 member 4 variant 2	0.00050227	0.0533894	3.64362
GO:0015758	glucose transport	LOC100524561	LOC100524561	platelet basic protein-like	0.00050227	0.0533894	3.64362
GO:0015758	glucose transport	HK2	HK2	Hexokinase-2	0.00050227	0.0533894	3.64362
GO:0015758	glucose transport	HK3	HK3	Uncharacterized protein	0.00050227	0.0533894	3.64362
GO:0015758	glucose transport	PPBP	PPBP	Platelet basic protein	0.00050227	0.0533894	3.64362
GO:0015758	glucose transport	LOC102166970	LOC102166970	nucleoporin NUP53-like	0.00050227	0.0533894	3.64362
GO:0042742	defense response to bacterium	CEBPE	CEBPE	Uncharacterized protein	0.000521383	0.0534418	3.02768
GO:0042742	defense response to bacterium	S100A8	S100A8	Protein S100	0.000521383	0.0534418	3.02768
GO:0042742	defense response to bacterium	HP	HP	Alpha 1 S haptoglobin	0.000521383	0.0534418	3.02768
GO:0042742	defense response to bacterium	LOC102166512	LOC102166512	annexin A7-like	0.000521383	0.0534418	3.02768
GO:0042742	defense response to bacterium	LYZ	LYZ	Lysozyme	0.000521383	0.0534418	3.02768
GO:0042742	defense response to bacterium	LOC100524999	LOC100524999	placenta-specific gene 8 protein-like	0.000521383	0.0534418	3.02768
GO:0042742	defense response to bacterium	LOC100524561	LOC100524561	platelet basic protein-like	0.000521383	0.0534418	3.02768
GO:0042742	defense response to bacterium	NCF1	NCF1	Neutrophil cytosolic factor 1	0.000521383	0.0534418	3.02768
GO:0042742	defense response to bacterium	S100A12	S100A12	Calcium-binding protein A12	0.000521383	0.0534418	3.02768
GO:0042742	defense response to bacterium	SYK	SYK	Tyrosine-protein kinase SYK	0.000521383	0.0534418	3.02768
GO:0042742	defense response to bacterium	IRF8	IRF8	Uncharacterized protein	0.000521383	0.0534418	3.02768
GO:0042742	defense response to bacterium	LOC100156937	LOC100156937	Histone H2B	0.000521383	0.0534418	3.02768
GO:0042742	defense response to bacterium	PPBP	PPBP	Platelet basic protein	0.000521383	0.0534418	3.02768
GO:0042742	defense response to bacterium	S100A9	S100A9	Calcium-binding protein A9	0.000521383	0.0534418	3.02768
GO:0030239	myofibril assembly	MYH6	MYH6	Uncharacterized protein	0.000669204	0.0662281	8.7226
GO:0030239	myofibril assembly	MYH7	MYH7	Myosin-7	0.000669204	0.0662281	8.7226
GO:0030239	myofibril assembly	KLHL41	KLHL41	kelch-like family member 41	0.000669204	0.0662281	8.7226
GO:0030239	myofibril assembly	MYOZ1	MYOZ1	Myozenin-1	0.000669204	0.0662281	8.7226
GO:0030239	myofibril assembly	TMOD4	TMOD4	Uncharacterized protein	0.000669204	0.0662281	8.7226
GO:0048739	cardiac muscle fiber development	MYH6	MYH6	Uncharacterized protein	0.000851581	0.0814679	8.17744
GO:0048739	cardiac muscle fiber development	NEXN	NEXN	Uncharacterized protein	0.000851581	0.0814679	8.17744
GO:0048739	cardiac muscle fiber development	VEGFA	VEGFA	Vascular endothelial growth factor A	0.000851581	0.0814679	8.17744
GO:0048739	cardiac muscle fiber development	TCAP	TCAP	Uncharacterized protein	0.000851581	0.0814679	8.17744
GO:0048739	cardiac muscle fiber development	MYH7	MYH7	Myosin-7	0.000851581	0.0814679	8.17744
GO:0046890	regulation of lipid biosynthetic process	LOC100736958	LOC100736958	MID1-interacting protein 1	0.000924037	0.084524	26.1678
GO:0046890	regulation of lipid biosynthetic process	LOC100738008	LOC100738008	thyroid hormone-inducible hepatic protein-like	0.000924037	0.084524	26.1678
GO:0046890	regulation of lipid biosynthetic process	THRSP	THRSP	thyroid hormone responsive	0.000924037	0.084524	26.1678
GO:0006826	iron ion transport	ICA	ICA	Inhibitor of carbonic anhydrase	0.00100693	0.084524	6.03872
GO:0006826	iron ion transport	TF	TF	Serotransferrin	0.00100693	0.084524	6.03872
GO:0006826	iron ion transport	TFR2	TFR2	Uncharacterized protein	0.00100693	0.084524	6.03872
GO:0006826	iron ion transport	LOC100737264	LOC100737264	solute carrier family 40 member 1-like	0.00100693	0.084524	6.03872
GO:0006826	iron ion transport	LOC100737517	LOC100737517	solute carrier family 40 member 1-like	0.00100693	0.084524	6.03872
GO:0006826	iron ion transport	IREB2	IREB2	Iron-responsive element-binding protein 2	0.00100693	0.084524	6.03872
GO:0045730	respiratory burst	SLC37A4	SLC37A4	Solute carrier family 37 member 4 variant 2	0.00101582	0.084524	11.6301
GO:0045730	respiratory burst	GP91-PHOX	GP91-PHOX	Cytochrome b-245 heavy chain	0.00101582	0.084524	11.6301
GO:0045730	respiratory burst	NCF1	NCF1	Neutrophil cytosolic factor 1	0.00101582	0.084524	11.6301
GO:0045730	respiratory burst	CD55	CD55	CD55 molecule, decay accelerating factor for complement (Cromer blood group)	0.00101582	0.084524	11.6301
GO:0030502	negative regulation of bone mineralization	NFE2	NFE2	Uncharacterized protein	0.00106852	0.084524	7.69641
GO:0030502	negative regulation of bone mineralization	FETUIN	FETUIN	Alpha-2-HS-glycoprotein	0.00106852	0.084524	7.69641
GO:0030502	negative regulation of bone mineralization	LOC100515857	LOC100515857	c-C motif chemokine 3-like	0.00106852	0.084524	7.69641
GO:0030502	negative regulation of bone mineralization	LTBP3	LTBP3	Uncharacterized protein	0.00106852	0.084524	7.69641
GO:0030502	negative regulation of bone mineralization	GREM1	GREM1	Gremlin	0.00106852	0.084524	7.69641
GO:0030316	osteoclast differentiation	TFRC	TFRC	Transferrin receptor protein 1	0.00108461	0.084524	4.95067
GO:0030316	osteoclast differentiation	GAB2	GAB2	Uncharacterized protein	0.00108461	0.084524	4.95067
GO:0030316	osteoclast differentiation	FARP2	FARP2	Uncharacterized protein	0.00108461	0.084524	4.95067
GO:0030316	osteoclast differentiation	JUNB	JUNB	Uncharacterized protein	0.00108461	0.084524	4.95067
GO:0030316	osteoclast differentiation	LOC100736829	LOC100736829	nuclear factor of activated T-cells, cytoplasmic 1-like	0.00108461	0.084524	4.95067
GO:0030316	osteoclast differentiation	SNX10	SNX10	Uncharacterized protein	0.00108461	0.084524	4.95067
GO:0030316	osteoclast differentiation	IREB2	IREB2	Iron-responsive element-binding protein 2	0.00108461	0.084524	4.95067
GO:0045214	sarcomere organization	MYH6	MYH6	Uncharacterized protein	0.00108461	0.084524	4.95067
GO:0045214	sarcomere organization	KRT8	KRT8	Uncharacterized protein	0.00108461	0.084524	4.95067
GO:0045214	sarcomere organization	CASQ1	CASQ1	Calsequestrin 1	0.00108461	0.084524	4.95067
GO:0045214	sarcomere organization	TCAP	TCAP	Uncharacterized protein	0.00108461	0.084524	4.95067
GO:0045214	sarcomere organization	LOC100515339	LOC100515339	Uncharacterized protein	0.00108461	0.084524	4.95067
GO:0045214	sarcomere organization	MYH7	MYH7	Myosin-7	0.00108461	0.084524	4.95067
GO:0045214	sarcomere organization	LDB3	LDB3	Uncharacterized protein	0.00108461	0.084524	4.95067
GO:0019369	arachidonic acid metabolic process	AKR1C4	AKR1C4	Aldo-keto reductase family 1 member C4	0.00108968	0.084524	3.53619
GO:0019369	arachidonic acid metabolic process	ALOX12	ALOX12	Arachidonate 15-lipoxygenase	0.00108968	0.084524	3.53619
GO:0019369	arachidonic acid metabolic process	EPHX2	EPHX2	Bifunctional epoxide hydrolase 2	0.00108968	0.084524	3.53619
GO:0019369	arachidonic acid metabolic process	PTGR1	PTGR1	Prostaglandin reductase 1	0.00108968	0.084524	3.53619
GO:0019369	arachidonic acid metabolic process	HPGD	HPGD	15-hydroxyprostaglandin dehydrogenase	0.00108968	0.084524	3.53619
GO:0019369	arachidonic acid metabolic process	AKR1CL1	AKR1CL1	Prostaglandin F synthase	0.00108968	0.084524	3.53619
GO:0019369	arachidonic acid metabolic process	ALOX5	ALOX5	Uncharacterized protein	0.00108968	0.084524	3.53619
GO:0019369	arachidonic acid metabolic process	CYP1A1	CYP1A1	Cytochrome P450 1A1	0.00108968	0.084524	3.53619
GO:0019369	arachidonic acid metabolic process	CYP2D25	CYP2D25	Vitamin D(3) 25-hydroxylase	0.00108968	0.084524	3.53619
GO:0019369	arachidonic acid metabolic process	CYP4F2	CYP4F2	Cytochrome P450	0.00108968	0.084524	3.53619
GO:0006879	cellular iron ion homeostasis	LCN2	LCN2	Lipocalin 2	0.00112203	0.084743	3.27098
GO:0006879	cellular iron ion homeostasis	TFRC	TFRC	Transferrin receptor protein 1	0.00112203	0.084743	3.27098
GO:0006879	cellular iron ion homeostasis	ICA	ICA	Inhibitor of carbonic anhydrase	0.00112203	0.084743	3.27098
GO:0006879	cellular iron ion homeostasis	NDFIP1	NDFIP1	Nedd4 family interacting protein 1	0.00112203	0.084743	3.27098
GO:0006879	cellular iron ion homeostasis	LOC100739395	LOC100739395	ATP-binding cassette sub-family G member 2-like	0.00112203	0.084743	3.27098
GO:0006879	cellular iron ion homeostasis	SCARA5	SCARA5	Uncharacterized protein	0.00112203	0.084743	3.27098
GO:0006879	cellular iron ion homeostasis	TF	TF	Serotransferrin	0.00112203	0.084743	3.27098
GO:0006879	cellular iron ion homeostasis	TFR2	TFR2	Uncharacterized protein	0.00112203	0.084743	3.27098
GO:0006879	cellular iron ion homeostasis	LOC100737264	LOC100737264	solute carrier family 40 member 1-like	0.00112203	0.084743	3.27098
GO:0006879	cellular iron ion homeostasis	LOC100737517	LOC100737517	solute carrier family 40 member 1-like	0.00112203	0.084743	3.27098
GO:0006879	cellular iron ion homeostasis	IREB2	IREB2	Iron-responsive element-binding protein 2	0.00112203	0.084743	3.27098
GO:0010811	positive regulation of cell-substrate adhesion	COL8A1	COL8A1	Uncharacterized protein	0.00121397	0.0872166	3.79855
GO:0010811	positive regulation of cell-substrate adhesion	ALOX12	ALOX12	Arachidonate 15-lipoxygenase	0.00121397	0.0872166	3.79855
GO:0010811	positive regulation of cell-substrate adhesion	VIT	VIT	Uncharacterized protein	0.00121397	0.0872166	3.79855
GO:0010811	positive regulation of cell-substrate adhesion	VTN	VTN	Vitronectin	0.00121397	0.0872166	3.79855
GO:0010811	positive regulation of cell-substrate adhesion	CYR61	CYR61	Cysteine-rich angiogenic inducer 61	0.00121397	0.0872166	3.79855
GO:0010811	positive regulation of cell-substrate adhesion	SPP1	SPP1	Secreted phosphoprotein 1	0.00121397	0.0872166	3.79855
GO:0010811	positive regulation of cell-substrate adhesion	LOC100512379	LOC100512379	SPARC-related modular calcium-binding protein 2-like	0.00121397	0.0872166	3.79855
GO:0010811	positive regulation of cell-substrate adhesion	THBS1	THBS1	Uncharacterized protein	0.00121397	0.0872166	3.79855
GO:0010811	positive regulation of cell-substrate adhesion	LOC100737228	LOC100737228	uncharacterized LOC100737228	0.00121397	0.0872166	3.79855
GO:0006958	complement activation, classical pathway	LOC100520761	LOC100520761	Uncharacterized protein	0.00124359	0.0872166	4.82038
GO:0006958	complement activation, classical pathway	SERPING1	SERPING1	C1 inhibitor	0.00124359	0.0872166	4.82038
GO:0006958	complement activation, classical pathway	CLU	CLU	Complement cytolysis inhibitor	0.00124359	0.0872166	4.82038
GO:0006958	complement activation, classical pathway	C7	C7	Complement component C7	0.00124359	0.0872166	4.82038
GO:0006958	complement activation, classical pathway	CD55	CD55	CD55 molecule, decay accelerating factor for complement (Cromer blood group)	0.00124359	0.0872166	4.82038
GO:0006958	complement activation, classical pathway	C4	C4	Complement component 4A	0.00124359	0.0872166	4.82038
GO:0006958	complement activation, classical pathway	LOC100037955	LOC100037955	Uncharacterized protein	0.00124359	0.0872166	4.82038
GO:0030168	platelet activation	CD9	CD9	CD9 antigen	0.00124595	0.0872166	2.12671
GO:0030168	platelet activation	LCK	LCK	Non-specific protein-tyrosine kinase	0.00124595	0.0872166	2.12671
GO:0030168	platelet activation	ICA	ICA	Inhibitor of carbonic anhydrase	0.00124595	0.0872166	2.12671
GO:0030168	platelet activation	VEGFA	VEGFA	Vascular endothelial growth factor A	0.00124595	0.0872166	2.12671
GO:0030168	platelet activation	FGB	FGB	Fibrinogen beta chain	0.00124595	0.0872166	2.12671
GO:0030168	platelet activation	GAS6	GAS6	GAS6	0.00124595	0.0872166	2.12671
GO:0030168	platelet activation	LOC100623380	LOC100623380	Tetraspanin	0.00124595	0.0872166	2.12671
GO:0030168	platelet activation	HABP4	HABP4	Uncharacterized protein	0.00124595	0.0872166	2.12671
GO:0030168	platelet activation	RAP1B	RAP1B	RAP1B, member of RAS oncogene family	0.00124595	0.0872166	2.12671
GO:0030168	platelet activation	SERPING1	SERPING1	C1 inhibitor	0.00124595	0.0872166	2.12671
GO:0030168	platelet activation	CLU	CLU	Complement cytolysis inhibitor	0.00124595	0.0872166	2.12671
GO:0030168	platelet activation	PZP	PZP	Uncharacterized protein	0.00124595	0.0872166	2.12671
GO:0030168	platelet activation	LOC100524561	LOC100524561	platelet basic protein-like	0.00124595	0.0872166	2.12671
GO:0030168	platelet activation	ACTN2	ACTN2	Uncharacterized protein	0.00124595	0.0872166	2.12671
GO:0030168	platelet activation	SYK	SYK	Tyrosine-protein kinase SYK	0.00124595	0.0872166	2.12671
GO:0030168	platelet activation	TF	TF	Serotransferrin	0.00124595	0.0872166	2.12671
GO:0030168	platelet activation	THBS1	THBS1	Uncharacterized protein	0.00124595	0.0872166	2.12671
GO:0030168	platelet activation	KNG1	KNG1	Uncharacterized protein	0.00124595	0.0872166	2.12671
GO:0030168	platelet activation	PPBP	PPBP	Platelet basic protein	0.00124595	0.0872166	2.12671
GO:0030168	platelet activation	LOC733603	LOC733603	Serum amyloid A protein	0.00124595	0.0872166	2.12671
GO:0030168	platelet activation	LOC102162237	LOC102162237	vascular endothelial growth factor C-like	0.00124595	0.0872166	2.12671
GO:0030168	platelet activation	ALB	ALB	Serum albumin	0.00124595	0.0872166	2.12671
GO:0030168	platelet activation	F2	F2	Prothrombin	0.00124595	0.0872166	2.12671
GO:0043312	neutrophil degranulation	LOC102166512	LOC102166512	annexin A7-like	0.0013805	0.0894917	10.4671
GO:0043312	neutrophil degranulation	LOC100524561	LOC100524561	platelet basic protein-like	0.0013805	0.0894917	10.4671
GO:0043312	neutrophil degranulation	STXBP2	STXBP2	Syntaxin-binding protein 2	0.0013805	0.0894917	10.4671
GO:0043312	neutrophil degranulation	PPBP	PPBP	Platelet basic protein	0.0013805	0.0894917	10.4671
GO:0000413	protein peptidyl-prolyl isomerization	LOC100737852	LOC100737852	peptidyl-prolyl cis-trans isomerase C-like	0.00143854	0.0894917	4.10475
GO:0000413	protein peptidyl-prolyl isomerization	LOC100624304	LOC100624304	Uncharacterized protein	0.00143854	0.0894917	4.10475
GO:0000413	protein peptidyl-prolyl isomerization	LOC100511313	LOC100511313	peptidyl-prolyl cis-trans isomerase C-like	0.00143854	0.0894917	4.10475
GO:0000413	protein peptidyl-prolyl isomerization	LOC100512782	LOC100512782	peptidyl-prolyl cis-trans isomerase FKBP11-like	0.00143854	0.0894917	4.10475
GO:0000413	protein peptidyl-prolyl isomerization	PPIF	PPIF	Peptidyl-prolyl cis-trans isomerase	0.00143854	0.0894917	4.10475
GO:0000413	protein peptidyl-prolyl isomerization	LOC100737894	LOC100737894	peptidyl-prolyl cis-trans isomerase C-like	0.00143854	0.0894917	4.10475
GO:0000413	protein peptidyl-prolyl isomerization	LOC100524880	LOC100524880	Peptidyl-prolyl cis-trans isomerase	0.00143854	0.0894917	4.10475
GO:0000413	protein peptidyl-prolyl isomerization	FKBP1B	FKBP1B	Peptidyl-prolyl cis-trans isomerase	0.00143854	0.0894917	4.10475
GO:0002793	positive regulation of peptide secretion	S100A8	S100A8	Protein S100	0.00157245	0.0894917	19.6259
GO:0002793	positive regulation of peptide secretion	LOC606743	LOC606743	Adenosine receptor A1	0.00157245	0.0894917	19.6259
GO:0002793	positive regulation of peptide secretion	S100A9	S100A9	Calcium-binding protein A9	0.00157245	0.0894917	19.6259
GO:0017038	protein import	CLU	CLU	Complement cytolysis inhibitor	0.00157245	0.0894917	19.6259
GO:0017038	protein import	APOE	APOE	Apolipoprotein E	0.00157245	0.0894917	19.6259
GO:0017038	protein import	GPIHBP1	GPIHBP1	glycosylphosphatidylinositol anchored high density lipoprotein binding protein 1	0.00157245	0.0894917	19.6259
GO:0006979	response to oxidative stress	LCN2	LCN2	Lipocalin 2	0.00157775	0.0894917	2.56547
GO:0006979	response to oxidative stress	MT-III	MT-III	Metallothionein-3	0.00157775	0.0894917	2.56547
GO:0006979	response to oxidative stress	LOC100620687	LOC100620687	Uncharacterized protein	0.00157775	0.0894917	2.56547
GO:0006979	response to oxidative stress	PON2	PON2	Celiac disease 2	0.00157775	0.0894917	2.56547
GO:0006979	response to oxidative stress	PRDX5	PRDX5	Uncharacterized protein	0.00157775	0.0894917	2.56547
GO:0006979	response to oxidative stress	OXR1	OXR1	oxidation resistance 1	0.00157775	0.0894917	2.56547
GO:0006979	response to oxidative stress	DUSP1	DUSP1	Dual specificity protein phosphatase	0.00157775	0.0894917	2.56547
GO:0006979	response to oxidative stress	NDUFA6	NDUFA6	NADH dehydrogenase [ubiquinone] 1 alpha subcomplex subunit 6	0.00157775	0.0894917	2.56547
GO:0006979	response to oxidative stress	LOC100737997	LOC100737997	NADH dehydrogenase [ubiquinone] 1 alpha subcomplex subunit 6-like	0.00157775	0.0894917	2.56547
GO:0006979	response to oxidative stress	PPIF	PPIF	Peptidyl-prolyl cis-trans isomerase	0.00157775	0.0894917	2.56547
GO:0006979	response to oxidative stress	CA3	CA3	Putative uncharacterized protein	0.00157775	0.0894917	2.56547
GO:0006979	response to oxidative stress	APOE	APOE	Apolipoprotein E	0.00157775	0.0894917	2.56547
GO:0006979	response to oxidative stress	PRDX1	PRDX1	Uncharacterized protein	0.00157775	0.0894917	2.56547
GO:0006979	response to oxidative stress	LOC100156627	LOC100156627	NADH dehydrogenase [ubiquinone] 1 alpha subcomplex subunit 6-like	0.00157775	0.0894917	2.56547
GO:0006979	response to oxidative stress	LOC780439	LOC780439	Superoxide dismutase [Cu-Zn]	0.00157775	0.0894917	2.56547
GO:0006120	mitochondrial electron transport, NADH to ubiquinone	LOC100514246	LOC100514246	ATP-dependent RNA helicase A-like	0.0016064	0.0894917	4.02582
GO:0006120	mitochondrial electron transport, NADH to ubiquinone	LOC100513875	LOC100513875	ATP-dependent RNA helicase A-like	0.0016064	0.0894917	4.02582
GO:0006120	mitochondrial electron transport, NADH to ubiquinone	NDUFA6	NDUFA6	NADH dehydrogenase [ubiquinone] 1 alpha subcomplex subunit 6	0.0016064	0.0894917	4.02582
GO:0006120	mitochondrial electron transport, NADH to ubiquinone	LOC100737997	LOC100737997	NADH dehydrogenase [ubiquinone] 1 alpha subcomplex subunit 6-like	0.0016064	0.0894917	4.02582
GO:0006120	mitochondrial electron transport, NADH to ubiquinone	NDUFC2	NDUFC2	NADH dehydrogenase [ubiquinone] 1 subunit C2	0.0016064	0.0894917	4.02582
GO:0006120	mitochondrial electron transport, NADH to ubiquinone	LOC102157422	LOC102157422	NADH dehydrogenase [ubiquinone] 1 subunit C2-like	0.0016064	0.0894917	4.02582
GO:0006120	mitochondrial electron transport, NADH to ubiquinone	LOC100157053	LOC100157053	NADH dehydrogenase [ubiquinone] 1 beta subcomplex subunit 8, mitochondrial-like	0.0016064	0.0894917	4.02582
GO:0006120	mitochondrial electron transport, NADH to ubiquinone	LOC100156627	LOC100156627	NADH dehydrogenase [ubiquinone] 1 alpha subcomplex subunit 6-like	0.0016064	0.0894917	4.02582
GO:0009405	pathogenesis	CD9	CD9	CD9 antigen	0.00160646	0.0894917	2.01291
GO:0009405	pathogenesis	CHST13	CHST13	Uncharacterized protein	0.00160646	0.0894917	2.01291
GO:0009405	pathogenesis	LOC100623184	LOC100623184	Uncharacterized protein	0.00160646	0.0894917	2.01291
GO:0009405	pathogenesis	SLC2A4	SLC2A4	Insulin-responsive glucose transporter	0.00160646	0.0894917	2.01291
GO:0009405	pathogenesis	LOC102161615	LOC102161615	nuclear pore complex protein Nup205-like	0.00160646	0.0894917	2.01291
GO:0009405	pathogenesis	SLC2A1	SLC2A1	Solute carrier family 2 member 1	0.00160646	0.0894917	2.01291
GO:0009405	pathogenesis	LOC100623380	LOC100623380	Tetraspanin	0.00160646	0.0894917	2.01291
GO:0009405	pathogenesis	FMOD	FMOD	Fibromodulin	0.00160646	0.0894917	2.01291
GO:0009405	pathogenesis	KERA	KERA	Uncharacterized protein	0.00160646	0.0894917	2.01291
GO:0009405	pathogenesis	ENO3	ENO3	Beta-enolase 3 transcript variant 2	0.00160646	0.0894917	2.01291
GO:0009405	pathogenesis	SDC4	SDC4	Syndecan-4	0.00160646	0.0894917	2.01291
GO:0009405	pathogenesis	LOC100624304	LOC100624304	Uncharacterized protein	0.00160646	0.0894917	2.01291
GO:0009405	pathogenesis	SLC37A4	SLC37A4	Solute carrier family 37 member 4 variant 2	0.00160646	0.0894917	2.01291
GO:0009405	pathogenesis	PPP1R3C	PPP1R3C	Protein phosphatase 1 regulatory subunit 3	0.00160646	0.0894917	2.01291
GO:0009405	pathogenesis	HK2	HK2	Hexokinase-2	0.00160646	0.0894917	2.01291
GO:0009405	pathogenesis	GYS2	GYS2	Glycogen synthase 2	0.00160646	0.0894917	2.01291
GO:0009405	pathogenesis	HK3	HK3	Uncharacterized protein	0.00160646	0.0894917	2.01291
GO:0009405	pathogenesis	PYGM	PYGM	Alpha-1,4 glucan phosphorylase	0.00160646	0.0894917	2.01291
GO:0009405	pathogenesis	PCK1	PCK1	Phosphoenolpyruvate carboxykinase 1 (Soluble)	0.00160646	0.0894917	2.01291
GO:0009405	pathogenesis	LOC102163346	LOC102163346	malate dehydrogenase, cytoplasmic-like	0.00160646	0.0894917	2.01291
GO:0009405	pathogenesis	LOC102166970	LOC102166970	nucleoporin NUP53-like	0.00160646	0.0894917	2.01291
GO:0009405	pathogenesis	LOC100736786	LOC100736786	6-phosphofructo-2-kinase/fructose-2,6-bisphosphatase 1-like	0.00160646	0.0894917	2.01291
GO:0009405	pathogenesis	NHLRC1	NHLRC1	NHL repeat containing 1	0.00160646	0.0894917	2.01291
GO:0009405	pathogenesis	TALDO1	TALDO1	Transaldolase	0.00160646	0.0894917	2.01291
GO:0009405	pathogenesis	PGAM2	PGAM2	Uncharacterized protein	0.00160646	0.0894917	2.01291
GO:0008652	cellular amino acid biosynthetic process	GLUL	GLUL	Glutamine synthetase	0.0016158	0.0894917	4.57937
GO:0008652	cellular amino acid biosynthetic process	LOC100738647	LOC100738647	glutamine synthetase-like	0.0016158	0.0894917	4.57937
GO:0008652	cellular amino acid biosynthetic process	ASS1	ASS1	Uncharacterized protein	0.0016158	0.0894917	4.57937
GO:0008652	cellular amino acid biosynthetic process	PSAT1	PSAT1	Uncharacterized protein	0.0016158	0.0894917	4.57937
GO:0008652	cellular amino acid biosynthetic process	GPT2	GPT2	Uncharacterized protein	0.0016158	0.0894917	4.57937
GO:0008652	cellular amino acid biosynthetic process	LOC100156167	LOC100156167	d-3-phosphoglycerate dehydrogenase-like	0.0016158	0.0894917	4.57937
GO:0008652	cellular amino acid biosynthetic process	LOC100517757	LOC100517757	Uncharacterized protein	0.0016158	0.0894917	4.57937
GO:0007597	blood coagulation, intrinsic pathway	SERPING1	SERPING1	C1 inhibitor	0.00162145	0.0894917	6.88626
GO:0007597	blood coagulation, intrinsic pathway	PZP	PZP	Uncharacterized protein	0.00162145	0.0894917	6.88626
GO:0007597	blood coagulation, intrinsic pathway	KNG1	KNG1	Uncharacterized protein	0.00162145	0.0894917	6.88626
GO:0007597	blood coagulation, intrinsic pathway	LOC733662	LOC733662	Uncharacterized protein	0.00162145	0.0894917	6.88626
GO:0007597	blood coagulation, intrinsic pathway	F2	F2	Prothrombin	0.00162145	0.0894917	6.88626
GO:0009607	response to biotic stimulus	IFITM3	IFITM3	IFITM3	0.00162145	0.0894917	6.88626
GO:0009607	response to biotic stimulus	LOC100513980	LOC100513980	uncharacterized LOC100513980	0.00162145	0.0894917	6.88626
GO:0009607	response to biotic stimulus	LOC100519082	LOC100519082	Uncharacterized protein	0.00162145	0.0894917	6.88626
GO:0009607	response to biotic stimulus	LOC100626247	LOC100626247	Uncharacterized protein	0.00162145	0.0894917	6.88626
GO:0009607	response to biotic stimulus	LOC100621926	LOC100621926	Uncharacterized protein	0.00162145	0.0894917	6.88626
GO:0042730	fibrinolysis	SERPING1	SERPING1	C1 inhibitor	0.00162145	0.0894917	6.88626
GO:0042730	fibrinolysis	CPB2	CPB2	Uncharacterized protein	0.00162145	0.0894917	6.88626
GO:0042730	fibrinolysis	ANXA2	ANXA2	Annexin A2	0.00162145	0.0894917	6.88626
GO:0042730	fibrinolysis	SERPINB2	SERPINB2	Uncharacterized protein	0.00162145	0.0894917	6.88626
GO:0042730	fibrinolysis	F2	F2	Prothrombin	0.00162145	0.0894917	6.88626
GO:0032868	response to insulin	EGR1	EGR1	Uncharacterized protein	0.00169757	0.0919252	3.31238
GO:0032868	response to insulin	EGR2	EGR2	E3 SUMO-protein ligase EGR2	0.00169757	0.0919252	3.31238
GO:0032868	response to insulin	APOE	APOE	Apolipoprotein E	0.00169757	0.0919252	3.31238
GO:0032868	response to insulin	PCK1	PCK1	Phosphoenolpyruvate carboxykinase 1 (Soluble)	0.00169757	0.0919252	3.31238
GO:0032868	response to insulin	IGFBP3	IGFBP3	Insulin-like growth factor-binding protein 3	0.00169757	0.0919252	3.31238
GO:0032868	response to insulin	UCP3	UCP3	Mitochondrial uncoupling protein 3	0.00169757	0.0919252	3.31238
GO:0032868	response to insulin	LEP	LEP	Leptin	0.00169757	0.0919252	3.31238
GO:0032868	response to insulin	LOC100736786	LOC100736786	6-phosphofructo-2-kinase/fructose-2,6-bisphosphatase 1-like	0.00169757	0.0919252	3.31238
GO:0032868	response to insulin	LOC100737022	LOC100737022	uncharacterized LOC100737022	0.00169757	0.0919252	3.31238
GO:0032868	response to insulin	GRB10	GRB10	Growth factor receptor-bound protein 10	0.00169757	0.0919252	3.31238
GO:0060048	cardiac muscle contraction	MYL1	MYL1	Uncharacterized protein	0.00178937	0.092014	3.94986
GO:0060048	cardiac muscle contraction	TCAP	TCAP	Uncharacterized protein	0.00178937	0.092014	3.94986
GO:0060048	cardiac muscle contraction	TNNI3	TNNI3	Troponin I cardiac isoform	0.00178937	0.092014	3.94986
GO:0060048	cardiac muscle contraction	CSRP3	CSRP3	Cysteine and glycine-rich protein 3	0.00178937	0.092014	3.94986
GO:0060048	cardiac muscle contraction	TNNC1	TNNC1	Troponin C, slow skeletal and cardiac muscles	0.00178937	0.092014	3.94986
GO:0060048	cardiac muscle contraction	MYL3	MYL3	MYL3	0.00178937	0.092014	3.94986
GO:0060048	cardiac muscle contraction	ATP1B1	ATP1B1	Sodium/potassium-transporting ATPase subunit beta-1	0.00178937	0.092014	3.94986
GO:0060048	cardiac muscle contraction	MYLK2	MYLK2	Uncharacterized protein	0.00178937	0.092014	3.94986
GO:0035456	response to interferon-beta	IFITM3	IFITM3	IFITM3	0.00182746	0.092014	9.51556
GO:0035456	response to interferon-beta	LOC100519082	LOC100519082	Uncharacterized protein	0.00182746	0.092014	9.51556
GO:0035456	response to interferon-beta	LOC100626247	LOC100626247	Uncharacterized protein	0.00182746	0.092014	9.51556
GO:0035456	response to interferon-beta	LOC100621926	LOC100621926	Uncharacterized protein	0.00182746	0.092014	9.51556
GO:0030913	paranodal junction assembly	CD9	CD9	CD9 antigen	0.00182746	0.092014	9.51556
GO:0030913	paranodal junction assembly	LOC100623380	LOC100623380	Tetraspanin	0.00182746	0.092014	9.51556
GO:0030913	paranodal junction assembly	LOC100625326	LOC100625326	band 4.1-like protein 3-like	0.00182746	0.092014	9.51556
GO:0030913	paranodal junction assembly	EPB41L3	EPB41L3	Uncharacterized protein	0.00182746	0.092014	9.51556
GO:0035987	endodermal cell differentiation	COL8A1	COL8A1	Uncharacterized protein	0.00190697	0.0927625	5.23356
GO:0035987	endodermal cell differentiation	VTN	VTN	Vitronectin	0.00190697	0.0927625	5.23356
GO:0035987	endodermal cell differentiation	LOC100156689	LOC100156689	Uncharacterized protein	0.00190697	0.0927625	5.23356
GO:0035987	endodermal cell differentiation	COLL11A1	COLL11A1	Uncharacterized protein	0.00190697	0.0927625	5.23356
GO:0035987	endodermal cell differentiation	LOC100737939	LOC100737939	collagen alpha-1(XI) chain-like	0.00190697	0.0927625	5.23356
GO:0035987	endodermal cell differentiation	MMP15	MMP15	Matrix metallopeptidase 15	0.00190697	0.0927625	5.23356
GO:0006956	complement activation	CLU	CLU	Complement cytolysis inhibitor	0.00190697	0.0927625	5.23356
GO:0006956	complement activation	CFH	CFH	Uncharacterized protein	0.00190697	0.0927625	5.23356
GO:0006956	complement activation	C7	C7	Complement component C7	0.00190697	0.0927625	5.23356
GO:0006956	complement activation	C4	C4	Complement component 4A	0.00190697	0.0927625	5.23356
GO:0006956	complement activation	CFB	CFB	B-factor, properdin	0.00190697	0.0927625	5.23356
GO:0006956	complement activation	RGC32	RGC32	response gene to complement 32 protein	0.00190697	0.0927625	5.23356
GO:0006935	chemotaxis	LECT2	LECT2	Uncharacterized protein	0.00210123	0.100509	2.48429
GO:0006935	chemotaxis	XCL1	XCL1	Chemokine C motif ligand 1	0.00210123	0.100509	2.48429
GO:0006935	chemotaxis	S100A8	S100A8	Protein S100	0.00210123	0.100509	2.48429
GO:0006935	chemotaxis	CCL16	CCL16	C-C motif chemokine	0.00210123	0.100509	2.48429
GO:0006935	chemotaxis	CYR61	CYR61	Cysteine-rich angiogenic inducer 61	0.00210123	0.100509	2.48429
GO:0006935	chemotaxis	CCRL1	CCRL1	Chemokine (C-C motif) receptor-like protein 1	0.00210123	0.100509	2.48429
GO:0006935	chemotaxis	LOC100515857	LOC100515857	c-C motif chemokine 3-like	0.00210123	0.100509	2.48429
GO:0006935	chemotaxis	LOC100524561	LOC100524561	platelet basic protein-like	0.00210123	0.100509	2.48429
GO:0006935	chemotaxis	CCL21	CCL21	Uncharacterized protein	0.00210123	0.100509	2.48429
GO:0006935	chemotaxis	CXCL14	CXCL14	Uncharacterized protein	0.00210123	0.100509	2.48429
GO:0006935	chemotaxis	PPBP	PPBP	Platelet basic protein	0.00210123	0.100509	2.48429
GO:0006935	chemotaxis	LOC100525396	LOC100525396	C-X-C motif chemokine	0.00210123	0.100509	2.48429
GO:0006935	chemotaxis	CMTM7	CMTM7	Uncharacterized protein	0.00210123	0.100509	2.48429
GO:0006935	chemotaxis	CCL23	CCL23	C-C motif chemokine	0.00210123	0.100509	2.48429
GO:0006935	chemotaxis	S100A9	S100A9	Calcium-binding protein A9	0.00210123	0.100509	2.48429
GO:0071277	cellular response to calcium ion	AKR1C4	AKR1C4	Aldo-keto reductase family 1 member C4	0.00220439	0.103715	3.80623
GO:0071277	cellular response to calcium ion	ALOX12	ALOX12	Arachidonate 15-lipoxygenase	0.00220439	0.103715	3.80623
GO:0071277	cellular response to calcium ion	FOS	FOS	C-fos protein	0.00220439	0.103715	3.80623
GO:0071277	cellular response to calcium ion	AKR1CL1	AKR1CL1	Prostaglandin F synthase	0.00220439	0.103715	3.80623
GO:0071277	cellular response to calcium ion	JUNB	JUNB	Uncharacterized protein	0.00220439	0.103715	3.80623
GO:0071277	cellular response to calcium ion	SLC25A23	SLC25A23	Small calcium-binding mitochondrial carrier 3	0.00220439	0.103715	3.80623
GO:0071277	cellular response to calcium ion	PPIF	PPIF	Peptidyl-prolyl cis-trans isomerase	0.00220439	0.103715	3.80623
GO:0071277	cellular response to calcium ion	LOC100736695	LOC100736695	Uncharacterized protein	0.00220439	0.103715	3.80623
GO:0001503	ossification	ALOX12	ALOX12	Arachidonate 15-lipoxygenase	0.00235156	0.104804	2.65767
GO:0001503	ossification	GPM6B	GPM6B	Uncharacterized protein	0.00235156	0.104804	2.65767
GO:0001503	ossification	MGP	MGP	Matrix Gla protein	0.00235156	0.104804	2.65767
GO:0001503	ossification	LOC100737774	LOC100737774	leucine-rich repeat-containing protein 17-like	0.00235156	0.104804	2.65767
GO:0001503	ossification	IRG6	RSAD2	Inflammatory response protein 6	0.00235156	0.104804	2.65767
GO:0001503	ossification	FETUIN	FETUIN	Alpha-2-HS-glycoprotein	0.00235156	0.104804	2.65767
GO:0001503	ossification	LOC100519082	LOC100519082	Uncharacterized protein	0.00235156	0.104804	2.65767
GO:0001503	ossification	LOC100626247	LOC100626247	Uncharacterized protein	0.00235156	0.104804	2.65767
GO:0001503	ossification	SPP1	SPP1	Secreted phosphoprotein 1	0.00235156	0.104804	2.65767
GO:0001503	ossification	COLL11A1	COLL11A1	Uncharacterized protein	0.00235156	0.104804	2.65767
GO:0001503	ossification	LOC100737939	LOC100737939	collagen alpha-1(XI) chain-like	0.00235156	0.104804	2.65767
GO:0001503	ossification	PTF-BETA	PTF-BETA	Pleiotrophin	0.00235156	0.104804	2.65767
GO:0001503	ossification	LOC100621926	LOC100621926	Uncharacterized protein	0.00235156	0.104804	2.65767
GO:0006882	cellular zinc ion homeostasis	LCK	LCK	Non-specific protein-tyrosine kinase	0.00236546	0.104804	8.7226
GO:0006882	cellular zinc ion homeostasis	LOC100737089	LOC100737089	Uncharacterized protein	0.00236546	0.104804	8.7226
GO:0006882	cellular zinc ion homeostasis	MT-III	MT-III	Metallothionein-3	0.00236546	0.104804	8.7226
GO:0006882	cellular zinc ion homeostasis	LOC100739663	LOC100739663	Metallothionein	0.00236546	0.104804	8.7226
GO:0032703	negative regulation of interleukin-2 production	VSIG4	VSIG4	V-set and immunoglobulin domain containing 4	0.00236546	0.104804	8.7226
GO:0032703	negative regulation of interleukin-2 production	XCL1	XCL1	Chemokine C motif ligand 1	0.00236546	0.104804	8.7226
GO:0032703	negative regulation of interleukin-2 production	LOC100738358	LOC100738358	V-set and immunoglobulin domain-containing protein 4-like	0.00236546	0.104804	8.7226
GO:0032703	negative regulation of interleukin-2 production	IL20RB	IL20RB	Uncharacterized protein	0.00236546	0.104804	8.7226
GO:0035989	tendon development	LOC100737434	LOC100737434	collagen alpha-1(V) chain-like	0.00244665	0.104804	15.7007
GO:0035989	tendon development	COLL11A1	COLL11A1	Uncharacterized protein	0.00244665	0.104804	15.7007
GO:0035989	tendon development	LOC100737939	LOC100737939	collagen alpha-1(XI) chain-like	0.00244665	0.104804	15.7007
GO:0070293	renal absorption	AKR1C4	AKR1C4	Aldo-keto reductase family 1 member C4	0.00244665	0.104804	15.7007
GO:0070293	renal absorption	HBB	HBB	Beta-globin	0.00244665	0.104804	15.7007
GO:0070293	renal absorption	AKR1CL1	AKR1CL1	Prostaglandin F synthase	0.00244665	0.104804	15.7007
GO:0071395	cellular response to jasmonic acid stimulus	AKR1C4	AKR1C4	Aldo-keto reductase family 1 member C4	0.00244665	0.104804	15.7007
GO:0071395	cellular response to jasmonic acid stimulus	AKR1CL1	AKR1CL1	Prostaglandin F synthase	0.00244665	0.104804	15.7007
GO:0071395	cellular response to jasmonic acid stimulus	LOC733634	AKR1C1	Uncharacterized protein	0.00244665	0.104804	15.7007
GO:0060326	cell chemotaxis	XCL1	XCL1	Chemokine C motif ligand 1	0.00257445	0.108657	3.36443
GO:0060326	cell chemotaxis	CCL16	CCL16	C-C motif chemokine	0.00257445	0.108657	3.36443
GO:0060326	cell chemotaxis	LOC100515857	LOC100515857	c-C motif chemokine 3-like	0.00257445	0.108657	3.36443
GO:0060326	cell chemotaxis	LOC100524561	LOC100524561	platelet basic protein-like	0.00257445	0.108657	3.36443
GO:0060326	cell chemotaxis	CCL21	CCL21	Uncharacterized protein	0.00257445	0.108657	3.36443
GO:0060326	cell chemotaxis	CXCL14	CXCL14	Uncharacterized protein	0.00257445	0.108657	3.36443
GO:0060326	cell chemotaxis	PPBP	PPBP	Platelet basic protein	0.00257445	0.108657	3.36443
GO:0060326	cell chemotaxis	LOC100525396	LOC100525396	C-X-C motif chemokine	0.00257445	0.108657	3.36443
GO:0060326	cell chemotaxis	CCL23	CCL23	C-C motif chemokine	0.00257445	0.108657	3.36443
GO:0006953	acute-phase response	HP	HP	Alpha 1 S haptoglobin	0.00269133	0.111944	3.67267
GO:0006953	acute-phase response	UGT1A6	UGT1A6	Uncharacterized protein	0.00269133	0.111944	3.67267
GO:0006953	acute-phase response	FETUIN	FETUIN	Alpha-2-HS-glycoprotein	0.00269133	0.111944	3.67267
GO:0006953	acute-phase response	ASS1	ASS1	Uncharacterized protein	0.00269133	0.111944	3.67267
GO:0006953	acute-phase response	LOC100737917	LOC100737917	inter-alpha-trypsin inhibitor heavy chain H4-like	0.00269133	0.111944	3.67267
GO:0006953	acute-phase response	LOC100739855	LOC100739855	CCAAT/enhancer-binding protein beta-like	0.00269133	0.111944	3.67267
GO:0006953	acute-phase response	LOC733603	LOC733603	Serum amyloid A protein	0.00269133	0.111944	3.67267
GO:0006953	acute-phase response	F2	F2	Prothrombin	0.00269133	0.111944	3.67267
GO:0043536	positive regulation of blood vessel endothelial cell migration	VEGFA	VEGFA	Vascular endothelial growth factor A	0.00280823	0.113908	5.94723
GO:0043536	positive regulation of blood vessel endothelial cell migration	LOC100737243	LOC100737243	serine/threonine-protein kinase D1-like	0.00280823	0.113908	5.94723
GO:0043536	positive regulation of blood vessel endothelial cell migration	THBS1	THBS1	Uncharacterized protein	0.00280823	0.113908	5.94723
GO:0043536	positive regulation of blood vessel endothelial cell migration	LOC102162237	LOC102162237	vascular endothelial growth factor C-like	0.00280823	0.113908	5.94723
GO:0043536	positive regulation of blood vessel endothelial cell migration	HSP27	HSP27	Heat shock protein beta-1	0.00280823	0.113908	5.94723
GO:0006006	glucose metabolic process	ENO3	ENO3	Beta-enolase 3 transcript variant 2	0.00281792	0.113908	2.49217
GO:0006006	glucose metabolic process	SLC37A4	SLC37A4	Solute carrier family 37 member 4 variant 2	0.00281792	0.113908	2.49217
GO:0006006	glucose metabolic process	PPP1R3C	PPP1R3C	Protein phosphatase 1 regulatory subunit 3	0.00281792	0.113908	2.49217
GO:0006006	glucose metabolic process	HK2	HK2	Hexokinase-2	0.00281792	0.113908	2.49217
GO:0006006	glucose metabolic process	AKT2	AKT2	Uncharacterized protein	0.00281792	0.113908	2.49217
GO:0006006	glucose metabolic process	GYS2	GYS2	Glycogen synthase 2	0.00281792	0.113908	2.49217
GO:0006006	glucose metabolic process	PYGM	PYGM	Alpha-1,4 glucan phosphorylase	0.00281792	0.113908	2.49217
GO:0006006	glucose metabolic process	PCK1	PCK1	Phosphoenolpyruvate carboxykinase 1 (Soluble)	0.00281792	0.113908	2.49217
GO:0006006	glucose metabolic process	LOC102163346	LOC102163346	malate dehydrogenase, cytoplasmic-like	0.00281792	0.113908	2.49217
GO:0006006	glucose metabolic process	LEP	LEP	Leptin	0.00281792	0.113908	2.49217
GO:0006006	glucose metabolic process	LOC100736786	LOC100736786	6-phosphofructo-2-kinase/fructose-2,6-bisphosphatase 1-like	0.00281792	0.113908	2.49217
GO:0006006	glucose metabolic process	NHLRC1	NHLRC1	NHL repeat containing 1	0.00281792	0.113908	2.49217
GO:0006006	glucose metabolic process	PGAM2	PGAM2	Uncharacterized protein	0.00281792	0.113908	2.49217
GO:0006006	glucose metabolic process	LOC100157318	LOC100157318	Uncharacterized protein	0.00281792	0.113908	2.49217
GO:0042448	progesterone metabolic process	AKR1C4	AKR1C4	Aldo-keto reductase family 1 member C4	0.00300311	0.116911	8.05163
GO:0042448	progesterone metabolic process	AKR1CL1	AKR1CL1	Prostaglandin F synthase	0.00300311	0.116911	8.05163
GO:0042448	progesterone metabolic process	STAT5A	STAT5A	Signal transducer and activator of transcription 5A	0.00300311	0.116911	8.05163
GO:0042448	progesterone metabolic process	LOC733634	AKR1C1	Uncharacterized protein	0.00300311	0.116911	8.05163
GO:0019430	removal of superoxide radicals	MT-III	MT-III	Metallothionein-3	0.00300311	0.116911	8.05163
GO:0019430	removal of superoxide radicals	LOC102158039	LOC102158039	Fanconi anemia group C protein-like	0.00300311	0.116911	8.05163
GO:0019430	removal of superoxide radicals	PRDX1	PRDX1	Uncharacterized protein	0.00300311	0.116911	8.05163
GO:0019430	removal of superoxide radicals	LOC780439	LOC780439	Superoxide dismutase [Cu-Zn]	0.00300311	0.116911	8.05163
GO:0043086	negative regulation of catalytic activity	ICA	ICA	Inhibitor of carbonic anhydrase	0.00301443	0.116911	2.84996
GO:0043086	negative regulation of catalytic activity	SAG	SAG	S-arrestin	0.00301443	0.116911	2.84996
GO:0043086	negative regulation of catalytic activity	UGT1A6	UGT1A6	Uncharacterized protein	0.00301443	0.116911	2.84996
GO:0043086	negative regulation of catalytic activity	LOC102166512	LOC102166512	annexin A7-like	0.00301443	0.116911	2.84996
GO:0043086	negative regulation of catalytic activity	SCG5	SCG5	Secreted neuronal and endocrine protein	0.00301443	0.116911	2.84996
GO:0043086	negative regulation of catalytic activity	TESC	TESC	Uncharacterized protein	0.00301443	0.116911	2.84996
GO:0043086	negative regulation of catalytic activity	ANXA2	ANXA2	Annexin A2	0.00301443	0.116911	2.84996
GO:0043086	negative regulation of catalytic activity	CD55	CD55	CD55 molecule, decay accelerating factor for complement (Cromer blood group)	0.00301443	0.116911	2.84996
GO:0043086	negative regulation of catalytic activity	LOC100737139	LOC100737139	uncharacterized LOC100737139	0.00301443	0.116911	2.84996
GO:0043086	negative regulation of catalytic activity	PTF-BETA	PTF-BETA	Pleiotrophin	0.00301443	0.116911	2.84996
GO:0043086	negative regulation of catalytic activity	LOC100521253	LOC100521253	spidroin-2-like	0.00301443	0.116911	2.84996
GO:0030198	extracellular matrix organization	COL8A1	COL8A1	Uncharacterized protein	0.00333506	0.127622	1.80253
GO:0030198	extracellular matrix organization	VIT	VIT	Uncharacterized protein	0.00333506	0.127622	1.80253
GO:0030198	extracellular matrix organization	POSTN	POSTN	Uncharacterized protein	0.00333506	0.127622	1.80253
GO:0030198	extracellular matrix organization	FGB	FGB	Fibrinogen beta chain	0.00333506	0.127622	1.80253
GO:0030198	extracellular matrix organization	VTN	VTN	Vitronectin	0.00333506	0.127622	1.80253
GO:0030198	extracellular matrix organization	LAMC3	LAMC3	Uncharacterized protein	0.00333506	0.127622	1.80253
GO:0030198	extracellular matrix organization	COL16A1	COL16A1	collagen, type XVI, alpha 1	0.00333506	0.127622	1.80253
GO:0030198	extracellular matrix organization	ITGAM	ITGAM	Uncharacterized protein	0.00333506	0.127622	1.80253
GO:0030198	extracellular matrix organization	FMOD	FMOD	Fibromodulin	0.00333506	0.127622	1.80253
GO:0030198	extracellular matrix organization	CYR61	CYR61	Cysteine-rich angiogenic inducer 61	0.00333506	0.127622	1.80253
GO:0030198	extracellular matrix organization	APLP1	APLP1	Uncharacterized protein	0.00333506	0.127622	1.80253
GO:0030198	extracellular matrix organization	SDC4	SDC4	Syndecan-4	0.00333506	0.127622	1.80253
GO:0030198	extracellular matrix organization	LOC100156689	LOC100156689	Uncharacterized protein	0.00333506	0.127622	1.80253
GO:0030198	extracellular matrix organization	COL8A2	COL8A2	Uncharacterized protein	0.00333506	0.127622	1.80253
GO:0030198	extracellular matrix organization	COL14A1	COL14A1	Uncharacterized protein	0.00333506	0.127622	1.80253
GO:0030198	extracellular matrix organization	TTR	TTR	Transthyretin	0.00333506	0.127622	1.80253
GO:0030198	extracellular matrix organization	PZP	PZP	Uncharacterized protein	0.00333506	0.127622	1.80253
GO:0030198	extracellular matrix organization	SPP1	SPP1	Secreted phosphoprotein 1	0.00333506	0.127622	1.80253
GO:0030198	extracellular matrix organization	LTBP3	LTBP3	Uncharacterized protein	0.00333506	0.127622	1.80253
GO:0030198	extracellular matrix organization	LOC100739685	LOC100739685	integrin alpha-M-like	0.00333506	0.127622	1.80253
GO:0030198	extracellular matrix organization	LOC100737434	LOC100737434	collagen alpha-1(V) chain-like	0.00333506	0.127622	1.80253
GO:0030198	extracellular matrix organization	LOC100512379	LOC100512379	SPARC-related modular calcium-binding protein 2-like	0.00333506	0.127622	1.80253
GO:0030198	extracellular matrix organization	THBS1	THBS1	Uncharacterized protein	0.00333506	0.127622	1.80253
GO:0030198	extracellular matrix organization	LOC100737228	LOC100737228	uncharacterized LOC100737228	0.00333506	0.127622	1.80253
GO:0030198	extracellular matrix organization	COLL11A1	COLL11A1	Uncharacterized protein	0.00333506	0.127622	1.80253
GO:0030198	extracellular matrix organization	LOC100737939	LOC100737939	collagen alpha-1(XI) chain-like	0.00333506	0.127622	1.80253
GO:0030198	extracellular matrix organization	LOC100515919	LOC100515919	Uncharacterized protein	0.00333506	0.127622	1.80253
GO:0030198	extracellular matrix organization	MMP15	MMP15	Matrix metallopeptidase 15	0.00333506	0.127622	1.80253
GO:0030198	extracellular matrix organization	COL5A3	COL5A3	Uncharacterized protein	0.00333506	0.127622	1.80253
GO:0009804	coumarin metabolic process	CYP1A1	CYP1A1	Cytochrome P450 1A1	0.00356913	0.131851	13.0839
GO:0009804	coumarin metabolic process	CYP2A19	CYP2A19	Cytochrome p450 2A6	0.00356913	0.131851	13.0839
GO:0009804	coumarin metabolic process	CYP2D25	CYP2D25	Vitamin D(3) 25-hydroxylase	0.00356913	0.131851	13.0839
GO:2001300	lipoxin metabolic process	PTGR1	PTGR1	Prostaglandin reductase 1	0.00356913	0.131851	13.0839
GO:2001300	lipoxin metabolic process	HPGD	HPGD	15-hydroxyprostaglandin dehydrogenase	0.00356913	0.131851	13.0839
GO:2001300	lipoxin metabolic process	ALOX5	ALOX5	Uncharacterized protein	0.00356913	0.131851	13.0839
GO:0045780	positive regulation of bone resorption	TFRC	TFRC	Transferrin receptor protein 1	0.00374872	0.131851	7.47652
GO:0045780	positive regulation of bone resorption	SPP1	SPP1	Secreted phosphoprotein 1	0.00374872	0.131851	7.47652
GO:0045780	positive regulation of bone resorption	LTBP3	LTBP3	Uncharacterized protein	0.00374872	0.131851	7.47652
GO:0045780	positive regulation of bone resorption	SYK	SYK	Tyrosine-protein kinase SYK	0.00374872	0.131851	7.47652
GO:0050832	defense response to fungus	S100A8	S100A8	Protein S100	0.00374872	0.131851	7.47652
GO:0050832	defense response to fungus	NCF1	NCF1	Neutrophil cytosolic factor 1	0.00374872	0.131851	7.47652
GO:0050832	defense response to fungus	S100A12	S100A12	Calcium-binding protein A12	0.00374872	0.131851	7.47652
GO:0050832	defense response to fungus	S100A9	S100A9	Calcium-binding protein A9	0.00374872	0.131851	7.47652
GO:0001895	retina homeostasis	ICA	ICA	Inhibitor of carbonic anhydrase	0.00376022	0.131851	4.48591
GO:0001895	retina homeostasis	LYZ	LYZ	Lysozyme	0.00376022	0.131851	4.48591
GO:0001895	retina homeostasis	PRDX1	PRDX1	Uncharacterized protein	0.00376022	0.131851	4.48591
GO:0001895	retina homeostasis	TF	TF	Serotransferrin	0.00376022	0.131851	4.48591
GO:0001895	retina homeostasis	HSP27	HSP27	Heat shock protein beta-1	0.00376022	0.131851	4.48591
GO:0001895	retina homeostasis	ALB	ALB	Serum albumin	0.00376022	0.131851	4.48591
GO:0009409	response to cold	FOS	FOS	C-fos protein	0.00376022	0.131851	4.48591
GO:0009409	response to cold	LOC100524999	LOC100524999	placenta-specific gene 8 protein-like	0.00376022	0.131851	4.48591
GO:0009409	response to cold	RBM3	RBM3	Uncharacterized protein	0.00376022	0.131851	4.48591
GO:0009409	response to cold	P2X3R	P2X3R	P2X purinoceptor	0.00376022	0.131851	4.48591
GO:0009409	response to cold	LOC100514264	LOC100514264	Uncharacterized protein	0.00376022	0.131851	4.48591
GO:0009409	response to cold	UCP3	UCP3	Mitochondrial uncoupling protein 3	0.00376022	0.131851	4.48591
GO:0034641	cellular nitrogen compound metabolic process	DIO3	DIO3	Type III iodothyronine deiodinase	0.00380783	0.131851	2.13131
GO:0034641	cellular nitrogen compound metabolic process	LOC100516841	LOC100516841	Uncharacterized protein	0.00380783	0.131851	2.13131
GO:0034641	cellular nitrogen compound metabolic process	GLUL	GLUL	Glutamine synthetase	0.00380783	0.131851	2.13131
GO:0034641	cellular nitrogen compound metabolic process	SQRDL	SQRDL	sulfide quinone reductase-like (yeast)	0.00380783	0.131851	2.13131
GO:0034641	cellular nitrogen compound metabolic process	LOC100738647	LOC100738647	glutamine synthetase-like	0.00380783	0.131851	2.13131
GO:0034641	cellular nitrogen compound metabolic process	ASS1	ASS1	Uncharacterized protein	0.00380783	0.131851	2.13131
GO:0034641	cellular nitrogen compound metabolic process	LOC102164620	LOC102164620	methylcrotonoyl-CoA carboxylase beta chain, mitochondrial-like	0.00380783	0.131851	2.13131
GO:0034641	cellular nitrogen compound metabolic process	PCBD1	PCBD1	Uncharacterized protein	0.00380783	0.131851	2.13131
GO:0034641	cellular nitrogen compound metabolic process	LOC102164492	LOC102164492	3-hydroxyisobutyryl-CoA hydrolase, mitochondrial-like	0.00380783	0.131851	2.13131
GO:0034641	cellular nitrogen compound metabolic process	PSAT1	PSAT1	Uncharacterized protein	0.00380783	0.131851	2.13131
GO:0034641	cellular nitrogen compound metabolic process	MCCC2	MCCC2	Uncharacterized protein	0.00380783	0.131851	2.13131
GO:0034641	cellular nitrogen compound metabolic process	SRM	SRM	Uncharacterized protein	0.00380783	0.131851	2.13131
GO:0034641	cellular nitrogen compound metabolic process	GPT2	GPT2	Uncharacterized protein	0.00380783	0.131851	2.13131
GO:0034641	cellular nitrogen compound metabolic process	LOC100156167	LOC100156167	d-3-phosphoglycerate dehydrogenase-like	0.00380783	0.131851	2.13131
GO:0034641	cellular nitrogen compound metabolic process	LOC102163981	LOC102163981	Uncharacterized protein	0.00380783	0.131851	2.13131
GO:0034641	cellular nitrogen compound metabolic process	LOC100517757	LOC100517757	Uncharacterized protein	0.00380783	0.131851	2.13131
GO:0034641	cellular nitrogen compound metabolic process	CKMT2	CKMT2	Uncharacterized protein	0.00380783	0.131851	2.13131
GO:0034641	cellular nitrogen compound metabolic process	IYD	IYD	Iodotyrosine dehalogenase 1	0.00380783	0.131851	2.13131
GO:0042574	retinal metabolic process	AKR1C4	AKR1C4	Aldo-keto reductase family 1 member C4	0.00388514	0.131851	5.45163
GO:0042574	retinal metabolic process	SDR16C5	SDR16C5	Uncharacterized protein	0.00388514	0.131851	5.45163
GO:0042574	retinal metabolic process	AKR1CL1	AKR1CL1	Prostaglandin F synthase	0.00388514	0.131851	5.45163
GO:0042574	retinal metabolic process	BCO2	BCO2	Uncharacterized protein	0.00388514	0.131851	5.45163
GO:0042574	retinal metabolic process	LOC733634	AKR1C1	Uncharacterized protein	0.00388514	0.131851	5.45163
GO:0050850	positive regulation of calcium-mediated signaling	CD3E	CD3E	T-cell surface glycoprotein CD3 epsilon chain	0.00388514	0.131851	5.45163
GO:0050850	positive regulation of calcium-mediated signaling	LOC100515857	LOC100515857	c-C motif chemokine 3-like	0.00388514	0.131851	5.45163
GO:0050850	positive regulation of calcium-mediated signaling	P2X3R	P2X3R	P2X purinoceptor	0.00388514	0.131851	5.45163
GO:0050850	positive regulation of calcium-mediated signaling	SYK	SYK	Tyrosine-protein kinase SYK	0.00388514	0.131851	5.45163
GO:0050850	positive regulation of calcium-mediated signaling	P2RX5	P2RX5	purinergic receptor P2X, ligand-gated ion channel, 5	0.00388514	0.131851	5.45163
GO:0001523	retinoid metabolic process	AKR1C4	AKR1C4	Aldo-keto reductase family 1 member C4	0.00390499	0.131851	3.14014
GO:0001523	retinoid metabolic process	RDH5	RDH5	Uncharacterized protein	0.00390499	0.131851	3.14014
GO:0001523	retinoid metabolic process	AKR1CL1	AKR1CL1	Prostaglandin F synthase	0.00390499	0.131851	3.14014
GO:0001523	retinoid metabolic process	SDC4	SDC4	Syndecan-4	0.00390499	0.131851	3.14014
GO:0001523	retinoid metabolic process	TTR	TTR	Transthyretin	0.00390499	0.131851	3.14014
GO:0001523	retinoid metabolic process	BCO2	BCO2	Uncharacterized protein	0.00390499	0.131851	3.14014
GO:0001523	retinoid metabolic process	LOC733634	AKR1C1	Uncharacterized protein	0.00390499	0.131851	3.14014
GO:0001523	retinoid metabolic process	APOE	APOE	Apolipoprotein E	0.00390499	0.131851	3.14014
GO:0001523	retinoid metabolic process	APOC3	APOC3	Apolipoprotein C-III	0.00390499	0.131851	3.14014
GO:0006730	one-carbon metabolic process	LOC100626911	LOC100626911	serine hydroxymethyltransferase, mitochondrial-like	0.00425116	0.14187	4.3613
GO:0006730	one-carbon metabolic process	FGFR2	FGFR2	Fibroblast growth factor receptor	0.00425116	0.14187	4.3613
GO:0006730	one-carbon metabolic process	LOC100514459	LOC100514459	Serine hydroxymethyltransferase	0.00425116	0.14187	4.3613
GO:0006730	one-carbon metabolic process	LOC100621626	LOC100621626	carbonic anhydrase 5B, mitochondrial-like	0.00425116	0.14187	4.3613
GO:0006730	one-carbon metabolic process	CA5B	CA5B	Uncharacterized protein	0.00425116	0.14187	4.3613
GO:0006730	one-carbon metabolic process	CA3	CA3	Putative uncharacterized protein	0.00425116	0.14187	4.3613
GO:0009083	branched-chain amino acid catabolic process	LOC100516841	LOC100516841	Uncharacterized protein	0.00452156	0.147018	5.23356
GO:0009083	branched-chain amino acid catabolic process	LOC102164620	LOC102164620	methylcrotonoyl-CoA carboxylase beta chain, mitochondrial-like	0.00452156	0.147018	5.23356
GO:0009083	branched-chain amino acid catabolic process	LOC102164492	LOC102164492	3-hydroxyisobutyryl-CoA hydrolase, mitochondrial-like	0.00452156	0.147018	5.23356
GO:0009083	branched-chain amino acid catabolic process	MCCC2	MCCC2	Uncharacterized protein	0.00452156	0.147018	5.23356
GO:0009083	branched-chain amino acid catabolic process	LOC102163981	LOC102163981	Uncharacterized protein	0.00452156	0.147018	5.23356
GO:0006898	receptor-mediated endocytosis	HBB	HBB	Beta-globin	0.00454952	0.147018	2.2036
GO:0006898	receptor-mediated endocytosis	TFRC	TFRC	Transferrin receptor protein 1	0.00454952	0.147018	2.2036
GO:0006898	receptor-mediated endocytosis	ASGR1	ASGR1	Uncharacterized protein	0.00454952	0.147018	2.2036
GO:0006898	receptor-mediated endocytosis	VTN	VTN	Vitronectin	0.00454952	0.147018	2.2036
GO:0006898	receptor-mediated endocytosis	PRG4	PRG4	Uncharacterized protein	0.00454952	0.147018	2.2036
GO:0006898	receptor-mediated endocytosis	LOC100739014	LOC100739014	cation-independent mannose-6-phosphate receptor-like	0.00454952	0.147018	2.2036
GO:0006898	receptor-mediated endocytosis	HP	HP	Alpha 1 S haptoglobin	0.00454952	0.147018	2.2036
GO:0006898	receptor-mediated endocytosis	CCRL1	CCRL1	Chemokine (C-C motif) receptor-like protein 1	0.00454952	0.147018	2.2036
GO:0006898	receptor-mediated endocytosis	MARCO	MARCO	Uncharacterized protein	0.00454952	0.147018	2.2036
GO:0006898	receptor-mediated endocytosis	TINAGL1	TINAGL1	Uncharacterized protein	0.00454952	0.147018	2.2036
GO:0006898	receptor-mediated endocytosis	SCARA5	SCARA5	Uncharacterized protein	0.00454952	0.147018	2.2036
GO:0006898	receptor-mediated endocytosis	APOE	APOE	Apolipoprotein E	0.00454952	0.147018	2.2036
GO:0006898	receptor-mediated endocytosis	TFR2	TFR2	Uncharacterized protein	0.00454952	0.147018	2.2036
GO:0006898	receptor-mediated endocytosis	LOC733603	LOC733603	Serum amyloid A protein	0.00454952	0.147018	2.2036
GO:0006898	receptor-mediated endocytosis	ALB	ALB	Serum albumin	0.00454952	0.147018	2.2036
GO:0006898	receptor-mediated endocytosis	SBSPON	SBSPON	Uncharacterized protein	0.00454952	0.147018	2.2036
GO:0035455	response to interferon-alpha	IFITM3	IFITM3	IFITM3	0.00461033	0.147018	6.97808
GO:0035455	response to interferon-alpha	LOC100519082	LOC100519082	Uncharacterized protein	0.00461033	0.147018	6.97808
GO:0035455	response to interferon-alpha	LOC100626247	LOC100626247	Uncharacterized protein	0.00461033	0.147018	6.97808
GO:0035455	response to interferon-alpha	LOC100621926	LOC100621926	Uncharacterized protein	0.00461033	0.147018	6.97808
GO:2000353	positive regulation of endothelial cell apoptotic process	AKR1C4	AKR1C4	Aldo-keto reductase family 1 member C4	0.00461033	0.147018	6.97808
GO:2000353	positive regulation of endothelial cell apoptotic process	AKR1CL1	AKR1CL1	Prostaglandin F synthase	0.00461033	0.147018	6.97808
GO:2000353	positive regulation of endothelial cell apoptotic process	THBS1	THBS1	Uncharacterized protein	0.00461033	0.147018	6.97808
GO:2000353	positive regulation of endothelial cell apoptotic process	RGC32	RGC32	response gene to complement 32 protein	0.00461033	0.147018	6.97808
GO:0007077	mitotic nuclear envelope disassembly	LOC100623184	LOC100623184	Uncharacterized protein	0.00492659	0.151406	3.66349
GO:0007077	mitotic nuclear envelope disassembly	LOC100622241	LOC100622241	Uncharacterized protein	0.00492659	0.151406	3.66349
GO:0007077	mitotic nuclear envelope disassembly	LOC102161615	LOC102161615	nuclear pore complex protein Nup205-like	0.00492659	0.151406	3.66349
GO:0007077	mitotic nuclear envelope disassembly	LOC100624304	LOC100624304	Uncharacterized protein	0.00492659	0.151406	3.66349
GO:0007077	mitotic nuclear envelope disassembly	LOC100519213	LOC100519213	Uncharacterized protein	0.00492659	0.151406	3.66349
GO:0007077	mitotic nuclear envelope disassembly	LOC100522848	LOC100522848	Uncharacterized protein	0.00492659	0.151406	3.66349
GO:0007077	mitotic nuclear envelope disassembly	LOC102166970	LOC102166970	nucleoporin NUP53-like	0.00492659	0.151406	3.66349
GO:0034755	iron ion transmembrane transport	SCARA5	SCARA5	Uncharacterized protein	0.00495893	0.151406	11.2148
GO:0034755	iron ion transmembrane transport	LOC100737264	LOC100737264	solute carrier family 40 member 1-like	0.00495893	0.151406	11.2148
GO:0034755	iron ion transmembrane transport	LOC100737517	LOC100737517	solute carrier family 40 member 1-like	0.00495893	0.151406	11.2148
GO:0006552	leucine catabolic process	LOC102164620	LOC102164620	methylcrotonoyl-CoA carboxylase beta chain, mitochondrial-like	0.00495893	0.151406	11.2148
GO:0006552	leucine catabolic process	MCCC2	MCCC2	Uncharacterized protein	0.00495893	0.151406	11.2148
GO:0006552	leucine catabolic process	LOC102163981	LOC102163981	Uncharacterized protein	0.00495893	0.151406	11.2148
GO:0006563	L-serine metabolic process	LOC100626911	LOC100626911	serine hydroxymethyltransferase, mitochondrial-like	0.00495893	0.151406	11.2148
GO:0006563	L-serine metabolic process	LOC100514459	LOC100514459	Serine hydroxymethyltransferase	0.00495893	0.151406	11.2148
GO:0006563	L-serine metabolic process	LOC100156167	LOC100156167	d-3-phosphoglycerate dehydrogenase-like	0.00495893	0.151406	11.2148
GO:0009615	response to virus	XCL1	XCL1	Chemokine C motif ligand 1	0.00556188	0.165561	2.21761
GO:0009615	response to virus	ANPEP	ANPEP	Aminopeptidase N	0.00556188	0.165561	2.21761
GO:0009615	response to virus	LCN2	LCN2	Lipocalin 2	0.00556188	0.165561	2.21761
GO:0009615	response to virus	IRF7	IRF7	Interferon regulatory factor 7	0.00556188	0.165561	2.21761
GO:0009615	response to virus	IRG6	RSAD2	Inflammatory response protein 6	0.00556188	0.165561	2.21761
GO:0009615	response to virus	IFITM3	IFITM3	IFITM3	0.00556188	0.165561	2.21761
GO:0009615	response to virus	CLU	CLU	Complement cytolysis inhibitor	0.00556188	0.165561	2.21761
GO:0009615	response to virus	CYP1A1	CYP1A1	Cytochrome P450 1A1	0.00556188	0.165561	2.21761
GO:0009615	response to virus	LOC100519082	LOC100519082	Uncharacterized protein	0.00556188	0.165561	2.21761
GO:0009615	response to virus	LOC100626247	LOC100626247	Uncharacterized protein	0.00556188	0.165561	2.21761
GO:0009615	response to virus	LOC100522848	LOC100522848	Uncharacterized protein	0.00556188	0.165561	2.21761
GO:0009615	response to virus	CD55	CD55	CD55 molecule, decay accelerating factor for complement (Cromer blood group)	0.00556188	0.165561	2.21761
GO:0009615	response to virus	DHX58	DHX58	LGP2	0.00556188	0.165561	2.21761
GO:0009615	response to virus	HSP27	HSP27	Heat shock protein beta-1	0.00556188	0.165561	2.21761
GO:0009615	response to virus	LOC100621926	LOC100621926	Uncharacterized protein	0.00556188	0.165561	2.21761
GO:0071371	cellular response to gonadotropin stimulus	EGR1	EGR1	Uncharacterized protein	0.00559561	0.165561	6.54195
GO:0071371	cellular response to gonadotropin stimulus	EGR2	EGR2	E3 SUMO-protein ligase EGR2	0.00559561	0.165561	6.54195
GO:0071371	cellular response to gonadotropin stimulus	WT1	WT1	Wilms tumor protein homolog	0.00559561	0.165561	6.54195
GO:0071371	cellular response to gonadotropin stimulus	EGR3	EGR3	Uncharacterized protein	0.00559561	0.165561	6.54195
GO:0007229	integrin-mediated signaling pathway	ADAMTS18	ADAMTS18	ADAM metallopeptidase with thrombospondin type 1 motif, 18	0.00586019	0.17162	2.36237
GO:0007229	integrin-mediated signaling pathway	LOC100738786	LOC100738786	carcinoembryonic antigen-related cell adhesion molecule 6-like	0.00586019	0.17162	2.36237
GO:0007229	integrin-mediated signaling pathway	LOC102167542	LOC102167542	A disintegrin and metalloproteinase with thrombospondin motifs 18-like	0.00586019	0.17162	2.36237
GO:0007229	integrin-mediated signaling pathway	ITGBL1	ITGBL1	integrin, beta-like 1 (with EGF-like repeat domains)	0.00586019	0.17162	2.36237
GO:0007229	integrin-mediated signaling pathway	GAB2	GAB2	Uncharacterized protein	0.00586019	0.17162	2.36237
GO:0007229	integrin-mediated signaling pathway	LOC100523405	LOC100523405	disintegrin and metalloproteinase domain-containing protein 12-like	0.00586019	0.17162	2.36237
GO:0007229	integrin-mediated signaling pathway	COL16A1	COL16A1	collagen, type XVI, alpha 1	0.00586019	0.17162	2.36237
GO:0007229	integrin-mediated signaling pathway	ITGAM	ITGAM	Uncharacterized protein	0.00586019	0.17162	2.36237
GO:0007229	integrin-mediated signaling pathway	LOC100737243	LOC100737243	serine/threonine-protein kinase D1-like	0.00586019	0.17162	2.36237
GO:0007229	integrin-mediated signaling pathway	LOC102166507	LOC102166507	A disintegrin and metalloproteinase with thrombospondin motifs 18-like	0.00586019	0.17162	2.36237
GO:0007229	integrin-mediated signaling pathway	LOC100739685	LOC100739685	integrin alpha-M-like	0.00586019	0.17162	2.36237
GO:0007229	integrin-mediated signaling pathway	SYK	SYK	Tyrosine-protein kinase SYK	0.00586019	0.17162	2.36237
GO:0007229	integrin-mediated signaling pathway	LOC100736679	LOC100736679	integrin beta-like protein 1-like	0.00586019	0.17162	2.36237
GO:0006094	gluconeogenesis	LOC102166329	LOC102166329	period circadian protein homolog 2-like	0.00596327	0.172501	3.52259
GO:0006094	gluconeogenesis	ENO3	ENO3	Beta-enolase 3 transcript variant 2	0.00596327	0.172501	3.52259
GO:0006094	gluconeogenesis	PCK1	PCK1	Phosphoenolpyruvate carboxykinase 1 (Soluble)	0.00596327	0.172501	3.52259
GO:0006094	gluconeogenesis	LOC102163346	LOC102163346	malate dehydrogenase, cytoplasmic-like	0.00596327	0.172501	3.52259
GO:0006094	gluconeogenesis	LOC100736786	LOC100736786	6-phosphofructo-2-kinase/fructose-2,6-bisphosphatase 1-like	0.00596327	0.172501	3.52259
GO:0006094	gluconeogenesis	PGAM2	PGAM2	Uncharacterized protein	0.00596327	0.172501	3.52259
GO:0006094	gluconeogenesis	GPD1	GPD1	Glycerol-3-phosphate dehydrogenase [NAD(+)]	0.00596327	0.172501	3.52259
GO:0007512	adult heart development	MYH6	MYH6	Uncharacterized protein	0.0060105	0.172501	4.84589
GO:0007512	adult heart development	SCUBE1	SCUBE1	Uncharacterized protein	0.0060105	0.172501	4.84589
GO:0007512	adult heart development	TCAP	TCAP	Uncharacterized protein	0.0060105	0.172501	4.84589
GO:0007512	adult heart development	LOC100621216	LOC100621216	signal peptide, CUB and EGF-like domain-containing protein 1-like	0.0060105	0.172501	4.84589
GO:0007512	adult heart development	MYH7	MYH7	Myosin-7	0.0060105	0.172501	4.84589
GO:0042632	cholesterol homeostasis	EPHX2	EPHX2	Bifunctional epoxide hydrolase 2	0.00649898	0.176725	3.12451
GO:0042632	cholesterol homeostasis	APOA5	APOA5	Uncharacterized protein	0.00649898	0.176725	3.12451
GO:0042632	cholesterol homeostasis	SLC37A4	SLC37A4	Solute carrier family 37 member 4 variant 2	0.00649898	0.176725	3.12451
GO:0042632	cholesterol homeostasis	LOC733634	AKR1C1	Uncharacterized protein	0.00649898	0.176725	3.12451
GO:0042632	cholesterol homeostasis	LOC100523365	LOC100523365	MAL-like protein-like	0.00649898	0.176725	3.12451
GO:0042632	cholesterol homeostasis	APOE	APOE	Apolipoprotein E	0.00649898	0.176725	3.12451
GO:0042632	cholesterol homeostasis	GPIHBP1	GPIHBP1	glycosylphosphatidylinositol anchored high density lipoprotein binding protein 1	0.00649898	0.176725	3.12451
GO:0042632	cholesterol homeostasis	APOC3	APOC3	Apolipoprotein C-III	0.00649898	0.176725	3.12451
GO:0006942	regulation of striated muscle contraction	ATP2A1	ATP2A1	Calcium-transporting ATPase	0.00663193	0.176725	9.81293
GO:0006942	regulation of striated muscle contraction	TNNI1	TNNI1	Troponin I skeletal slow-twitch protein	0.00663193	0.176725	9.81293
GO:0006942	regulation of striated muscle contraction	MYL3	MYL3	MYL3	0.00663193	0.176725	9.81293
GO:0044598	doxorubicin metabolic process	AKR1C4	AKR1C4	Aldo-keto reductase family 1 member C4	0.00663193	0.176725	9.81293
GO:0044598	doxorubicin metabolic process	AKR1CL1	AKR1CL1	Prostaglandin F synthase	0.00663193	0.176725	9.81293
GO:0044598	doxorubicin metabolic process	LOC733634	AKR1C1	Uncharacterized protein	0.00663193	0.176725	9.81293
GO:0044597	daunorubicin metabolic process	AKR1C4	AKR1C4	Aldo-keto reductase family 1 member C4	0.00663193	0.176725	9.81293
GO:0044597	daunorubicin metabolic process	AKR1CL1	AKR1CL1	Prostaglandin F synthase	0.00663193	0.176725	9.81293
GO:0044597	daunorubicin metabolic process	LOC733634	AKR1C1	Uncharacterized protein	0.00663193	0.176725	9.81293
GO:0090331	negative regulation of platelet aggregation	ADAMTS18	ADAMTS18	ADAM metallopeptidase with thrombospondin type 1 motif, 18	0.00663193	0.176725	9.81293
GO:0090331	negative regulation of platelet aggregation	LOC102167542	LOC102167542	A disintegrin and metalloproteinase with thrombospondin motifs 18-like	0.00663193	0.176725	9.81293
GO:0090331	negative regulation of platelet aggregation	LOC102166507	LOC102166507	A disintegrin and metalloproteinase with thrombospondin motifs 18-like	0.00663193	0.176725	9.81293
GO:0038033	positive regulation of endothelial cell chemotaxis by VEGF-activated vascular endothelial growth factor receptor signaling pathway	VEGFA	VEGFA	Vascular endothelial growth factor A	0.00663193	0.176725	9.81293
GO:0038033	positive regulation of endothelial cell chemotaxis by VEGF-activated vascular endothelial growth factor receptor signaling pathway	LOC100737243	LOC100737243	serine/threonine-protein kinase D1-like	0.00663193	0.176725	9.81293
GO:0038033	positive regulation of endothelial cell chemotaxis by VEGF-activated vascular endothelial growth factor receptor signaling pathway	HSP27	HSP27	Heat shock protein beta-1	0.00663193	0.176725	9.81293
GO:0001525	angiogenesis	COL8A1	COL8A1	Uncharacterized protein	0.00663645	0.176725	1.89491
GO:0001525	angiogenesis	ADM2	ADM2	Uncharacterized protein	0.00663645	0.176725	1.89491
GO:0001525	angiogenesis	EFNB2	EFNB2	Ephrin-B2	0.00663645	0.176725	1.89491
GO:0001525	angiogenesis	MMRN2	MMRN2	multimerin 2	0.00663645	0.176725	1.89491
GO:0001525	angiogenesis	LOC100738786	LOC100738786	carcinoembryonic antigen-related cell adhesion molecule 6-like	0.00663645	0.176725	1.89491
GO:0001525	angiogenesis	ANPEP	ANPEP	Aminopeptidase N	0.00663645	0.176725	1.89491
GO:0001525	angiogenesis	LOC102161128	LOC102161128	neuropilin-2-like	0.00663645	0.176725	1.89491
GO:0001525	angiogenesis	FGFR2	FGFR2	Fibroblast growth factor receptor	0.00663645	0.176725	1.89491
GO:0001525	angiogenesis	VEGFA	VEGFA	Vascular endothelial growth factor A	0.00663645	0.176725	1.89491
GO:0001525	angiogenesis	LOC100737243	LOC100737243	serine/threonine-protein kinase D1-like	0.00663645	0.176725	1.89491
GO:0001525	angiogenesis	LOC100737174	LOC100737174	Uncharacterized protein	0.00663645	0.176725	1.89491
GO:0001525	angiogenesis	LOC100738982	LOC100738982	Uncharacterized protein	0.00663645	0.176725	1.89491
GO:0001525	angiogenesis	COL8A2	COL8A2	Uncharacterized protein	0.00663645	0.176725	1.89491
GO:0001525	angiogenesis	RAMP1	RAMP1	Receptor activity-modifying protein 1	0.00663645	0.176725	1.89491
GO:0001525	angiogenesis	ANXA2	ANXA2	Annexin A2	0.00663645	0.176725	1.89491
GO:0001525	angiogenesis	PLXDC1	PLXDC1	Uncharacterized protein	0.00663645	0.176725	1.89491
GO:0001525	angiogenesis	LOC100628129	LOC100628129	endomucin-like	0.00663645	0.176725	1.89491
GO:0001525	angiogenesis	SYK	SYK	Tyrosine-protein kinase SYK	0.00663645	0.176725	1.89491
GO:0001525	angiogenesis	GREM1	GREM1	Gremlin	0.00663645	0.176725	1.89491
GO:0001525	angiogenesis	LOC102162237	LOC102162237	vascular endothelial growth factor C-like	0.00663645	0.176725	1.89491
GO:0001525	angiogenesis	LOC100157318	LOC100157318	Uncharacterized protein	0.00663645	0.176725	1.89491
GO:0045071	negative regulation of viral genome replication	IRG6	RSAD2	Inflammatory response protein 6	0.00669582	0.176725	3.92517
GO:0045071	negative regulation of viral genome replication	IFITM3	IFITM3	IFITM3	0.00669582	0.176725	3.92517
GO:0045071	negative regulation of viral genome replication	LOC100519082	LOC100519082	Uncharacterized protein	0.00669582	0.176725	3.92517
GO:0045071	negative regulation of viral genome replication	LOC100626247	LOC100626247	Uncharacterized protein	0.00669582	0.176725	3.92517
GO:0045071	negative regulation of viral genome replication	LOC100512873	LOC100512873	Uncharacterized protein	0.00669582	0.176725	3.92517
GO:0045071	negative regulation of viral genome replication	LOC100621926	LOC100621926	Uncharacterized protein	0.00669582	0.176725	3.92517
GO:0051893	regulation of focal adhesion assembly	GPM6B	GPM6B	Uncharacterized protein	0.00671186	0.176725	6.15713
GO:0051893	regulation of focal adhesion assembly	EPHA3	EPHA3	Receptor protein-tyrosine kinase	0.00671186	0.176725	6.15713
GO:0051893	regulation of focal adhesion assembly	GREM1	GREM1	Gremlin	0.00671186	0.176725	6.15713
GO:0051893	regulation of focal adhesion assembly	LOC100737022	LOC100737022	uncharacterized LOC100737022	0.00671186	0.176725	6.15713
GO:0007584	response to nutrient	AKR1C4	AKR1C4	Aldo-keto reductase family 1 member C4	0.00686958	0.178276	2.67018
GO:0007584	response to nutrient	UGT1A6	UGT1A6	Uncharacterized protein	0.00686958	0.178276	2.67018
GO:0007584	response to nutrient	AKR1CL1	AKR1CL1	Prostaglandin F synthase	0.00686958	0.178276	2.67018
GO:0007584	response to nutrient	ASS1	ASS1	Uncharacterized protein	0.00686958	0.178276	2.67018
GO:0007584	response to nutrient	CD3E	CD3E	T-cell surface glycoprotein CD3 epsilon chain	0.00686958	0.178276	2.67018
GO:0007584	response to nutrient	GP91-PHOX	GP91-PHOX	Cytochrome b-245 heavy chain	0.00686958	0.178276	2.67018
GO:0007584	response to nutrient	UCP3	UCP3	Mitochondrial uncoupling protein 3	0.00686958	0.178276	2.67018
GO:0007584	response to nutrient	LEP	LEP	Leptin	0.00686958	0.178276	2.67018
GO:0007584	response to nutrient	APOC3	APOC3	Apolipoprotein C-III	0.00686958	0.178276	2.67018
GO:0007584	response to nutrient	ALB	ALB	Serum albumin	0.00686958	0.178276	2.67018
GO:0006909	phagocytosis	CEBPE	CEBPE	Uncharacterized protein	0.00715436	0.178276	3.39212
GO:0006909	phagocytosis	PLD4	PLD4	Uncharacterized protein	0.00715436	0.178276	3.39212
GO:0006909	phagocytosis	GAS6	GAS6	GAS6	0.00715436	0.178276	3.39212
GO:0006909	phagocytosis	LOC102166512	LOC102166512	annexin A7-like	0.00715436	0.178276	3.39212
GO:0006909	phagocytosis	LOC606743	LOC606743	Adenosine receptor A1	0.00715436	0.178276	3.39212
GO:0006909	phagocytosis	IRF8	IRF8	Uncharacterized protein	0.00715436	0.178276	3.39212
GO:0006909	phagocytosis	ELMOD3	ELMOD3	Uncharacterized protein	0.00715436	0.178276	3.39212
GO:0034605	cellular response to heat	RPA3	RPA3	replication protein A3, 14kDa	0.00759187	0.178276	2.80369
GO:0034605	cellular response to heat	LOC100514246	LOC100514246	ATP-dependent RNA helicase A-like	0.00759187	0.178276	2.80369
GO:0034605	cellular response to heat	STAC	STAC	Uncharacterized protein	0.00759187	0.178276	2.80369
GO:0034605	cellular response to heat	LOC100513875	LOC100513875	ATP-dependent RNA helicase A-like	0.00759187	0.178276	2.80369
GO:0034605	cellular response to heat	LOC102166665	LOC102166665	heat shock cognate 71 kDa protein-like	0.00759187	0.178276	2.80369
GO:0034605	cellular response to heat	LOC100512831	LOC100512831	Uncharacterized protein	0.00759187	0.178276	2.80369
GO:0034605	cellular response to heat	SCARA5	SCARA5	Uncharacterized protein	0.00759187	0.178276	2.80369
GO:0034605	cellular response to heat	LOC100521387	LOC100521387	protein Hikeshi-like	0.00759187	0.178276	2.80369
GO:0034605	cellular response to heat	THBS1	THBS1	Uncharacterized protein	0.00759187	0.178276	2.80369
GO:0018916	nitrobenzene metabolic process	LOC100514231	LOC100514231	Uncharacterized protein	0.00776464	0.178276	26.1678
GO:0018916	nitrobenzene metabolic process	LOC100156976	LOC100156976	glutathione S-transferase Mu 1-like	0.00776464	0.178276	26.1678
GO:0030865	cortical cytoskeleton organization	LOC100625326	LOC100625326	band 4.1-like protein 3-like	0.00776464	0.178276	26.1678
GO:0030865	cortical cytoskeleton organization	EPB41L3	EPB41L3	Uncharacterized protein	0.00776464	0.178276	26.1678
GO:1902998	positive regulation of neurofibrillary tangle assembly	CLU	CLU	Complement cytolysis inhibitor	0.00776464	0.178276	26.1678
GO:1902998	positive regulation of neurofibrillary tangle assembly	APOE	APOE	Apolipoprotein E	0.00776464	0.178276	26.1678
GO:0046434	organophosphate catabolic process	LOC100738788	LOC100738788	Uncharacterized protein	0.00776464	0.178276	26.1678
GO:0046434	organophosphate catabolic process	PON1	PON1	Paraoxonase 1	0.00776464	0.178276	26.1678
GO:0032602	chemokine production	S100A8	S100A8	Protein S100	0.00776464	0.178276	26.1678
GO:0032602	chemokine production	S100A9	S100A9	Calcium-binding protein A9	0.00776464	0.178276	26.1678
GO:1900221	regulation of beta-amyloid clearance	CLU	CLU	Complement cytolysis inhibitor	0.00776464	0.178276	26.1678
GO:1900221	regulation of beta-amyloid clearance	APOE	APOE	Apolipoprotein E	0.00776464	0.178276	26.1678
GO:0070488	neutrophil aggregation	S100A8	S100A8	Protein S100	0.00776464	0.178276	26.1678
GO:0070488	neutrophil aggregation	S100A9	S100A9	Calcium-binding protein A9	0.00776464	0.178276	26.1678
GO:0007522	visceral muscle development	MYH6	MYH6	Uncharacterized protein	0.00776464	0.178276	26.1678
GO:0007522	visceral muscle development	MYH7	MYH7	Myosin-7	0.00776464	0.178276	26.1678
GO:0061000	negative regulation of dendritic spine development	PLK2	PLK2	Serine/threonine-protein kinase PLK	0.00776464	0.178276	26.1678
GO:0061000	negative regulation of dendritic spine development	APOE	APOE	Apolipoprotein E	0.00776464	0.178276	26.1678
GO:0001909	leukocyte mediated cytotoxicity	NCF1	NCF1	Neutrophil cytosolic factor 1	0.00776464	0.178276	26.1678
GO:0001909	leukocyte mediated cytotoxicity	STXBP2	STXBP2	Syntaxin-binding protein 2	0.00776464	0.178276	26.1678
GO:0003331	positive regulation of extracellular matrix constituent secretion	CPB2	CPB2	Uncharacterized protein	0.00776464	0.178276	26.1678
GO:0003331	positive regulation of extracellular matrix constituent secretion	RGC32	RGC32	response gene to complement 32 protein	0.00776464	0.178276	26.1678
GO:0051659	maintenance of mitochondrion location	ATP2A1	ATP2A1	Calcium-transporting ATPase	0.00776464	0.178276	26.1678
GO:0051659	maintenance of mitochondrion location	ALB	ALB	Serum albumin	0.00776464	0.178276	26.1678
GO:0006629	lipid metabolic process	LOC100736958	LOC100736958	MID1-interacting protein 1	0.00791725	0.180017	1.61179
GO:0006629	lipid metabolic process	ACLY	ACLY	ATP citrate lyase	0.00791725	0.180017	1.61179
GO:0006629	lipid metabolic process	ALOX12	ALOX12	Arachidonate 15-lipoxygenase	0.00791725	0.180017	1.61179
GO:0006629	lipid metabolic process	LOC100152679	LOC100152679	Phosphoinositide phospholipase C	0.00791725	0.180017	1.61179
GO:0006629	lipid metabolic process	LOC100626199	LOC100626199	Uncharacterized protein	0.00791725	0.180017	1.61179
GO:0006629	lipid metabolic process	APOC4	APOC4	Uncharacterized protein	0.00791725	0.180017	1.61179
GO:0006629	lipid metabolic process	FADS2	FADS2	Fatty acid desaturase 2	0.00791725	0.180017	1.61179
GO:0006629	lipid metabolic process	EPHX2	EPHX2	Bifunctional epoxide hydrolase 2	0.00791725	0.180017	1.61179
GO:0006629	lipid metabolic process	ACACA	ACACA	Acetyl-CoA carboxylase alpha	0.00791725	0.180017	1.61179
GO:0006629	lipid metabolic process	PLD4	PLD4	Uncharacterized protein	0.00791725	0.180017	1.61179
GO:0006629	lipid metabolic process	ACOX2	ACOX2	Uncharacterized protein	0.00791725	0.180017	1.61179
GO:0006629	lipid metabolic process	HPGD	HPGD	15-hydroxyprostaglandin dehydrogenase	0.00791725	0.180017	1.61179
GO:0006629	lipid metabolic process	AKR1D1	AKR1D1	aldo-keto reductase family 1, member D1	0.00791725	0.180017	1.61179
GO:0006629	lipid metabolic process	PPAP2B	PPAP2B	Uncharacterized protein	0.00791725	0.180017	1.61179
GO:0006629	lipid metabolic process	LOC100738788	LOC100738788	Uncharacterized protein	0.00791725	0.180017	1.61179
GO:0006629	lipid metabolic process	HSD17B14	HSD17B14	Uncharacterized protein	0.00791725	0.180017	1.61179
GO:0006629	lipid metabolic process	ACAA1	ACAA1	Uncharacterized protein	0.00791725	0.180017	1.61179
GO:0006629	lipid metabolic process	CLU	CLU	Complement cytolysis inhibitor	0.00791725	0.180017	1.61179
GO:0006629	lipid metabolic process	LOC100626512	LOC100626512	glycerophosphodiester phosphodiesterase domain-containing protein 1-like	0.00791725	0.180017	1.61179
GO:0006629	lipid metabolic process	LOC100738008	LOC100738008	thyroid hormone-inducible hepatic protein-like	0.00791725	0.180017	1.61179
GO:0006629	lipid metabolic process	PECR	PECR	Uncharacterized protein	0.00791725	0.180017	1.61179
GO:0006629	lipid metabolic process	ACSM5	ACSM5	Uncharacterized protein	0.00791725	0.180017	1.61179
GO:0006629	lipid metabolic process	GM2A	GM2A	Uncharacterized protein	0.00791725	0.180017	1.61179
GO:0006629	lipid metabolic process	APOE	APOE	Apolipoprotein E	0.00791725	0.180017	1.61179
GO:0006629	lipid metabolic process	PCK1	PCK1	Phosphoenolpyruvate carboxykinase 1 (Soluble)	0.00791725	0.180017	1.61179
GO:0006629	lipid metabolic process	SCD	SCD	Acyl-CoA desaturase	0.00791725	0.180017	1.61179
GO:0006629	lipid metabolic process	GOLT1A	GOLT1A	Uncharacterized protein	0.00791725	0.180017	1.61179
GO:0006629	lipid metabolic process	UCP3	UCP3	Mitochondrial uncoupling protein 3	0.00791725	0.180017	1.61179
GO:0006629	lipid metabolic process	LEP	LEP	Leptin	0.00791725	0.180017	1.61179
GO:0006629	lipid metabolic process	THRSP	THRSP	thyroid hormone responsive	0.00791725	0.180017	1.61179
GO:0006629	lipid metabolic process	CYP4F2	CYP4F2	Cytochrome P450	0.00791725	0.180017	1.61179
GO:0006629	lipid metabolic process	APOC3	APOC3	Apolipoprotein C-III	0.00791725	0.180017	1.61179
GO:0006629	lipid metabolic process	PON1	PON1	Paraoxonase 1	0.00791725	0.180017	1.61179
GO:0006629	lipid metabolic process	LOC100157318	LOC100157318	Uncharacterized protein	0.00791725	0.180017	1.61179
GO:0002042	cell migration involved in sprouting angiogenesis	EFNB2	EFNB2	Ephrin-B2	0.00796593	0.180017	5.81507
GO:0002042	cell migration involved in sprouting angiogenesis	VEGFA	VEGFA	Vascular endothelial growth factor A	0.00796593	0.180017	5.81507
GO:0002042	cell migration involved in sprouting angiogenesis	EGR3	EGR3	Uncharacterized protein	0.00796593	0.180017	5.81507
GO:0002042	cell migration involved in sprouting angiogenesis	GREM1	GREM1	Gremlin	0.00796593	0.180017	5.81507
GO:0050728	negative regulation of inflammatory response	LOC100626401	LOC100626401	sharpin-like	0.00812528	0.182184	2.77071
GO:0050728	negative regulation of inflammatory response	KLF4	KLF4	Kruppel-like factor 4	0.00812528	0.182184	2.77071
GO:0050728	negative regulation of inflammatory response	NDFIP1	NDFIP1	Nedd4 family interacting protein 1	0.00812528	0.182184	2.77071
GO:0050728	negative regulation of inflammatory response	LOC606743	LOC606743	Adenosine receptor A1	0.00812528	0.182184	2.77071
GO:0050728	negative regulation of inflammatory response	O3FAR1	O3FAR1	G protein-coupled receptor 120	0.00812528	0.182184	2.77071
GO:0050728	negative regulation of inflammatory response	LOC100623625	LOC100623625	tristetraprolin-like	0.00812528	0.182184	2.77071
GO:0050728	negative regulation of inflammatory response	APOE	APOE	Apolipoprotein E	0.00812528	0.182184	2.77071
GO:0050728	negative regulation of inflammatory response	ACP5	ACP5	Tartrate-resistant acid phosphatase type 5	0.00812528	0.182184	2.77071
GO:0050728	negative regulation of inflammatory response	LOC733603	LOC733603	Serum amyloid A protein	0.00812528	0.182184	2.77071
GO:0005975	carbohydrate metabolic process	CHST13	CHST13	Uncharacterized protein	0.00828482	0.183931	1.64544
GO:0005975	carbohydrate metabolic process	LOC100623184	LOC100623184	Uncharacterized protein	0.00828482	0.183931	1.64544
GO:0005975	carbohydrate metabolic process	SLC2A4	SLC2A4	Insulin-responsive glucose transporter	0.00828482	0.183931	1.64544
GO:0005975	carbohydrate metabolic process	LOC102161615	LOC102161615	nuclear pore complex protein Nup205-like	0.00828482	0.183931	1.64544
GO:0005975	carbohydrate metabolic process	B3GALTL	B3GALTL	Uncharacterized protein	0.00828482	0.183931	1.64544
GO:0005975	carbohydrate metabolic process	SLC2A1	SLC2A1	Solute carrier family 2 member 1	0.00828482	0.183931	1.64544
GO:0005975	carbohydrate metabolic process	ALDH2	ALDH2	Mitochondrial aldehyde dehydrogenase 2	0.00828482	0.183931	1.64544
GO:0005975	carbohydrate metabolic process	NANP	NANP	Uncharacterized protein	0.00828482	0.183931	1.64544
GO:0005975	carbohydrate metabolic process	FMOD	FMOD	Fibromodulin	0.00828482	0.183931	1.64544
GO:0005975	carbohydrate metabolic process	KERA	KERA	Uncharacterized protein	0.00828482	0.183931	1.64544
GO:0005975	carbohydrate metabolic process	ENO3	ENO3	Beta-enolase 3 transcript variant 2	0.00828482	0.183931	1.64544
GO:0005975	carbohydrate metabolic process	SDC4	SDC4	Syndecan-4	0.00828482	0.183931	1.64544
GO:0005975	carbohydrate metabolic process	LOC100624304	LOC100624304	Uncharacterized protein	0.00828482	0.183931	1.64544
GO:0005975	carbohydrate metabolic process	SLC37A4	SLC37A4	Solute carrier family 37 member 4 variant 2	0.00828482	0.183931	1.64544
GO:0005975	carbohydrate metabolic process	CS	CS	Citrate synthase, mitochondrial	0.00828482	0.183931	1.64544
GO:0005975	carbohydrate metabolic process	PPP1R3C	PPP1R3C	Protein phosphatase 1 regulatory subunit 3	0.00828482	0.183931	1.64544
GO:0005975	carbohydrate metabolic process	LOC100737139	LOC100737139	uncharacterized LOC100737139	0.00828482	0.183931	1.64544
GO:0005975	carbohydrate metabolic process	HK2	HK2	Hexokinase-2	0.00828482	0.183931	1.64544
GO:0005975	carbohydrate metabolic process	AKT2	AKT2	Uncharacterized protein	0.00828482	0.183931	1.64544
GO:0005975	carbohydrate metabolic process	GYS2	GYS2	Glycogen synthase 2	0.00828482	0.183931	1.64544
GO:0005975	carbohydrate metabolic process	FGGY	FGGY	FGGY carbohydrate kinase domain containing	0.00828482	0.183931	1.64544
GO:0005975	carbohydrate metabolic process	HK3	HK3	Uncharacterized protein	0.00828482	0.183931	1.64544
GO:0005975	carbohydrate metabolic process	PYGM	PYGM	Alpha-1,4 glucan phosphorylase	0.00828482	0.183931	1.64544
GO:0005975	carbohydrate metabolic process	PCK1	PCK1	Phosphoenolpyruvate carboxykinase 1 (Soluble)	0.00828482	0.183931	1.64544
GO:0005975	carbohydrate metabolic process	LOC102163346	LOC102163346	malate dehydrogenase, cytoplasmic-like	0.00828482	0.183931	1.64544
GO:0005975	carbohydrate metabolic process	LOC102166970	LOC102166970	nucleoporin NUP53-like	0.00828482	0.183931	1.64544
GO:0005975	carbohydrate metabolic process	LOC100736786	LOC100736786	6-phosphofructo-2-kinase/fructose-2,6-bisphosphatase 1-like	0.00828482	0.183931	1.64544
GO:0005975	carbohydrate metabolic process	NHLRC1	NHLRC1	NHL repeat containing 1	0.00828482	0.183931	1.64544
GO:0005975	carbohydrate metabolic process	TALDO1	TALDO1	Transaldolase	0.00828482	0.183931	1.64544
GO:0005975	carbohydrate metabolic process	PGAM2	PGAM2	Uncharacterized protein	0.00828482	0.183931	1.64544
GO:0005975	carbohydrate metabolic process	GPD1	GPD1	Glycerol-3-phosphate dehydrogenase [NAD(+)]	0.00828482	0.183931	1.64544
GO:0016311	dephosphorylation	LCK	LCK	Non-specific protein-tyrosine kinase	0.00840638	0.183931	1.88258
GO:0016311	dephosphorylation	PTPN21	PTPN21	Protein-tyrosine-phosphatase	0.00840638	0.183931	1.88258
GO:0016311	dephosphorylation	EPHX2	EPHX2	Bifunctional epoxide hydrolase 2	0.00840638	0.183931	1.88258
GO:0016311	dephosphorylation	LOC100622241	LOC100622241	Uncharacterized protein	0.00840638	0.183931	1.88258
GO:0016311	dephosphorylation	PPP3R1	PPP3R1	protein phosphatase 3, regulatory subunit B, alpha	0.00840638	0.183931	1.88258
GO:0016311	dephosphorylation	NANP	NANP	Uncharacterized protein	0.00840638	0.183931	1.88258
GO:0016311	dephosphorylation	DNAJC6	DNAJC6	Uncharacterized protein	0.00840638	0.183931	1.88258
GO:0016311	dephosphorylation	PPAP2B	PPAP2B	Uncharacterized protein	0.00840638	0.183931	1.88258
GO:0016311	dephosphorylation	DUSP1	DUSP1	Dual specificity protein phosphatase	0.00840638	0.183931	1.88258
GO:0016311	dephosphorylation	LOC100738788	LOC100738788	Uncharacterized protein	0.00840638	0.183931	1.88258
GO:0016311	dephosphorylation	LOC100519213	LOC100519213	Uncharacterized protein	0.00840638	0.183931	1.88258
GO:0016311	dephosphorylation	ACP2	ACP2	Uncharacterized protein	0.00840638	0.183931	1.88258
GO:0016311	dephosphorylation	PPP1R3C	PPP1R3C	Protein phosphatase 1 regulatory subunit 3	0.00840638	0.183931	1.88258
GO:0016311	dephosphorylation	DUSP4	DUSP4	Uncharacterized protein	0.00840638	0.183931	1.88258
GO:0016311	dephosphorylation	LOC100737618	LOC100737618	protein phosphatase 1H-like	0.00840638	0.183931	1.88258
GO:0016311	dephosphorylation	ACP5	ACP5	Tartrate-resistant acid phosphatase type 5	0.00840638	0.183931	1.88258
GO:0016311	dephosphorylation	HDHD1	HDHD1	Uncharacterized protein	0.00840638	0.183931	1.88258
GO:0016311	dephosphorylation	LOC100736786	LOC100736786	6-phosphofructo-2-kinase/fructose-2,6-bisphosphatase 1-like	0.00840638	0.183931	1.88258
GO:0016311	dephosphorylation	PON1	PON1	Paraoxonase 1	0.00840638	0.183931	1.88258
GO:0016311	dephosphorylation	PGAM2	PGAM2	Uncharacterized protein	0.00840638	0.183931	1.88258
GO:0051099	positive regulation of binding	LOC100738788	LOC100738788	Uncharacterized protein	0.00860107	0.183931	8.7226
GO:0051099	positive regulation of binding	ANXA2	ANXA2	Annexin A2	0.00860107	0.183931	8.7226
GO:0051099	positive regulation of binding	PON1	PON1	Paraoxonase 1	0.00860107	0.183931	8.7226
GO:0050665	hydrogen peroxide biosynthetic process	CYP1A1	CYP1A1	Cytochrome P450 1A1	0.00860107	0.183931	8.7226
GO:0050665	hydrogen peroxide biosynthetic process	GP91-PHOX	GP91-PHOX	Cytochrome b-245 heavy chain	0.00860107	0.183931	8.7226
GO:0050665	hydrogen peroxide biosynthetic process	NCF1	NCF1	Neutrophil cytosolic factor 1	0.00860107	0.183931	8.7226
GO:0009635	response to herbicide	LCN2	LCN2	Lipocalin 2	0.00860107	0.183931	8.7226
GO:0009635	response to herbicide	CYP1A1	CYP1A1	Cytochrome P450 1A1	0.00860107	0.183931	8.7226
GO:0009635	response to herbicide	LOC100512831	LOC100512831	Uncharacterized protein	0.00860107	0.183931	8.7226
GO:0045588	positive regulation of gamma-delta T cell differentiation	LCK	LCK	Non-specific protein-tyrosine kinase	0.00860107	0.183931	8.7226
GO:0045588	positive regulation of gamma-delta T cell differentiation	STAT5A	STAT5A	Signal transducer and activator of transcription 5A	0.00860107	0.183931	8.7226
GO:0045588	positive regulation of gamma-delta T cell differentiation	SYK	SYK	Tyrosine-protein kinase SYK	0.00860107	0.183931	8.7226
GO:0007603	phototransduction, visible light	AKR1C4	AKR1C4	Aldo-keto reductase family 1 member C4	0.00865182	0.183931	2.43937
GO:0007603	phototransduction, visible light	SAG	SAG	S-arrestin	0.00865182	0.183931	2.43937
GO:0007603	phototransduction, visible light	RDH5	RDH5	Uncharacterized protein	0.00865182	0.183931	2.43937
GO:0007603	phototransduction, visible light	AKR1CL1	AKR1CL1	Prostaglandin F synthase	0.00865182	0.183931	2.43937
GO:0007603	phototransduction, visible light	SDC4	SDC4	Syndecan-4	0.00865182	0.183931	2.43937
GO:0007603	phototransduction, visible light	TTR	TTR	Transthyretin	0.00865182	0.183931	2.43937
GO:0007603	phototransduction, visible light	RGS9	RGS9	regulator of G-protein signaling 9	0.00865182	0.183931	2.43937
GO:0007603	phototransduction, visible light	BCO2	BCO2	Uncharacterized protein	0.00865182	0.183931	2.43937
GO:0007603	phototransduction, visible light	LOC733634	AKR1C1	Uncharacterized protein	0.00865182	0.183931	2.43937
GO:0007603	phototransduction, visible light	APOE	APOE	Apolipoprotein E	0.00865182	0.183931	2.43937
GO:0007603	phototransduction, visible light	APOC3	APOC3	Apolipoprotein C-III	0.00865182	0.183931	2.43937
GO:0010466	negative regulation of peptidase activity	SERPINB7	SERPINB7	Uncharacterized protein	0.00878732	0.184085	2.32603
GO:0010466	negative regulation of peptidase activity	SPINK9	SPINK9	Uncharacterized protein	0.00878732	0.184085	2.32603
GO:0010466	negative regulation of peptidase activity	SERPING1	SERPING1	C1 inhibitor	0.00878732	0.184085	2.32603
GO:0010466	negative regulation of peptidase activity	PZP	PZP	Uncharacterized protein	0.00878732	0.184085	2.32603
GO:0010466	negative regulation of peptidase activity	LOC100622572	LOC100622572	cystatin-M-like	0.00878732	0.184085	2.32603
GO:0010466	negative regulation of peptidase activity	SERPINB1	SERPINB1	Serpin peptidase inhibitor, clade B (Ovalbumin), member 1 tv1	0.00878732	0.184085	2.32603
GO:0010466	negative regulation of peptidase activity	LOC100512873	LOC100512873	Uncharacterized protein	0.00878732	0.184085	2.32603
GO:0010466	negative regulation of peptidase activity	CST7	CST7	Uncharacterized protein	0.00878732	0.184085	2.32603
GO:0010466	negative regulation of peptidase activity	SERPINB2	SERPINB2	Uncharacterized protein	0.00878732	0.184085	2.32603
GO:0010466	negative regulation of peptidase activity	LOC100737917	LOC100737917	inter-alpha-trypsin inhibitor heavy chain H4-like	0.00878732	0.184085	2.32603
GO:0010466	negative regulation of peptidase activity	KNG1	KNG1	Uncharacterized protein	0.00878732	0.184085	2.32603
GO:0010466	negative regulation of peptidase activity	ITIH1	ITIH1	Uncharacterized protein	0.00878732	0.184085	2.32603
GO:0007517	muscle organ development	MYF6	MYF6	Myogenic factor 6	0.00878732	0.184085	2.32603
GO:0007517	muscle organ development	LOC102163597	LOC102163597	vesicle-associated membrane protein 5-like	0.00878732	0.184085	2.32603
GO:0007517	muscle organ development	LOC100628224	LOC100628224	Uncharacterized protein	0.00878732	0.184085	2.32603
GO:0007517	muscle organ development	MKL2	MKL2	MKL/myocardin-like 2	0.00878732	0.184085	2.32603
GO:0007517	muscle organ development	CHODL	CHODL	Uncharacterized protein	0.00878732	0.184085	2.32603
GO:0007517	muscle organ development	MET	MET	Hepatocyte growth factor receptor	0.00878732	0.184085	2.32603
GO:0007517	muscle organ development	LOC100512841	LOC100512841	Uncharacterized protein	0.00878732	0.184085	2.32603
GO:0007517	muscle organ development	CSRP3	CSRP3	Cysteine and glycine-rich protein 3	0.00878732	0.184085	2.32603
GO:0007517	muscle organ development	FHL1C	FHL1C	Uncharacterized protein	0.00878732	0.184085	2.32603
GO:0007517	muscle organ development	AEBP1	AEBP1	Uncharacterized protein	0.00878732	0.184085	2.32603
GO:0007517	muscle organ development	EGR3	EGR3	Uncharacterized protein	0.00878732	0.184085	2.32603
GO:0007517	muscle organ development	LOC100738511	LOC100738511	epsilon-sarcoglycan-like	0.00878732	0.184085	2.32603
GO:0051897	positive regulation of protein kinase B signaling	AKR1C4	AKR1C4	Aldo-keto reductase family 1 member C4	0.00933631	0.189264	2.54056
GO:0051897	positive regulation of protein kinase B signaling	VEGFA	VEGFA	Vascular endothelial growth factor A	0.00933631	0.189264	2.54056
GO:0051897	positive regulation of protein kinase B signaling	GAS6	GAS6	GAS6	0.00933631	0.189264	2.54056
GO:0051897	positive regulation of protein kinase B signaling	AKR1CL1	AKR1CL1	Prostaglandin F synthase	0.00933631	0.189264	2.54056
GO:0051897	positive regulation of protein kinase B signaling	LOC100515857	LOC100515857	c-C motif chemokine 3-like	0.00933631	0.189264	2.54056
GO:0051897	positive regulation of protein kinase B signaling	THBS1	THBS1	Uncharacterized protein	0.00933631	0.189264	2.54056
GO:0051897	positive regulation of protein kinase B signaling	CCL21	CCL21	Uncharacterized protein	0.00933631	0.189264	2.54056
GO:0051897	positive regulation of protein kinase B signaling	LOC733662	LOC733662	Uncharacterized protein	0.00933631	0.189264	2.54056
GO:0051897	positive regulation of protein kinase B signaling	LOC100739544	LOC100739544	HCLS1-associated protein X-1-like	0.00933631	0.189264	2.54056
GO:0051897	positive regulation of protein kinase B signaling	LOC100739423	LOC100739423	HCLS1-associated protein X-1-like	0.00933631	0.189264	2.54056
GO:0002026	regulation of the force of heart contraction	MYH6	MYH6	Uncharacterized protein	0.00936427	0.189264	5.50901
GO:0002026	regulation of the force of heart contraction	MYH7	MYH7	Myosin-7	0.00936427	0.189264	5.50901
GO:0002026	regulation of the force of heart contraction	CSRP3	CSRP3	Cysteine and glycine-rich protein 3	0.00936427	0.189264	5.50901
GO:0002026	regulation of the force of heart contraction	MYL3	MYL3	MYL3	0.00936427	0.189264	5.50901
GO:0003009	skeletal muscle contraction	TNNC2	TNNC2	Troponin C, skeletal muscle	0.00936427	0.189264	5.50901
GO:0003009	skeletal muscle contraction	TCAP	TCAP	Uncharacterized protein	0.00936427	0.189264	5.50901
GO:0003009	skeletal muscle contraction	STAC3	STAC3	Uncharacterized protein	0.00936427	0.189264	5.50901
GO:0003009	skeletal muscle contraction	TNNT1	TNNT1	Troponin T, slow skeletal muscle	0.00936427	0.189264	5.50901
GO:0007274	neuromuscular synaptic transmission	STAC3	STAC3	Uncharacterized protein	0.00936427	0.189264	5.50901
GO:0007274	neuromuscular synaptic transmission	P2X3R	P2X3R	P2X purinoceptor	0.00936427	0.189264	5.50901
GO:0007274	neuromuscular synaptic transmission	EGR3	EGR3	Uncharacterized protein	0.00936427	0.189264	5.50901
GO:0007274	neuromuscular synaptic transmission	MYLK2	MYLK2	Uncharacterized protein	0.00936427	0.189264	5.50901
GO:0006768	biotin metabolic process	ACACA	ACACA	Acetyl-CoA carboxylase alpha	0.00936427	0.189264	5.50901
GO:0006768	biotin metabolic process	LOC102164620	LOC102164620	methylcrotonoyl-CoA carboxylase beta chain, mitochondrial-like	0.00936427	0.189264	5.50901
GO:0006768	biotin metabolic process	MCCC2	MCCC2	Uncharacterized protein	0.00936427	0.189264	5.50901
GO:0006768	biotin metabolic process	LOC102163981	LOC102163981	Uncharacterized protein	0.00936427	0.189264	5.50901
GO:0010043	response to zinc ion	LCK	LCK	Non-specific protein-tyrosine kinase	0.00996125	0.198533	4.22061
GO:0010043	response to zinc ion	LOC100737089	LOC100737089	Uncharacterized protein	0.00996125	0.198533	4.22061
GO:0010043	response to zinc ion	S100A8	S100A8	Protein S100	0.00996125	0.198533	4.22061
GO:0010043	response to zinc ion	ASS1	ASS1	Uncharacterized protein	0.00996125	0.198533	4.22061
GO:0010043	response to zinc ion	S100A9	S100A9	Calcium-binding protein A9	0.00996125	0.198533	4.22061
GO:0006691	leukotriene metabolic process	ALOX12	ALOX12	Arachidonate 15-lipoxygenase	0.00996125	0.198533	4.22061
GO:0006691	leukotriene metabolic process	PTGR1	PTGR1	Prostaglandin reductase 1	0.00996125	0.198533	4.22061
GO:0006691	leukotriene metabolic process	ALOX5	ALOX5	Uncharacterized protein	0.00996125	0.198533	4.22061
GO:0006691	leukotriene metabolic process	NCF1	NCF1	Neutrophil cytosolic factor 1	0.00996125	0.198533	4.22061
GO:0006691	leukotriene metabolic process	CYP4F2	CYP4F2	Cytochrome P450	0.00996125	0.198533	4.22061
GO:0022617	extracellular matrix disassembly	COL8A1	COL8A1	Uncharacterized protein	0.0105612	0.205862	2.18065
GO:0022617	extracellular matrix disassembly	COL16A1	COL16A1	collagen, type XVI, alpha 1	0.0105612	0.205862	2.18065
GO:0022617	extracellular matrix disassembly	LOC100156689	LOC100156689	Uncharacterized protein	0.0105612	0.205862	2.18065
GO:0022617	extracellular matrix disassembly	COL8A2	COL8A2	Uncharacterized protein	0.0105612	0.205862	2.18065
GO:0022617	extracellular matrix disassembly	COL14A1	COL14A1	Uncharacterized protein	0.0105612	0.205862	2.18065
GO:0022617	extracellular matrix disassembly	PZP	PZP	Uncharacterized protein	0.0105612	0.205862	2.18065
GO:0022617	extracellular matrix disassembly	SPP1	SPP1	Secreted phosphoprotein 1	0.0105612	0.205862	2.18065
GO:0022617	extracellular matrix disassembly	LOC100737434	LOC100737434	collagen alpha-1(V) chain-like	0.0105612	0.205862	2.18065
GO:0022617	extracellular matrix disassembly	COLL11A1	COLL11A1	Uncharacterized protein	0.0105612	0.205862	2.18065
GO:0022617	extracellular matrix disassembly	LOC100737939	LOC100737939	collagen alpha-1(XI) chain-like	0.0105612	0.205862	2.18065
GO:0022617	extracellular matrix disassembly	LOC100515919	LOC100515919	Uncharacterized protein	0.0105612	0.205862	2.18065
GO:0022617	extracellular matrix disassembly	MMP15	MMP15	Matrix metallopeptidase 15	0.0105612	0.205862	2.18065
GO:0022617	extracellular matrix disassembly	COL5A3	COL5A3	Uncharacterized protein	0.0105612	0.205862	2.18065
GO:0046483	heterocycle metabolic process	UGT1A6	UGT1A6	Uncharacterized protein	0.0108767	0.205862	7.85034
GO:0046483	heterocycle metabolic process	CYP1A1	CYP1A1	Cytochrome P450 1A1	0.0108767	0.205862	7.85034
GO:0046483	heterocycle metabolic process	CYP2D25	CYP2D25	Vitamin D(3) 25-hydroxylase	0.0108767	0.205862	7.85034
GO:2001028	positive regulation of endothelial cell chemotaxis	LOC100737243	LOC100737243	serine/threonine-protein kinase D1-like	0.0108767	0.205862	7.85034
GO:2001028	positive regulation of endothelial cell chemotaxis	MET	MET	Hepatocyte growth factor receptor	0.0108767	0.205862	7.85034
GO:2001028	positive regulation of endothelial cell chemotaxis	HSP27	HSP27	Heat shock protein beta-1	0.0108767	0.205862	7.85034
GO:0007044	cell-substrate junction assembly	LOC100514326	LOC100514326	tensin-1-like	0.0108767	0.205862	7.85034
GO:0007044	cell-substrate junction assembly	LOC102160493	LOC102160493	tensin-1-like	0.0108767	0.205862	7.85034
GO:0007044	cell-substrate junction assembly	TNS1	TNS1	tensin 1	0.0108767	0.205862	7.85034
GO:0030262	apoptotic nuclear changes	LOC100626401	LOC100626401	sharpin-like	0.0108767	0.205862	7.85034
GO:0030262	apoptotic nuclear changes	LOC100627959	LOC100627959	transmembrane protein 150A-like	0.0108767	0.205862	7.85034
GO:0030262	apoptotic nuclear changes	LOC100518777	LOC100518777	transmembrane protein 150A-like	0.0108767	0.205862	7.85034
GO:0051354	negative regulation of oxidoreductase activity	MT-III	MT-III	Metallothionein-3	0.0108767	0.205862	7.85034
GO:0051354	negative regulation of oxidoreductase activity	HP	HP	Alpha 1 S haptoglobin	0.0108767	0.205862	7.85034
GO:0051354	negative regulation of oxidoreductase activity	PRDX5	PRDX5	Uncharacterized protein	0.0108767	0.205862	7.85034
GO:0043691	reverse cholesterol transport	APOA5	APOA5	Uncharacterized protein	0.0109128	0.205862	5.23356
GO:0043691	reverse cholesterol transport	CLU	CLU	Complement cytolysis inhibitor	0.0109128	0.205862	5.23356
GO:0043691	reverse cholesterol transport	APOE	APOE	Apolipoprotein E	0.0109128	0.205862	5.23356
GO:0043691	reverse cholesterol transport	APOC3	APOC3	Apolipoprotein C-III	0.0109128	0.205862	5.23356
GO:0030949	positive regulation of vascular endothelial growth factor receptor signaling pathway	VEGFA	VEGFA	Vascular endothelial growth factor A	0.0109128	0.205862	5.23356
GO:0030949	positive regulation of vascular endothelial growth factor receptor signaling pathway	VTN	VTN	Vitronectin	0.0109128	0.205862	5.23356
GO:0030949	positive regulation of vascular endothelial growth factor receptor signaling pathway	MT-III	MT-III	Metallothionein-3	0.0109128	0.205862	5.23356
GO:0030949	positive regulation of vascular endothelial growth factor receptor signaling pathway	GRB10	GRB10	Growth factor receptor-bound protein 10	0.0109128	0.205862	5.23356
GO:0034341	response to interferon-gamma	IFITM3	IFITM3	IFITM3	0.0111731	0.205862	4.08872
GO:0034341	response to interferon-gamma	LOC100519082	LOC100519082	Uncharacterized protein	0.0111731	0.205862	4.08872
GO:0034341	response to interferon-gamma	LOC100626247	LOC100626247	Uncharacterized protein	0.0111731	0.205862	4.08872
GO:0034341	response to interferon-gamma	UBD	UBD	Uncharacterized protein	0.0111731	0.205862	4.08872
GO:0034341	response to interferon-gamma	LOC100621926	LOC100621926	Uncharacterized protein	0.0111731	0.205862	4.08872
GO:0006955	immune response	XCL1	XCL1	Chemokine C motif ligand 1	0.0114437	0.205862	1.69921
GO:0006955	immune response	SP2	SP2	Sp2 transcription factor	0.0114437	0.205862	1.69921
GO:0006955	immune response	LOC100737588	LOC100737588	granzyme H-like	0.0114437	0.205862	1.69921
GO:0006955	immune response	IL1RAP	IL1RAP	Interleukin 1 receptor accessory protein	0.0114437	0.205862	1.69921
GO:0006955	immune response	VTN	VTN	Vitronectin	0.0114437	0.205862	1.69921
GO:0006955	immune response	PRG4	PRG4	Uncharacterized protein	0.0114437	0.205862	1.69921
GO:0006955	immune response	CCL16	CCL16	C-C motif chemokine	0.0114437	0.205862	1.69921
GO:0006955	immune response	IFITM3	IFITM3	IFITM3	0.0114437	0.205862	1.69921
GO:0006955	immune response	CCRL1	CCRL1	Chemokine (C-C motif) receptor-like protein 1	0.0114437	0.205862	1.69921
GO:0006955	immune response	MYLPF	MYLPF	HUMMLC2B	0.0114437	0.205862	1.69921
GO:0006955	immune response	LOC100515857	LOC100515857	c-C motif chemokine 3-like	0.0114437	0.205862	1.69921
GO:0006955	immune response	C7	C7	Complement component C7	0.0114437	0.205862	1.69921
GO:0006955	immune response	LOC100524561	LOC100524561	platelet basic protein-like	0.0114437	0.205862	1.69921
GO:0006955	immune response	TINAGL1	TINAGL1	Uncharacterized protein	0.0114437	0.205862	1.69921
GO:0006955	immune response	CST7	CST7	Uncharacterized protein	0.0114437	0.205862	1.69921
GO:0006955	immune response	LOC100739855	LOC100739855	CCAAT/enhancer-binding protein beta-like	0.0114437	0.205862	1.69921
GO:0006955	immune response	SLA-6	SLA-6	MHC class I antigen splice variant 1	0.0114437	0.205862	1.69921
GO:0006955	immune response	IRF8	IRF8	Uncharacterized protein	0.0114437	0.205862	1.69921
GO:0006955	immune response	THBS1	THBS1	Uncharacterized protein	0.0114437	0.205862	1.69921
GO:0006955	immune response	CCL21	CCL21	Uncharacterized protein	0.0114437	0.205862	1.69921
GO:0006955	immune response	CXCL14	CXCL14	Uncharacterized protein	0.0114437	0.205862	1.69921
GO:0006955	immune response	PPBP	PPBP	Platelet basic protein	0.0114437	0.205862	1.69921
GO:0006955	immune response	LOC100525396	LOC100525396	C-X-C motif chemokine	0.0114437	0.205862	1.69921
GO:0006955	immune response	CCL23	CCL23	C-C motif chemokine	0.0114437	0.205862	1.69921
GO:0006955	immune response	SBSPON	SBSPON	Uncharacterized protein	0.0114437	0.205862	1.69921
GO:0010628	positive regulation of gene expression	EGR1	EGR1	Uncharacterized protein	0.0117989	0.205862	1.84828
GO:0010628	positive regulation of gene expression	ADM2	ADM2	Uncharacterized protein	0.0117989	0.205862	1.84828
GO:0010628	positive regulation of gene expression	LCK	LCK	Non-specific protein-tyrosine kinase	0.0117989	0.205862	1.84828
GO:0010628	positive regulation of gene expression	LCN2	LCN2	Lipocalin 2	0.0117989	0.205862	1.84828
GO:0010628	positive regulation of gene expression	VEGFA	VEGFA	Vascular endothelial growth factor A	0.0117989	0.205862	1.84828
GO:0010628	positive regulation of gene expression	CEBPE	CEBPE	Uncharacterized protein	0.0117989	0.205862	1.84828
GO:0010628	positive regulation of gene expression	EPHX2	EPHX2	Bifunctional epoxide hydrolase 2	0.0117989	0.205862	1.84828
GO:0010628	positive regulation of gene expression	MT-III	MT-III	Metallothionein-3	0.0117989	0.205862	1.84828
GO:0010628	positive regulation of gene expression	GAS6	GAS6	GAS6	0.0117989	0.205862	1.84828
GO:0010628	positive regulation of gene expression	LOC100620317	LOC100620317	Protein Wnt	0.0117989	0.205862	1.84828
GO:0010628	positive regulation of gene expression	TESC	TESC	Uncharacterized protein	0.0117989	0.205862	1.84828
GO:0010628	positive regulation of gene expression	LOC100736829	LOC100736829	nuclear factor of activated T-cells, cytoplasmic 1-like	0.0117989	0.205862	1.84828
GO:0010628	positive regulation of gene expression	PID1	PID1	phosphotyrosine interaction domain containing 1	0.0117989	0.205862	1.84828
GO:0010628	positive regulation of gene expression	OSR1	OSR1	Serine/threonine-protein kinase OSR1	0.0117989	0.205862	1.84828
GO:0010628	positive regulation of gene expression	LOC100515857	LOC100515857	c-C motif chemokine 3-like	0.0117989	0.205862	1.84828
GO:0010628	positive regulation of gene expression	WNT3	WNT3	Protein Wnt	0.0117989	0.205862	1.84828
GO:0010628	positive regulation of gene expression	CNTN1	CNTN1	Uncharacterized protein	0.0117989	0.205862	1.84828
GO:0010628	positive regulation of gene expression	MYLK2	MYLK2	Uncharacterized protein	0.0117989	0.205862	1.84828
GO:0010628	positive regulation of gene expression	RGC32	RGC32	response gene to complement 32 protein	0.0117989	0.205862	1.84828
GO:0022904	respiratory electron transport chain	ATP5J	ATP5J	ATP synthase-coupling factor 6, mitochondrial	0.0119202	0.205862	2.32134
GO:0022904	respiratory electron transport chain	NDUFA6	NDUFA6	NADH dehydrogenase [ubiquinone] 1 alpha subcomplex subunit 6	0.0119202	0.205862	2.32134
GO:0022904	respiratory electron transport chain	ATP5J2	ATP5J2	ATP synthase subunit f, mitochondrial	0.0119202	0.205862	2.32134
GO:0022904	respiratory electron transport chain	LOC100737997	LOC100737997	NADH dehydrogenase [ubiquinone] 1 alpha subcomplex subunit 6-like	0.0119202	0.205862	2.32134
GO:0022904	respiratory electron transport chain	ATP5G2	ATP5G2	Mitochondrial ATP5G2	0.0119202	0.205862	2.32134
GO:0022904	respiratory electron transport chain	NDUFC2	NDUFC2	NADH dehydrogenase [ubiquinone] 1 subunit C2	0.0119202	0.205862	2.32134
GO:0022904	respiratory electron transport chain	LOC100739326	LOC100739326	ATP synthase lipid-binding protein, mitochondrial-like	0.0119202	0.205862	2.32134
GO:0022904	respiratory electron transport chain	LOC102157422	LOC102157422	NADH dehydrogenase [ubiquinone] 1 subunit C2-like	0.0119202	0.205862	2.32134
GO:0022904	respiratory electron transport chain	UCP3	UCP3	Mitochondrial uncoupling protein 3	0.0119202	0.205862	2.32134
GO:0022904	respiratory electron transport chain	LOC100157053	LOC100157053	NADH dehydrogenase [ubiquinone] 1 beta subcomplex subunit 8, mitochondrial-like	0.0119202	0.205862	2.32134
GO:0022904	respiratory electron transport chain	LOC100156627	LOC100156627	NADH dehydrogenase [ubiquinone] 1 alpha subcomplex subunit 6-like	0.0119202	0.205862	2.32134
GO:0002931	response to ischemia	UCHL1	UCHL1	Ubiquitin carboxyl-terminal hydrolase isozyme L1	0.0124816	0.205862	3.96482
GO:0002931	response to ischemia	LOC102166329	LOC102166329	period circadian protein homolog 2-like	0.0124816	0.205862	3.96482
GO:0002931	response to ischemia	FAIM2	FAIM2	Uncharacterized protein	0.0124816	0.205862	3.96482
GO:0002931	response to ischemia	HK2	HK2	Hexokinase-2	0.0124816	0.205862	3.96482
GO:0002931	response to ischemia	PPIF	PPIF	Peptidyl-prolyl cis-trans isomerase	0.0124816	0.205862	3.96482
GO:0070328	triglyceride homeostasis	APOC4	APOC4	Uncharacterized protein	0.0126171	0.205862	4.98434
GO:0070328	triglyceride homeostasis	APOA5	APOA5	Uncharacterized protein	0.0126171	0.205862	4.98434
GO:0070328	triglyceride homeostasis	GPIHBP1	GPIHBP1	glycosylphosphatidylinositol anchored high density lipoprotein binding protein 1	0.0126171	0.205862	4.98434
GO:0070328	triglyceride homeostasis	APOC3	APOC3	Apolipoprotein C-III	0.0126171	0.205862	4.98434
GO:0042744	hydrogen peroxide catabolic process	HBB	HBB	Beta-globin	0.0126171	0.205862	4.98434
GO:0042744	hydrogen peroxide catabolic process	PRDX5	PRDX5	Uncharacterized protein	0.0126171	0.205862	4.98434
GO:0042744	hydrogen peroxide catabolic process	LOC100737768	LOC100737768	Uncharacterized protein	0.0126171	0.205862	4.98434
GO:0042744	hydrogen peroxide catabolic process	PRDX1	PRDX1	Uncharacterized protein	0.0126171	0.205862	4.98434
GO:0019371	cyclooxygenase pathway	AKR1C4	AKR1C4	Aldo-keto reductase family 1 member C4	0.0126171	0.205862	4.98434
GO:0019371	cyclooxygenase pathway	PTGR1	PTGR1	Prostaglandin reductase 1	0.0126171	0.205862	4.98434
GO:0019371	cyclooxygenase pathway	HPGD	HPGD	15-hydroxyprostaglandin dehydrogenase	0.0126171	0.205862	4.98434
GO:0019371	cyclooxygenase pathway	AKR1CL1	AKR1CL1	Prostaglandin F synthase	0.0126171	0.205862	4.98434
GO:0060420	regulation of heart growth	MYH6	MYH6	Uncharacterized protein	0.0126243	0.205862	17.4452
GO:0060420	regulation of heart growth	MYH7	MYH7	Myosin-7	0.0126243	0.205862	17.4452
GO:0072166	posterior mesonephric tubule development	OSR1	OSR1	Serine/threonine-protein kinase OSR1	0.0126243	0.205862	17.4452
GO:0072166	posterior mesonephric tubule development	WT1	WT1	Wilms tumor protein homolog	0.0126243	0.205862	17.4452
GO:0043217	myelin maintenance	LOC100625326	LOC100625326	band 4.1-like protein 3-like	0.0126243	0.205862	17.4452
GO:0043217	myelin maintenance	EPB41L3	EPB41L3	Uncharacterized protein	0.0126243	0.205862	17.4452
GO:2000563	positive regulation of CD4-positive, alpha-beta T cell proliferation	XCL1	XCL1	Chemokine C motif ligand 1	0.0126243	0.205862	17.4452
GO:2000563	positive regulation of CD4-positive, alpha-beta T cell proliferation	CD55	CD55	CD55 molecule, decay accelerating factor for complement (Cromer blood group)	0.0126243	0.205862	17.4452
GO:0034694	response to prostaglandin	AKR1C4	AKR1C4	Aldo-keto reductase family 1 member C4	0.0126243	0.205862	17.4452
GO:0034694	response to prostaglandin	AKR1CL1	AKR1CL1	Prostaglandin F synthase	0.0126243	0.205862	17.4452
GO:2000224	regulation of testosterone biosynthetic process	AKR1C4	AKR1C4	Aldo-keto reductase family 1 member C4	0.0126243	0.205862	17.4452
GO:2000224	regulation of testosterone biosynthetic process	AKR1CL1	AKR1CL1	Prostaglandin F synthase	0.0126243	0.205862	17.4452
GO:0090272	negative regulation of fibroblast growth factor production	LOC100620317	LOC100620317	Protein Wnt	0.0126243	0.205862	17.4452
GO:0090272	negative regulation of fibroblast growth factor production	RGC32	RGC32	response gene to complement 32 protein	0.0126243	0.205862	17.4452
GO:0010748	negative regulation of plasma membrane long-chain fatty acid transport	AKT2	AKT2	Uncharacterized protein	0.0126243	0.205862	17.4452
GO:0010748	negative regulation of plasma membrane long-chain fatty acid transport	THBS1	THBS1	Uncharacterized protein	0.0126243	0.205862	17.4452
GO:1900053	negative regulation of retinoic acid biosynthetic process	AKR1C4	AKR1C4	Aldo-keto reductase family 1 member C4	0.0126243	0.205862	17.4452
GO:1900053	negative regulation of retinoic acid biosynthetic process	AKR1CL1	AKR1CL1	Prostaglandin F synthase	0.0126243	0.205862	17.4452
GO:0072014	proximal tubule development	LOC100127151	LOC100127151	Aquaporin 11	0.0126243	0.205862	17.4452
GO:0072014	proximal tubule development	HEYL	HEYL	Uncharacterized protein	0.0126243	0.205862	17.4452
GO:0046395	carboxylic acid catabolic process	LOC100738788	LOC100738788	Uncharacterized protein	0.0126243	0.205862	17.4452
GO:0046395	carboxylic acid catabolic process	PON1	PON1	Paraoxonase 1	0.0126243	0.205862	17.4452
GO:0071384	cellular response to corticosteroid stimulus	AKR1C4	AKR1C4	Aldo-keto reductase family 1 member C4	0.0126243	0.205862	17.4452
GO:0071384	cellular response to corticosteroid stimulus	AKR1CL1	AKR1CL1	Prostaglandin F synthase	0.0126243	0.205862	17.4452
GO:0006227	dUDP biosynthetic process	CMPK1	CMPK1	UMP-CMP kinase	0.0126243	0.205862	17.4452
GO:0006227	dUDP biosynthetic process	CMPK2	CMPK2	Uncharacterized protein	0.0126243	0.205862	17.4452
GO:0001869	negative regulation of complement activation, lectin pathway	SERPING1	SERPING1	C1 inhibitor	0.0126243	0.205862	17.4452
GO:0001869	negative regulation of complement activation, lectin pathway	PZP	PZP	Uncharacterized protein	0.0126243	0.205862	17.4452
GO:0016488	farnesol catabolic process	AKR1C4	AKR1C4	Aldo-keto reductase family 1 member C4	0.0126243	0.205862	17.4452
GO:0016488	farnesol catabolic process	AKR1CL1	AKR1CL1	Prostaglandin F synthase	0.0126243	0.205862	17.4452
GO:0009414	response to water deprivation	CD9	CD9	CD9 antigen	0.0126243	0.205862	17.4452
GO:0009414	response to water deprivation	LOC100623380	LOC100623380	Tetraspanin	0.0126243	0.205862	17.4452
GO:0007599	hemostasis	FGB	FGB	Fibrinogen beta chain	0.0127248	0.206329	3.00286
GO:0007599	hemostasis	NFE2	NFE2	Uncharacterized protein	0.0127248	0.206329	3.00286
GO:0007599	hemostasis	SERPING1	SERPING1	C1 inhibitor	0.0127248	0.206329	3.00286
GO:0007599	hemostasis	CPB2	CPB2	Uncharacterized protein	0.0127248	0.206329	3.00286
GO:0007599	hemostasis	KNG1	KNG1	Uncharacterized protein	0.0127248	0.206329	3.00286
GO:0007599	hemostasis	LOC733662	LOC733662	Uncharacterized protein	0.0127248	0.206329	3.00286
GO:0007599	hemostasis	F2	F2	Prothrombin	0.0127248	0.206329	3.00286
GO:0008206	bile acid metabolic process	ACOX2	ACOX2	Uncharacterized protein	0.0131912	0.210048	3.34057
GO:0008206	bile acid metabolic process	AKR1D1	AKR1D1	aldo-keto reductase family 1, member D1	0.0131912	0.210048	3.34057
GO:0008206	bile acid metabolic process	ACAA1	ACAA1	Uncharacterized protein	0.0131912	0.210048	3.34057
GO:0008206	bile acid metabolic process	LOC733634	AKR1C1	Uncharacterized protein	0.0131912	0.210048	3.34057
GO:0008206	bile acid metabolic process	LEP	LEP	Leptin	0.0131912	0.210048	3.34057
GO:0008206	bile acid metabolic process	ALB	ALB	Serum albumin	0.0131912	0.210048	3.34057
GO:0030854	positive regulation of granulocyte differentiation	TESC	TESC	Uncharacterized protein	0.0134665	0.210048	7.13667
GO:0030854	positive regulation of granulocyte differentiation	LOC100739544	LOC100739544	HCLS1-associated protein X-1-like	0.0134665	0.210048	7.13667
GO:0030854	positive regulation of granulocyte differentiation	LOC100739423	LOC100739423	HCLS1-associated protein X-1-like	0.0134665	0.210048	7.13667
GO:0046470	phosphatidylcholine metabolic process	APOA5	APOA5	Uncharacterized protein	0.0134665	0.210048	7.13667
GO:0046470	phosphatidylcholine metabolic process	LOC100738788	LOC100738788	Uncharacterized protein	0.0134665	0.210048	7.13667
GO:0046470	phosphatidylcholine metabolic process	PON1	PON1	Paraoxonase 1	0.0134665	0.210048	7.13667
GO:0050798	activated T cell proliferation	ITGAM	ITGAM	Uncharacterized protein	0.0134665	0.210048	7.13667
GO:0050798	activated T cell proliferation	LOC100739685	LOC100739685	integrin alpha-M-like	0.0134665	0.210048	7.13667
GO:0050798	activated T cell proliferation	CADM1	CADM1	Uncharacterized protein	0.0134665	0.210048	7.13667
GO:0010867	positive regulation of triglyceride biosynthetic process	LOC100622241	LOC100622241	Uncharacterized protein	0.0134665	0.210048	7.13667
GO:0010867	positive regulation of triglyceride biosynthetic process	LOC100519213	LOC100519213	Uncharacterized protein	0.0134665	0.210048	7.13667
GO:0010867	positive regulation of triglyceride biosynthetic process	LSDP5	LSDP5	Perilipin	0.0134665	0.210048	7.13667
GO:0051918	negative regulation of fibrinolysis	CPB2	CPB2	Uncharacterized protein	0.0134665	0.210048	7.13667
GO:0051918	negative regulation of fibrinolysis	THBS1	THBS1	Uncharacterized protein	0.0134665	0.210048	7.13667
GO:0051918	negative regulation of fibrinolysis	F2	F2	Prothrombin	0.0134665	0.210048	7.13667
GO:0010761	fibroblast migration	LOC100514326	LOC100514326	tensin-1-like	0.0134665	0.210048	7.13667
GO:0010761	fibroblast migration	LOC102160493	LOC102160493	tensin-1-like	0.0134665	0.210048	7.13667
GO:0010761	fibroblast migration	TNS1	TNS1	tensin 1	0.0134665	0.210048	7.13667
GO:0046597	negative regulation of viral entry into host cell	IFITM3	IFITM3	IFITM3	0.0144821	0.221083	4.75778
GO:0046597	negative regulation of viral entry into host cell	LOC100519082	LOC100519082	Uncharacterized protein	0.0144821	0.221083	4.75778
GO:0046597	negative regulation of viral entry into host cell	LOC100626247	LOC100626247	Uncharacterized protein	0.0144821	0.221083	4.75778
GO:0046597	negative regulation of viral entry into host cell	LOC100621926	LOC100621926	Uncharacterized protein	0.0144821	0.221083	4.75778
GO:0034614	cellular response to reactive oxygen species	AKR1C4	AKR1C4	Aldo-keto reductase family 1 member C4	0.0144821	0.221083	4.75778
GO:0034614	cellular response to reactive oxygen species	FOS	FOS	C-fos protein	0.0144821	0.221083	4.75778
GO:0034614	cellular response to reactive oxygen species	PRDX5	PRDX5	Uncharacterized protein	0.0144821	0.221083	4.75778
GO:0034614	cellular response to reactive oxygen species	AKR1CL1	AKR1CL1	Prostaglandin F synthase	0.0144821	0.221083	4.75778
GO:0042776	mitochondrial ATP synthesis coupled proton transport	ATP5J	ATP5J	ATP synthase-coupling factor 6, mitochondrial	0.0144821	0.221083	4.75778
GO:0042776	mitochondrial ATP synthesis coupled proton transport	ATP5J2	ATP5J2	ATP synthase subunit f, mitochondrial	0.0144821	0.221083	4.75778
GO:0042776	mitochondrial ATP synthesis coupled proton transport	ATP5G2	ATP5G2	Mitochondrial ATP5G2	0.0144821	0.221083	4.75778
GO:0042776	mitochondrial ATP synthesis coupled proton transport	LOC100739326	LOC100739326	ATP synthase lipid-binding protein, mitochondrial-like	0.0144821	0.221083	4.75778
GO:0006693	prostaglandin metabolic process	AKR1C4	AKR1C4	Aldo-keto reductase family 1 member C4	0.0144821	0.221083	4.75778
GO:0006693	prostaglandin metabolic process	PTGR1	PTGR1	Prostaglandin reductase 1	0.0144821	0.221083	4.75778
GO:0006693	prostaglandin metabolic process	HPGD	HPGD	15-hydroxyprostaglandin dehydrogenase	0.0144821	0.221083	4.75778
GO:0006693	prostaglandin metabolic process	AKR1CL1	AKR1CL1	Prostaglandin F synthase	0.0144821	0.221083	4.75778
GO:0015701	bicarbonate transport	HBB	HBB	Beta-globin	0.0154008	0.231415	3.73826
GO:0015701	bicarbonate transport	LOC100621626	LOC100621626	carbonic anhydrase 5B, mitochondrial-like	0.0154008	0.231415	3.73826
GO:0015701	bicarbonate transport	CA5B	CA5B	Uncharacterized protein	0.0154008	0.231415	3.73826
GO:0015701	bicarbonate transport	LOC100737768	LOC100737768	Uncharacterized protein	0.0154008	0.231415	3.73826
GO:0015701	bicarbonate transport	CA3	CA3	Putative uncharacterized protein	0.0154008	0.231415	3.73826
GO:0001654	eye development	ADAMTS18	ADAMTS18	ADAM metallopeptidase with thrombospondin type 1 motif, 18	0.0154008	0.231415	3.73826
GO:0001654	eye development	LOC102167542	LOC102167542	A disintegrin and metalloproteinase with thrombospondin motifs 18-like	0.0154008	0.231415	3.73826
GO:0001654	eye development	LOC102160596	LOC102160596	serine/arginine repetitive matrix protein 3-like	0.0154008	0.231415	3.73826
GO:0001654	eye development	LOC102166507	LOC102166507	A disintegrin and metalloproteinase with thrombospondin motifs 18-like	0.0154008	0.231415	3.73826
GO:0001654	eye development	LOC100737519	LOC100737519	homeobox protein Meis2-like	0.0154008	0.231415	3.73826
GO:0017144	drug metabolic process	EPHX2	EPHX2	Bifunctional epoxide hydrolase 2	0.0154008	0.231415	3.73826
GO:0017144	drug metabolic process	UGT1A6	UGT1A6	Uncharacterized protein	0.0154008	0.231415	3.73826
GO:0017144	drug metabolic process	CYP1A1	CYP1A1	Cytochrome P450 1A1	0.0154008	0.231415	3.73826
GO:0017144	drug metabolic process	CYP2D25	CYP2D25	Vitamin D(3) 25-hydroxylase	0.0154008	0.231415	3.73826
GO:0017144	drug metabolic process	PCK1	PCK1	Phosphoenolpyruvate carboxykinase 1 (Soluble)	0.0154008	0.231415	3.73826
GO:0007568	aging	LCK	LCK	Non-specific protein-tyrosine kinase	0.0163399	0.238578	2.12171
GO:0007568	aging	FOS	FOS	C-fos protein	0.0163399	0.238578	2.12171
GO:0007568	aging	ENO3	ENO3	Beta-enolase 3 transcript variant 2	0.0163399	0.238578	2.12171
GO:0007568	aging	SERPING1	SERPING1	C1 inhibitor	0.0163399	0.238578	2.12171
GO:0007568	aging	ASS1	ASS1	Uncharacterized protein	0.0163399	0.238578	2.12171
GO:0007568	aging	CYP1A1	CYP1A1	Cytochrome P450 1A1	0.0163399	0.238578	2.12171
GO:0007568	aging	LONP1	LONP1	Lon protease homolog, mitochondrial	0.0163399	0.238578	2.12171
GO:0007568	aging	APOE	APOE	Apolipoprotein E	0.0163399	0.238578	2.12171
GO:0007568	aging	RPN2	RPN2	Dolichyl-diphosphooligosaccharide--protein glycosyltransferase subunit 2	0.0163399	0.238578	2.12171
GO:0007568	aging	UCP3	UCP3	Mitochondrial uncoupling protein 3	0.0163399	0.238578	2.12171
GO:0007568	aging	IREB2	IREB2	Iron-responsive element-binding protein 2	0.0163399	0.238578	2.12171
GO:0007568	aging	LOC100157318	LOC100157318	Uncharacterized protein	0.0163399	0.238578	2.12171
GO:0002544	chronic inflammatory response	S100A8	S100A8	Protein S100	0.0163763	0.238578	6.54195
GO:0002544	chronic inflammatory response	THBS1	THBS1	Uncharacterized protein	0.0163763	0.238578	6.54195
GO:0002544	chronic inflammatory response	S100A9	S100A9	Calcium-binding protein A9	0.0163763	0.238578	6.54195
GO:0043268	positive regulation of potassium ion transport	LOC606743	LOC606743	Adenosine receptor A1	0.0163763	0.238578	6.54195
GO:0043268	positive regulation of potassium ion transport	ACTN2	ACTN2	Uncharacterized protein	0.0163763	0.238578	6.54195
GO:0043268	positive regulation of potassium ion transport	FHL1C	FHL1C	Uncharacterized protein	0.0163763	0.238578	6.54195
GO:0017187	peptidyl-glutamic acid carboxylation	GAS6	GAS6	GAS6	0.0163763	0.238578	6.54195
GO:0017187	peptidyl-glutamic acid carboxylation	LOC733662	LOC733662	Uncharacterized protein	0.0163763	0.238578	6.54195
GO:0017187	peptidyl-glutamic acid carboxylation	F2	F2	Prothrombin	0.0163763	0.238578	6.54195
GO:0030195	negative regulation of blood coagulation	VTN	VTN	Vitronectin	0.0163763	0.238578	6.54195
GO:0030195	negative regulation of blood coagulation	APOE	APOE	Apolipoprotein E	0.0163763	0.238578	6.54195
GO:0030195	negative regulation of blood coagulation	KNG1	KNG1	Uncharacterized protein	0.0163763	0.238578	6.54195
GO:0006707	cholesterol catabolic process	MT-III	MT-III	Metallothionein-3	0.0163763	0.238578	6.54195
GO:0006707	cholesterol catabolic process	AKR1D1	AKR1D1	aldo-keto reductase family 1, member D1	0.0163763	0.238578	6.54195
GO:0006707	cholesterol catabolic process	APOE	APOE	Apolipoprotein E	0.0163763	0.238578	6.54195
GO:0005978	glycogen biosynthetic process	LOC102166329	LOC102166329	period circadian protein homolog 2-like	0.0170175	0.241218	3.63442
GO:0005978	glycogen biosynthetic process	PPP1R3C	PPP1R3C	Protein phosphatase 1 regulatory subunit 3	0.0170175	0.241218	3.63442
GO:0005978	glycogen biosynthetic process	AKT2	AKT2	Uncharacterized protein	0.0170175	0.241218	3.63442
GO:0005978	glycogen biosynthetic process	GYS2	GYS2	Glycogen synthase 2	0.0170175	0.241218	3.63442
GO:0005978	glycogen biosynthetic process	NHLRC1	NHLRC1	NHL repeat containing 1	0.0170175	0.241218	3.63442
GO:0071320	cellular response to cAMP	EGR1	EGR1	Uncharacterized protein	0.0170359	0.241218	2.81807
GO:0071320	cellular response to cAMP	RAP1B	RAP1B	RAP1B, member of RAS oncogene family	0.0170359	0.241218	2.81807
GO:0071320	cellular response to cAMP	EGR2	EGR2	E3 SUMO-protein ligase EGR2	0.0170359	0.241218	2.81807
GO:0071320	cellular response to cAMP	ASS1	ASS1	Uncharacterized protein	0.0170359	0.241218	2.81807
GO:0071320	cellular response to cAMP	WT1	WT1	Wilms tumor protein homolog	0.0170359	0.241218	2.81807
GO:0071320	cellular response to cAMP	EGR3	EGR3	Uncharacterized protein	0.0170359	0.241218	2.81807
GO:0071320	cellular response to cAMP	GPD1	GPD1	Glycerol-3-phosphate dehydrogenase [NAD(+)]	0.0170359	0.241218	2.81807
GO:0060415	muscle tissue morphogenesis	MYF6	MYF6	Myogenic factor 6	0.0184744	0.241218	13.0839
GO:0060415	muscle tissue morphogenesis	SHOX2	SHOX2	Uncharacterized protein	0.0184744	0.241218	13.0839
GO:0010897	negative regulation of triglyceride catabolic process	LSDP5	LSDP5	Perilipin	0.0184744	0.241218	13.0839
GO:0010897	negative regulation of triglyceride catabolic process	APOC3	APOC3	Apolipoprotein C-III	0.0184744	0.241218	13.0839
GO:0002118	aggressive behavior	PENK	PENK	Uncharacterized protein	0.0184744	0.241218	13.0839
GO:0002118	aggressive behavior	SNCG	SNCG	synuclein, gamma (breast cancer-specific protein 1)	0.0184744	0.241218	13.0839
GO:0035166	post-embryonic hemopoiesis	KLF4	KLF4	Kruppel-like factor 4	0.0184744	0.241218	13.0839
GO:0035166	post-embryonic hemopoiesis	SLC37A4	SLC37A4	Solute carrier family 37 member 4 variant 2	0.0184744	0.241218	13.0839
GO:2000553	positive regulation of T-helper 2 cell cytokine production	XCL1	XCL1	Chemokine C motif ligand 1	0.0184744	0.241218	13.0839
GO:2000553	positive regulation of T-helper 2 cell cytokine production	IRG6	RSAD2	Inflammatory response protein 6	0.0184744	0.241218	13.0839
GO:0044320	cellular response to leptin stimulus	FGB	FGB	Fibrinogen beta chain	0.0184744	0.241218	13.0839
GO:0044320	cellular response to leptin stimulus	PID1	PID1	phosphotyrosine interaction domain containing 1	0.0184744	0.241218	13.0839
GO:0032119	sequestering of zinc ion	S100A8	S100A8	Protein S100	0.0184744	0.241218	13.0839
GO:0032119	sequestering of zinc ion	S100A9	S100A9	Calcium-binding protein A9	0.0184744	0.241218	13.0839
GO:0048680	positive regulation of axon regeneration	NDEL1	NDEL1	nudE nuclear distribution E homolog (A. nidulans)-like 1	0.0184744	0.241218	13.0839
GO:0048680	positive regulation of axon regeneration	FKBP1B	FKBP1B	Peptidyl-prolyl cis-trans isomerase	0.0184744	0.241218	13.0839
GO:0006538	glutamate catabolic process	GLUL	GLUL	Glutamine synthetase	0.0184744	0.241218	13.0839
GO:0006538	glutamate catabolic process	LOC100738647	LOC100738647	glutamine synthetase-like	0.0184744	0.241218	13.0839
GO:0006542	glutamine biosynthetic process	GLUL	GLUL	Glutamine synthetase	0.0184744	0.241218	13.0839
GO:0006542	glutamine biosynthetic process	LOC100738647	LOC100738647	glutamine synthetase-like	0.0184744	0.241218	13.0839
GO:1901492	positive regulation of lymphangiogenesis	VEGFA	VEGFA	Vascular endothelial growth factor A	0.0184744	0.241218	13.0839
GO:1901492	positive regulation of lymphangiogenesis	LOC102162237	LOC102162237	vascular endothelial growth factor C-like	0.0184744	0.241218	13.0839
GO:0060345	spleen trabecula formation	LOC100737264	LOC100737264	solute carrier family 40 member 1-like	0.0184744	0.241218	13.0839
GO:0060345	spleen trabecula formation	LOC100737517	LOC100737517	solute carrier family 40 member 1-like	0.0184744	0.241218	13.0839
GO:0048385	regulation of retinoic acid receptor signaling pathway	AKR1C4	AKR1C4	Aldo-keto reductase family 1 member C4	0.0184744	0.241218	13.0839
GO:0048385	regulation of retinoic acid receptor signaling pathway	AKR1CL1	AKR1CL1	Prostaglandin F synthase	0.0184744	0.241218	13.0839
GO:0044259	multicellular organismal macromolecule metabolic process	AKR1C4	AKR1C4	Aldo-keto reductase family 1 member C4	0.0184744	0.241218	13.0839
GO:0044259	multicellular organismal macromolecule metabolic process	AKR1CL1	AKR1CL1	Prostaglandin F synthase	0.0184744	0.241218	13.0839
GO:0014005	microglia development	ITGAM	ITGAM	Uncharacterized protein	0.0184744	0.241218	13.0839
GO:0014005	microglia development	LOC100739685	LOC100739685	integrin alpha-M-like	0.0184744	0.241218	13.0839
GO:0036444	calcium ion transmembrane import into mitochondrion	LOC100510960	LOC100510960	single-pass membrane protein with aspartate-rich tail 1, mitochondrial-like	0.0184744	0.241218	13.0839
GO:0036444	calcium ion transmembrane import into mitochondrion	LOC100737924	LOC100737924	single-pass membrane protein with aspartate-rich tail 1, mitochondrial-like	0.0184744	0.241218	13.0839
GO:0019264	glycine biosynthetic process from serine	LOC100626911	LOC100626911	serine hydroxymethyltransferase, mitochondrial-like	0.0184744	0.241218	13.0839
GO:0019264	glycine biosynthetic process from serine	LOC100514459	LOC100514459	Serine hydroxymethyltransferase	0.0184744	0.241218	13.0839
GO:0034445	negative regulation of plasma lipoprotein particle oxidation	LOC100738788	LOC100738788	Uncharacterized protein	0.0184744	0.241218	13.0839
GO:0034445	negative regulation of plasma lipoprotein particle oxidation	PON1	PON1	Paraoxonase 1	0.0184744	0.241218	13.0839
GO:1902617	response to fluoride	LOC100738788	LOC100738788	Uncharacterized protein	0.0184744	0.241218	13.0839
GO:1902617	response to fluoride	PON1	PON1	Paraoxonase 1	0.0184744	0.241218	13.0839
GO:0001649	osteoblast differentiation	LOC100514246	LOC100514246	ATP-dependent RNA helicase A-like	0.0184795	0.241218	2.16425
GO:0001649	osteoblast differentiation	LOC100737774	LOC100737774	leucine-rich repeat-containing protein 17-like	0.0184795	0.241218	2.16425
GO:0001649	osteoblast differentiation	LOC100513875	LOC100513875	ATP-dependent RNA helicase A-like	0.0184795	0.241218	2.16425
GO:0001649	osteoblast differentiation	LOC100620317	LOC100620317	Protein Wnt	0.0184795	0.241218	2.16425
GO:0001649	osteoblast differentiation	SHOX2	SHOX2	Uncharacterized protein	0.0184795	0.241218	2.16425
GO:0001649	osteoblast differentiation	CYR61	CYR61	Cysteine-rich angiogenic inducer 61	0.0184795	0.241218	2.16425
GO:0001649	osteoblast differentiation	JUNB	JUNB	Uncharacterized protein	0.0184795	0.241218	2.16425
GO:0001649	osteoblast differentiation	LOC100515857	LOC100515857	c-C motif chemokine 3-like	0.0184795	0.241218	2.16425
GO:0001649	osteoblast differentiation	SPP1	SPP1	Secreted phosphoprotein 1	0.0184795	0.241218	2.16425
GO:0001649	osteoblast differentiation	TWIST2	TWIST2	Uncharacterized protein	0.0184795	0.241218	2.16425
GO:0001649	osteoblast differentiation	IGFBP3	IGFBP3	Insulin-like growth factor-binding protein 3	0.0184795	0.241218	2.16425
GO:0006937	regulation of muscle contraction	TNNC2	TNNC2	Troponin C, skeletal muscle	0.0187118	0.241218	4.3613
GO:0006937	regulation of muscle contraction	TNNI3	TNNI3	Troponin I cardiac isoform	0.0187118	0.241218	4.3613
GO:0006937	regulation of muscle contraction	TNNC1	TNNC1	Troponin C, slow skeletal and cardiac muscles	0.0187118	0.241218	4.3613
GO:0006937	regulation of muscle contraction	TNNT1	TNNT1	Troponin T, slow skeletal muscle	0.0187118	0.241218	4.3613
GO:0019835	cytolysis	LOC100737588	LOC100737588	granzyme H-like	0.0187118	0.241218	4.3613
GO:0019835	cytolysis	LYZ	LYZ	Lysozyme	0.0187118	0.241218	4.3613
GO:0019835	cytolysis	C7	C7	Complement component C7	0.0187118	0.241218	4.3613
GO:0019835	cytolysis	LOC100037955	LOC100037955	Uncharacterized protein	0.0187118	0.241218	4.3613
GO:0050918	positive chemotaxis	VEGFA	VEGFA	Vascular endothelial growth factor A	0.0187427	0.241218	3.53619
GO:0050918	positive chemotaxis	CCL16	CCL16	C-C motif chemokine	0.0187427	0.241218	3.53619
GO:0050918	positive chemotaxis	MET	MET	Hepatocyte growth factor receptor	0.0187427	0.241218	3.53619
GO:0050918	positive chemotaxis	LOC100515857	LOC100515857	c-C motif chemokine 3-like	0.0187427	0.241218	3.53619
GO:0050918	positive chemotaxis	LOC102162237	LOC102162237	vascular endothelial growth factor C-like	0.0187427	0.241218	3.53619
GO:0010827	regulation of glucose transport	LOC100623184	LOC100623184	Uncharacterized protein	0.0187427	0.241218	3.53619
GO:0010827	regulation of glucose transport	LOC102161615	LOC102161615	nuclear pore complex protein Nup205-like	0.0187427	0.241218	3.53619
GO:0010827	regulation of glucose transport	LOC100624304	LOC100624304	Uncharacterized protein	0.0187427	0.241218	3.53619
GO:0010827	regulation of glucose transport	O3FAR1	O3FAR1	G protein-coupled receptor 120	0.0187427	0.241218	3.53619
GO:0010827	regulation of glucose transport	LOC102166970	LOC102166970	nucleoporin NUP53-like	0.0187427	0.241218	3.53619
GO:0001501	skeletal system development	LECT2	LECT2	Uncharacterized protein	0.0189026	0.24219	1.94867
GO:0001501	skeletal system development	POSTN	POSTN	Uncharacterized protein	0.0189026	0.24219	1.94867
GO:0001501	skeletal system development	HOXC10	HOXC10	homeobox C10	0.0189026	0.24219	1.94867
GO:0001501	skeletal system development	SHOX2	SHOX2	Uncharacterized protein	0.0189026	0.24219	1.94867
GO:0001501	skeletal system development	HAPLN3	HAPLN3	Uncharacterized protein	0.0189026	0.24219	1.94867
GO:0001501	skeletal system development	FETUIN	FETUIN	Alpha-2-HS-glycoprotein	0.0189026	0.24219	1.94867
GO:0001501	skeletal system development	LOC100156689	LOC100156689	Uncharacterized protein	0.0189026	0.24219	1.94867
GO:0001501	skeletal system development	ACP2	ACP2	Uncharacterized protein	0.0189026	0.24219	1.94867
GO:0001501	skeletal system development	CACNA1S	CACNA1S	CNCNA1S	0.0189026	0.24219	1.94867
GO:0001501	skeletal system development	LTBP3	LTBP3	Uncharacterized protein	0.0189026	0.24219	1.94867
GO:0001501	skeletal system development	AEBP1	AEBP1	Uncharacterized protein	0.0189026	0.24219	1.94867
GO:0001501	skeletal system development	PRDX1	PRDX1	Uncharacterized protein	0.0189026	0.24219	1.94867
GO:0001501	skeletal system development	EN1	EN1	Homeobox protein engrailed-like	0.0189026	0.24219	1.94867
GO:0001501	skeletal system development	ACVR2B	ACVR2B	Serine/threonine-protein kinase receptor	0.0189026	0.24219	1.94867
GO:0071363	cellular response to growth factor stimulus	EGR1	EGR1	Uncharacterized protein	0.0195376	0.247927	2.73395
GO:0071363	cellular response to growth factor stimulus	KLF4	KLF4	Kruppel-like factor 4	0.0195376	0.247927	2.73395
GO:0071363	cellular response to growth factor stimulus	GAS6	GAS6	GAS6	0.0195376	0.247927	2.73395
GO:0071363	cellular response to growth factor stimulus	STAT5A	STAT5A	Signal transducer and activator of transcription 5A	0.0195376	0.247927	2.73395
GO:0071363	cellular response to growth factor stimulus	LOC100512831	LOC100512831	Uncharacterized protein	0.0195376	0.247927	2.73395
GO:0071363	cellular response to growth factor stimulus	APOE	APOE	Apolipoprotein E	0.0195376	0.247927	2.73395
GO:0071363	cellular response to growth factor stimulus	THBS1	THBS1	Uncharacterized protein	0.0195376	0.247927	2.73395
GO:1903146	regulation of mitochondrion degradation	LOC100512831	LOC100512831	Uncharacterized protein	0.0196095	0.247927	6.03872
GO:1903146	regulation of mitochondrion degradation	LOC100739544	LOC100739544	HCLS1-associated protein X-1-like	0.0196095	0.247927	6.03872
GO:1903146	regulation of mitochondrion degradation	LOC100739423	LOC100739423	HCLS1-associated protein X-1-like	0.0196095	0.247927	6.03872
GO:0019372	lipoxygenase pathway	ALOX12	ALOX12	Arachidonate 15-lipoxygenase	0.0196095	0.247927	6.03872
GO:0019372	lipoxygenase pathway	HPGD	HPGD	15-hydroxyprostaglandin dehydrogenase	0.0196095	0.247927	6.03872
GO:0019372	lipoxygenase pathway	ALOX5	ALOX5	Uncharacterized protein	0.0196095	0.247927	6.03872
GO:2000379	positive regulation of reactive oxygen species metabolic process	AKR1C4	AKR1C4	Aldo-keto reductase family 1 member C4	0.0205789	0.25791	3.44313
GO:2000379	positive regulation of reactive oxygen species metabolic process	AKR1CL1	AKR1CL1	Prostaglandin F synthase	0.0205789	0.25791	3.44313
GO:2000379	positive regulation of reactive oxygen species metabolic process	PID1	PID1	phosphotyrosine interaction domain containing 1	0.0205789	0.25791	3.44313
[truncated: 6,183 more rows]

## Sheet: Sheet3
Table S4. GO terms for CMT versus CM. List of up-regulated terms for CMT versus CM.
[truncated: 1,777 more rows]

[truncated: 3 more sheets: Sheet4, Sheet5, Sheet6]
