# Supplementary material for: Testosterone Deficiency Induces Changes of the Transcriptomes of Visceral Adipose Tissue in Miniature Pigs Fed a High-Fat and High-Cholesterol Diet
Source: Int J Mol Sci. 2016 Dec 16;17(12):2125. doi: 10.3390/ijms17122125 (PMC5187925; doi:10.3390/ijms17122125)
Supplement: Supplementary file 1 [file ijms-17-02125-s001.zip › ijms-158040-Supplementary Materials/Table S5 List of differentially expressed genes (DEGs) in profile 5 and 2.xlsx]

## Sheet: Sheet1
Table S5. List of differentially expressed genes (DEGs) in profile 5 and 2.
GeneID	Profile	Description	KeggID	BlastSymbol	BlastDescription	BlastKeggID	IM	CM	CMT
ABHD5	2	1-acylglycerol-3-phosphate O-acyltransferase ABHD5	ssc:497624	ABHD5	1-acylglycerol-3-phosphate O-acyltransferase ABHD5	hsa:51099	0	-419.8	-170.13
ACP2	2	Uncharacterized protein	ssc:100513002	ACP2	cDNA FLJ52440, highly similar to Lysosomal acid phosphatase (EC 3.1.3.2)	hsa:53	0	-73.51	-10.71
ACVR2B	2	Serine/threonine-protein kinase receptor	ssc:448845	ACVR2B	Activin receptor type-2B	hsa:93	0	-10.28	7
ADM2	2	Uncharacterized protein	ssc:100517471	ADM2	ADM2	hsa:79924	0	-13.54	8.5
ANKEF1	2	ankyrin repeat and EF-hand domain containing 1	ssc:100517504	ANKEF1	Ankyrin repeat domain 5	hsa:63926	0	-41.97	-19.02
ANPEP	2	Aminopeptidase N	ssc:397520	ANPEP	Alanyl (Membrane) aminopeptidase (Aminopeptidase N, aminopeptidase M, microsomal aminopeptidase, CD13, p150), isoform CRA_a	hsa:290	0	-484.78	-24.12
APBB1	2	Uncharacterized protein	ssc:100519163	APBB1	cDNA FLJ52221, highly similar to Amyloid beta A4 protein-binding family B member 1	hsa:322	0	-31.19	-4.04
APLP1	2	Uncharacterized protein	ssc:100524259	APLP1	Amyloid-like protein 1 isoform 1	hsa:333	0	-19.2	11.09
B3GALTL	2	Uncharacterized protein	ssc:100517236	B3GALTL	Beta-1,3-glucosyltransferase	hsa:145173	0	-21.81	13.99
B4GALT3	2	Uncharacterized protein	ssc:100154856	B4GALT3	cDNA FLJ32289 fis, clone PROST2000432, highly similar to Beta-1,4-galactosyltransferase 3 (EC 2.4.1.-)	hsa:8703	0	-78.07	-29.75
BANP	2	Uncharacterized protein	ssc:100622381	BANP	cDNA FLJ58129, highly similar to Homo sapiens BTG3 associated nuclear protein (BANP), transcript variant 1, mRNA	hsa:54971	0	-29.01	-8.45
BATF	2	Uncharacterized protein	ssc:100624723	BATF	Basic leucine zipper transcriptional factor ATF-like	hsa:10538	0	-23.75	-11.71
BCL9	2	B-cell CLL/lymphoma 9 protein	ssc:100155378	BCL9	B-cell CLL/lymphoma 9, isoform CRA_a	hsa:607	0	-63.25	-24.59
BRI3BP	2	Uncharacterized protein	ssc:100155348	BRI3BP	BRI3-binding protein	hsa:140707	0	-9.36	4.66
C13H21ORF63	2	chromosome 21 open reading frame 63 ortholog	ssc:100628171	EVA1C	cDNA FLJ43023 fis, clone BRTHA2018624, weakly similar to Oncorhynchus mykiss stl3 rhamnose binding lectin STL3	hsa:59271	0	-33.66	-11.06
C13H3ORF26	2	Uncharacterized protein	ssc:100152199	CMSS1	Protein CMSS1	hsa:84319	0	-23.97	15.09
CA11	2	Carbonic anhydrase-related protein 11	ssc:445526	CA11	Carbonic anhydrase-related protein 11	hsa:770	0	-19.52	13.41
CADM1	2	Uncharacterized protein	ssc:100524756	CADM1	Cell adhesion molecule 1 isoform A	hsa:23705	0	-37.27	-11.39
CD3E	2	T-cell surface glycoprotein CD3 epsilon chain	ssc:397455	CD3E	CD3E protein	hsa:916	0	-22.75	10.93
CDPF1	2	cysteine-rich, DPF motif domain containing 1	ssc:100518729	CDPF1	cysteine-rich, DPF motif domain containing 1	hsa:150383	0	-42.28	15.52
CLDN4	2	Claudin	ssc:733578	CLDN4	Claudin-4	hsa:1364	0	-25.28	10.74
CNN1	2	Calponin-1	ssc:396911	CNN1	Calponin-1	hsa:1264	0	-51.91	-10.96
CNTN1	2	Uncharacterized protein	ssc:100521555	CNTN1	Contactin 1, isoform CRA_a	hsa:1272	0	-14.93	1.69
CREB3L1	2	Uncharacterized protein	ssc:100516663	CREB3L1	cDNA, FLJ94739, highly similar to Homo sapiens cAMP responsive element binding protein 3-like 1 (CREB3L1), mRNA	hsa:90993	0	-161.04	-60.06
CREBBP	2	CREB binding protein	ssc:100515370				0	-14.15	-0.77
CYP2A19	2	Cytochrome p450 2A6	ssc:403149	CYP2A13	Cytochrome P450 2A13	hsa:1553	0	-86.25	18.92
CYTH4	2	Cytohesin 4	ssc:100240722	CYTH4	Cytohesin-4	hsa:27128	0	-35.78	-10.54
DAP3	2	Uncharacterized protein	ssc:100152332	DAP3	Mitochondrial ribosomal protein S29	hsa:7818	0	-35.58	-7.89
DCLK2	2	Uncharacterized protein	ssc:100520394	DCLK2	Serine/threonine-protein kinase DCLK2	hsa:166614	0	-16.15	-2.15
DIO3	2	Type III iodothyronine deiodinase	ssc:414378	DIO3	Type III iodothyronine deiodinase	hsa:1735	0	-8.76	6.42
DIS3L2	2	DIS3-like exonuclease 2	ssc:100153005	DIS3L2	cDNA FLJ60550, weakly similar to Exosome complex exonuclease RRP44 (EC 3.1.13.-)	hsa:129563	0	-34.66	-10.8
DKK2	2	Uncharacterized protein	ssc:100519672	DKK2	Dickkopf-related protein 2	hsa:27123	0	-56.76	3.02
DNMT3A	2	DNA methyltransferase 3a2	ssc:100037301	DNMT3A	DNA (cytosine-5)-methyltransferase 3A	hsa:1788	0	-30.25	-13.75
DOK1	2	Docking protein 1	ssc:100233179	DOK1	cDNA FLJ31382 fis, clone NHNPC2000187, highly similar to Docking protein 1 (Downstream of tyrosine kinase 1)	hsa:1796	0	-33.65	-10.62
ERGIC3	2	ERGIC and golgi 3	ssc:100157082	ERGIC3	Putative uncharacterized protein	hsa:51614	0	-253.02	-59.84
FAM78B	2	family with sequence similarity 78, member B	ssc:100153010	FAM78B	family with sequence similarity 78, member B	hsa:149297	0	-9.9	-0.72
FBXO32	2	F-box only protein 32	ssc:733657	FBXO32	F-box protein 32, isoform CRA_c	hsa:114907	0	-29.97	13.65
FBXO6	2	F-box protein 6	ssc:100524148	FBXO6	F-box only protein 6	hsa:26270	0	-28.95	9.06
FGL2	2	Fibrinogen-like protein 2	ssc:448808	FGL2	Fibroleukin	hsa:10875	0	-200.29	114.16
FNDC3A	2	fibronectin type III domain containing 3A					0	-38.9	-17.23
FOXO1	2	Forkhead box protein O1	ssc:397077	FOXO1	Forkhead box protein O1	hsa:2308	0	-150.37	-57.19
GALNTL2	2	Polypeptide N-acetylgalactosaminyltransferase	ssc:100157572	GALNT15	Polypeptide N-acetylgalactosaminyltransferase 13	hsa:117248	0	-31.32	5.39
GAS6	2	GAS6	ssc:100519331	GAS6	cDNA FLJ57022, highly similar to Growth-arrest-specific protein 6	hsa:2621	0	-308.74	169.97
GLIS1	2	Uncharacterized protein	ssc:100515552	GLIS1	Zinc finger protein GLIS1	hsa:148979	0	-10.85	5.08
GLUL	2	Glutamine synthetase	ssc:396944	GLUL	cDNA FLJ57219, highly similar to Glutamine synthetase (EC 6.3.1.2)	hsa:2752	0	-8067.42	-1194.79
GPR81	2	G-protein coupled receptor 81	ssc:100153287	HCAR1	Hydroxycarboxylic acid receptor 1	hsa:27198	0	-391.5	-30.05
GRB10	2	Growth factor receptor-bound protein 10	ssc:100188977	GRB10	Growth factor receptor-bound protein 10	hsa:2887	0	-272.75	9.84
GSTA4	2	Glutathione S-transferase	ssc:100152951	GSTA4	cDNA FLJ30242 fis, clone BRACE2002142, highly similar to GLUTATHIONE S-TRANSFERASE A4-4 (EC 2.5.1.18)	hsa:2941	0	-31.53	26.43
HDHD1	2	Uncharacterized protein	ssc:100521877	HDHD1	Pseudouridine-5'-monophosphatase	hsa:8226	0	-15.56	4.52
HMCN2	2	hemicentin 2	ssc:102162892	xp_002342997			0	-65.02	-21.55
HOXC6	2	Uncharacterized protein	ssc:100627932	HOXC6	Homeobox protein Hox-C6	hsa:3223	0	-29.42	22.87
HSP27	2	Heat shock protein beta-1	ssc:493184	HSPB1	Heat shock protein beta-1	hsa:3315	0	-386.09	61.89
IFITM3	2	IFITM3	ssc:100518544	IFITM3	Interferon-induced transmembrane protein 3	hsa:10410	0	-305.24	-15.52
IGFALS	2	Uncharacterized protein	ssc:397322	IGFALS	Insulin-like growth factor-binding protein complex acid labile subunit	hsa:3483	0	-11.49	10.03
IL1RAP	2	Interleukin 1 receptor accessory protein	ssc:100628318	IL1RAP	cDNA FLJ77565, highly similar to Homo sapiens interleukin 1 receptor accessory protein (IL1RAP), transcript variant 1, mRNA	hsa:3556	0	-24.89	3.64
IL20RB	2	Uncharacterized protein	ssc:100620875	IL20RB	Interleukin-20 receptor subunit beta	hsa:53833	0	-12.17	7.92
IMPA2	2	Uncharacterized protein	ssc:100623875	IMPA2	Inositol monophosphatase 2	hsa:3613	0	-37.29	35.29
ITGA11	2	Uncharacterized protein	ssc:100520350	ITGA11	cDNA FLJ78760, highly similar to Homo sapiens integrin, alpha 11 (ITGA11), transcript variant 1, mRNA	hsa:22801	0	-35.25	-4.01
KCNJ8	2	Kir6.1	ssc:100152631	KCNJ8	Potassium inwardly-rectifying channel, subfamily J, member 8, isoform CRA_a	hsa:3764	0	-92.54	-37.82
KDM4B	2	lysine (K)-specific demethylase 4B	ssc:100511181				0	-83.97	6.23
LAMC3	2	Uncharacterized protein	ssc:100157958	LAMC3	Laminin subunit gamma-3	hsa:10319	0	-14.67	2.31
LCK	2	Non-specific protein-tyrosine kinase	ssc:100233188	LCK	cDNA FLJ40708 fis, clone THYMU2026904, highly similar to Proto-oncogene tyrosine-protein kinase LCK (EC 2.7.10.2)	hsa:3932	0	-36.26	-11.01
LGI1	2	Uncharacterized protein	ssc:100157335	LGI1	Leucine-rich glioma-inactivated protein 1	hsa:9211	0	-11.44	5.56
LOC100152082	2						0	-422.22	-143.03
LOC100154530	2	Uncharacterized protein	ssc:100154530	TGM2	cDNA FLJ58187, highly similar to Protein-glutamine gamma-glutamyltransferase 2(EC 2.3.2.13)	hsa:7052	0	-722.37	-279.72
LOC100155126	2	Stathmin	ssc:100155126	STMN4	cDNA FLJ56570, highly similar to Homo sapiens stathmin-like 4 (STMN4), mRNA	hsa:81551	0	-32.63	19.49
LOC100155812	2	Uncharacterized protein	ssc:100155812	UGGT2	UDP-glucose:glycoprotein glucosyltransferase 2	hsa:55757	0	-22.59	2.83
LOC100156903	2	golgin subfamily A member 7-like	ssc:100156903	GOLGA7	Golgin subfamily A member 7	hsa:51125	0	-69.68	-30.8
LOC100511482	2	Uncharacterized protein	ssc:100511482	PHF10	PHD finger protein 10	hsa:55274	0	-26.57	13.76
LOC100512841	2	Uncharacterized protein	ssc:100512841	FHL3	Four and a half LIM domains protein 3	hsa:2275	0	-18.13	13.66
LOC100512854	2	transcriptional repressor NF-X1-like	ssc:100512854	NFX1	NFX1 protein	hsa:4799	0	-35.15	-14.39
LOC100514246	2	ATP-dependent RNA helicase A-like	ssc:100514246	DHX9	cDNA FLJ39263 fis, clone OCBBF2009571, highly similar to ATP-dependent RNA helicase A (EC 3.6.1.-)	hsa:1660	0	-91.46	62.44
LOC100514459	2	Serine hydroxymethyltransferase	ssc:100514459	SHMT2	Serine hydroxymethyltransferase, mitochondrial	hsa:6472	0	-204.9	-29.35
LOC100517308	2	selenocysteine-specific elongation factor-like	ssc:100517308	EEFSEC	Selenocysteine-specific elongation factor	hsa:60678	0	-18.96	4.03
LOC100517664	2	transmembrane protein 131-like	ssc:100517664	KIAA0922	Transmembrane protein 131-like	hsa:23240	0	-24.99	4.52
LOC100518399	2	Uncharacterized protein	ssc:100518399	RUVBL1	cDNA FLJ34844 fis, clone NT2NE2011154, highly similar to RuvB-like 1	hsa:8607	0	-79.25	-10.1
LOC100520605	2	uncharacterized LOC100520605	ssc:100520605				0	-26.93	-9.65
LOC100521387	2	protein Hikeshi-like	ssc:100521387	C11orf73	Protein Hikeshi	hsa:51501	0	-22.15	18.5
LOC100521617	2	myelin and lymphocyte protein-like	ssc:100521617	MAL	Mal, T-cell differentiation protein, isoform CRA_a	hsa:4118	0	-24.79	2.02
LOC100523728	2	Uncharacterized protein	ssc:100523728	USP39	cDNA FLJ10910 fis, clone OVARC1000139, highly similar to U4/U6.U5 tri-snRNP-associated protein 2	hsa:10713	0	-22.23	3.34
LOC100524934	2	Uncharacterized protein	ssc:100524934	POLR2F	DNA-directed RNA polymerases I, II, and III subunit RPABC2	hsa:5435	0	-519.11	-247.99
LOC100525869	2	Uncharacterized protein	ssc:100525869	CYC1	Cytochrome c1, heme protein, mitochondrial	hsa:1537	0	-346.99	-149.69
LOC100525890	2	protein FAM198A-like	ssc:100525890	FAM198A	Protein FAM198A	hsa:729085	0	-45.2	8.78
LOC100620305	2	guanine nucleotide-binding protein G(I)/G(S)/G(T) subunit beta-2-like	ssc:100620305	GNB2	Guanine nucleotide-binding protein G(I)/G(S)/G(T) subunit beta-2	hsa:2783	0	-218.44	-86.9
LOC100620317	2	Protein Wnt	ssc:100620317	WNT11	Protein Wnt-11	hsa:7481	0	-12.54	2.81
LOC100621293	2	armadillo repeat-containing protein 8-like	ssc:100621293	ARMC8	armadillo repeat containing 8	hsa:25852	0	-34.15	-0.81
LOC100623380	2	Tetraspanin	ssc:100623380	CD9	Tetraspanin	hsa:928	0	-220.14	-57.87
LOC100624304	2	Uncharacterized protein	ssc:100624304	RANBP2	E3 SUMO-protein ligase RanBP2	hsa:5903	0	-22.36	4.37
LOC100625326	2	band 4.1-like protein 3-like	ssc:100625326	EPB41L3	cDNA FLJ37633 fis, clone BRCOC2017652, highly similar to Band 4.1-like protein 3	hsa:23136	0	-9.85	5.15
LOC100625485	2	myosin light polypeptide 6-like	ssc:100625485	MYL6	cDNA FLJ56329, highly similar to Myosin light polypeptide 6	hsa:4637	0	-2491.45	-514.93
LOC100625622	2	Uncharacterized protein	ssc:100625622	RNF216	cDNA FLJ76440, highly similar to Homo sapiens TRIAD3 protein (TRIAD3), transcript variant 1, mRNA	hsa:54476	0	-37.13	-13.77
LOC100626091	2	Uncharacterized protein	ssc:100626091	PIGT	cDNA FLJ53822, highly similar to GPI transamidase component PIG-T	hsa:51604	0	-101.13	-20.57
LOC100627376	2	chromodomain Y-like protein 2-like	ssc:100627376	CDYL2	Chromodomain Y-like protein 2	hsa:124359	0	-19.18	-8.66
LOC100736563	2	phosphatidylinositol 3-kinase regulatory subunit alpha-like	ssc:100736563	PIK3R1	cDNA FLJ44373 fis, clone TRACH3009455, highly similar to Phosphatidylinositol 3-kinase regulatory subunit alpha	hsa:5295	0	-31.45	-5.98
LOC100737034	2	max-interacting protein 1-like	ssc:100737034	MXI1	Max-interacting protein 1	hsa:4601	0	-20.58	17.52
LOC100737139	2	uncharacterized LOC100737139	ssc:100737139	PPP1R1A	Protein phosphatase 1 regulatory subunit 1A	hsa:5502	0	-169.75	-19.49
LOC100737213	2	Uncharacterized protein	ssc:100737213	MAP2K2	Mitogen-activated protein kinase kinase 2, isoform CRA_d	hsa:5605	0	-353.11	-94.98
LOC100737243	2	serine/threonine-protein kinase D1-like	ssc:100737243	PRKD1	Protein kinase C	hsa:5587	0	-25.11	4.08
LOC100737447	2	Uncharacterized protein	ssc:100737447	SMARCC1	cDNA FLJ57669, highly similar to SWI/SNF-related matrix-associatedactin-dependent regulator of chromatin subfamily C member 1	hsa:6599	0	-57.15	-15.64
LOC100737517	2	solute carrier family 40 member 1-like	ssc:100737517	SLC40A1	cDNA FLJ78004, highly similar to Homo sapiens solute carrier family 40 (iron-regulated transporter), member 1, mRNA	hsa:30061	0	-19.27	8.95
LOC100737683	2	PIN2/TERF1-interacting telomerase inhibitor 1-like	ssc:100737683	PINX1	PIN2/TERF1-interacting telomerase inhibitor 1	hsa:54984	0	-39.84	13.37
LOC100737702	2	Uncharacterized protein	ssc:100737702	ARHGEF7	Rho guanine nucleotide exchange factor (GEF) 7, isoform CRA_b	hsa:8874	0	-20.77	18.68
LOC100737712	2	leucine-rich repeat and calponin homology domain-containing protein 4-like	ssc:100737712	LRCH4	Leucine-rich repeat and calponin homology domain-containing protein 4	hsa:4034	0	-66.64	-26.73
LOC100737824	2	ATP synthase subunit f, mitochondrial-like	ssc:100737824	ATP5J2	ATP synthase subunit f, mitochondrial	hsa:9551	0	-1046.53	-476.49
LOC100738014	2	inositol polyphosphate 1-phosphatase-like	ssc:100738014	INPP1	cDNA FLJ36241 fis, clone THYMU2001622, highly similar to Inositol polyphosphate 1-phosphatase (EC 3.1.3.57)	hsa:3628	0	-19.21	-9.43
LOC100738556	2	coronin-2B-like	ssc:100738556	CORO2B	cDNA FLJ42721 fis, clone BRAMY4000229, highly similar to Coronin-2B	hsa:10391	0	-34.32	-11.81
LOC100738590	2	uncharacterized LOC100738590	ssc:100738590	MOB3A	MOB kinase activator 3A	hsa:126308	0	-46.93	-10.18
LOC100738600	2	prickle-like protein 4-like	ssc:100738600	PRICKLE4	Chromosome 6 open reading frame 49, isoform CRA_c	hsa:29964	0	-218.5	-23.53
LOC100738647	2	glutamine synthetase-like	ssc:100738647	GLUL	cDNA FLJ57219, highly similar to Glutamine synthetase (EC 6.3.1.2)	hsa:2752	0	-1533.94	-122.09
LOC100738785	2	Uncharacterized protein	ssc:100738785	POLR2J	DNA-directed RNA polymerase II subunit RPB11-a	hsa:5439	0	-252.38	11.97
LOC100738786	2	carcinoembryonic antigen-related cell adhesion molecule 6-like	ssc:100738786	CEACAM1	Carcinoembryonic antigen-related cell adhesion molecule 1	hsa:634	0	-13.1	-0.77
LOC100738820	2	voltage-dependent anion-selective channel protein 3-like	ssc:100738820	VDAC3	Voltage-dependent anion-selective channel protein 3	hsa:7419	0	-63.11	7.34
LOC100738892	2	Uncharacterized protein	ssc:100738892	TNFAIP6	Tumor necrosis factor-inducible gene 6 protein	hsa:7130	0	-59.55	37.43
LOC100738957	2	B9 domain-containing protein 2-like	ssc:100738957	B9D2	B9 domain-containing protein 2	hsa:80776	0	-88.05	30.71
LOC100739014	2	cation-independent mannose-6-phosphate receptor-like	ssc:100739014	IGF2R	Insulin-like growth factor type II receptor	hsa:3482	0	-21.74	-6.34
LOC100739056	2	rho-related GTP-binding protein RhoE-like	ssc:100739056	RND3	cDNA, FLJ93726, highly similar to Homo sapiens ras homolog gene family, member E (ARHE), mRNA	hsa:390	0	-72.95	36.12
LOC100739319	2	vacuolar-sorting protein SNF8-like	ssc:100739319	SNF8	Vacuolar-sorting protein SNF8	hsa:11267	0	-72.6	40.27
LOC100739326	2	ATP synthase lipid-binding protein, mitochondrial-like	ssc:100739326	ATP5G2	ATP synthase F(0) complex subunit C2, mitochondrial	hsa:517	0	-1567.98	100.78
LOC100739395	2	ATP-binding cassette sub-family G member 2-like	ssc:100739395	ABCG2	ATP-binding cassette, sub-family G (WHITE), member 2, isoform CRA_a	hsa:9429	0	-23.61	6.12
LOC100739396	2	Uncharacterized protein	ssc:100739396	COX11	cDNA FLJ60452, highly similar to Cytochrome c oxidase assembly protein COX11, mitochondrial	hsa:1353	0	-12.41	10.66
LOC100739557	2	Uncharacterized protein	ssc:100739557	LCMT1	Leucine carboxyl methyltransferase 1	hsa:51451	0	-35.07	-8.3
LOC100739778	2	protein FAM149B1-like	ssc:100739778	FAM149B1	family with sequence similarity 149, member B1	hsa:317662	0	-19.67	-5.5
LOC100739861	2	Uncharacterized protein	ssc:100739861	TJAP1	Tight junction associated protein 1 (Peripheral), isoform CRA_a	hsa:93643	0	-27.47	9.1
LOC102159133	2	probable phospholipid-transporting ATPase IF-like	ssc:102159133	ATP11B	Truncated ATPase 11B protein	hsa:23200	0	-32.73	-0.41
LOC102159413	2	teneurin-4-like	ssc:102159413	TENM4	Teneurin-4	hsa:26011	0	-37.36	5.65
LOC102159987	2	plexin domain-containing protein 2-like	ssc:102159987	PLXDC2	cDNA FLJ61564, highly similar to Plexin domain-containing protein 2	hsa:84898	0	-46.96	-14.09
LOC102160444	2	vacuolar protein sorting-associated protein 41 homolog	ssc:102160444	VPS41	cDNA, FLJ95380, highly similar to Homo sapiens vacuolar protein sorting 41 (yeast) (VPS41), transcript variant 1, mRNA	hsa:27072	0	-168.03	-46.35
LOC102160596	2	serine/arginine repetitive matrix protein 3-like	ssc:102160596	HIPK1	Homeodomain interacting protein kinase 1, isoform CRA_f	hsa:204851	0	-29.16	-0.2
LOC102160662	2	uncharacterized LOC102160662	ssc:102160662	EEPD1	Endonuclease/exonuclease/phosphatase family domain-containing protein 1	hsa:80820	0	-58.46	-2.12
LOC102161004	2	probable hydrolase PNKD-like	ssc:102161004	PNKD	Paroxysmal nonkinesiogenic dyskinesia, isoform CRA_a	hsa:25953	0	-43.53	-14.1
LOC102161161	2	interleukin-1 receptor-associated kinase-like 2-like	ssc:102161161	IRAK2	cDNA, FLJ93282, highly similar to Homo sapiens interleukin-1 receptor-associated kinase 2 (IRAK2),mRNA	hsa:3656	0	-22.77	0.77
LOC102161725	2	Uncharacterized protein	ssc:102161725	TPCN1	TPCN1 protein	hsa:53373	0	-18.83	14.79
LOC102164035	2	pleckstrin homology domain-containing family A member 5-like	ssc:102164035	PLEKHA5	cDNA FLJ61590, moderately similar to Pleckstrin homology domain-containing family A member 5	hsa:54477	0	-15	6.84
LOC102164038	2	protein VAC14 homolog	ssc:102164038	VAC14	Protein VAC14 homolog	hsa:55697	0	-48.74	-14.58
LOC102164575	2	60S ribosomal protein L35a-like	ssc:102164575	RPL35A	60S ribosomal protein L35a	hsa:6165	0	-6.16	4.03
LOC102164668	2	methionine--tRNA ligase, cytoplasmic-like	ssc:102164668	MARS	Methionine-tRNA synthetase, isoform CRA_a	hsa:4141	0	-35.44	-3.35
LOC102166329	2	period circadian protein homolog 2-like	ssc:102166329	PER2	cDNA FLJ60515, highly similar to Period circadian protein 2	hsa:8864	0	-52.72	4.21
LOC102166542	2	Uncharacterized protein	ssc:102166542	ZBTB40	Zinc finger and BTB domain containing 40, isoform CRA_a	hsa:9923	0	-12.14	-2.98
LOC102166933	2	serine/arginine-rich splicing factor 11-like	ssc:102166933	SREK1	Splicing regulatory glutamine/lysine-rich protein 1	hsa:140890	0	-21.99	-0.1
LOC102166949	2	E3 ubiquitin-protein ligase RNF169-like	ssc:102166949	RNF169	E3 ubiquitin-protein ligase RNF169	hsa:254225	0	-9.34	3.49
LOC102166970	2	nucleoporin NUP53-like	ssc:102166970	NUP35	Nucleoporin NUP53	hsa:129401	0	-45.78	-11.33
LOC595122	2	Histone H1.3-like protein	ssc:595122	HIST1H1D	Histone H1.3	hsa:3007	0	-562.26	-232.16
LPCAT1	2	1-acylglycerol-3-phosphate O-acyltransferase 9 protein	ssc:100217397	LPCAT1	Acyltransferase like 2, isoform CRA_a	hsa:79888	0	-92.42	-37.6
LRP1	2	Prolow-density lipoprotein receptor-related protein 1	ssc:100627964	LRP1	Prolow-density lipoprotein receptor-related protein 1	hsa:4035	0	-400.07	-161.54
LRRC42	2	leucine rich repeat containing 42	ssc:100621320	LRRC42	leucine rich repeat containing 42	hsa:115353	0	-60.19	32.29
LSMD1	2	Uncharacterized protein	ssc:100522950	NAA38	N-alpha-acetyltransferase 38, NatC auxiliary subunit	hsa:84316	0	-90.97	1.55
LTBP3	2	Uncharacterized protein	ssc:100517877	LTBP3	cDNA FLJ42533 fis, clone BRACE3003192, highly similar to Latent-transforming growth factor beta-binding protein 3	hsa:4054	0	-129.28	69.09
MPPE1	2	metallophosphoesterase 1	ssc:100623694	MPPE1	Metallophosphoesterase 1	hsa:65258	0	-23.54	-5.74
MRPS23	2	Uncharacterized protein	ssc:100511221	MRPS23	28S ribosomal protein S23, mitochondrial	hsa:51649	0	-41.34	3.47
MT-2B	2	Metallothionein-2A	ssc:396827	MT2A	Metallothionein-2	hsa:4502	0	-552.63	-152.12
MTHFSD	2	Uncharacterized protein	ssc:100511815	MTHFSD	Uncharacterized protein	hsa:64779	0	-26.35	-9.31
MTR	2	Uncharacterized protein	ssc:397300	MTR	cDNA FLJ53729, moderately similar to Methionine synthase (EC 2.1.1.13)	hsa:4548	0	-50.57	-12.45
MYOCD	2	Myocardin	ssc:396571	MYOCD	Myocardin	hsa:93649	0	-12.77	-5.66
MZB1	2	Uncharacterized protein	ssc:100522482	MZB1	cDNA FLJ32987 fis, clone THYMU1000032	hsa:51237	0	-20.17	-9.55
NANP	2	Uncharacterized protein	ssc:100518994	NANP	N-acylneuraminate-9-phosphatase	hsa:140838	0	-12.65	9.85
NDEL1	2	nudE nuclear distribution E homolog (A. nidulans)-like 1	ssc:100511592	NDEL1	cDNA FLJ55173, highly similar to Nuclear distribution protein nudE-like 1	hsa:81565	0	-21.78	8.65
NXN	2	Uncharacterized protein	ssc:100523510	NXN	Nucleoredoxin	hsa:64359	0	-69.98	-24.96
OLFML2B	2	Uncharacterized protein	ssc:100156452	OLFML2B	Olfactomedin-like protein 2B	hsa:25903	0	-44.34	-18.84
OPHN1	2	oligophrenin 1	ssc:100515117	OPHN1	cDNA FLJ60067, highly similar to Oligophrenin 1	hsa:4983	0	-14.47	10.92
ORAI1	2	Uncharacterized protein	ssc:100154923	ORAI1	Uncharacterized protein	hsa:84876	0	-262.98	-98.95
PCK1	2	Phosphoenolpyruvate carboxykinase 1 (Soluble)	ssc:100144531	PCK1	cDNA FLJ50350, highly similar to Phosphoenolpyruvate carboxykinase, cytosolic (GTP) (EC 4.1.1.32)	hsa:5105	0	-2024.42	-76.16
PEBP4	2	Phosphatidylethanolamine-binding protein 4	ssc:100302365	PEBP4	Phosphatidylethanolamine-binding protein 4	hsa:157310	0	-135.17	-28.01
PHGK	2	Phosphorylase kinase gamma 1	ssc:397548	PHKG1	HCG18830, isoform CRA_a	hsa:5260	0	-71.68	-18.87
PID1	2	phosphotyrosine interaction domain containing 1	ssc:100302508	PID1	Putative uncharacterized protein FLJ20701	hsa:55022	0	-134.99	6.23
PLD4	2	Uncharacterized protein	ssc:100524095	PLD4	cDNA FLJ50089, highly similar to Homo sapiens phospholipase D family, member 4 (PLD4), mRNA	hsa:122618	0	-20.73	13.98
POLL	2	Uncharacterized protein	ssc:100153781	POLL	cDNA FLJ77175, highly similar to Homo sapiens DNA polymerase lamda2 mRNA	hsa:27343	0	-52.71	-15.17
PPAP2B	2	Uncharacterized protein	ssc:100512419	PPAP2B	Lipid phosphate phosphohydrolase 3	hsa:8613	0	-1055.63	-134.5
PRPF3	2	Pre-mRNA processing factor 3-like protein	ssc:100190995	PRPF3	cDNA, FLJ93335, highly similar to Homo sapiens PRP3 pre-mRNA processing factor 3 homolog (yeast) (PRPF3), mRNA	hsa:9129	0	-29.7	20.3
PRR15	2	proline rich 15	ssc:100513831	PRR15	Proline-rich protein 15	hsa:222171	0	-19.03	-1.56
PTGER3	2	Prostaglandin EP3 receptor	ssc:396811	PTGER3	Prostaglandin E2 receptor EP3 subtype	hsa:5733	0	-107.85	-52.96
RAMP1	2	Receptor activity-modifying protein 1	ssc:397401	RAMP1	Receptor activity-modifying protein 1	hsa:10267	0	-14.96	13.82
RAVER2	2	Uncharacterized protein	ssc:100623447	RAVER2	cDNA FLJ57423, highly similar to Ribonucleoprotein PTB-binding 2	hsa:55225	0	-11.27	6.08
RHBDD1	2	Uncharacterized protein	ssc:100512869	RHBDD1	Rhomboid domain containing 1, isoform CRA_a	hsa:84236	0	-29.75	6.76
RIMKLB	2	Uncharacterized protein	ssc:100152915	RIMKLB	Beta-citrylglutamate synthase B	hsa:57494	0	-19.83	8.68
S100A11	2	Protein S100-A11	ssc:445534	S100A11	Protein S100-A11	hsa:6282	0	-1166.71	-75.6
SCARA5	2	Uncharacterized protein	ssc:100524281	SCARA5	cDNA FLJ57441, highly similar to Homo sapiens scavenger receptor class A, member 5 (SCARA5), mRNA	hsa:286133	0	-193.03	143.13
SCUBE2	2	Uncharacterized protein	ssc:100519613	SCUBE2	Signal peptide, CUB and EGF-like domain-containing protein 2	hsa:57758	0	-47.18	-21.43
SDC4	2	Syndecan-4	ssc:397528	SDC4	Syndecan-4	hsa:6385	0	-726.97	154.93
SEMA3F	2	Uncharacterized protein	ssc:100153225	SEMA3F	Semaphorin-3F	hsa:6405	0	-140.21	-44.22
SHOX2	2	Uncharacterized protein	ssc:100628206	SHOX2	Short stature homeobox protein 2	hsa:6474	0	-19.62	4.49
SIPA1L2	2	Uncharacterized protein	ssc:100158048	SIPA1L2	SIPA1L2 protein	hsa:57568	0	-53.36	-10.42
SLA-6	2	MHC class I antigen splice variant 1	ssc:100135037	xp_003846540			0	-109.66	96.47
SMAF1	2	Adipogenin	ssc:641357	ADIG	Adipogenin	hsa:149685	0	-613.3	-261.4
SOCS7	2	Uncharacterized protein	ssc:100514187	SOCS7	Suppressor of cytokine-signaling 7	hsa:30837	0	-26.05	-10.95
SP2	2	Sp2 transcription factor	ssc:100626417	SP2	Transcription factor Sp2	hsa:6668	0	-59.49	-10.35
SPDYC	2	speedy/RINGO cell cycle regulator family member C	ssc:100518768	SPDYC	Speedy protein C	hsa:387778	0	-7.99	-3.1
SPP1	2	Secreted phosphoprotein 1	ssc:397087	SPP1	Secreted phosphoprotein 1 (Osteopontin, bone sialoprotein I, early T-lymphocyte activation 1), isoform CRA_b	hsa:6696	0	-103.7	-16.53
SRM	2	Uncharacterized protein	ssc:414385	SRM	Spermidine synthase	hsa:6723	0	-246.18	0.17
STAC	2	Uncharacterized protein	ssc:100625500	STAC	cDNA FLJ54661, highly similar to SH3 and cysteine-rich domain-containing protein	hsa:6769	0	-11.25	11.02
STIM2	2	stromal interaction molecule 2	ssc:100519497	STIM2	Stromal interaction molecule 2	hsa:57620	0	-19.12	10.65
SULF1	2	Uncharacterized protein	ssc:100152427	SULF1	Sulfatase 1, isoform CRA_a	hsa:23213	0	-76.77	-33.9
TFRC	2	Transferrin receptor protein 1	ssc:397062	TFRC	cDNA FLJ75881, highly similar to Homo sapiens transferrin receptor (p90, CD71) (TFRC), mRNA	hsa:7037	0	-12.5	11.17
THOC3	2	Uncharacterized protein	ssc:100524425	THOC3	THO complex subunit 3	hsa:84321	0	-37.54	18.91
TMEM100	2	Uncharacterized protein	ssc:100523465	TMEM100	cDNA FLJ37856 fis, clone BRSSN2014685, highly similar to Transmembrane protein 100	hsa:55273	0	-315.42	-74.68
TMEM141	2	transmembrane protein 141	ssc:100512883	TMEM141	Transmembrane protein 141	hsa:85014	0	-385	-173.59
TMEM25	2	Uncharacterized protein	ssc:100622591	TMEM25	Transmembrane protein 25, isoform CRA_b	hsa:84866	0	-62.17	-11.54
TMEM39A	2	transmembrane protein 39A	ssc:100151958	TMEM39A	Transmembrane protein 39A	hsa:55254	0	-27.57	16.47
TMOD4	2	Uncharacterized protein	ssc:100151861	TMOD4	cDNA, FLJ93792, highly similar to Homo sapiens tropomodulin 4 (muscle) (TMOD4), mRNA	hsa:29765	0	-118.82	-51.79
TOMM6	2	Uncharacterized protein	ssc:102162299	TOMM6	Mitochondrial import receptor subunit TOM6 homolog	hsa:100188893	0	-16.27	-7.5
TSPAN7	2	Tetraspanin	ssc:100526026	TSPAN7	Tetraspanin-7	hsa:7102	0	-87.89	-35.85
TUBA8	2	Uncharacterized protein	ssc:100518253	TUBA8	Tubulin alpha-8 chain	hsa:51807	0	-60.08	-9.45
VEGFA	2	Vascular endothelial growth factor A	ssc:397157	VEGFA	Vascular endothelial growth factor, isoform CRA_d	hsa:7422	0	-506.86	-215.48
VGLL4	2	Uncharacterized protein	ssc:100625640	VGLL4	Transcription cofactor vestigial-like protein 4	hsa:9686	0	-69.71	-27.87
VWCE	2	Uncharacterized protein	ssc:100522060	VWCE	von Willebrand factor C and EGF domains, isoform CRA_a	hsa:220001	0	-39.71	-10.37
WBP5	2	Uncharacterized protein	ssc:100513331	WBP5	WW domain-binding protein 5	hsa:51186	0	-19.12	-5.54
ZBTB12	2	Zinc finger and BTB domain containing 12	ssc:100124380	ZBTB12	Zinc finger and BTB domain-containing protein 12	hsa:221527	0	-24.93	13.06
ZDHHC18	2	Palmitoyltransferase	ssc:100513544	ZDHHC18	Palmitoyltransferase ZDHHC18	hsa:84243	0	-42.62	-15.92
0610007P14RIK	5	Putative uncharacterized protein	ssc:100312958	C14orf1	Chromosome 14 open reading frame 1, isoform CRA_a	hsa:11161	0	196.77	87.17
A1BG	5	Alpha-1B-glycoprotein	ssc:100516980	A1BG	Alpha-1B-glycoprotein	hsa:1	0	141.5	1.56
AARD	5	alanine and arginine rich domain containing protein	ssc:100522252	AARD	Alanine and arginine-rich domain-containing protein	hsa:441376	0	22.72	4.85
ACOT4	5	Uncharacterized protein	ssc:100158115	ACOT4	Acyl-coenzyme A thioesterase 4	hsa:122970	0	29.22	-10.21
ACSM5	5	Uncharacterized protein	ssc:100511318	ACSM5	Acyl-coenzyme A synthetase ACSM5, mitochondrial	hsa:54988	0	12.54	-9.78
ADAMTS18	5	ADAM metallopeptidase with thrombospondin type 1 motif, 18	ssc:102167408	ADAMTS18	A disintegrin and metalloproteinase with thrombospondin motifs 18	hsa:170692	0	92.34	16.53
AGER	5	Advanced glycosylation end product-specific receptor variant 1	ssc:396591	AGER	Advanced glycosylation end product-specific receptor variant BB	hsa:177	0	12.3	-1.77
AKR1D1	5	aldo-keto reductase family 1, member D1	ssc:100520813	AKR1D1	Aldo-keto reductase family 1, member D1	hsa:6718	0	14.71	0.71
AKT2	5	Uncharacterized protein	ssc:100127478	AKT2	cDNA FLJ31217 fis, clone KIDNE2004095, highly similar to RAC-beta serine/threonine-protein kinase (EC 2.7.11.1)	hsa:208	0	549.31	-484.97
ALB	5	Serum albumin	ssc:396960	ALB	Serum albumin	hsa:213	0	2907.53	1.39
ALDH2	5	Mitochondrial aldehyde dehydrogenase 2	ssc:733685	ALDH2	ALDH2	hsa:217	0	462.8	-287.87
ALG1	5	Uncharacterized protein	ssc:100524193	ALG1	Chitobiosyldiphosphodolichol beta-mannosyltransferase	hsa:56052	0	30.65	-8.27
ALOX5	5	Uncharacterized protein	ssc:100156205	ALOX5	Arachidonate 5-lipoxygenase	hsa:240	0	29.7	-8.04
ANKRD22	5	ankyrin repeat domain 22	ssc:100152630	ANKRD22	ankyrin repeat domain 22	hsa:118932	0	11.77	-0.54
ANO4	5	Anoctamin	ssc:100525519	ANO4	Anoctamin	hsa:121601	0	24.52	-0.23
ANXA1	5	Annexin A1	ssc:396942	ANXA1	Annexin A1	hsa:301	0	2232.02	581.13
APEH	5	Acylamino-acid-releasing enzyme	ssc:396961	APEH	N-acylaminoacyl-peptide hydrolase, isoform CRA_b	hsa:327	0	65.68	0.3
APOA5	5	Uncharacterized protein	ssc:100286807	APOA5	cDNA FLJ75539, highly similar to Homo sapiens apolipoprotein A-V (APOA5) gene	hsa:116519	0	43.05	5.17
APOE	5	Apolipoprotein E	ssc:397576	APOE	MRNA for apolipoprotein E (apo E)	hsa:348	0	10577.6	-2586.46
APON	5	ovarian and testicular apolipoprotein N	ssc:445462				0	42.24	1.42
ASGR1	5	Uncharacterized protein	ssc:100625649	ASGR1	Asialoglycoprotein receptor 1	hsa:432	0	49.65	5.73
ASS1	5	Uncharacterized protein	ssc:414411	ASS1	cDNA FLJ78448, highly similar to Homo sapiens argininosuccinate synthetase (ASS), transcript variant 1, mRNA	hsa:445	0	89.57	-41.89
ATP5G2	5	Mitochondrial ATP5G2	ssc:100037988	ATP5G2	ATP synthase F(0) complex subunit C2, mitochondrial	hsa:517	0	1245.64	27.73
ATP5J2	5	ATP synthase subunit f, mitochondrial	ssc:100037979	ATP5J2	ATP synthase subunit f, mitochondrial	hsa:9551	0	780.52	-166.18
BIVM	5	Uncharacterized protein	ssc:100512068	BIVM	Basic immunoglobulin-like variable motif-containing protein	hsa:54841	0	18.84	-2.31
BMP5	5	Bone morphogenetic protein 5	ssc:100151964	BMP5	cDNA FLJ78712, highly similar to Homo sapiens bone morphogenetic protein 5 (BMP5), mRNA	hsa:653	0	44.55	17.4
BOK	5	Uncharacterized protein	ssc:100627765	BOK	BCL2-related ovarian killer, isoform CRA_a	hsa:666	0	86.71	-66.99
C10H1ORF53	5	chromosome 10 open reading frame, human C1orf53	ssc:100521391	C1orf53	chromosome 1 open reading frame 53	hsa:388722	0	26.09	-23.46
C14H10ORF116	5	chromosome 10 open reading frame 116 ortholog	ssc:100154721	ADIRF	Adipogenesis regulatory factor	hsa:10974	0	1742.77	-1523.81
C1H9ORF9	5	chromosome 1 open reading frame, human C9orf9	ssc:100151892	C9orf9	Uncharacterized protein C9orf9	hsa:11092	0	21.15	-9.98
C2H19ORF59	5	chromosome 2 open reading frame, human C19orf59	ssc:100511550	MCEMP1	Mast cell-expressed membrane protein 1	hsa:199675	0	30.94	-1.72
C3H16ORF58	5	Uncharacterized protein	ssc:102165338	C16orf58	RUS1 family protein C16orf58	hsa:64755	0	59.81	-26.1
C3H7ORF61	5	Uncharacterized protein	ssc:100514219	C7orf61	Uncharacterized protein C7orf61	hsa:402573	0	26.39	0.02
C6H19ORF33	5	Uncharacterized protein	ssc:100515030				0	171.41	85.37
C7H14ORF142	5	uncharacterized protein C14orf142 homolog	ssc:100155082	C14orf142	chromosome 14 open reading frame 142	hsa:84520	0	92.89	45.73
CCL16	5	C-C motif chemokine	ssc:100516396	CCL16	C-C motif chemokine 16	hsa:6360	0	209.23	3.64
CCL23	5	C-C motif chemokine	ssc:100516039	CCL23	C-C motif chemokine 23	hsa:6368	0	556.78	-14.78
CCNL1	5	Uncharacterized protein	ssc:100626293	CCNL1	Cyclin-L1	hsa:57018	0	37.22	-31.07
CCRL1	5	Chemokine (C-C motif) receptor-like protein 1	ssc:100037292	ACKR4	cDNA FLJ57069, highly similar to C-C chemokine receptor type 11	hsa:51554	0	416.26	-117.83
CD244	5	Uncharacterized protein	ssc:100153635	CD244	cDNA, FLJ93700, highly similar to Homo sapiens CD244 natural killer cell receptor 2B4 (CD244), mRNA	hsa:51744	0	33.17	0.22
CD300LF	5	CD300 molecule-like family member f	ssc:102158693	CD300LF	CMRF35-like molecule 1	hsa:146722	0	24.81	-8.25
CD59	5	CD59 glycoprotein	ssc:397347	CD59	CD59 glycoprotein	hsa:966	0	939.37	99.42
CD5L	5	Uncharacterized protein	ssc:100154019	CD5L	CD5 antigen-like	hsa:922	0	26.95	3.79
CD9	5	CD9 antigen	ssc:397067	CD9	Tetraspanin	hsa:928	0	458.61	135.08
CDKN1A	5	Uncharacterized protein	ssc:100152215	CDKN1A	Cyclin-dependent kinase inhibitor 1A (P21, Cip1), isoform CRA_a	hsa:1026	0	71.22	21.62
CDSN	5	Corneodesmosin	ssc:100144482	CDSN	cDNA FLJ78714, highly similar to Homo sapiens corneodesmosin, mRNA	hsa:1041	0	8.91	-0.24
CEBPE	5	Uncharacterized protein	ssc:100157564	CEBPE	CCAAT/enhancer-binding protein epsilon	hsa:1053	0	31.58	1.03
CELA2A	5	Chymotrypsin-like elastase family member 2A	ssc:397197	CELA2A	Chymotrypsin-like elastase family member 2A	hsa:63036	0	25.96	-14.31
CIDE-B	5	Cell death-inducing DFFA-like effector B variant 1	ssc:100127160	CIDEB	cDNA FLJ16433 fis, clone BRACE3013936, highly similar to Cell death activator CIDE-B	hsa:27141	0	12.67	-11.73
CLEC4G	5	C-type lectin domain family 4, member G	ssc:100240718	CLEC4G	C-type lectin domain family 4 member G	hsa:339390	0	10.22	-1.45
CLMP	5	Uncharacterized protein	ssc:100512427	CLMP	CXADR-like membrane protein	hsa:79827	0	233.4	-88.45
CNIH3	5	Uncharacterized protein	ssc:100522393	CNIH3	Protein cornichon homolog 3	hsa:149111	0	32.68	0.89
CNTD2	5	cyclin N-terminal domain containing 2	ssc:100522141	CNTD2	Cyclin N-terminal domain-containing protein 2	hsa:79935	0	85.77	-29.04
COL5A3	5	Uncharacterized protein	ssc:397531	COL5A3	Collagen alpha-3(V) chain	hsa:50509	0	660.87	-365.26
COQ10B	5	Uncharacterized protein	ssc:100152647	COQ10B	Coenzyme Q-binding protein COQ10 homolog B, mitochondrial	hsa:80219	0	41.68	5.57
CPB2	5	Uncharacterized protein	ssc:100155038	CPB2	Carboxypeptidase B2	hsa:1361	0	45.04	-3.79
CRYM	5	Uncharacterized protein	ssc:100525333	CRYM	Ketimine reductase mu-crystallin	hsa:1428	0	28.8	-11.49
CXCL14	5	Uncharacterized protein	ssc:494467	CXCL14	C-X-C motif chemokine 14	hsa:9547	0	96.67	-36.32
CYP1A1	5	Cytochrome P450 1A1	ssc:403103	CYP1A1	Cytochrome P450 1A1	hsa:1543	0	151.76	-9.17
CYP2D25	5	Vitamin D(3) 25-hydroxylase	ssc:397687	CYP2D6	Nonfunctional cytochrome P450 family 2 subfamily D polypeptide 6	hsa:1565	0	118.97	2.13
CYP4F2	5	Cytochrome P450	ssc:100113470	CYP4F3	Cytochrome P450, family 4, subfamily F, polypeptide 3, isoform CRA_b	hsa:4051	0	8.63	-2.28
DNAJC6	5	Uncharacterized protein	ssc:406190	DNAJC6	Putative tyrosine-protein phosphatase auxilin	hsa:9829	0	15.81	-3.19
DPH5	5	Uncharacterized protein	ssc:100157715	DPH5	cDNA FLJ43496 fis, clone PEBLM2001465, highly similar to Probable diphthine synthase (EC 2.1.1.98)	hsa:51611	0	95.15	24.29
DTX1	5	Uncharacterized protein	ssc:100524958	DTX1	E3 ubiquitin-protein ligase DTX1	hsa:1840	0	208.43	-117.33
DUSP4	5	Uncharacterized protein	ssc:100514374	DUSP4	Dual specificity protein phosphatase 4	hsa:1846	0	46.16	2.36
DYNLT3	5	dynein, light chain, Tctex-type 3	ssc:100525320	DYNLT3	Dynein light chain Tctex-type 3	hsa:6990	0	39.33	10.94
EIF2S2	5	eukaryotic translation initiation factor 2, subunit 2 beta, 38kDa	ssc:100621044	EIF2S2	Eukaryotic translation initiation factor 2 beta	hsa:8894	0	81.51	-0.12
EIF4A1	5	Eukaryotic translation initiation factor 4A isoform 1	ssc:100101929	EIF4A1	cDNA FLJ78614, highly similar to Homo sapiens eukaryotic translation initiation factor 4A, isoform 1 (EIF4A1), mRNA	hsa:1973	0	283.21	-99.54
ELMOD3	5	Uncharacterized protein	ssc:100519304	ELMOD3	ELMO domain-containing protein 3	hsa:84173	0	854.33	-564.29
EMR1	5	Uncharacterized protein	ssc:100521889	EMR1	cDNA FLJ75356, highly similar to Homo sapiens egf-like module containing, mucin-like, hormone receptor-like 1 (EMR1), mRNA	hsa:2015	0	48.01	-15.04
EN1	5	Homeobox protein engrailed-like	ssc:100516112	EN1	Homeobox protein engrailed-1	hsa:2019	0	16.44	-13.2
EPHB6	5	Putative EPHB6	ssc:100511727	EPHB6	Ephrin type-B receptor 6	hsa:2051	0	25.18	-17.67
ETNPPL	5	Uncharacterized protein	ssc:100519324	ETNPPL	cDNA FLJ54670, highly similar to Homo sapiens alanine-glyoxylate aminotransferase 2-like 1 (AGXT2L1), mRNA	hsa:64850	0	6.85	-6.51
F2	5	Prothrombin	ssc:100144442	F2	cDNA FLJ54622, highly similar to Prothrombin (EC 3.4.21.5)	hsa:2147	0	79.47	1.75
FAIM	5	Fas apoptosis inhibitory molecule 1	ssc:100568454	FAIM	Fas apoptotic inhibitory molecule 1	hsa:55179	0	35.93	15.51
FAM228B	5	family with sequence similarity 228, member B	ssc:100738909	FAM228B	family with sequence similarity 228, member B	hsa:375190	0	12.89	3.71
FAM46B	5	family with sequence similarity 46, member B	ssc:100511570	FAM46B	family with sequence similarity 46, member B	hsa:115572	0	38.23	5.42
FAM57A	5	Uncharacterized protein	ssc:100524042	FAM57A	cDNA FLJ43156 fis, clone DFNES2011239, highly similar to Protein FAM57A	hsa:79850	0	155.38	-8.21
FARP2	5	Uncharacterized protein	ssc:100511480	FARP2	FERM, RhoGEF and pleckstrin domain-containing protein 2	hsa:9855	0	30.33	-21.23
FBXO36	5	F-box protein 36	ssc:100736632	FBXO36	F-box protein 36	hsa:130888	0	8.33	3.47
FETUIN	5	Alpha-2-HS-glycoprotein	ssc:397585	AHSG	cDNA FLJ56822, highly similar to Alpha-2-HS-glycoprotein	hsa:197	0	438.53	-0.82
FGL1	5	Uncharacterized protein	ssc:100516651	FGL1	Fibrinogen-like protein 1	hsa:2267	0	43.59	4.2
FHL1C	5	Uncharacterized protein	ssc:397667	FHL1	cDNA FLJ34383 fis, clone HCHON1000015, highly similar to Four and a half LIM domains protein 1	hsa:2273	0	3346.23	-758.81
FKBP1B	5	Peptidyl-prolyl cis-trans isomerase	ssc:100522131	FKBP1B	Peptidyl-prolyl cis-trans isomerase FKBP1B	hsa:2281	0	34.62	-20.22
FRMPD1	5	Uncharacterized protein	ssc:100153190	FRMPD1	FERM and PDZ domain-containing protein 1	hsa:22844	0	19.43	-2.88
GM2A	5	Uncharacterized protein	ssc:100515283	GM2A	cDNA FLJ51277, highly similar to Ganglioside GM2 activator	hsa:2760	0	162.17	-86.9
GOLT1A	5	Uncharacterized protein	ssc:100511892	GOLT1A	Vesicle transport protein GOT1A	hsa:127845	0	12.57	-1.59
GP91-PHOX	5	Cytochrome b-245 heavy chain	ssc:397108	CYBB	cDNA FLJ60919, highly similar to Cytochrome b-245 heavy chain	hsa:1536	0	51.19	-13.45
GPM6B	5	Uncharacterized protein	ssc:100155237	GPM6B	Glycoprotein M6B, isoform CRA_b	hsa:2824	0	139	-41.41
GPR97	5	Uncharacterized protein	ssc:100514842	GPR97	cDNA FLJ50249, highly similar to Probable G-protein coupled receptor 97	hsa:222487	0	41.2	7.61
HABP4	5	Uncharacterized protein	ssc:100512302	HABP4	cDNA FLJ30599 fis, clone BRAWH2009298, highly similar to Homo sapiens hyaluronan binding protein 4 (HABP4), mRNA	hsa:22927	0	123.52	-16.21
HAPLN3	5	Uncharacterized protein	ssc:100157078	HAPLN3	Hyaluronan and proteoglycan link protein 3, isoform CRA_a	hsa:145864	0	50.57	-22.43
HK2	5	Hexokinase-2	ssc:494561	HK2	cDNA FLJ75392, highly similar to Homo sapiens hexokinase II (HKII) mRNA	hsa:3099	0	86.7	-65.48
HK3	5	Uncharacterized protein	ssc:100522855	HK3	Hexokinase 3 (White cell), isoform CRA_b	hsa:3101	0	50.16	2.31
HP	5	Alpha 1 S haptoglobin	ssc:397061	HP	cDNA FLJ31310 fis, clone LIVER1000165, highly similar to Haptoglobin	hsa:3240	0	1213.87	3.71
HPN	5	Uncharacterized protein	ssc:100624088	HPN	Truncated hepsin serine protease	hsa:3249	0	20.14	-5.55
HRH4	5	Uncharacterized protein	ssc:397224	HRH4	Histamine H4 receptor isoform 67	hsa:59340	0	6.43	-5.15
HSD17B13	5	Uncharacterized protein	ssc:100626886	HSD17B13	17-beta-hydroxysteroid dehydrogenase 13	hsa:345275	0	47.4	-2.45
HSD17B14	5	Uncharacterized protein	ssc:100523496	HSD17B14	17-beta-hydroxysteroid dehydrogenase 14	hsa:51171	0	131.95	-63.52
HSD3B1	5	Hydroxy-delta-5-steroid dehydrogenase, 3 beta-and steroid delta-isomerase 1	ssc:445539	HSD3B1	3 beta-hydroxysteroid dehydrogenase/Delta 5-->4-isomerase type 1	hsa:3283	0	256.06	33.55
HTRA4	5	HtrA serine peptidase 4	ssc:100156083	HTRA4	cDNA FLJ51303, highly similar to Probable serine protease HTRA4 (EC 3.4.21.-)	hsa:203100	0	16.76	-3.59
ICA	5	Inhibitor of carbonic anhydrase	ssc:396845	TF	TF protein	hsa:7018	0	52.62	-2.54
IPPK	5	inositol 1,3,4,5,6-pentakisphosphate 2-kinase	ssc:100514040	IPPK	cDNA FLJ41700 fis, clone HCHON2005802, highly similar to Inositol-pentakisphosphate 2-kinase	hsa:64768	0	12.48	2.84
ITIH1	5	Uncharacterized protein	ssc:396963	ITIH1	cDNA FLJ54395, highly similar to Inter-alpha-trypsin inhibitor heavy chain H1	hsa:3697	0	176.66	-0.59
KIAA1324L	5	KIAA1324-like ortholog	ssc:100523199	KIAA1324L	UPF0577 protein KIAA1324-like	hsa:222223	0	24.26	-11.64
KLHL31	5	kelch-like family member 31	ssc:100152767	KLHL31	Kelch-like protein 31	hsa:401265	0	29	3
KLKB1	5	Uncharacterized protein	ssc:397144	KLKB1	cDNA FLJ77744, highly similar to Homo sapiens kallikrein B, plasma (Fletcher factor) 1 (KLKB1), mRNA	hsa:3818	0	15.97	0.79
LBP	5	Lipopolysaccharide binding protein	ssc:397303	LBP	Lipopolysaccharide-binding protein	hsa:3929	0	29.8	-1.53
LCN2	5	Lipocalin 2	ssc:100153501	LCN2	Neutrophil gelatinase-associated lipocalin	hsa:3934	0	460.97	157.51
LEP	5	Leptin	ssc:396832	LEP	Leptin	hsa:3952	0	335.38	-10.92
LHFPL3	5	lipoma HMGIC fusion partner-like 3	ssc:100738576	LHFPL3	Lipoma HMGIC fusion partner-like 3 protein	hsa:375612	0	23.81	-14.46
LIMCH1	5	Uncharacterized protein	ssc:100515040	LIMCH1	cDNA FLJ58365, weakly similar to LIM domain only protein 7	hsa:22998	0	63.45	-60
LOC100037955	5	Uncharacterized protein	ssc:100037955	C8G	Complement component C8 gamma chain	hsa:733	0	36.06	-8.54
LOC100152415	5	spartin-like	ssc:100152415	SPG20	Spastic paraplegia 20, spartin (Troyer syndrome), isoform CRA_a	hsa:23111	0	55.8	13.81
LOC100155452	5	ubiquitin-conjugating enzyme E2 D3-like	ssc:100155452	UBE2D3	Ubiquitin-conjugating enzyme E2D 3 (UBC4/5 homolog, yeast), isoform CRA_a	hsa:7323	0	35.53	10.2
LOC100156103	5	failed axon connections homolog	ssc:100156103	FAXC	Failed axon connections homolog	hsa:84553	0	18.52	-7.93
LOC100156167	5	d-3-phosphoglycerate dehydrogenase-like	ssc:100156167	PHGDH	cDNA FLJ35987 fis, clone TESTI2014269, highly similar to D-3-phosphoglycerate dehydrogenase (EC 1.1.1.95)	hsa:26227	0	76.8	2.18
LOC100157053	5	NADH dehydrogenase [ubiquinone] 1 beta subcomplex subunit 8, mitochondrial-like	ssc:100157053	NDUFB8	Uncharacterized protein	hsa:4714	0	223.64	-116.84
LOC100158003	5	Tubulin alpha-1A chain	ssc:100158003	TUBA1C	cDNA FLJ55956, highly similar to Tubulin alpha-6 chain	hsa:84790	0	21.73	-18.01
LOC100158194	5	Uncharacterized protein	ssc:100158194	TBX15	T-box transcription factor TBX15	hsa:6913	0	71.95	-15.38
LOC100511809	5	Uncharacterized protein	ssc:100511809	LMAN2L	cDNA, FLJ92544, highly similar to Homo sapiens lectin, mannose-binding 2-like (LMAN2L), mRNA	hsa:81562	0	23	-8.99
LOC100513402	5	Uncharacterized protein	ssc:100513402	INO80B	cDNA FLJ52945, highly similar to Zinc finger HIT domain-containing protein 4	hsa:83444	0	110.19	9.21
LOC100513795	5	germ cell-specific gene 1 protein-like	ssc:100513795	GSG1	Germ cell-specific gene 1 protein	hsa:83445	0	9.72	-0.75
LOC100514264	5	Uncharacterized protein	ssc:100514264	RBM3	RNA binding motif (RNP1, RRM) protein 3, isoform CRA_c	hsa:5935	0	66.53	5.03
LOC100515066	5	N-alpha-acetyltransferase 38, NatC auxiliary subunit-like	ssc:100515066	LSM8	U6 snRNA-associated Sm-like protein LSm8	hsa:51691	0	19.41	1.54
LOC100515829	5	pleckstrin homology domain-containing family O member 1-like	ssc:100515829	PLEKHO1	Pleckstrin homology domain-containing family O member 1	hsa:51177	0	56.75	26.27
LOC100515857	5	c-C motif chemokine 3-like	ssc:100515857	CCL3	C-C motif chemokine 3	hsa:6348	0	457.72	-145.49
LOC100516841	5	Uncharacterized protein	ssc:100516841	HIBADH	3-hydroxyisobutyrate dehydrogenase, mitochondrial	hsa:11112	0	188.86	-134.86
LOC100516996	5	uncharacterized LOC100516996	ssc:100516996	np_001010907			0	9	-3.46
LOC100517780	5	Uncharacterized protein	ssc:100517780	ELP5	Elongator complex protein 5	hsa:23587	0	35.94	0.93
LOC100517869	5	Uncharacterized protein	ssc:100517869	CAPZA2	cDNA, FLJ95684, Homo sapiens capping protein (actin filament) muscle Z-line, alpha2 (CAPZA2), mRNA	hsa:830	0	57.38	22
LOC100518586	5	ubiquitin-conjugating enzyme E2Q-like protein CG4502-like	ssc:100518586	UBE2QL1	Ubiquitin-conjugating enzyme E2Q-like protein 1	hsa:134111	0	19.31	0.85
LOC100518952	5	probable carboxypeptidase PM20D1-like	ssc:100518952	PM20D1	Probable carboxypeptidase PM20D1	hsa:148811	0	45.2	13.06
LOC100519991	5	Uncharacterized protein	ssc:100519991	AKIRIN2	Akirin-2	hsa:55122	0	155.86	-55.06
LOC100520083	5	Uncharacterized protein	ssc:100520083	MOCOS	Molybdenum cofactor sulfurase	hsa:55034	0	13.01	-7.95
LOC100520753	5	Macrosialin isoform A	ssc:100520753	CD68	cDNA FLJ53070, highly similar to Macrosialin	hsa:968	0	25.61	4.99
LOC100520761	5	Uncharacterized protein	ssc:100520761	C4BPA	C4b-binding protein alpha chain	hsa:722	0	88.4	3.17
LOC100520848	5	Uncharacterized protein	ssc:100520848	PRICKLE4	Chromosome 6 open reading frame 49, isoform CRA_c	hsa:29964	0	208.37	-2.75
LOC100523295	5	regucalcin-like	ssc:100523295	RGN	Regucalcin	hsa:9104	0	19.27	2.84
LOC100523405	5	disintegrin and metalloproteinase domain-containing protein 12-like	ssc:100523405	ADAM12	cDNA FLJ77564	hsa:8038	0	12.86	-6.63
LOC100523909	5	Uncharacterized protein	ssc:100523909	CYP4B1	cDNA FLJ50879, highly similar to Cytochrome P450 4B1 (EC 1.14.14.1)	hsa:1580	0	3019.6	248.97
LOC100524561	5	platelet basic protein-like	ssc:100524561	PPBP	Platelet basic protein	hsa:5473	0	20.29	3.73
LOC100525112	5	cytochrome P450 2J2-like	ssc:100525112	CYP2J2	Cytochrome P450 2J2	hsa:1573	0	24.2	5.73
LOC100525396	5	C-X-C motif chemokine	ssc:100525396	CXCL2	C-X-C motif chemokine 2	hsa:2920	0	16.84	0.02
LOC100623926	5	Uncharacterized protein	ssc:100623926	PRRG1	Osteocalcin	hsa:5638	0	70.7	6.61
LOC100625231	5	dymeclin-like	ssc:100625231	DYM	Dymeclin	hsa:54808	0	158.79	18.33
LOC100625773	5	Uncharacterized protein	ssc:100625773	RHOD	Rho-related GTP-binding protein RhoD	hsa:29984	0	34.17	5.49
LOC100626199	5	Uncharacterized protein	ssc:100626199	RDH16	Retinol dehydrogenase 16	hsa:8608	0	36.72	-18.59
LOC100626401	5	sharpin-like	ssc:100626401	SHARPIN	SHARPIN protein	hsa:81858	0	11.36	-6.42
LOC100626911	5	serine hydroxymethyltransferase, mitochondrial-like	ssc:100626911	SHMT2	Serine hydroxymethyltransferase, mitochondrial	hsa:6472	0	91.07	-69.07
LOC100627710	5	lysine-specific demethylase 4B-like	ssc:100627710	KDM4B	cDNA FLJ44906 fis, clone BRAMY3007078, highly similar to JmjC domain-containing histone demethylation protein 3B	hsa:23030	0	93.4	4.11
LOC100627735	5	protein LTV1 homolog	ssc:100627735	LTV1	Protein LTV1 homolog	hsa:84946	0	37.21	10.53
LOC100736786	5	6-phosphofructo-2-kinase/fructose-2,6-bisphosphatase 1-like	ssc:100736786	PFKFB1	6-phosphofructo-2-kinase/fructose-2, 6-biphosphatase 1 splice variant 3	hsa:5207	0	37.06	0.02
LOC100736912	5	Uncharacterized protein	ssc:100736912	R3HDM2	R3H domain-containing protein 2	hsa:22864	0	36.69	-1.87
LOC100736958	5	MID1-interacting protein 1	ssc:100736958	MID1IP1	Mid1-interacting protein 1	hsa:58526	0	40.11	-27.92
LOC100737089	5	Uncharacterized protein	ssc:100737089	SLC30A5	ZnT5 variant B	hsa:64924	0	40.38	-5.69
LOC100737519	5	homeobox protein Meis2-like	ssc:100737519	MEIS2	Meis1, myeloid ecotropic viral integration site 1 homolog 2 (Mouse), isoform CRA_e	hsa:4212	0	17.09	-5.45
LOC100737618	5	protein phosphatase 1H-like	ssc:100737618	PPM1H	Protein phosphatase 1H	hsa:57460	0	10.22	-1.85
LOC100737663	5	Vasopressin V1a receptor	ssc:100737663	AVPR1A	Vasopressin V1a receptor	hsa:552	0	17	4.53
LOC100737693	5	Uncharacterized protein	ssc:100737693	KCNK2	Potassium channel subfamily k member 2 variant 2	hsa:3776	0	35.76	-4.58
LOC100737894	5	peptidyl-prolyl cis-trans isomerase C-like	ssc:100737894	PPIC	cDNA FLJ57929, moderately similar to Peptidyl-prolyl cis-trans isomerase C (EC5.2.1.8)	hsa:5480	0	62.28	13.73
LOC100737917	5	inter-alpha-trypsin inhibitor heavy chain H4-like	ssc:100737917	ITIH4	Inter-alpha (Globulin) inhibitor H4 (Plasma Kallikrein-sensitive glycoprotein)	hsa:3700	0	39.91	-31.81
LOC100738008	5	thyroid hormone-inducible hepatic protein-like	ssc:100738008	THRSP	Thyroid hormone-inducible hepatic protein	hsa:7069	0	3213.69	-2514.78
LOC100738149	5	phenylalanine--tRNA ligase beta subunit-like	ssc:100738149	FARSB	cDNA FLJ75460, highly similar to Homo sapiens phenylalanine-tRNA synthetase-like, beta subunit, mRNA	hsa:10056	0	59.58	28.72
LOC100738358	5	V-set and immunoglobulin domain-containing protein 4-like	ssc:100738358	VSIG4	V-set and immunoglobulin domain-containing protein 4	hsa:11326	0	100.27	7.96
LOC100738762	5	WW domain-binding protein 11-like	ssc:100738762	WBP11	WW domain binding protein 11, isoform CRA_a	hsa:51729	0	82.1	-5.12
LOC100738788	5	Uncharacterized protein	ssc:100738788	PON1	Serum paraoxonase/arylesterase 1	hsa:5444	0	165.75	-22.3
LOC100738827	5	peroxisomal coenzyme A diphosphatase NUDT7-like	ssc:100738827	NUDT7	Peroxisomal coenzyme A diphosphatase NUDT7	hsa:283927	0	61.76	-6.51
LOC100739048	5	paired immunoglobulin-like type 2 receptor beta-like	ssc:100739048	PILRB	Paired immunoglobulin-like type 2 receptor beta	hsa:29990	0	16.14	-7.43
LOC100739423	5	HCLS1-associated protein X-1-like	ssc:100739423	HAX1	HCLS1-associated protein X-1	hsa:10456	0	61.08	2.04
LOC100739435	5	Uncharacterized protein	ssc:100739435	TMEM53	cDNA FLJ52160, highly similar to Homo sapiens transmembrane protein 53 (TMEM53), mRNA	hsa:79639	0	30.98	-16.42
LOC100739468	5	serine-rich coiled-coil domain-containing protein 2-like	ssc:100739468	CCSER2	Putative uncharacterized protein DKFZp686O11112	hsa:54462	0	76.31	10.01
LOC100739474	5	nucleolar protein 8-like	ssc:100739474	NOL8	Nucleolar protein 8, isoform CRA_a	hsa:55035	0	13.86	-2.09
LOC100739609	5	protein-glutamine gamma-glutamyltransferase E-like	ssc:100739609	TGM3	cDNA FLJ56823, highly similar to Protein-glutamine gamma-glutamyltransferase E (EC 2.3.2.13)	hsa:7053	0	13.32	0.03
LOC100739678	5	serine/threonine-protein phosphatase 2A 56 kDa regulatory subunit epsilon isoform-like	ssc:100739678	PPP2R5E	cDNA FLJ60843, highly similar to Serine/threonine-protein phosphatase 2A 56 kDa regulatory subunit epsilon isoform	hsa:5529	0	36.22	-10.51
LOC102157879	5	sideroflexin-2-like	ssc:102157879	SFXN2	Sideroflexin-2	hsa:118980	0	14.38	0.37
LOC102157943	5	splicing regulatory glutamine/lysine-rich protein 1-like	ssc:102157943				0	11.74	-2.31
LOC102159978	5	cullin-7-like	ssc:102159978	CUL7	cDNA FLJ76468, highly similar to Homo sapiens cullin 7 (CUL7), mRNA	hsa:9820	0	14.09	3.95
LOC102161387	5	A-kinase anchor protein 13-like	ssc:102161387	AKAP13	A-kinase anchor protein 13	hsa:11214	0	9.11	-4.8
LOC102161502	5	TBC1 domain family member 23-like	ssc:102161502	TBC1D23	cDNA FLJ35607 fis, clone SPLEN2009513	hsa:55773	0	49.76	-8.9
LOC102162349	5	WD repeat-containing protein 64-like	ssc:102162349	WDR64	WD repeat domain 64	hsa:128025	0	13.49	0.09
LOC102162573	5	spatacsin-like	ssc:102162573	SPG11	Spatacsin	hsa:80208	0	16.29	6.82
LOC102162791	5	uncharacterized LOC102162791	ssc:102162791				0	15.7	0.59
LOC102163657	5	cytochrome c oxidase subunit 7B, mitochondrial-like	ssc:102163657	COX7B	Cytochrome c oxidase subunit 7B, mitochondrial	hsa:1349	0	31.11	13.23
LOC102164618	5	3-hydroxyisobutyryl-CoA hydrolase, mitochondrial-like	ssc:102164618	HIBCH	3-hydroxyisobutyryl-CoA hydrolase, mitochondrial	hsa:26275	0	31.42	2.96
LOC102164620	5	methylcrotonoyl-CoA carboxylase beta chain, mitochondrial-like	ssc:102164620	MCCC2	cDNA FLJ33515 fis, clone BRAMY2005662, highly similar to Methylcrotonoyl-CoA carboxylase beta chain, mitochondrial (EC 6.4.1.4)	hsa:64087	0	133.5	-58.94
LOC102164752	5	acylglycerol kinase, mitochondrial-like	ssc:102164752	AGK	Multiple substrate lipid kinase, isoform CRA_a	hsa:55750	0	46.23	11.27
LOC102166137	5	T-box transcription factor TBX15-like	ssc:102166137	TBX22	cDNA FLJ40195 fis, clone TESTI2019787, highly similar to T-box transcription factor TBX22	hsa:50945	0	21.37	1.1
LOC102166507	5	A disintegrin and metalloproteinase with thrombospondin motifs 18-like	ssc:102166507	ADAMTS18	A disintegrin and metalloproteinase with thrombospondin motifs 18	hsa:170692	0	105.82	2.2
LOC606743	5	Adenosine receptor A1	ssc:606743	ADORA1	Adenosine receptor A1	hsa:134	0	293.4	-288.06
LOC733603	5	Serum amyloid A protein	ssc:733603	SAA1	Serum amyloid A protein	hsa:6288	0	11.93	-6.88
LOC733634	5	Uncharacterized protein	ssc:733634	AKR1C1	Aldo-keto reductase family 1 member C1	hsa:1645	0	23.77	-1
LOC733662	5	Uncharacterized protein	ssc:733662	F10	Coagulation factor X, isoform CRA_a	hsa:2159	0	28.71	1.55
LOC780439	5	Superoxide dismutase [Cu-Zn]	ssc:780439	SOD3	Extracellular superoxide dismutase [Cu-Zn]	hsa:6649	0	392.43	63.33
LYZ	5	Lysozyme	ssc:100157211	LYZ	Lysozyme C	hsa:4069	0	56.08	-14.86
MAPT	5	Microtubule-associated protein	ssc:100738351	MAPT	High molecular weight microtubule-associated protein tau	hsa:4137	0	17.84	-3.88
MARCO	5	Uncharacterized protein	ssc:100516298	MARCO	cDNA FLJ56989, highly similar to Macrophage receptor MARCO	hsa:8685	0	21.11	-6.09
MCCC2	5	Uncharacterized protein	ssc:100518224	MCCC2	cDNA FLJ33515 fis, clone BRAMY2005662, highly similar to Methylcrotonoyl-CoA carboxylase beta chain, mitochondrial (EC 6.4.1.4)	hsa:64087	0	132.6	-72.59
MIOX	5	Inositol oxygenase	ssc:397189	MIOX	Inositol oxygenase	hsa:55586	0	24.72	2.82
MLPH	5	Melanophilin	ssc:100049680	MLPH	Melanophilin, isoform CRA_c	hsa:79083	0	42.4	-21.55
MORN4	5	MORN repeat containing 4	ssc:100158004	MORN4	MORN repeat containing 4	hsa:118812	0	24.16	-20.99
MT1A	5	Metallothionein-1A	ssc:397417	MT1E	Metallothionein-1E	hsa:4493	0	87.37	-43.73
MTCH2	5	Uncharacterized protein	ssc:100627768	MTCH2	cDNA FLJ51849, highly similar to Mitochondrial carrier homolog 2	hsa:23788	0	66.94	2.07
MT-III	5	Metallothionein-3	ssc:397123				0	44.11	-3.02
NCF1	5	Neutrophil cytosolic factor 1	ssc:100134857	NCF1	cDNA, FLJ79451, highly similar to Neutrophil cytosol factor 1	hsa:653361	0	75.85	3.56
NDFIP1	5	Nedd4 family interacting protein 1	ssc:100628119	NDFIP1	NEDD4 family-interacting protein 1	hsa:80762	0	240.78	45.81
NDUFA6	5	NADH dehydrogenase [ubiquinone] 1 alpha subcomplex subunit 6	ssc:100157442	NDUFA6	NADH dehydrogenase [ubiquinone] 1 alpha subcomplex subunit 6	hsa:4700	0	198.65	-80.5
NDUFC2	5	NADH dehydrogenase [ubiquinone] 1 subunit C2	ssc:100513030	NDUFC2	NADH dehydrogenase [ubiquinone] 1 subunit C2	hsa:4718	0	126.38	-6.29
NEXN	5	Uncharacterized protein	ssc:100510913	NEXN	cDNA FLJ55951, highly similar to Homo sapiens nexilin (F actin binding protein) (NEXN), mRNA	hsa:91624	0	68.53	-2.54
NFE2	5	Uncharacterized protein	ssc:100157948	NFE2	cDNA FLJ78141, highly similar to nuclear factor erythroid 2 isoform f=basic leucine zipper protein	hsa:4778	0	25.33	0.89
NFU1	5	Uncharacterized protein	ssc:100737560	NFU1	NFU1 iron-sulfur cluster scaffold homolog, mitochondrial	hsa:27247	0	82.28	38.73
NMRK1	5	nicotinamide riboside kinase 1	ssc:100518171	NMRK1	cDNA FLJ39825 fis, clone SPLEN2012175, highly similar to Nicotinamide riboside kinase 1 (EC 2.7.1.-)	hsa:54981	0	48	11.71
NSMCE4A	5	Uncharacterized protein	ssc:100153999	NSMCE4A	cDNA FLJ51359	hsa:54780	0	164.5	77.79
O3FAR1	5	G protein-coupled receptor 120	ssc:100135678	FFAR4	cDNA FLJ52634, highly similar to G-protein coupled receptor 120	hsa:338557	0	324.3	-3.38
OPTN	5	Optineurin	ssc:397011	OPTN	Optineurin	hsa:10133	0	358.09	106.86
OXR1	5	oxidation resistance 1	ssc:100153332	OXR1	Oxidation resistance protein 1	hsa:55074	0	42.59	-5.19
PANK3	5	Uncharacterized protein	ssc:100512746	PANK3	Pantothenate kinase 3	hsa:79646	0	74.42	16.04
PCBD1	5	Uncharacterized protein	ssc:100155605	PCBD1	Pterin-4-alpha-carbinolamine dehydratase	hsa:5092	0	1194.95	-640.84
PDZK1IP1	5	PDZK1-interacting protein 1	ssc:414756	PDZK1IP1	PDZK1-interacting protein 1	hsa:10158	0	18.57	3.2
PECR	5	Uncharacterized protein	ssc:100312978	PECR	cDNA FLJ55082, highly similar to Peroxisomal trans-2-enoyl-CoA reductase (EC 1.3.1.38)	hsa:55825	0	279.26	40.27
PENK	5	Uncharacterized protein	ssc:100152093	PENK	Proenkephalin, isoform CRA_a	hsa:5179	0	705.65	-438.6
PHF10	5	PHD finger protein 10	ssc:100511109	PHF10	PHD finger protein 10	hsa:55274	0	46.74	-28.43
PMPCB	5	Uncharacterized protein	ssc:100514358	PMPCB	cDNA FLJ78497	hsa:9512	0	337.56	-50.2
PON1	5	Paraoxonase 1	ssc:100048952	PON1	Serum paraoxonase/arylesterase 1	hsa:5444	0	93.64	-2.13
PON2	5	Celiac disease 2	ssc:100142663	PON2	cDNA FLJ54305, highly similar to Serum paraoxonase/arylesterase 2 (EC 3.1.1.2)	hsa:5445	0	636.25	21.83
PPIF	5	Peptidyl-prolyl cis-trans isomerase	ssc:100152612	PPIF	Peptidyl-prolyl cis-trans isomerase F, mitochondrial	hsa:10105	0	45.8	-33.99
PPP1R3C	5	Protein phosphatase 1 regulatory subunit 3	ssc:641349	PPP1R3C	Protein phosphatase 1 regulatory subunit 3C	hsa:5507	0	20.79	-9.59
PPP4R4	5	Uncharacterized protein	ssc:100737576	PPP4R4	Serine/threonine-protein phosphatase 4 regulatory subunit 4	hsa:57718	0	8.17	-4.86
PRCD	5	progressive rod-cone degeneration	ssc:100516929	PRCD	Progressive rod-cone degeneration protein	hsa:768206	0	25.79	5.4
PRDX5	5	Uncharacterized protein	ssc:397273	PRDX5	Peroxiredoxin-5, mitochondrial	hsa:25824	0	911.38	-375.37
PSAT1	5	Uncharacterized protein	ssc:100154160	PSAT1	Phosphoserine aminotransferase 1, isoform CRA_a	hsa:29968	0	466.3	-422.94
PSTPIP2	5	Uncharacterized protein	ssc:100519694	PSTPIP2	Proline-serine-threonine phosphatase-interacting protein 2	hsa:9050	0	35.17	9.86
PZP	5	Uncharacterized protein	ssc:100153288	A2M	Alpha-2-macroglobulin	hsa:2	0	41.21	1.03
RAB3A	5	Ras-related protein Rab-3A	ssc:100144498	RAB3A	RAB3A, member RAS oncogene family, isoform CRA_a	hsa:5864	0	24.53	10.69
RBM3	5	Uncharacterized protein	ssc:100627807	RBM3	RNA binding motif (RNP1, RRM) protein 3, isoform CRA_c	hsa:5935	0	299.4	-105.62
RHOQ	5	Uncharacterized protein	ssc:100523840	RHOQ	Ras homolog gene family, member Q, isoform CRA_b	hsa:23433	0	85.26	-37.95
RMND1	5	Uncharacterized protein	ssc:100156656	RMND1	Required for meiotic nuclear division protein 1 homolog	hsa:55005	0	40.94	18.4
RPA3	5	replication protein A3, 14kDa	ssc:100526181	RPA3	Replication protein A3, 14kDa	hsa:6119	0	34.1	5.61
RPN2	5	Dolichyl-diphosphooligosaccharide--protein glycosyltransferase subunit 2	ssc:100154432	RPN2	cDNA, FLJ96923, highly similar to Homo sapiens ribophorin II (RPN2), mRNA	hsa:6185	0	341.67	-60.25
RPUSD4	5	RNA pseudouridylate synthase domain containing 4	ssc:100514357	RPUSD4	RNA pseudouridylate synthase domain containing 4, isoform CRA_a	hsa:84881	0	41.19	-3.74
S100A12	5	Calcium-binding protein A12	ssc:100301483	S100A12	Protein S100-A12	hsa:6283	0	2126.63	214.76
S100A8	5	Protein S100	ssc:100127488	S100A8	Protein S100-A8	hsa:6279	0	1181.21	103
S100A9	5	Calcium-binding protein A9	ssc:100127489	S100A9	Protein S100-A9	hsa:6280	0	1071.91	143.79
SAC3D1	5	Uncharacterized protein	ssc:100519293	SAC3D1	SAC3 domain-containing protein 1	hsa:29901	0	30.05	-15.55
SAG	5	S-arrestin	ssc:397151	SAG	cDNA FLJ51384, highly similar to S-arrestin	hsa:6295	0	13.47	2.08
SDR16C5	5	Uncharacterized protein	ssc:100157319	SDR16C5	cDNA FLJ37840 fis, clone BRSSN2011799, highly similar to Homo sapiens epidermal retinal dehydrogenase 2 (RDHE2), mRNA	hsa:195814	0	1335.83	-474.59
SERPINA6	5	Serpin peptidase inhibitor clade A member 6	ssc:396736	SERPINA6	cDNA, FLJ94361, highly similar to Homo sapiens serine (or cysteine) proteinase inhibitor, clade A(alpha-1 antiproteinase, antitrypsin), member 6 (SERPINA6), mRNA	hsa:866	0	28.61	-2.55
SERPINB1	5	Serpin peptidase inhibitor, clade B (Ovalbumin), member 1 tv1	ssc:100155145	SERPINB1	cDNA FLJ53963, highly similar to Leukocyte elastase inhibitor	hsa:1992	0	139.15	-51.09
SERPINB11	5	serpin peptidase inhibitor, clade B (ovalbumin), member 11	ssc:100156623	SERPINB11	cDNA FLJ60285, highly similar to Serpin B11	hsa:89778	0	25.38	8.92
SERPINB2	5	Uncharacterized protein	ssc:100519286	SERPINB2	cDNA, FLJ93654, highly similar to Homo sapiens serpin peptidase inhibitor, clade B (ovalbumin), member 2 (SERPINB2), mRNA	hsa:5055	0	171.22	39.73
SERPINB7	5	Uncharacterized protein	ssc:100152588	SERPINB7	Serpin B7	hsa:8710	0	9.95	-2.71
SFRP1	5	Uncharacterized protein	ssc:100621622	SFRP1	cDNA FLJ77519, highly similar to Homo sapiens secreted frizzled related protein mRNA	hsa:6422	0	630.7	265.64
SFRP5	5	Uncharacterized protein	ssc:100153176	SFRP5	Secreted frizzled-related protein 5	hsa:6425	0	946.04	-743.45
SLC22A7	5	Solute carrier family 22 member 7	ssc:733693	SLC22A7	Solute carrier family 22 member 7	hsa:10864	0	17.34	-0.25
SLC26A11	5	Solute carrier family 26 member 11	ssc:100191010	SLC26A11	Sodium-independent sulfate anion transporter	hsa:284129	0	24.82	-11.23
SLC2A4	5	Insulin-responsive glucose transporter	ssc:396754	SLC2A4	cDNA, FLJ93903, highly similar to Homo sapiens solute carrier family 2 (facilitated glucose transporter), member 4 (SLC2A4), mRNA	hsa:6517	0	106.88	-41.31
SLC30A5	5	Solute carrier family 30 member 5	ssc:100171388	SLC30A5	ZnT5 variant B	hsa:64924	0	46.73	2.97
SLC41A2	5	solute carrier family 41, member 2					0	37.49	-18.85
SMIM9	5	small integral membrane protein 9	ssc:102165426	SMIM9	Small integral membrane protein 9	hsa:100132963	0	8.28	-1.09
SMPDL3A	5	Uncharacterized protein	ssc:100153442	SMPDL3A	Acid sphingomyelinase-like phosphodiesterase 3a	hsa:10924	0	69.2	-11.05
SNX14	5	Uncharacterized protein	ssc:100156800	SNX14	Sorting nexin-14	hsa:57231	0	41.54	12.37
SPAG17	5	Uncharacterized protein	ssc:100155374	SPAG17	Sperm associated antigen 17	hsa:200162	0	10.15	-4.22
SRSF12	5	Uncharacterized protein	ssc:100152352	SRSF12	Serine/arginine-rich splicing factor 12	hsa:135295	0	14.15	6.02
STBD1	5	starch binding domain 1	ssc:100522745	STBD1	cDNA FLJ11293 fis, clone PLACE1009670, highly similar to Genethonin-1	hsa:8987	0	100.7	-70.49
STEAP1	5	Metalloreductase STEAP1	ssc:397573	STEAP1	Six transmembrane epithelial antigen of the prostate 1, isoform CRA_a	hsa:26872	0	24.88	-14.85
SULT2A1	5	Sulfotransferase	ssc:641359	SULT2A1	Bile salt sulfotransferase	hsa:6822	0	24.63	-12.75
SUMO1	5	Small ubiquitin-related modifier 1	ssc:100127139	SUMO1	SMT3 suppressor of mif two 3 homolog 1 (Yeast), isoform CRA_a	hsa:7341	0	152.68	73.55
SYK	5	Tyrosine-protein kinase SYK	ssc:100125540	SYK	cDNA FLJ90539 fis, clone OVARC1000255, highly similar to Tyrosine-protein kinase SYK (EC 2.7.10.2)	hsa:6850	0	38.87	7.21
TALDO1	5	Transaldolase	ssc:100514210	TALDO1	Transaldolase 1, isoform CRA_c	hsa:6888	0	2754.59	-2206.12
TESC	5	Uncharacterized protein	ssc:100155189	TESC	Calcineurin B homologous protein 3	hsa:54997	0	49.9	-10.24
TEX33	5	testis expressed 33	ssc:100152026	TEX33	testis expressed 33	hsa:339669	0	16.3	-15.04
TF	5	Serotransferrin	ssc:396996	TF	TF protein	hsa:7018	0	776.07	3.49
TFR2	5	Uncharacterized protein	ssc:100517580	TFR2	Transferrin receptor protein 2	hsa:7036	0	20.34	0.72
TMEM169	5	transmembrane protein 169	ssc:100513571	TMEM169	Transmembrane protein 169	hsa:92691	0	22.64	-5.1
TMEM205	5	Uncharacterized protein	ssc:100515771	TMEM205	Transmembrane protein 205	hsa:374882	0	106.18	-100.53
TMEM220	5	transmembrane protein 220	ssc:100518038	TMEM220	Transmembrane protein 220	hsa:388335	0	20.44	-9.15
TNFAIP6	5	Uncharacterized protein	ssc:100286870	TNFAIP6	Tumor necrosis factor-inducible gene 6 protein	hsa:7130	0	35.14	-0.81
TSPAN12	5	Tetraspanin	ssc:100512202	TSPAN12	Tetraspanin-12	hsa:23554	0	238.85	89.9
TTR	5	Transthyretin	ssc:397419	TTR	Transthyretin amyloidosis variant F33V	hsa:7276	0	634.45	-1.06
TWIST2	5	Uncharacterized protein	ssc:100519927	TWIST2	Twist homolog 2 (Drosophila), isoform CRA_a	hsa:117581	0	81.89	5.74
UCHL5	5	Ubiquitin carboxyl-terminal hydrolase isozyme L5	ssc:100144472	UCHL5	cDNA FLJ60625, highly similar to Ubiquitin carboxyl-terminal hydrolase isozymeL5 (EC 3.4.19.12)	hsa:51377	0	43.05	-29.73
UGT1A6	5	Uncharacterized protein	ssc:100152603	UGT1A1	Bilirubin UDP-glucuronosyltransferase 1 A1	hsa:54658	0	44.44	2.35
UNC45B	5	Cardiomyopathy-associated 4					0	16.99	-10.41
UPB1	5	Uncharacterized protein	ssc:100155919	UPB1	Ureidopropionase, beta, isoform CRA_b	hsa:51733	0	42.14	-1.15
VSIG4	5	V-set and immunoglobulin domain containing 4	ssc:100156239	VSIG4	V-set and immunoglobulin domain-containing protein 4	hsa:11326	0	124.83	22.17
VTN	5	Vitronectin	ssc:397192	VTN	cDNA FLJ51266, highly similar to Vitronectin	hsa:7448	0	292.94	-13.85
WNT3	5	Protein Wnt	ssc:100519512	WNT3	Proto-oncogene Wnt-3	hsa:7473	0	7.61	-7.19
ZBED3	5	Uncharacterized protein	ssc:100521776	ZBED3	Zinc finger BED domain-containing protein 3	hsa:84327	0	27.65	-9.78
