# Supplementary material for: Testosterone Deficiency Induces Changes of the Transcriptomes of Visceral Adipose Tissue in Miniature Pigs Fed a High-Fat and High-Cholesterol Diet
Source: Int J Mol Sci. 2016 Dec 16;17(12):2125. doi: 10.3390/ijms17122125 (PMC5187925; doi:10.3390/ijms17122125)
Supplement: Supplementary file 1 [file ijms-17-02125-s001.zip › ijms-158040-Supplementary Materials/Table S6 GO terms for profile 5.xlsx]

## Sheet: Sheet1
Table S6. GO terms for profile 5. List of GO terms for profile 5.
GOID	GOTerm	DifGene	AllDifGene	GeneInGOID	AllGene	P-Value	FDR	Enrichment	(-log2P)
GO:0006954	inflammatory response	20	249	387	19181	8.04083e-07	0.0010696	3.98099	20.2462
GO:0055114	oxidation-reduction process	31	249	856	19181	2.03809e-06	0.0010696	2.78971	18.9044
GO:0044281	small molecule metabolic process	38	249	1672	19181	0.00180529	0.0610106	1.75073	9.11355
GO:0002376	immune system process	14	249	432	19181	0.00259331	0.0726484	2.49641	8.59099
GO:0045087	innate immune response	22	249	834	19181	0.00267052	0.0726484	2.03202	8.54866
GO:0006629	lipid metabolic process	16	249	552	19181	0.00390807	0.0842199	2.23282	7.99933
GO:0007596	blood coagulation	17	249	617	19181	0.00488647	0.0919769	2.12244	7.67699
GO:0043066	negative regulation of apoptotic process	15	249	598	19181	0.0162859	0.172979	1.93224	5.94023
GO:0006508	proteolysis	17	249	762	19181	0.029283	0.183357	1.71856	5.09379
GO:0008152	metabolic process	44	249	2438	19181	0.0314285	0.183357	1.39024	4.99178
GO:0006953	acute-phase response	8	249	57	19181	2.15791e-06	0.0010696	10.8115	18.8219
GO:0042742	defense response to bacterium	10	249	121	19181	9.86036e-06	0.00366559	6.36629	16.6299
GO:0010951	negative regulation of endopeptidase activity	11	249	163	19181	2.16374e-05	0.00643498	5.19849	15.4961
GO:0030593	neutrophil chemotaxis	7	249	61	19181	3.03586e-05	0.00752387	8.83975	15.0075
GO:0002793	positive regulation of peptide secretion	3	249	4	19181	7.25275e-05	0.0131857	57.7741	13.7511
GO:0050832	defense response to fungus	4	249	14	19181	7.41379e-05	0.0131857	22.0092	13.7194
GO:0006898	receptor-mediated endocytosis	11	249	190	19181	7.9806e-05	0.0131857	4.45975	13.6131
GO:0010043	response to zinc ion	5	249	31	19181	9.84942e-05	0.0146461	12.4245	13.3096
GO:0055072	iron ion homeostasis	6	249	52	19181	0.000108369	0.0146495	8.88832	13.1718
GO:0006805	xenobiotic metabolic process	10	249	176	19181	0.000189305	0.0216295	4.37683	12.367
GO:0007597	blood coagulation, intrinsic pathway	4	249	19	19181	0.00020364	0.0216295	16.2173	12.2617
GO:0042730	fibrinolysis	4	249	19	19181	0.00020364	0.0216295	16.2173	12.2617
GO:0006564	L-serine biosynthetic process	3	249	7	19181	0.000241478	0.0224424	33.0138	12.0158
GO:0019439	aromatic compound catabolic process	3	249	7	19181	0.000241478	0.0224424	33.0138	12.0158
GO:0006979	response to oxidative stress	9	249	153	19181	0.000304152	0.0256088	4.5313	11.6829
GO:0030162	regulation of proteolysis	5	249	41	19181	0.000321311	0.0256088	9.39416	11.6037
GO:0030307	positive regulation of cell growth	7	249	92	19181	0.000327214	0.0256088	5.86114	11.5775
GO:0006935	chemotaxis	9	249	158	19181	0.000379714	0.0282318	4.38791	11.3628
GO:0050665	hydrogen peroxide biosynthetic process	3	249	9	19181	0.000434152	0.0307421	25.6774	11.1695
GO:0060326	cell chemotaxis	6	249	70	19181	0.000478905	0.0323696	6.60275	11.028
GO:0009083	branched-chain amino acid catabolic process	4	249	25	19181	0.00051317	0.0331775	12.3251	10.9283
GO:0046483	heterocycle metabolic process	3	249	10	19181	0.000558922	0.0332447	23.1096	10.8051
GO:0051354	negative regulation of oxidoreductase activity	3	249	10	19181	0.000558922	0.0332447	23.1096	10.8051
GO:0008202	steroid metabolic process	8	249	134	19181	0.000585599	0.0334918	4.59893	10.7378
GO:0046470	phosphatidylcholine metabolic process	3	249	11	19181	0.000704458	0.0387974	21.0088	10.4712
GO:0030449	regulation of complement activation	4	249	29	19181	0.000848197	0.0418299	10.6251	10.2033
GO:0006882	cellular zinc ion homeostasis	3	249	12	19181	0.000872042	0.0418299	19.258	10.1633
GO:0006707	cholesterol catabolic process	3	249	12	19181	0.000872042	0.0418299	19.258	10.1633
GO:0035634	response to stilbenoid	3	249	12	19181	0.000872042	0.0418299	19.258	10.1633
GO:0046434	organophosphate catabolic process	2	249	2	19181	0.000979975	0.0428595	77.0321	9.99497
GO:0032602	chemokine production	2	249	2	19181	0.000979975	0.0428595	77.0321	9.99497
GO:0070488	neutrophil aggregation	2	249	2	19181	0.000979975	0.0428595	77.0321	9.99497
GO:0050728	negative regulation of inflammatory response	6	249	85	19181	0.00123641	0.0513685	5.43756	9.65963
GO:0002523	leukocyte migration involved in inflammatory response	3	249	14	19181	0.00127817	0.0513685	16.5069	9.61171
GO:0006957	complement activation, alternative pathway	3	249	14	19181	0.00127817	0.0513685	16.5069	9.61171
GO:0002576	platelet degranulation	7	249	120	19181	0.00143019	0.0559658	4.49354	9.44957
GO:0001895	retina homeostasis	4	249	35	19181	0.00160231	0.0573275	8.80367	9.28563
GO:2000041	negative regulation of planar cell polarity pathway involved in axis elongation	2	249	3	19181	0.0016192	0.0573275	51.3548	9.2705
GO:0046890	regulation of lipid biosynthetic process	2	249	3	19181	0.0016192	0.0573275	51.3548	9.2705
GO:0046395	carboxylic acid catabolic process	2	249	3	19181	0.0016192	0.0573275	51.3548	9.2705
GO:0007599	hemostasis	5	249	61	19181	0.00168845	0.0583889	6.31411	9.21009
GO:0030502	negative regulation of bone mineralization	3	249	17	19181	0.00208131	0.0687757	13.5939	8.90829
GO:0032496	response to lipopolysaccharide	9	249	207	19181	0.00228626	0.0688561	3.34922	8.7728
GO:0031100	organ regeneration	5	249	66	19181	0.00233136	0.0688561	5.83577	8.74461
GO:0032119	sequestering of zinc ion	2	249	4	19181	0.00240788	0.0688561	38.5161	8.69802
GO:0090175	regulation of establishment of planar polarity	2	249	4	19181	0.00240788	0.0688561	38.5161	8.69802
GO:0034445	negative regulation of plasma lipoprotein particle oxidation	2	249	4	19181	0.00240788	0.0688561	38.5161	8.69802
GO:0030573	bile acid catabolic process	2	249	4	19181	0.00240788	0.0688561	38.5161	8.69802
GO:1902617	response to fluoride	2	249	4	19181	0.00240788	0.0688561	38.5161	8.69802
GO:0010466	negative regulation of peptidase activity	7	249	135	19181	0.00268706	0.0726484	3.99426	8.53975
GO:0007166	cell surface receptor signaling pathway	11	249	299	19181	0.00282136	0.0749172	2.83396	8.46939
GO:0009605	response to external stimulus	2	249	5	19181	0.00334202	0.0828264	30.8129	8.22506
GO:0010873	positive regulation of cholesterol esterification	2	249	5	19181	0.00334202	0.0828264	30.8129	8.22506
GO:0035196	production of miRNAs involved in gene silencing by miRNA	2	249	5	19181	0.00334202	0.0828264	30.8129	8.22506
GO:0030300	regulation of intestinal cholesterol absorption	2	249	5	19181	0.00334202	0.0828264	30.8129	8.22506
GO:0002548	monocyte chemotaxis	3	249	21	19181	0.00355486	0.0839059	11.0046	8.13599
GO:0010875	positive regulation of cholesterol efflux	3	249	21	19181	0.00355486	0.0839059	11.0046	8.13599
GO:0006801	superoxide metabolic process	3	249	21	19181	0.00355486	0.0839059	11.0046	8.13599
GO:0019369	arachidonic acid metabolic process	5	249	74	19181	0.00370451	0.0842199	5.20487	8.0765
GO:0009636	response to toxic substance	6	249	108	19181	0.00383941	0.0842199	4.27956	8.0249
GO:0008206	bile acid metabolic process	4	249	47	19181	0.00430242	0.0842199	6.55593	7.86064
GO:0071347	cellular response to interleukin-1	4	249	47	19181	0.00430242	0.0842199	6.55593	7.86064
GO:0045471	response to ethanol	6	249	111	19181	0.00435684	0.0842199	4.1639	7.8425
GO:0031394	positive regulation of prostaglandin biosynthetic process	2	249	6	19181	0.00441772	0.0842199	25.6774	7.82248
GO:0009804	coumarin metabolic process	2	249	6	19181	0.00441772	0.0842199	25.6774	7.82248
GO:0033210	leptin-mediated signaling pathway	2	249	6	19181	0.00441772	0.0842199	25.6774	7.82248
GO:0031340	positive regulation of vesicle fusion	2	249	6	19181	0.00441772	0.0842199	25.6774	7.82248
GO:0006824	cobalt ion transport	2	249	6	19181	0.00441772	0.0842199	25.6774	7.82248
GO:0019318	hexose metabolic process	2	249	6	19181	0.00441772	0.0842199	25.6774	7.82248
GO:0015936	coenzyme A metabolic process	2	249	6	19181	0.00441772	0.0842199	25.6774	7.82248
GO:0002281	macrophage activation involved in immune response	2	249	6	19181	0.00441772	0.0842199	25.6774	7.82248
GO:0032411	positive regulation of transporter activity	2	249	6	19181	0.00441772	0.0842199	25.6774	7.82248
GO:0046835	carbohydrate phosphorylation	3	249	24	19181	0.00499063	0.0927633	9.62902	7.64656
GO:0007586	digestion	5	249	80	19181	0.0050573	0.092842	4.81451	7.62742
GO:0010719	negative regulation of epithelial to mesenchymal transition	3	249	25	19181	0.00553586	0.0962475	9.24386	7.49698
GO:0070542	response to fatty acid	3	249	25	19181	0.00553586	0.0962475	9.24386	7.49698
GO:0030168	platelet activation	10	249	283	19181	0.00554475	0.0962475	2.72198	7.49466
GO:0045723	positive regulation of fatty acid biosynthetic process	2	249	7	19181	0.00563116	0.0962475	22.0092	7.47235
GO:0006552	leucine catabolic process	2	249	7	19181	0.00563116	0.0962475	22.0092	7.47235
GO:0006563	L-serine metabolic process	2	249	7	19181	0.00563116	0.0962475	22.0092	7.47235
GO:0050729	positive regulation of inflammatory response	4	249	52	19181	0.00600758	0.101514	5.92555	7.379
GO:0006826	iron ion transport	3	249	26	19181	0.0061154	0.102175	8.88832	7.35334
GO:0010033	response to organic substance	6	249	122	19181	0.00669841	0.109233	3.78847	7.22196
GO:0006829	zinc ion transport	3	249	27	19181	0.00672978	0.109233	8.55913	7.21522
GO:0090331	negative regulation of platelet aggregation	2	249	8	19181	0.00697858	0.109233	19.258	7.16285
GO:0034372	very-low-density lipoprotein particle remodeling	2	249	8	19181	0.00697858	0.109233	19.258	7.16285
GO:0006574	valine catabolic process	2	249	8	19181	0.00697858	0.109233	19.258	7.16285
GO:0010155	regulation of proton transport	2	249	8	19181	0.00697858	0.109233	19.258	7.16285
GO:0022904	respiratory electron transport chain	6	249	124	19181	0.00720602	0.110841	3.72736	7.11658
GO:0006879	cellular iron ion homeostasis	5	249	88	19181	0.00735922	0.110841	4.37683	7.08623
GO:0042738	exogenous drug catabolic process	3	249	28	19181	0.00737949	0.110841	8.25344	7.08226
GO:0051493	regulation of cytoskeleton organization	3	249	28	19181	0.00737949	0.110841	8.25344	7.08226
GO:0051384	response to glucocorticoid	5	249	90	19181	0.00803215	0.116431	4.27956	6.96
GO:0032967	positive regulation of collagen biosynthetic process	3	249	29	19181	0.00806497	0.116431	7.96884	6.95412
GO:0009635	response to herbicide	2	249	9	19181	0.0084563	0.116431	17.1183	6.88576
GO:0045730	respiratory burst	2	249	9	19181	0.0084563	0.116431	17.1183	6.88576
GO:0051099	positive regulation of binding	2	249	9	19181	0.0084563	0.116431	17.1183	6.88576
GO:0048247	lymphocyte chemotaxis	2	249	9	19181	0.0084563	0.116431	17.1183	6.88576
GO:0070327	thyroid hormone transport	2	249	9	19181	0.0084563	0.116431	17.1183	6.88576
GO:0034380	high-density lipoprotein particle assembly	2	249	9	19181	0.0084563	0.116431	17.1183	6.88576
GO:0031102	neuron projection regeneration	2	249	9	19181	0.0084563	0.116431	17.1183	6.88576
GO:0006691	leukotriene metabolic process	3	249	31	19181	0.0095449	0.130213	7.45472	6.71105
GO:0070365	hepatocyte differentiation	2	249	10	19181	0.0100607	0.132392	15.4064	6.63512
GO:0051156	glucose 6-phosphate metabolic process	2	249	10	19181	0.0100607	0.132392	15.4064	6.63512
GO:0001775	cell activation	2	249	10	19181	0.0100607	0.132392	15.4064	6.63512
GO:0010544	negative regulation of platelet activation	2	249	10	19181	0.0100607	0.132392	15.4064	6.63512
GO:0042130	negative regulation of T cell proliferation	3	249	32	19181	0.0103401	0.134874	7.22176	6.59561
GO:0034641	cellular nitrogen compound metabolic process	8	249	221	19181	0.0107303	0.138748	2.78849	6.54217
GO:0007584	response to nutrient	5	249	98	19181	0.0111498	0.142929	3.93021	6.48684
GO:0030854	positive regulation of granulocyte differentiation	2	249	11	19181	0.0117883	0.14487	14.0058	6.4065
GO:0046889	positive regulation of lipid biosynthetic process	2	249	11	19181	0.0117883	0.14487	14.0058	6.4065
GO:0014808	release of sequestered calcium ion into cytosol by sarcoplasmic reticulum	2	249	11	19181	0.0117883	0.14487	14.0058	6.4065
GO:0051918	negative regulation of fibrinolysis	2	249	11	19181	0.0117883	0.14487	14.0058	6.4065
GO:0002021	response to dietary excess	2	249	11	19181	0.0117883	0.14487	14.0058	6.4065
GO:0043086	negative regulation of catalytic activity	5	249	101	19181	0.0125047	0.152414	3.81347	6.32139
GO:0017144	drug metabolic process	3	249	35	19181	0.01295	0.154822	6.60275	6.2709
GO:0001654	eye development	3	249	35	19181	0.01295	0.154822	6.60275	6.2709
GO:0017187	peptidyl-glutamic acid carboxylation	2	249	12	19181	0.0136357	0.154822	12.8387	6.19647
GO:0002544	chronic inflammatory response	2	249	12	19181	0.0136357	0.154822	12.8387	6.19647
GO:0071276	cellular response to cadmium ion	2	249	12	19181	0.0136357	0.154822	12.8387	6.19647
GO:0032703	negative regulation of interleukin-2 production	2	249	12	19181	0.0136357	0.154822	12.8387	6.19647
GO:0043268	positive regulation of potassium ion transport	2	249	12	19181	0.0136357	0.154822	12.8387	6.19647
GO:0030195	negative regulation of blood coagulation	2	249	12	19181	0.0136357	0.154822	12.8387	6.19647
GO:0042632	cholesterol homeostasis	4	249	67	19181	0.0136393	0.154822	4.59893	6.19608
GO:0043392	negative regulation of DNA binding	3	249	36	19181	0.0138957	0.156537	6.41934	6.16922
GO:0050727	regulation of inflammatory response	4	249	68	19181	0.0142958	0.159834	4.5313	6.12826
GO:0060612	adipose tissue development	3	249	37	19181	0.0148795	0.165118	6.24585	6.07053
GO:0006098	pentose-phosphate shunt	2	249	13	19181	0.0155993	0.166879	11.8511	6.00238
GO:0090179	planar cell polarity pathway involved in neural tube closure	2	249	13	19181	0.0155993	0.166879	11.8511	6.00238
GO:0009950	dorsal/ventral axis specification	2	249	13	19181	0.0155993	0.166879	11.8511	6.00238
GO:0019430	removal of superoxide radicals	2	249	13	19181	0.0155993	0.166879	11.8511	6.00238
GO:0033197	response to vitamin E	2	249	13	19181	0.0155993	0.166879	11.8511	6.00238
GO:0030073	insulin secretion	3	249	39	19181	0.0169622	0.178885	5.92555	5.88153
GO:0048246	macrophage chemotaxis	2	249	14	19181	0.0176759	0.179323	11.0046	5.82207
GO:0033700	phospholipid efflux	2	249	14	19181	0.0176759	0.179323	11.0046	5.82207
GO:0043508	negative regulation of JUN kinase activity	2	249	14	19181	0.0176759	0.179323	11.0046	5.82207
GO:0031667	response to nutrient levels	3	249	40	19181	0.0180614	0.179323	5.77741	5.79095
GO:0008652	cellular amino acid biosynthetic process	3	249	40	19181	0.0180614	0.179323	5.77741	5.79095
GO:0006690	icosanoid metabolic process	2	249	15	19181	0.0198623	0.179323	10.271	5.65383
GO:0071577	zinc ion transmembrane transport	2	249	15	19181	0.0198623	0.179323	10.271	5.65383
GO:0006544	glycine metabolic process	2	249	15	19181	0.0198623	0.179323	10.271	5.65383
GO:0010942	positive regulation of cell death	3	249	42	19181	0.0203756	0.179323	5.50229	5.61701
GO:0042157	lipoprotein metabolic process	3	249	42	19181	0.0203756	0.179323	5.50229	5.61701
GO:0046685	response to arsenic-containing substance	2	249	16	19181	0.0221552	0.179323	9.62902	5.49621
GO:0048260	positive regulation of receptor-mediated endocytosis	2	249	16	19181	0.0221552	0.179323	9.62902	5.49621
GO:1901652	response to peptide	2	249	16	19181	0.0221552	0.179323	9.62902	5.49621
GO:0015758	glucose transport	4	249	79	19181	0.022847	0.179323	3.90036	5.45185
GO:0007267	cell-cell signaling	8	249	256	19181	0.0229844	0.179323	2.40725	5.4432
GO:0042554	superoxide anion generation	2	249	17	19181	0.0245515	0.179323	9.0626	5.34804
GO:0051893	regulation of focal adhesion assembly	2	249	17	19181	0.0245515	0.179323	9.0626	5.34804
GO:0001678	cellular glucose homeostasis	2	249	17	19181	0.0245515	0.179323	9.0626	5.34804
GO:0032755	positive regulation of interleukin-6 production	3	249	46	19181	0.0254688	0.179323	5.02383	5.29512
GO:0018917	fluorene metabolic process	1	249	1	19181	0.0255659	0.179323	77.0321	5.28964
GO:0055073	cadmium ion homeostasis	1	249	1	19181	0.0255659	0.179323	77.0321	5.28964
GO:0000053	argininosuccinate metabolic process	1	249	1	19181	0.0255659	0.179323	77.0321	5.28964
GO:2000486	negative regulation of glutamine transport	1	249	1	19181	0.0255659	0.179323	77.0321	5.28964
GO:0045113	regulation of integrin biosynthetic process	1	249	1	19181	0.0255659	0.179323	77.0321	5.28964
GO:1900453	negative regulation of long term synaptic depression	1	249	1	19181	0.0255659	0.179323	77.0321	5.28964
GO:2000057	negative regulation of Wnt signaling pathway involved in digestive tract morphogenesis	1	249	1	19181	0.0255659	0.179323	77.0321	5.28964
GO:2000080	negative regulation of canonical Wnt signaling pathway involved in controlling type B pancreatic cell proliferation	1	249	1	19181	0.0255659	0.179323	77.0321	5.28964
GO:1902999	negative regulation of phospholipid efflux	1	249	1	19181	0.0255659	0.179323	77.0321	5.28964
GO:0033686	positive regulation of luteinizing hormone secretion	1	249	1	19181	0.0255659	0.179323	77.0321	5.28964
GO:0043366	beta selection	1	249	1	19181	0.0255659	0.179323	77.0321	5.28964
GO:2001264	negative regulation of C-C chemokine binding	1	249	1	19181	0.0255659	0.179323	77.0321	5.28964
GO:0097214	positive regulation of lysosomal membrane permeability	1	249	1	19181	0.0255659	0.179323	77.0321	5.28964
GO:0019310	inositol catabolic process	1	249	1	19181	0.0255659	0.179323	77.0321	5.28964
GO:0080163	regulation of protein serine/threonine phosphatase activity	1	249	1	19181	0.0255659	0.179323	77.0321	5.28964
GO:1902951	negative regulation of dendritic spine maintenance	1	249	1	19181	0.0255659	0.179323	77.0321	5.28964
GO:1902952	positive regulation of dendritic spine maintenance	1	249	1	19181	0.0255659	0.179323	77.0321	5.28964
GO:1902947	regulation of tau-protein kinase activity	1	249	1	19181	0.0255659	0.179323	77.0321	5.28964
GO:2001057	reactive nitrogen species metabolic process	1	249	1	19181	0.0255659	0.179323	77.0321	5.28964
GO:0042991	transcription factor import into nucleus	1	249	1	19181	0.0255659	0.179323	77.0321	5.28964
GO:2000758	positive regulation of peptidyl-lysine acetylation	1	249	1	19181	0.0255659	0.179323	77.0321	5.28964
GO:0044345	stromal-epithelial cell signaling involved in prostate gland development	1	249	1	19181	0.0255659	0.179323	77.0321	5.28964
GO:0001971	negative regulation of activation of membrane attack complex	1	249	1	19181	0.0255659	0.179323	77.0321	5.28964
GO:0071298	cellular response to L-ascorbic acid	1	249	1	19181	0.0255659	0.179323	77.0321	5.28964
GO:0032928	regulation of superoxide anion generation	1	249	1	19181	0.0255659	0.179323	77.0321	5.28964
GO:0090350	negative regulation of cellular organofluorine metabolic process	1	249	1	19181	0.0255659	0.179323	77.0321	5.28964
GO:0032900	negative regulation of neurotrophin production	1	249	1	19181	0.0255659	0.179323	77.0321	5.28964
GO:0048790	maintenance of presynaptic active zone structure	1	249	1	19181	0.0255659	0.179323	77.0321	5.28964
GO:2000376	positive regulation of oxygen metabolic process	1	249	1	19181	0.0255659	0.179323	77.0321	5.28964
GO:0060547	negative regulation of necrotic cell death	1	249	1	19181	0.0255659	0.179323	77.0321	5.28964
GO:0032789	unsaturated monocarboxylic acid metabolic process	1	249	1	19181	0.0255659	0.179323	77.0321	5.28964
GO:0032788	saturated monocarboxylic acid metabolic process	1	249	1	19181	0.0255659	0.179323	77.0321	5.28964
GO:0019341	dibenzo-p-dioxin catabolic process	1	249	1	19181	0.0255659	0.179323	77.0321	5.28964
GO:0022601	menstrual cycle phase	1	249	1	19181	0.0255659	0.179323	77.0321	5.28964
GO:1901628	positive regulation of postsynaptic membrane organization	1	249	1	19181	0.0255659	0.179323	77.0321	5.28964
GO:1901627	negative regulation of postsynaptic membrane organization	1	249	1	19181	0.0255659	0.179323	77.0321	5.28964
GO:1901630	negative regulation of presynaptic membrane organization	1	249	1	19181	0.0255659	0.179323	77.0321	5.28964
GO:1903001	negative regulation of lipid transport across blood brain barrier	1	249	1	19181	0.0255659	0.179323	77.0321	5.28964
GO:1903002	positive regulation of lipid transport across blood brain barrier	1	249	1	19181	0.0255659	0.179323	77.0321	5.28964
GO:1903038	negative regulation of leukocyte cell-cell adhesion	1	249	1	19181	0.0255659	0.179323	77.0321	5.28964
GO:0019605	butyrate metabolic process	1	249	1	19181	0.0255659	0.179323	77.0321	5.28964
GO:0032490	detection of molecule of bacterial origin	1	249	1	19181	0.0255659	0.179323	77.0321	5.28964
GO:0097350	neutrophil clearance	1	249	1	19181	0.0255659	0.179323	77.0321	5.28964
GO:0060587	regulation of lipoprotein lipid oxidation	1	249	1	19181	0.0255659	0.179323	77.0321	5.28964
GO:0009892	negative regulation of metabolic process	1	249	1	19181	0.0255659	0.179323	77.0321	5.28964
GO:0060785	regulation of apoptosis involved in tissue homeostasis	1	249	1	19181	0.0255659	0.179323	77.0321	5.28964
GO:0032244	positive regulation of nucleoside transport	1	249	1	19181	0.0255659	0.179323	77.0321	5.28964
GO:1900738	positive regulation of phospholipase C-activating G-protein coupled receptor signaling pathway	1	249	1	19181	0.0255659	0.179323	77.0321	5.28964
GO:0090246	convergent extension involved in somitogenesis	1	249	1	19181	0.0255659	0.179323	77.0321	5.28964
GO:0090237	regulation of arachidonic acid secretion	1	249	1	19181	0.0255659	0.179323	77.0321	5.28964
GO:0032805	positive regulation of low-density lipoprotein particle receptor catabolic process	1	249	1	19181	0.0255659	0.179323	77.0321	5.28964
GO:0051651	maintenance of location in cell	1	249	1	19181	0.0255659	0.179323	77.0321	5.28964
GO:0006096	glycolytic process	3	249	47	19181	0.0268388	0.183357	4.91694	5.21954
GO:0055093	response to hyperoxia	2	249	18	19181	0.0270482	0.183357	8.55913	5.20832
GO:0043085	positive regulation of catalytic activity	4	249	85	19181	0.0285779	0.183357	3.62504	5.12895
GO:0045777	positive regulation of blood pressure	2	249	19	19181	0.0296423	0.183357	8.10865	5.0762
GO:0006768	biotin metabolic process	2	249	19	19181	0.0296423	0.183357	8.10865	5.0762
GO:0000302	response to reactive oxygen species	3	249	49	19181	0.0296943	0.183357	4.71625	5.07367
GO:0007346	regulation of mitotic cell cycle	3	249	49	19181	0.0296943	0.183357	4.71625	5.07367
GO:0006869	lipid transport	5	249	128	19181	0.029874	0.183357	3.00907	5.06497
GO:0044237	cellular metabolic process	6	249	174	19181	0.0305583	0.183357	2.65628	5.03229
GO:0031668	cellular response to extracellular stimulus	2	249	20	19181	0.0323307	0.183357	7.70321	4.95095
GO:0019370	leukotriene biosynthetic process	2	249	20	19181	0.0323307	0.183357	7.70321	4.95095
GO:0043691	reverse cholesterol transport	2	249	20	19181	0.0323307	0.183357	7.70321	4.95095
GO:0071385	cellular response to glucocorticoid stimulus	2	249	20	19181	0.0323307	0.183357	7.70321	4.95095
GO:0030949	positive regulation of vascular endothelial growth factor receptor signaling pathway	2	249	20	19181	0.0323307	0.183357	7.70321	4.95095
GO:0008645	hexose transport	3	249	51	19181	0.0327031	0.183357	4.5313	4.93443
GO:0000413	protein peptidyl-prolyl isomerization	3	249	51	19181	0.0327031	0.183357	4.5313	4.93443
GO:0006120	mitochondrial electron transport, NADH to ubiquinone	3	249	52	19181	0.0342647	0.183357	4.44416	4.86713
GO:0070098	chemokine-mediated signaling pathway	3	249	52	19181	0.0342647	0.183357	4.44416	4.86713
GO:0035567	non-canonical Wnt signaling pathway	2	249	21	19181	0.0351107	0.183357	7.33639	4.83194
GO:0018149	peptide cross-linking	2	249	21	19181	0.0351107	0.183357	7.33639	4.83194
GO:0006778	porphyrin-containing compound metabolic process	2	249	21	19181	0.0351107	0.183357	7.33639	4.83194
GO:0071356	cellular response to tumor necrosis factor	4	249	92	19181	0.0362469	0.183357	3.34922	4.786
GO:0006909	phagocytosis	3	249	54	19181	0.0375013	0.183357	4.27956	4.73691
GO:0042776	mitochondrial ATP synthesis coupled proton transport	2	249	22	19181	0.0379794	0.183357	7.00292	4.71864
GO:0042493	response to drug	10	249	390	19181	0.0380287	0.183357	1.97518	4.71677
GO:2000296	negative regulation of hydrogen peroxide catabolic process	1	249	2	19181	0.0381017	0.183357	38.5161	4.714
GO:0014034	neural crest cell fate commitment	1	249	2	19181	0.0381017	0.183357	38.5161	4.714
GO:0009624	response to nematode	1	249	2	19181	0.0381017	0.183357	38.5161	4.714
GO:0009820	alkaloid metabolic process	1	249	2	19181	0.0381017	0.183357	38.5161	4.714
GO:0072126	positive regulation of glomerular mesangial cell proliferation	1	249	2	19181	0.0381017	0.183357	38.5161	4.714
GO:2000491	positive regulation of hepatic stellate cell activation	1	249	2	19181	0.0381017	0.183357	38.5161	4.714
GO:0002761	regulation of myeloid leukocyte differentiation	1	249	2	19181	0.0381017	0.183357	38.5161	4.714
GO:0010902	positive regulation of very-low-density lipoprotein particle remodeling	1	249	2	19181	0.0381017	0.183357	38.5161	4.714
GO:2000054	negative regulation of Wnt signaling pathway involved in dorsal/ventral axis specification	1	249	2	19181	0.0381017	0.183357	38.5161	4.714
GO:0002540	leukotriene production involved in inflammatory response	1	249	2	19181	0.0381017	0.183357	38.5161	4.714
GO:0051055	negative regulation of lipid biosynthetic process	1	249	2	19181	0.0381017	0.183357	38.5161	4.714
GO:0043313	regulation of neutrophil degranulation	1	249	2	19181	0.0381017	0.183357	38.5161	4.714
GO:0061000	negative regulation of dendritic spine development	1	249	2	19181	0.0381017	0.183357	38.5161	4.714
GO:0071478	cellular response to radiation	1	249	2	19181	0.0381017	0.183357	38.5161	4.714
GO:0010021	amylopectin biosynthetic process	1	249	2	19181	0.0381017	0.183357	38.5161	4.714
GO:0046459	short-chain fatty acid metabolic process	1	249	2	19181	0.0381017	0.183357	38.5161	4.714
GO:0019483	beta-alanine biosynthetic process	1	249	2	19181	0.0381017	0.183357	38.5161	4.714
GO:1902998	positive regulation of neurofibrillary tangle assembly	1	249	2	19181	0.0381017	0.183357	38.5161	4.714
GO:1902995	positive regulation of phospholipid efflux	1	249	2	19181	0.0381017	0.183357	38.5161	4.714
GO:0034769	basement membrane disassembly	1	249	2	19181	0.0381017	0.183357	38.5161	4.714
GO:0046851	negative regulation of bone remodeling	1	249	2	19181	0.0381017	0.183357	38.5161	4.714
GO:0042323	negative regulation of circadian sleep/wake cycle, non-REM sleep	1	249	2	19181	0.0381017	0.183357	38.5161	4.714
GO:0042321	negative regulation of circadian sleep/wake cycle, sleep	1	249	2	19181	0.0381017	0.183357	38.5161	4.714
GO:0010041	response to iron(III) ion	1	249	2	19181	0.0381017	0.183357	38.5161	4.714
GO:0009132	nucleoside diphosphate metabolic process	1	249	2	19181	0.0381017	0.183357	38.5161	4.714
GO:0065002	intracellular protein transmembrane transport	1	249	2	19181	0.0381017	0.183357	38.5161	4.714
GO:0010046	response to mycotoxin	1	249	2	19181	0.0381017	0.183357	38.5161	4.714
GO:0043545	molybdopterin cofactor metabolic process	1	249	2	19181	0.0381017	0.183357	38.5161	4.714
GO:0070541	response to platinum ion	1	249	2	19181	0.0381017	0.183357	38.5161	4.714
GO:0071242	cellular response to ammonium ion	1	249	2	19181	0.0381017	0.183357	38.5161	4.714
GO:0060064	Spemann organizer formation at the anterior end of the primitive streak	1	249	2	19181	0.0381017	0.183357	38.5161	4.714
GO:0043649	dicarboxylic acid catabolic process	1	249	2	19181	0.0381017	0.183357	38.5161	4.714
GO:0061302	smooth muscle cell-matrix adhesion	1	249	2	19181	0.0381017	0.183357	38.5161	4.714
GO:0006114	glycerol biosynthetic process	1	249	2	19181	0.0381017	0.183357	38.5161	4.714
GO:0002366	leukocyte activation involved in immune response	1	249	2	19181	0.0381017	0.183357	38.5161	4.714
GO:0050975	sensory perception of touch	1	249	2	19181	0.0381017	0.183357	38.5161	4.714
GO:0071418	cellular response to amine stimulus	1	249	2	19181	0.0381017	0.183357	38.5161	4.714
GO:0008207	C21-steroid hormone metabolic process	1	249	2	19181	0.0381017	0.183357	38.5161	4.714
GO:1900221	regulation of beta-amyloid clearance	1	249	2	19181	0.0381017	0.183357	38.5161	4.714
GO:0031630	regulation of synaptic vesicle fusion to presynaptic membrane	1	249	2	19181	0.0381017	0.183357	38.5161	4.714
GO:0015938	coenzyme A catabolic process	1	249	2	19181	0.0381017	0.183357	38.5161	4.714
GO:0044339	canonical Wnt signaling pathway involved in osteoblast differentiation	1	249	2	19181	0.0381017	0.183357	38.5161	4.714
GO:0044338	canonical Wnt signaling pathway involved in mesenchymal stem cell differentiation	1	249	2	19181	0.0381017	0.183357	38.5161	4.714
GO:0032387	negative regulation of intracellular transport	1	249	2	19181	0.0381017	0.183357	38.5161	4.714
GO:2000348	regulation of CD40 signaling pathway	1	249	2	19181	0.0381017	0.183357	38.5161	4.714
GO:0015920	lipopolysaccharide transport	1	249	2	19181	0.0381017	0.183357	38.5161	4.714
GO:0090362	positive regulation of platelet-derived growth factor production	1	249	2	19181	0.0381017	0.183357	38.5161	4.714
GO:0055090	acylglycerol homeostasis	1	249	2	19181	0.0381017	0.183357	38.5161	4.714
GO:0036292	DNA rewinding	1	249	2	19181	0.0381017	0.183357	38.5161	4.714
GO:0010849	regulation of proton-transporting ATPase activity, rotational mechanism	1	249	2	19181	0.0381017	0.183357	38.5161	4.714
GO:0033306	phytol metabolic process	1	249	2	19181	0.0381017	0.183357	38.5161	4.714
GO:0070256	negative regulation of mucus secretion	1	249	2	19181	0.0381017	0.183357	38.5161	4.714
GO:0045054	constitutive secretory pathway	1	249	2	19181	0.0381017	0.183357	38.5161	4.714
GO:0044092	negative regulation of molecular function	1	249	2	19181	0.0381017	0.183357	38.5161	4.714
GO:2000117	negative regulation of cysteine-type endopeptidase activity	1	249	2	19181	0.0381017	0.183357	38.5161	4.714
GO:0006705	mineralocorticoid biosynthetic process	1	249	2	19181	0.0381017	0.183357	38.5161	4.714
GO:0015891	siderophore transport	1	249	2	19181	0.0381017	0.183357	38.5161	4.714
GO:0070947	neutrophil mediated killing of fungus	1	249	2	19181	0.0381017	0.183357	38.5161	4.714
GO:0005999	xylulose biosynthetic process	1	249	2	19181	0.0381017	0.183357	38.5161	4.714
GO:0006566	threonine metabolic process	1	249	2	19181	0.0381017	0.183357	38.5161	4.714
GO:0045401	positive regulation of interleukin-3 biosynthetic process	1	249	2	19181	0.0381017	0.183357	38.5161	4.714
GO:0001909	leukocyte mediated cytotoxicity	1	249	2	19181	0.0381017	0.183357	38.5161	4.714
GO:1901631	positive regulation of presynaptic membrane organization	1	249	2	19181	0.0381017	0.183357	38.5161	4.714
GO:0001820	serotonin secretion	1	249	2	19181	0.0381017	0.183357	38.5161	4.714
GO:0046356	acetyl-CoA catabolic process	1	249	2	19181	0.0381017	0.183357	38.5161	4.714
GO:0051612	negative regulation of serotonin uptake	1	249	2	19181	0.0381017	0.183357	38.5161	4.714
GO:0003331	positive regulation of extracellular matrix constituent secretion	1	249	2	19181	0.0381017	0.183357	38.5161	4.714
GO:0034242	negative regulation of syncytium formation by plasma membrane fusion	1	249	2	19181	0.0381017	0.183357	38.5161	4.714
GO:0017143	insecticide metabolic process	1	249	2	19181	0.0381017	0.183357	38.5161	4.714
GO:0051659	maintenance of mitochondrion location	1	249	2	19181	0.0381017	0.183357	38.5161	4.714
GO:0006612	protein targeting to membrane	2	249	24	19181	0.043972	0.200688	6.41934	4.50727
GO:0019835	cytolysis	2	249	24	19181	0.043972	0.200688	6.41934	4.50727
GO:0042326	negative regulation of phosphorylation	2	249	24	19181	0.043972	0.200688	6.41934	4.50727
GO:0050850	positive regulation of calcium-mediated signaling	2	249	24	19181	0.043972	0.200688	6.41934	4.50727
GO:0042574	retinal metabolic process	2	249	24	19181	0.043972	0.200688	6.41934	4.50727
GO:1900087	positive regulation of G1/S transition of mitotic cell cycle	2	249	25	19181	0.0470905	0.200688	6.16257	4.40842
GO:0031424	keratinization	2	249	25	19181	0.0470905	0.200688	6.16257	4.40842
GO:0019433	triglyceride catabolic process	2	249	25	19181	0.0470905	0.200688	6.16257	4.40842
GO:0070301	cellular response to hydrogen peroxide	3	249	60	19181	0.048104	0.200688	3.85161	4.3777
GO:0006968	cellular defense response	3	249	60	19181	0.048104	0.200688	3.85161	4.3777
GO:0006006	glucose metabolic process	5	249	147	19181	0.0482799	0.200688	2.62014	4.37243
GO:0015721	bile acid and bile salt transport	2	249	26	19181	0.050287	0.200688	5.92555	4.31367
GO:0008406	gonad development	2	249	26	19181	0.050287	0.200688	5.92555	4.31367
GO:0048546	digestive tract morphogenesis	2	249	26	19181	0.050287	0.200688	5.92555	4.31367
GO:0010165	response to X-ray	2	249	26	19181	0.050287	0.200688	5.92555	4.31367
GO:0010748	negative regulation of plasma membrane long-chain fatty acid transport	1	249	3	19181	0.0504756	0.200688	25.6774	4.30827
GO:2000276	negative regulation of oxidative phosphorylation uncoupler activity	1	249	3	19181	0.0504756	0.200688	25.6774	4.30827
GO:0051284	positive regulation of sequestering of calcium ion	1	249	3	19181	0.0504756	0.200688	25.6774	4.30827
GO:0055069	zinc ion homeostasis	1	249	3	19181	0.0504756	0.200688	25.6774	4.30827
GO:0000052	citrulline metabolic process	1	249	3	19181	0.0504756	0.200688	25.6774	4.30827
GO:2000052	positive regulation of non-canonical Wnt signaling pathway	1	249	3	19181	0.0504756	0.200688	25.6774	4.30827
GO:0002542	Factor XII activation	1	249	3	19181	0.0504756	0.200688	25.6774	4.30827
GO:0010940	positive regulation of necrotic cell death	1	249	3	19181	0.0504756	0.200688	25.6774	4.30827
GO:0060632	regulation of microtubule-based movement	1	249	3	19181	0.0504756	0.200688	25.6774	4.30827
GO:0010939	regulation of necrotic cell death	1	249	3	19181	0.0504756	0.200688	25.6774	4.30827
GO:0072719	cellular response to cisplatin	1	249	3	19181	0.0504756	0.200688	25.6774	4.30827
GO:0010972	negative regulation of G2/M transition of mitotic cell cycle	1	249	3	19181	0.0504756	0.200688	25.6774	4.30827
GO:0072331	signal transduction by p53 class mediator	1	249	3	19181	0.0504756	0.200688	25.6774	4.30827
GO:0006875	cellular metal ion homeostasis	1	249	3	19181	0.0504756	0.200688	25.6774	4.30827
GO:0071676	negative regulation of mononuclear cell migration	1	249	3	19181	0.0504756	0.200688	25.6774	4.30827
GO:0090324	negative regulation of oxidative phosphorylation	1	249	3	19181	0.0504756	0.200688	25.6774	4.30827
GO:0060049	regulation of protein glycosylation	1	249	3	19181	0.0504756	0.200688	25.6774	4.30827
GO:0033031	positive regulation of neutrophil apoptotic process	1	249	3	19181	0.0504756	0.200688	25.6774	4.30827
GO:0046010	positive regulation of circadian sleep/wake cycle, non-REM sleep	1	249	3	19181	0.0504756	0.200688	25.6774	4.30827
GO:0071226	cellular response to molecule of fungal origin	1	249	3	19181	0.0504756	0.200688	25.6774	4.30827
GO:2001023	regulation of response to drug	1	249	3	19181	0.0504756	0.200688	25.6774	4.30827
GO:0034370	triglyceride-rich lipoprotein particle remodeling	1	249	3	19181	0.0504756	0.200688	25.6774	4.30827
GO:0050716	positive regulation of interleukin-1 secretion	1	249	3	19181	0.0504756	0.200688	25.6774	4.30827
GO:0060265	positive regulation of respiratory burst involved in inflammatory response	1	249	3	19181	0.0504756	0.200688	25.6774	4.30827
GO:0048698	negative regulation of collateral sprouting in absence of injury	1	249	3	19181	0.0504756	0.200688	25.6774	4.30827
GO:0048697	positive regulation of collateral sprouting in absence of injury	1	249	3	19181	0.0504756	0.200688	25.6774	4.30827
GO:0036465	synaptic vesicle recycling	1	249	3	19181	0.0504756	0.200688	25.6774	4.30827
GO:0060028	convergent extension involved in axis elongation	1	249	3	19181	0.0504756	0.200688	25.6774	4.30827
GO:0031640	killing of cells of other organism	1	249	3	19181	0.0504756	0.200688	25.6774	4.30827
GO:0034447	very-low-density lipoprotein particle clearance	1	249	3	19181	0.0504756	0.200688	25.6774	4.30827
GO:0070980	biphenyl catabolic process	1	249	3	19181	0.0504756	0.200688	25.6774	4.30827
GO:2000366	positive regulation of STAT protein import into nucleus	1	249	3	19181	0.0504756	0.200688	25.6774	4.30827
GO:0008615	pyridoxine biosynthetic process	1	249	3	19181	0.0504756	0.200688	25.6774	4.30827
GO:0023052	signaling	1	249	3	19181	0.0504756	0.200688	25.6774	4.30827
GO:0006789	bilirubin conjugation	1	249	3	19181	0.0504756	0.200688	25.6774	4.30827
GO:0046546	development of primary male sexual characteristics	1	249	3	19181	0.0504756	0.200688	25.6774	4.30827
GO:0055118	negative regulation of cardiac muscle contraction	1	249	3	19181	0.0504756	0.200688	25.6774	4.30827
GO:0045425	positive regulation of granulocyte macrophage colony-stimulating factor biosynthetic process	1	249	3	19181	0.0504756	0.200688	25.6774	4.30827
GO:2000611	positive regulation of thyroid hormone generation	1	249	3	19181	0.0504756	0.200688	25.6774	4.30827
GO:0052746	inositol phosphorylation	1	249	3	19181	0.0504756	0.200688	25.6774	4.30827
GO:0002283	neutrophil activation involved in immune response	1	249	3	19181	0.0504756	0.200688	25.6774	4.30827
GO:0002232	leukocyte chemotaxis involved in inflammatory response	1	249	3	19181	0.0504756	0.200688	25.6774	4.30827
GO:0044242	cellular lipid catabolic process	1	249	3	19181	0.0504756	0.200688	25.6774	4.30827
GO:0070093	negative regulation of glucagon secretion	1	249	3	19181	0.0504756	0.200688	25.6774	4.30827
GO:0001869	negative regulation of complement activation, lectin pathway	1	249	3	19181	0.0504756	0.200688	25.6774	4.30827
GO:0045906	negative regulation of vasoconstriction	1	249	3	19181	0.0504756	0.200688	25.6774	4.30827
GO:1900138	negative regulation of phospholipase A2 activity	1	249	3	19181	0.0504756	0.200688	25.6774	4.30827
GO:0043163	cell envelope organization	1	249	3	19181	0.0504756	0.200688	25.6774	4.30827
GO:0009414	response to water deprivation	1	249	3	19181	0.0504756	0.200688	25.6774	4.30827
GO:0045939	negative regulation of steroid metabolic process	1	249	3	19181	0.0504756	0.200688	25.6774	4.30827
GO:0010629	negative regulation of gene expression	5	249	150	19181	0.0516796	0.204927	2.56774	4.27426
GO:0008637	apoptotic mitochondrial changes	2	249	27	19181	0.053559	0.211253	5.70608	4.22273
GO:0046326	positive regulation of glucose import	2	249	27	19181	0.053559	0.211253	5.70608	4.22273
GO:0030216	keratinocyte differentiation	3	249	63	19181	0.0538952	0.212016	3.6682	4.2137
GO:0014070	response to organic cyclic compound	5	249	153	19181	0.0552148	0.214298	2.51739	4.1788
GO:0033344	cholesterol efflux	2	249	28	19181	0.056904	0.214298	5.50229	4.13533
GO:0000079	regulation of cyclin-dependent protein serine/threonine kinase activity	3	249	65	19181	0.0579321	0.214298	3.55533	4.10949
GO:2000134	negative regulation of G1/S transition of mitotic cell cycle	2	249	29	19181	0.0603194	0.214298	5.31256	4.05123
GO:0002690	positive regulation of leukocyte chemotaxis	2	249	29	19181	0.0603194	0.214298	5.31256	4.05123
GO:0045638	negative regulation of myeloid cell differentiation	2	249	29	19181	0.0603194	0.214298	5.31256	4.05123
GO:0019373	epoxygenase P450 pathway	2	249	29	19181	0.0603194	0.214298	5.31256	4.05123
GO:0090200	positive regulation of release of cytochrome c from mitochondria	2	249	29	19181	0.0603194	0.214298	5.31256	4.05123
GO:0045541	negative regulation of cholesterol biosynthetic process	1	249	4	19181	0.0626897	0.214298	19.258	3.99563
GO:0009812	flavonoid metabolic process	1	249	4	19181	0.0626897	0.214298	19.258	3.99563
GO:0002554	serotonin secretion by platelet	1	249	4	19181	0.0626897	0.214298	19.258	3.99563
GO:2000483	negative regulation of interleukin-8 secretion	1	249	4	19181	0.0626897	0.214298	19.258	3.99563
GO:0046683	response to organophosphorus	1	249	4	19181	0.0626897	0.214298	19.258	3.99563
GO:0019264	glycine biosynthetic process from serine	1	249	4	19181	0.0626897	0.214298	19.258	3.99563
GO:0006458	'de novo' protein folding	1	249	4	19181	0.0626897	0.214298	19.258	3.99563
GO:0046486	glycerolipid metabolic process	1	249	4	19181	0.0626897	0.214298	19.258	3.99563
GO:0046881	positive regulation of follicle-stimulating hormone secretion	1	249	4	19181	0.0626897	0.214298	19.258	3.99563
GO:0046879	hormone secretion	1	249	4	19181	0.0626897	0.214298	19.258	3.99563
GO:0019853	L-ascorbic acid biosynthetic process	1	249	4	19181	0.0626897	0.214298	19.258	3.99563
GO:0033076	isoquinoline alkaloid metabolic process	1	249	4	19181	0.0626897	0.214298	19.258	3.99563
GO:0045581	negative regulation of T cell differentiation	1	249	4	19181	0.0626897	0.214298	19.258	3.99563
GO:0002118	aggressive behavior	1	249	4	19181	0.0626897	0.214298	19.258	3.99563
GO:1903307	positive regulation of regulated secretory pathway	1	249	4	19181	0.0626897	0.214298	19.258	3.99563
GO:0043648	dicarboxylic acid metabolic process	1	249	4	19181	0.0626897	0.214298	19.258	3.99563
GO:0090330	regulation of platelet aggregation	1	249	4	19181	0.0626897	0.214298	19.258	3.99563
GO:0016570	histone modification	1	249	4	19181	0.0626897	0.214298	19.258	3.99563
GO:0071621	granulocyte chemotaxis	1	249	4	19181	0.0626897	0.214298	19.258	3.99563
GO:0071400	cellular response to oleic acid	1	249	4	19181	0.0626897	0.214298	19.258	3.99563
GO:0051351	positive regulation of ligase activity	1	249	4	19181	0.0626897	0.214298	19.258	3.99563
GO:0051345	positive regulation of hydrolase activity	1	249	4	19181	0.0626897	0.214298	19.258	3.99563
GO:0010693	negative regulation of alkaline phosphatase activity	1	249	4	19181	0.0626897	0.214298	19.258	3.99563
GO:2000347	positive regulation of hepatocyte proliferation	1	249	4	19181	0.0626897	0.214298	19.258	3.99563
GO:0097039	protein linear polyubiquitination	1	249	4	19181	0.0626897	0.214298	19.258	3.99563
GO:0001573	ganglioside metabolic process	1	249	4	19181	0.0626897	0.214298	19.258	3.99563
GO:0048680	positive regulation of axon regeneration	1	249	4	19181	0.0626897	0.214298	19.258	3.99563
GO:0051100	negative regulation of binding	1	249	4	19181	0.0626897	0.214298	19.258	3.99563
GO:0001920	negative regulation of receptor recycling	1	249	4	19181	0.0626897	0.214298	19.258	3.99563
GO:0090370	negative regulation of cholesterol efflux	1	249	4	19181	0.0626897	0.214298	19.258	3.99563
GO:2000105	positive regulation of DNA-dependent DNA replication	1	249	4	19181	0.0626897	0.214298	19.258	3.99563
GO:0070988	demethylation	1	249	4	19181	0.0626897	0.214298	19.258	3.99563
GO:0017038	protein import	1	249	4	19181	0.0626897	0.214298	19.258	3.99563
GO:1902445	regulation of mitochondrial membrane permeability involved in programmed necrotic cell death	1	249	4	19181	0.0626897	0.214298	19.258	3.99563
GO:0007260	tyrosine phosphorylation of STAT protein	1	249	4	19181	0.0626897	0.214298	19.258	3.99563
GO:0070946	neutrophil mediated killing of gram-positive bacterium	1	249	4	19181	0.0626897	0.214298	19.258	3.99563
GO:0048302	regulation of isotype switching to IgG isotypes	1	249	4	19181	0.0626897	0.214298	19.258	3.99563
GO:0032513	negative regulation of protein phosphatase type 2B activity	1	249	4	19181	0.0626897	0.214298	19.258	3.99563
GO:0032515	negative regulation of phosphoprotein phosphatase activity	1	249	4	19181	0.0626897	0.214298	19.258	3.99563
GO:0032095	regulation of response to food	1	249	4	19181	0.0626897	0.214298	19.258	3.99563
GO:1903027	regulation of opsonization	1	249	4	19181	0.0626897	0.214298	19.258	3.99563
GO:0051919	positive regulation of fibrinolysis	1	249	4	19181	0.0626897	0.214298	19.258	3.99563
GO:0090400	stress-induced premature senescence	1	249	4	19181	0.0626897	0.214298	19.258	3.99563
GO:0090204	protein localization to nuclear pore	1	249	4	19181	0.0626897	0.214298	19.258	3.99563
GO:1900169	regulation of glucocorticoid mediated signaling pathway	1	249	4	19181	0.0626897	0.214298	19.258	3.99563
GO:0010543	regulation of platelet activation	1	249	4	19181	0.0626897	0.214298	19.258	3.99563
GO:0070459	prolactin secretion	1	249	4	19181	0.0626897	0.214298	19.258	3.99563
GO:0016480	negative regulation of transcription from RNA polymerase III promoter	1	249	4	19181	0.0626897	0.214298	19.258	3.99563
GO:0009448	gamma-aminobutyric acid metabolic process	1	249	4	19181	0.0626897	0.214298	19.258	3.99563
GO:0045773	positive regulation of axon extension	2	249	30	19181	0.0638031	0.217106	5.13548	3.97023
GO:0051480	cytosolic calcium ion homeostasis	2	249	30	19181	0.0638031	0.217106	5.13548	3.97023
GO:0006310	DNA recombination	4	249	112	19181	0.0640386	0.21741	2.75115	3.96491
GO:0030212	hyaluronan metabolic process	2	249	31	19181	0.0673525	0.223188	4.96981	3.89212
GO:0051930	regulation of sensory perception of pain	2	249	31	19181	0.0673525	0.223188	4.96981	3.89212
GO:0042572	retinol metabolic process	2	249	31	19181	0.0673525	0.223188	4.96981	3.89212
GO:0009611	response to wounding	3	249	70	19181	0.0686217	0.223188	3.30138	3.86519
GO:0008584	male gonad development	4	249	115	19181	0.0689466	0.223188	2.67938	3.85838
GO:0010628	positive regulation of gene expression	7	249	269	19181	0.0694019	0.223188	2.00455	3.84888
GO:0007603	phototransduction, visible light	4	249	118	19181	0.0740415	0.223188	2.61126	3.75552
GO:0050715	positive regulation of cytokine secretion	2	249	33	19181	0.0746398	0.223188	4.66861	3.74391
GO:0045671	negative regulation of osteoclast differentiation	2	249	33	19181	0.0746398	0.223188	4.66861	3.74391
GO:0051412	response to corticosterone	2	249	33	19181	0.0746398	0.223188	4.66861	3.74391
GO:0002931	response to ischemia	2	249	33	19181	0.0746398	0.223188	4.66861	3.74391
GO:0048639	positive regulation of developmental growth	1	249	5	19181	0.0747461	0.223188	15.4064	3.74186
GO:2000278	regulation of DNA biosynthetic process	1	249	5	19181	0.0747461	0.223188	15.4064	3.74186
GO:0009822	alkaloid catabolic process	1	249	5	19181	0.0747461	0.223188	15.4064	3.74186
GO:0031346	positive regulation of cell projection organization	1	249	5	19181	0.0747461	0.223188	15.4064	3.74186
GO:0019836	hemolysis by symbiont of host erythrocytes	1	249	5	19181	0.0747461	0.223188	15.4064	3.74186
GO:0043308	eosinophil degranulation	1	249	5	19181	0.0747461	0.223188	15.4064	3.74186
GO:0006066	alcohol metabolic process	1	249	5	19181	0.0747461	0.223188	15.4064	3.74186
GO:0006068	ethanol catabolic process	1	249	5	19181	0.0747461	0.223188	15.4064	3.74186
GO:0072318	clathrin coat disassembly	1	249	5	19181	0.0747461	0.223188	15.4064	3.74186
GO:0032400	melanosome localization	1	249	5	19181	0.0747461	0.223188	15.4064	3.74186
GO:0006689	ganglioside catabolic process	1	249	5	19181	0.0747461	0.223188	15.4064	3.74186
GO:0000395	mRNA 5'-splice site recognition	1	249	5	19181	0.0747461	0.223188	15.4064	3.74186
GO:0045576	mast cell activation	1	249	5	19181	0.0747461	0.223188	15.4064	3.74186
GO:0014050	negative regulation of glutamate secretion	1	249	5	19181	0.0747461	0.223188	15.4064	3.74186
GO:0071481	cellular response to X-ray	1	249	5	19181	0.0747461	0.223188	15.4064	3.74186
GO:0014049	positive regulation of glutamate secretion	1	249	5	19181	0.0747461	0.223188	15.4064	3.74186
GO:0097195	pilomotor reflex	1	249	5	19181	0.0747461	0.223188	15.4064	3.74186
GO:0003093	regulation of glomerular filtration	1	249	5	19181	0.0747461	0.223188	15.4064	3.74186
GO:0010894	negative regulation of steroid biosynthetic process	1	249	5	19181	0.0747461	0.223188	15.4064	3.74186
GO:0002125	maternal aggressive behavior	1	249	5	19181	0.0747461	0.223188	15.4064	3.74186
GO:0006104	succinyl-CoA metabolic process	1	249	5	19181	0.0747461	0.223188	15.4064	3.74186
GO:0061589	calcium activated phosphatidylserine scrambling	1	249	5	19181	0.0747461	0.223188	15.4064	3.74186
GO:0002176	male germ cell proliferation	1	249	5	19181	0.0747461	0.223188	15.4064	3.74186
GO:0007621	negative regulation of female receptivity	1	249	5	19181	0.0747461	0.223188	15.4064	3.74186
GO:0097421	liver regeneration	1	249	5	19181	0.0747461	0.223188	15.4064	3.74186
GO:0001992	regulation of systemic arterial blood pressure by vasopressin	1	249	5	19181	0.0747461	0.223188	15.4064	3.74186
GO:0051552	flavone metabolic process	1	249	5	19181	0.0747461	0.223188	15.4064	3.74186
GO:0042063	gliogenesis	1	249	5	19181	0.0747461	0.223188	15.4064	3.74186
GO:2000346	negative regulation of hepatocyte proliferation	1	249	5	19181	0.0747461	0.223188	15.4064	3.74186
GO:0070314	G1 to G0 transition	1	249	5	19181	0.0747461	0.223188	15.4064	3.74186
GO:0048294	negative regulation of isotype switching to IgE isotypes	1	249	5	19181	0.0747461	0.223188	15.4064	3.74186
GO:0032914	positive regulation of transforming growth factor beta1 production	1	249	5	19181	0.0747461	0.223188	15.4064	3.74186
GO:0042631	cellular response to water deprivation	1	249	5	19181	0.0747461	0.223188	15.4064	3.74186
GO:0036091	positive regulation of transcription from RNA polymerase II promoter in response to oxidative stress	1	249	5	19181	0.0747461	0.223188	15.4064	3.74186
GO:0002679	respiratory burst involved in defense response	1	249	5	19181	0.0747461	0.223188	15.4064	3.74186
GO:0010866	regulation of triglyceride biosynthetic process	1	249	5	19181	0.0747461	0.223188	15.4064	3.74186
GO:0010611	regulation of cardiac muscle hypertrophy	1	249	5	19181	0.0747461	0.223188	15.4064	3.74186
GO:0051970	negative regulation of transmission of nerve impulse	1	249	5	19181	0.0747461	0.223188	15.4064	3.74186
GO:0006545	glycine biosynthetic process	1	249	5	19181	0.0747461	0.223188	15.4064	3.74186
GO:0018879	biphenyl metabolic process	1	249	5	19181	0.0747461	0.223188	15.4064	3.74186
GO:0033158	regulation of protein import into nucleus, translocation	1	249	5	19181	0.0747461	0.223188	15.4064	3.74186
GO:0071395	cellular response to jasmonic acid stimulus	1	249	5	19181	0.0747461	0.223188	15.4064	3.74186
GO:0035814	negative regulation of renal sodium excretion	1	249	5	19181	0.0747461	0.223188	15.4064	3.74186
GO:0032489	regulation of Cdc42 protein signal transduction	1	249	5	19181	0.0747461	0.223188	15.4064	3.74186
GO:0001878	response to yeast	1	249	5	19181	0.0747461	0.223188	15.4064	3.74186
GO:0032849	positive regulation of cellular pH reduction	1	249	5	19181	0.0747461	0.223188	15.4064	3.74186
GO:0010756	positive regulation of plasminogen activation	1	249	5	19181	0.0747461	0.223188	15.4064	3.74186
GO:0010757	negative regulation of plasminogen activation	1	249	5	19181	0.0747461	0.223188	15.4064	3.74186
GO:0031113	regulation of microtubule polymerization	1	249	5	19181	0.0747461	0.223188	15.4064	3.74186
GO:0030901	midbrain development	2	249	34	19181	0.0783731	0.232616	4.5313	3.6735
GO:0048709	oligodendrocyte differentiation	2	249	34	19181	0.0783731	0.232616	4.5313	3.6735
GO:0001816	cytokine production	2	249	34	19181	0.0783731	0.232616	4.5313	3.6735
GO:0016311	dephosphorylation	7	249	278	19181	0.0790741	0.234229	1.93966	3.66065
GO:0006396	RNA processing	4	249	121	19181	0.0793203	0.234492	2.54652	3.65617
GO:0001523	retinoid metabolic process	3	249	75	19181	0.0801285	0.235546	3.08129	3.64154
GO:0032870	cellular response to hormone stimulus	3	249	75	19181	0.0801285	0.235546	3.08129	3.64154
GO:0006112	energy reserve metabolic process	4	249	122	19181	0.0811203	0.235546	2.52564	3.62379
GO:0060173	limb development	2	249	35	19181	0.0821635	0.235546	4.40184	3.60536
GO:0009409	response to cold	2	249	35	19181	0.0821635	0.235546	4.40184	3.60536
GO:0006874	cellular calcium ion homeostasis	4	249	124	19181	0.0847799	0.235546	2.48491	3.56013
GO:0045765	regulation of angiogenesis	2	249	36	19181	0.0860087	0.235546	4.27956	3.53937
GO:0005978	glycogen biosynthetic process	2	249	36	19181	0.0860087	0.235546	4.27956	3.53937
GO:0050829	defense response to Gram-negative bacterium	2	249	36	19181	0.0860087	0.235546	4.27956	3.53937
GO:0009313	oligosaccharide catabolic process	1	249	6	19181	0.0866468	0.235546	12.8387	3.52871
GO:0007598	blood coagulation, extrinsic pathway	1	249	6	19181	0.0866468	0.235546	12.8387	3.52871
GO:2000065	negative regulation of cortisol biosynthetic process	1	249	6	19181	0.0866468	0.235546	12.8387	3.52871
GO:0000730	DNA recombinase assembly	1	249	6	19181	0.0866468	0.235546	12.8387	3.52871
GO:0050996	positive regulation of lipid catabolic process	1	249	6	19181	0.0866468	0.235546	12.8387	3.52871
GO:0033623	regulation of integrin activation	1	249	6	19181	0.0866468	0.235546	12.8387	3.52871
GO:2001300	lipoxin metabolic process	1	249	6	19181	0.0866468	0.235546	12.8387	3.52871
GO:0016098	monoterpenoid metabolic process	1	249	6	19181	0.0866468	0.235546	12.8387	3.52871
GO:0061591	calcium activated galactosylceramide scrambling	1	249	6	19181	0.0866468	0.235546	12.8387	3.52871
GO:0061590	calcium activated phosphatidylcholine scrambling	1	249	6	19181	0.0866468	0.235546	12.8387	3.52871
GO:2000503	positive regulation of natural killer cell chemotaxis	1	249	6	19181	0.0866468	0.235546	12.8387	3.52871
GO:0021782	glial cell development	1	249	6	19181	0.0866468	0.235546	12.8387	3.52871
GO:0043615	astrocyte cell migration	1	249	6	19181	0.0866468	0.235546	12.8387	3.52871
GO:0032348	negative regulation of aldosterone biosynthetic process	1	249	6	19181	0.0866468	0.235546	12.8387	3.52871
GO:0043084	penile erection	1	249	6	19181	0.0866468	0.235546	12.8387	3.52871
GO:0034384	high-density lipoprotein particle clearance	1	249	6	19181	0.0866468	0.235546	12.8387	3.52871
GO:0034382	chylomicron remnant clearance	1	249	6	19181	0.0866468	0.235546	12.8387	3.52871
GO:0097066	response to thyroid hormone	1	249	6	19181	0.0866468	0.235546	12.8387	3.52871
GO:0002686	negative regulation of leukocyte migration	1	249	6	19181	0.0866468	0.235546	12.8387	3.52871
GO:0006704	glucocorticoid biosynthetic process	1	249	6	19181	0.0866468	0.235546	12.8387	3.52871
GO:0045619	regulation of lymphocyte differentiation	1	249	6	19181	0.0866468	0.235546	12.8387	3.52871
GO:0010803	regulation of tumor necrosis factor-mediated signaling pathway	1	249	6	19181	0.0866468	0.235546	12.8387	3.52871
GO:0018894	dibenzo-p-dioxin metabolic process	1	249	6	19181	0.0866468	0.235546	12.8387	3.52871
GO:0046324	regulation of glucose import	1	249	6	19181	0.0866468	0.235546	12.8387	3.52871
GO:0006003	fructose 2,6-bisphosphate metabolic process	1	249	6	19181	0.0866468	0.235546	12.8387	3.52871
GO:0071504	cellular response to heparin	1	249	6	19181	0.0866468	0.235546	12.8387	3.52871
GO:0071156	regulation of cell cycle arrest	1	249	6	19181	0.0866468	0.235546	12.8387	3.52871
GO:0032417	positive regulation of sodium:proton antiporter activity	1	249	6	19181	0.0866468	0.235546	12.8387	3.52871
GO:0060574	intestinal epithelial cell maturation	1	249	6	19181	0.0866468	0.235546	12.8387	3.52871
GO:0051923	sulfation	1	249	6	19181	0.0866468	0.235546	12.8387	3.52871
GO:0032229	negative regulation of synaptic transmission, GABAergic	1	249	6	19181	0.0866468	0.235546	12.8387	3.52871
GO:1900180	regulation of protein localization to nucleus	1	249	6	19181	0.0866468	0.235546	12.8387	3.52871
GO:0060137	maternal process involved in parturition	1	249	6	19181	0.0866468	0.235546	12.8387	3.52871
GO:0045908	negative regulation of vasodilation	1	249	6	19181	0.0866468	0.235546	12.8387	3.52871
GO:0045959	negative regulation of complement activation, classical pathway	1	249	6	19181	0.0866468	0.235546	12.8387	3.52871
GO:0071300	cellular response to retinoic acid	3	249	78	19181	0.0874048	0.237173	2.96277	3.51614
GO:0071456	cellular response to hypoxia	4	249	126	19181	0.0885182	0.238681	2.44546	3.49788
GO:0007204	positive regulation of cytosolic calcium ion concentration	4	249	126	19181	0.0885182	0.238681	2.44546	3.49788
GO:0032868	response to insulin	3	249	79	19181	0.0898898	0.238681	2.92527	3.4757
GO:0051701	interaction with host	2	249	37	19181	0.0899066	0.238681	4.1639	3.47543
GO:0050918	positive chemotaxis	2	249	37	19181	0.0899066	0.238681	4.1639	3.47543
GO:0031663	lipopolysaccharide-mediated signaling pathway	2	249	37	19181	0.0899066	0.238681	4.1639	3.47543
GO:0032781	positive regulation of ATPase activity	2	249	37	19181	0.0899066	0.238681	4.1639	3.47543
GO:0033572	transferrin transport	2	249	37	19181	0.0899066	0.238681	4.1639	3.47543
GO:0071222	cellular response to lipopolysaccharide	4	249	127	19181	0.0904166	0.238681	2.42621	3.46727
GO:0006641	triglyceride metabolic process	2	249	38	19181	0.0938554	0.238681	4.05432	3.41342
GO:0061077	chaperone-mediated protein folding	2	249	38	19181	0.0938554	0.238681	4.05432	3.41342
GO:0032720	negative regulation of tumor necrosis factor production	2	249	38	19181	0.0938554	0.238681	4.05432	3.41342
GO:2000379	positive regulation of reactive oxygen species metabolic process	2	249	38	19181	0.0938554	0.238681	4.05432	3.41342
GO:0006958	complement activation, classical pathway	2	249	38	19181	0.0938554	0.238681	4.05432	3.41342
GO:0071346	cellular response to interferon-gamma	2	249	38	19181	0.0938554	0.238681	4.05432	3.41342
GO:0007030	Golgi organization	3	249	82	19181	0.0975177	0.238681	2.81825	3.35819
GO:0006695	cholesterol biosynthetic process	2	249	39	19181	0.0978531	0.238681	3.95037	3.35324
GO:0030219	megakaryocyte differentiation	1	249	7	19181	0.0983938	0.238681	11.0046	3.34529
GO:0017183	peptidyl-diphthamide biosynthetic process from peptidyl-histidine	1	249	7	19181	0.0983938	0.238681	11.0046	3.34529
GO:0010907	positive regulation of glucose metabolic process	1	249	7	19181	0.0983938	0.238681	11.0046	3.34529
GO:0042737	drug catabolic process	1	249	7	19181	0.0983938	0.238681	11.0046	3.34529
GO:2000270	negative regulation of fibroblast apoptotic process	1	249	7	19181	0.0983938	0.238681	11.0046	3.34529
GO:0050764	regulation of phagocytosis	1	249	7	19181	0.0983938	0.238681	11.0046	3.34529
GO:0006432	phenylalanyl-tRNA aminoacylation	1	249	7	19181	0.0983938	0.238681	11.0046	3.34529
GO:0006069	ethanol oxidation	1	249	7	19181	0.0983938	0.238681	11.0046	3.34529
GO:0042713	sperm ejaculation	1	249	7	19181	0.0983938	0.238681	11.0046	3.34529
GO:0006685	sphingomyelin catabolic process	1	249	7	19181	0.0983938	0.238681	11.0046	3.34529
GO:0046834	lipid phosphorylation	1	249	7	19181	0.0983938	0.238681	11.0046	3.34529
GO:0032324	molybdopterin cofactor biosynthetic process	1	249	7	19181	0.0983938	0.238681	11.0046	3.34529
GO:0042904	9-cis-retinoic acid biosynthetic process	1	249	7	19181	0.0983938	0.238681	11.0046	3.34529
GO:0019530	taurine metabolic process	1	249	7	19181	0.0983938	0.238681	11.0046	3.34529
GO:0032713	negative regulation of interleukin-4 production	1	249	7	19181	0.0983938	0.238681	11.0046	3.34529
GO:0060087	relaxation of vascular smooth muscle	1	249	7	19181	0.0983938	0.238681	11.0046	3.34529
GO:0032374	regulation of cholesterol transport	1	249	7	19181	0.0983938	0.238681	11.0046	3.34529
GO:0030595	leukocyte chemotaxis	1	249	7	19181	0.0983938	0.238681	11.0046	3.34529
GO:0070585	protein localization to mitochondrion	1	249	7	19181	0.0983938	0.238681	11.0046	3.34529
GO:0009792	embryo development ending in birth or egg hatching	1	249	7	19181	0.0983938	0.238681	11.0046	3.34529
GO:0001780	neutrophil homeostasis	1	249	7	19181	0.0983938	0.238681	11.0046	3.34529
GO:0042089	cytokine biosynthetic process	1	249	7	19181	0.0983938	0.238681	11.0046	3.34529
GO:0071294	cellular response to zinc ion	1	249	7	19181	0.0983938	0.238681	11.0046	3.34529
GO:0006706	steroid catabolic process	1	249	7	19181	0.0983938	0.238681	11.0046	3.34529
GO:0006725	cellular aromatic compound metabolic process	1	249	7	19181	0.0983938	0.238681	11.0046	3.34529
GO:0006531	aspartate metabolic process	1	249	7	19181	0.0983938	0.238681	11.0046	3.34529
GO:0006729	tetrahydrobiopterin biosynthetic process	1	249	7	19181	0.0983938	0.238681	11.0046	3.34529
GO:0045639	positive regulation of myeloid cell differentiation	1	249	7	19181	0.0983938	0.238681	11.0046	3.34529
GO:0030578	PML body organization	1	249	7	19181	0.0983938	0.238681	11.0046	3.34529
GO:0035630	bone mineralization involved in bone maturation	1	249	7	19181	0.0983938	0.238681	11.0046	3.34529
GO:0006573	valine metabolic process	1	249	7	19181	0.0983938	0.238681	11.0046	3.34529
GO:0033133	positive regulation of glucokinase activity	1	249	7	19181	0.0983938	0.238681	11.0046	3.34529
GO:0070995	NADPH oxidation	1	249	7	19181	0.0983938	0.238681	11.0046	3.34529
GO:0042403	thyroid hormone metabolic process	1	249	7	19181	0.0983938	0.238681	11.0046	3.34529
GO:0061179	negative regulation of insulin secretion involved in cellular response to glucose stimulus	1	249	7	19181	0.0983938	0.238681	11.0046	3.34529
GO:0032099	negative regulation of appetite	1	249	7	19181	0.0983938	0.238681	11.0046	3.34529
GO:0006907	pinocytosis	1	249	7	19181	0.0983938	0.238681	11.0046	3.34529
GO:0032410	negative regulation of transporter activity	1	249	7	19181	0.0983938	0.238681	11.0046	3.34529
GO:0050848	regulation of calcium-mediated signaling	1	249	7	19181	0.0983938	0.238681	11.0046	3.34529
GO:1903214	regulation of protein targeting to mitochondrion	1	249	7	19181	0.0983938	0.238681	11.0046	3.34529
GO:0090244	Wnt signaling pathway involved in somitogenesis	1	249	7	19181	0.0983938	0.238681	11.0046	3.34529
GO:0045986	negative regulation of smooth muscle contraction	1	249	7	19181	0.0983938	0.238681	11.0046	3.34529
GO:0051224	negative regulation of protein transport	1	249	7	19181	0.0983938	0.238681	11.0046	3.34529
GO:1902108	regulation of mitochondrial membrane permeability involved in apoptotic process	1	249	7	19181	0.0983938	0.238681	11.0046	3.34529
GO:0010564	regulation of cell cycle process	1	249	7	19181	0.0983938	0.238681	11.0046	3.34529
GO:0016482	cytoplasmic transport	1	249	7	19181	0.0983938	0.238681	11.0046	3.34529
GO:1900119	positive regulation of execution phase of apoptosis	1	249	7	19181	0.0983938	0.238681	11.0046	3.34529
GO:0030917	midbrain-hindbrain boundary development	1	249	7	19181	0.0983938	0.238681	11.0046	3.34529
GO:2001244	positive regulation of intrinsic apoptotic signaling pathway	2	249	40	19181	0.101898	0.246778	3.85161	3.29481
GO:0030308	negative regulation of cell growth	4	249	134	19181	0.104236	0.251148	2.29947	3.26207
GO:0001944	vasculature development	2	249	41	19181	0.105987	0.251148	3.75766	3.23804
GO:0048701	embryonic cranial skeleton morphogenesis	2	249	41	19181	0.105987	0.251148	3.75766	3.23804
GO:0043491	protein kinase B signaling	2	249	41	19181	0.105987	0.251148	3.75766	3.23804
GO:0009838	abscission	1	249	8	19181	0.109989	0.251148	9.62902	3.18457
GO:0009103	lipopolysaccharide biosynthetic process	1	249	8	19181	0.109989	0.251148	9.62902	3.18457
GO:0050792	regulation of viral process	1	249	8	19181	0.109989	0.251148	9.62902	3.18457
GO:0046638	positive regulation of alpha-beta T cell differentiation	1	249	8	19181	0.109989	0.251148	9.62902	3.18457
GO:2000271	positive regulation of fibroblast apoptotic process	1	249	8	19181	0.109989	0.251148	9.62902	3.18457
GO:0071470	cellular response to osmotic stress	1	249	8	19181	0.109989	0.251148	9.62902	3.18457
GO:0019222	regulation of metabolic process	1	249	8	19181	0.109989	0.251148	9.62902	3.18457
GO:0016998	cell wall macromolecule catabolic process	1	249	8	19181	0.109989	0.251148	9.62902	3.18457
GO:0045578	negative regulation of B cell differentiation	1	249	8	19181	0.109989	0.251148	9.62902	3.18457
GO:0010950	positive regulation of endopeptidase activity	1	249	8	19181	0.109989	0.251148	9.62902	3.18457
GO:0044598	doxorubicin metabolic process	1	249	8	19181	0.109989	0.251148	9.62902	3.18457
GO:0044597	daunorubicin metabolic process	1	249	8	19181	0.109989	0.251148	9.62902	3.18457
GO:0010898	positive regulation of triglyceride catabolic process	1	249	8	19181	0.109989	0.251148	9.62902	3.18457
GO:0048245	eosinophil chemotaxis	1	249	8	19181	0.109989	0.251148	9.62902	3.18457
GO:2001022	positive regulation of response to DNA damage stimulus	1	249	8	19181	0.109989	0.251148	9.62902	3.18457
GO:0071800	podosome assembly	1	249	8	19181	0.109989	0.251148	9.62902	3.18457
GO:1902004	positive regulation of beta-amyloid formation	1	249	8	19181	0.109989	0.251148	9.62902	3.18457
GO:0008211	glucocorticoid metabolic process	1	249	8	19181	0.109989	0.251148	9.62902	3.18457
GO:0043270	positive regulation of ion transport	1	249	8	19181	0.109989	0.251148	9.62902	3.18457
GO:0034145	positive regulation of toll-like receptor 4 signaling pathway	1	249	8	19181	0.109989	0.251148	9.62902	3.18457
GO:0050663	cytokine secretion	1	249	8	19181	0.109989	0.251148	9.62902	3.18457
GO:0006777	Mo-molybdopterin cofactor biosynthetic process	1	249	8	19181	0.109989	0.251148	9.62902	3.18457
GO:1902430	negative regulation of beta-amyloid formation	1	249	8	19181	0.109989	0.251148	9.62902	3.18457
GO:0006526	arginine biosynthetic process	1	249	8	19181	0.109989	0.251148	9.62902	3.18457
GO:0032502	developmental process	1	249	8	19181	0.109989	0.251148	9.62902	3.18457
GO:0042159	lipoprotein catabolic process	1	249	8	19181	0.109989	0.251148	9.62902	3.18457
GO:0032287	peripheral nervous system myelin maintenance	1	249	8	19181	0.109989	0.251148	9.62902	3.18457
GO:0030299	intestinal cholesterol absorption	1	249	8	19181	0.109989	0.251148	9.62902	3.18457
GO:0050810	regulation of steroid biosynthetic process	1	249	8	19181	0.109989	0.251148	9.62902	3.18457
GO:0051280	negative regulation of release of sequestered calcium ion into cytosol	1	249	8	19181	0.109989	0.251148	9.62902	3.18457
GO:0009617	response to bacterium	2	249	42	19181	0.11012	0.251148	3.6682	3.18285
GO:0035115	embryonic forelimb morphogenesis	2	249	42	19181	0.11012	0.251148	3.6682	3.18285
GO:0032760	positive regulation of tumor necrosis factor production	2	249	42	19181	0.11012	0.251148	3.6682	3.18285
GO:0051258	protein polymerization	2	249	42	19181	0.11012	0.251148	3.6682	3.18285
GO:0090382	phagosome maturation	2	249	43	19181	0.114294	0.258701	3.58289	3.12918
GO:0045668	negative regulation of osteoblast differentiation	2	249	43	19181	0.114294	0.258701	3.58289	3.12918
GO:0042594	response to starvation	2	249	43	19181	0.114294	0.258701	3.58289	3.12918
GO:1901215	negative regulation of neuron death	2	249	43	19181	0.114294	0.258701	3.58289	3.12918
GO:0001666	response to hypoxia	5	249	193	19181	0.114973	0.258701	1.99565	3.12063
GO:0030335	positive regulation of cell migration	5	249	194	19181	0.116753	0.258701	1.98536	3.09847
GO:0097192	extrinsic apoptotic signaling pathway in absence of ligand	2	249	44	19181	0.118508	0.258701	3.50146	3.07694
GO:0030514	negative regulation of BMP signaling pathway	2	249	44	19181	0.118508	0.258701	3.50146	3.07694
GO:0050731	positive regulation of peptidyl-tyrosine phosphorylation	3	249	90	19181	0.119051	0.258701	2.56774	3.07035
GO:0014012	peripheral nervous system axon regeneration	1	249	9	19181	0.121435	0.258701	8.55913	3.04175
GO:0009308	amine metabolic process	1	249	9	19181	0.121435	0.258701	8.55913	3.04175
GO:0046632	alpha-beta T cell differentiation	1	249	9	19181	0.121435	0.258701	8.55913	3.04175
GO:0097113	alpha-amino-3-hydroxy-5-methyl-4-isoxazole propionate selective glutamate receptor clustering	1	249	9	19181	0.121435	0.258701	8.55913	3.04175
GO:0000733	DNA strand renaturation	1	249	9	19181	0.121435	0.258701	8.55913	3.04175
GO:0071447	cellular response to hydroperoxide	1	249	9	19181	0.121435	0.258701	8.55913	3.04175
GO:0061037	negative regulation of cartilage development	1	249	9	19181	0.121435	0.258701	8.55913	3.04175
GO:0032680	regulation of tumor necrosis factor production	1	249	9	19181	0.121435	0.258701	8.55913	3.04175
GO:0045588	positive regulation of gamma-delta T cell differentiation	1	249	9	19181	0.121435	0.258701	8.55913	3.04175
GO:0071499	cellular response to laminar fluid shear stress	1	249	9	19181	0.121435	0.258701	8.55913	3.04175
GO:0071493	cellular response to UV-B	1	249	9	19181	0.121435	0.258701	8.55913	3.04175
GO:0006111	regulation of gluconeogenesis	1	249	9	19181	0.121435	0.258701	8.55913	3.04175
GO:2001275	positive regulation of glucose import in response to insulin stimulus	1	249	9	19181	0.121435	0.258701	8.55913	3.04175
GO:0008228	opsonization	1	249	9	19181	0.121435	0.258701	8.55913	3.04175
GO:0060687	regulation of branching involved in prostate gland morphogenesis	1	249	9	19181	0.121435	0.258701	8.55913	3.04175
GO:0022417	protein maturation by protein folding	1	249	9	19181	0.121435	0.258701	8.55913	3.04175
GO:2001030	negative regulation of cellular glucuronidation	1	249	9	19181	0.121435	0.258701	8.55913	3.04175
GO:0052697	xenobiotic glucuronidation	1	249	9	19181	0.121435	0.258701	8.55913	3.04175
GO:0031639	plasminogen activation	1	249	9	19181	0.121435	0.258701	8.55913	3.04175
GO:0031638	zymogen activation	1	249	9	19181	0.121435	0.258701	8.55913	3.04175
GO:0015937	coenzyme A biosynthetic process	1	249	9	19181	0.121435	0.258701	8.55913	3.04175
GO:0001973	adenosine receptor signaling pathway	1	249	9	19181	0.121435	0.258701	8.55913	3.04175
GO:0010459	negative regulation of heart rate	1	249	9	19181	0.121435	0.258701	8.55913	3.04175
GO:0085029	extracellular matrix assembly	1	249	9	19181	0.121435	0.258701	8.55913	3.04175
GO:0045654	positive regulation of megakaryocyte differentiation	1	249	9	19181	0.121435	0.258701	8.55913	3.04175
GO:0035414	negative regulation of catenin import into nucleus	1	249	9	19181	0.121435	0.258701	8.55913	3.04175
GO:0010818	T cell chemotaxis	1	249	9	19181	0.121435	0.258701	8.55913	3.04175
GO:2000369	regulation of clathrin-mediated endocytosis	1	249	9	19181	0.121435	0.258701	8.55913	3.04175
GO:0060539	diaphragm development	1	249	9	19181	0.121435	0.258701	8.55913	3.04175
GO:0009062	fatty acid catabolic process	1	249	9	19181	0.121435	0.258701	8.55913	3.04175
GO:0060527	prostate epithelial cord arborization involved in prostate glandular acinus morphogenesis	1	249	9	19181	0.121435	0.258701	8.55913	3.04175
GO:0032780	negative regulation of ATPase activity	1	249	9	19181	0.121435	0.258701	8.55913	3.04175
GO:0032859	activation of Ral GTPase activity	1	249	9	19181	0.121435	0.258701	8.55913	3.04175
GO:0047497	mitochondrion transport along microtubule	1	249	9	19181	0.121435	0.258701	8.55913	3.04175
GO:0042167	heme catabolic process	1	249	9	19181	0.121435	0.258701	8.55913	3.04175
GO:0090005	negative regulation of establishment of protein localization to plasma membrane	1	249	9	19181	0.121435	0.258701	8.55913	3.04175
GO:0008593	regulation of Notch signaling pathway	1	249	9	19181	0.121435	0.258701	8.55913	3.04175
GO:0050873	brown fat cell differentiation	2	249	45	19181	0.12276	0.260776	3.42365	3.02609
GO:0043473	pigmentation	2	249	45	19181	0.12276	0.260776	3.42365	3.02609
GO:0032869	cellular response to insulin stimulus	3	249	92	19181	0.124686	0.26449	2.51192	3.00363
GO:0007229	integrin-mediated signaling pathway	4	249	144	19181	0.125508	0.265856	2.13978	2.99415
GO:0048565	digestive tract development	2	249	46	19181	0.127048	0.268352	3.34922	2.97656
GO:0001890	placenta development	2	249	46	19181	0.127048	0.268352	3.34922	2.97656
GO:0007628	adult walking behavior	2	249	47	19181	0.13137	0.269636	3.27796	2.92829
GO:0045600	positive regulation of fat cell differentiation	2	249	47	19181	0.13137	0.269636	3.27796	2.92829
GO:0005977	glycogen metabolic process	2	249	47	19181	0.13137	0.269636	3.27796	2.92829
GO:0048545	response to steroid hormone	2	249	47	19181	0.13137	0.269636	3.27796	2.92829
GO:0008360	regulation of cell shape	4	249	147	19181	0.132218	0.269636	2.09611	2.91901
GO:0007420	brain development	6	249	260	19181	0.132364	0.269636	1.77766	2.91742
GO:0030828	positive regulation of cGMP biosynthetic process	1	249	10	19181	0.132733	0.269636	7.70321	2.91341
GO:0003254	regulation of membrane depolarization	1	249	10	19181	0.132733	0.269636	7.70321	2.91341
GO:0003016	respiratory system process	1	249	10	19181	0.132733	0.269636	7.70321	2.91341
GO:0043312	neutrophil degranulation	1	249	10	19181	0.132733	0.269636	7.70321	2.91341
GO:0043306	positive regulation of mast cell degranulation	1	249	10	19181	0.132733	0.269636	7.70321	2.91341
GO:0046689	response to mercury ion	1	249	10	19181	0.132733	0.269636	7.70321	2.91341
GO:0001101	response to acid chemical	1	249	10	19181	0.132733	0.269636	7.70321	2.91341
GO:0090161	Golgi ribbon formation	1	249	10	19181	0.132733	0.269636	7.70321	2.91341
GO:0045822	negative regulation of heart contraction	1	249	10	19181	0.132733	0.269636	7.70321	2.91341
GO:0001945	lymph vessel development	1	249	10	19181	0.132733	0.269636	7.70321	2.91341
GO:0009404	toxin metabolic process	1	249	10	19181	0.132733	0.269636	7.70321	2.91341
GO:0030728	ovulation	1	249	10	19181	0.132733	0.269636	7.70321	2.91341
GO:0071305	cellular response to vitamin D	1	249	10	19181	0.132733	0.269636	7.70321	2.91341
GO:0006559	L-phenylalanine catabolic process	1	249	10	19181	0.132733	0.269636	7.70321	2.91341
GO:0046135	pyrimidine nucleoside catabolic process	1	249	10	19181	0.132733	0.269636	7.70321	2.91341
GO:0008343	adult feeding behavior	1	249	10	19181	0.132733	0.269636	7.70321	2.91341
GO:0042158	lipoprotein biosynthetic process	1	249	10	19181	0.132733	0.269636	7.70321	2.91341
GO:0030262	apoptotic nuclear changes	1	249	10	19181	0.132733	0.269636	7.70321	2.91341
GO:0051006	positive regulation of lipoprotein lipase activity	1	249	10	19181	0.132733	0.269636	7.70321	2.91341
GO:0016236	macroautophagy	1	249	10	19181	0.132733	0.269636	7.70321	2.91341
GO:0032000	positive regulation of fatty acid beta-oxidation	1	249	10	19181	0.132733	0.269636	7.70321	2.91341
GO:0045922	negative regulation of fatty acid metabolic process	1	249	10	19181	0.132733	0.269636	7.70321	2.91341
GO:0007568	aging	4	249	148	19181	0.134487	0.272826	2.08195	2.89446
GO:0032956	regulation of actin cytoskeleton organization	2	249	48	19181	0.135725	0.27459	3.20967	2.88124
GO:0008643	carbohydrate transport	2	249	48	19181	0.135725	0.27459	3.20967	2.88124
GO:0006464	cellular protein modification process	4	249	149	19181	0.136771	0.276329	2.06798	2.87017
GO:0006457	protein folding	5	249	205	19181	0.137158	0.276736	1.87883	2.86609
GO:0006955	immune response	8	249	385	19181	0.140057	0.278952	1.60067	2.83591
GO:0006605	protein targeting	2	249	49	19181	0.140112	0.278952	3.14417	2.83534
GO:0009405	pathogenesis	7	249	325	19181	0.141244	0.278952	1.65915	2.82374
GO:0045741	positive regulation of epidermal growth factor-activated receptor activity	1	249	11	19181	0.143885	0.278952	7.00292	2.79702
GO:0030850	prostate gland development	1	249	11	19181	0.143885	0.278952	7.00292	2.79702
GO:0046628	positive regulation of insulin receptor signaling pathway	1	249	11	19181	0.143885	0.278952	7.00292	2.79702
GO:0036101	leukotriene B4 catabolic process	1	249	11	19181	0.143885	0.278952	7.00292	2.79702
GO:0003084	positive regulation of systemic arterial blood pressure	1	249	11	19181	0.143885	0.278952	7.00292	2.79702
GO:0043569	negative regulation of insulin-like growth factor receptor signaling pathway	1	249	11	19181	0.143885	0.278952	7.00292	2.79702
GO:0043252	sodium-independent organic anion transport	1	249	11	19181	0.143885	0.278952	7.00292	2.79702
GO:0043068	positive regulation of programmed cell death	1	249	11	19181	0.143885	0.278952	7.00292	2.79702
GO:0051348	negative regulation of transferase activity	1	249	11	19181	0.143885	0.278952	7.00292	2.79702
GO:0002829	negative regulation of type 2 immune response	1	249	11	19181	0.143885	0.278952	7.00292	2.79702
GO:0043032	positive regulation of macrophage activation	1	249	11	19181	0.143885	0.278952	7.00292	2.79702
GO:0001542	ovulation from ovarian follicle	1	249	11	19181	0.143885	0.278952	7.00292	2.79702
GO:0010838	positive regulation of keratinocyte proliferation	1	249	11	19181	0.143885	0.278952	7.00292	2.79702
GO:0051168	nuclear export	1	249	11	19181	0.143885	0.278952	7.00292	2.79702
GO:0002674	negative regulation of acute inflammatory response	1	249	11	19181	0.143885	0.278952	7.00292	2.79702
GO:0070989	oxidative demethylation	1	249	11	19181	0.143885	0.278952	7.00292	2.79702
GO:0007494	midgut development	1	249	11	19181	0.143885	0.278952	7.00292	2.79702
GO:0006702	androgen biosynthetic process	1	249	11	19181	0.143885	0.278952	7.00292	2.79702
GO:0006703	estrogen biosynthetic process	1	249	11	19181	0.143885	0.278952	7.00292	2.79702
GO:0061180	mammary gland epithelium development	1	249	11	19181	0.143885	0.278952	7.00292	2.79702
GO:0046323	glucose import	1	249	11	19181	0.143885	0.278952	7.00292	2.79702
GO:0060999	positive regulation of dendritic spine development	1	249	11	19181	0.143885	0.278952	7.00292	2.79702
GO:0060346	bone trabecula formation	1	249	11	19181	0.143885	0.278952	7.00292	2.79702
GO:0071380	cellular response to prostaglandin E stimulus	1	249	11	19181	0.143885	0.278952	7.00292	2.79702
GO:0006000	fructose metabolic process	1	249	11	19181	0.143885	0.278952	7.00292	2.79702
GO:0045926	negative regulation of growth	1	249	11	19181	0.143885	0.278952	7.00292	2.79702
GO:0030913	paranodal junction assembly	1	249	11	19181	0.143885	0.278952	7.00292	2.79702
GO:0008015	blood circulation	2	249	50	19181	0.144529	0.279473	3.08129	2.79057
GO:0021915	neural tube development	2	249	50	19181	0.144529	0.279473	3.08129	2.79057
GO:0044267	cellular protein metabolic process	13	249	707	19181	0.146763	0.283424	1.41643	2.76844
GO:0008203	cholesterol metabolic process	3	249	101	19181	0.15115	0.287547	2.28808	2.72595
GO:0008088	axon cargo transport	1	249	12	19181	0.154893	0.287547	6.41934	2.69066
GO:0097114	N-methyl-D-aspartate receptor clustering	1	249	12	19181	0.154893	0.287547	6.41934	2.69066
GO:0046888	negative regulation of hormone secretion	1	249	12	19181	0.154893	0.287547	6.41934	2.69066
GO:0043589	skin morphogenesis	1	249	12	19181	0.154893	0.287547	6.41934	2.69066
GO:0033689	negative regulation of osteoblast proliferation	1	249	12	19181	0.154893	0.287547	6.41934	2.69066
GO:0014075	response to amine	1	249	12	19181	0.154893	0.287547	6.41934	2.69066
GO:0060429	epithelium development	1	249	12	19181	0.154893	0.287547	6.41934	2.69066
GO:0007167	enzyme linked receptor protein signaling pathway	1	249	12	19181	0.154893	0.287547	6.41934	2.69066
GO:0035999	tetrahydrofolate interconversion	1	249	12	19181	0.154893	0.287547	6.41934	2.69066
GO:0071243	cellular response to arsenic-containing substance	1	249	12	19181	0.154893	0.287547	6.41934	2.69066
GO:0061303	cornea development in camera-type eye	1	249	12	19181	0.154893	0.287547	6.41934	2.69066
GO:0007610	behavior	1	249	12	19181	0.154893	0.287547	6.41934	2.69066
GO:0016322	neuron remodeling	1	249	12	19181	0.154893	0.287547	6.41934	2.69066
GO:0050965	detection of temperature stimulus involved in sensory perception of pain	1	249	12	19181	0.154893	0.287547	6.41934	2.69066
GO:0034374	low-density lipoprotein particle remodeling	1	249	12	19181	0.154893	0.287547	6.41934	2.69066
GO:0050709	negative regulation of protein secretion	1	249	12	19181	0.154893	0.287547	6.41934	2.69066
GO:0050708	regulation of protein secretion	1	249	12	19181	0.154893	0.287547	6.41934	2.69066
GO:0051775	response to redox state	1	249	12	19181	0.154893	0.287547	6.41934	2.69066
GO:2000147	positive regulation of cell motility	1	249	12	19181	0.154893	0.287547	6.41934	2.69066
GO:0019934	cGMP-mediated signaling	1	249	12	19181	0.154893	0.287547	6.41934	2.69066
GO:0050691	regulation of defense response to virus by host	1	249	12	19181	0.154893	0.287547	6.41934	2.69066
GO:0048712	negative regulation of astrocyte differentiation	1	249	12	19181	0.154893	0.287547	6.41934	2.69066
GO:0051967	negative regulation of synaptic transmission, glutamatergic	1	249	12	19181	0.154893	0.287547	6.41934	2.69066
GO:0043496	regulation of protein homodimerization activity	1	249	12	19181	0.154893	0.287547	6.41934	2.69066
GO:0030516	regulation of axon extension	1	249	12	19181	0.154893	0.287547	6.41934	2.69066
GO:0060323	head morphogenesis	1	249	12	19181	0.154893	0.287547	6.41934	2.69066
GO:0071732	cellular response to nitric oxide	1	249	12	19181	0.154893	0.287547	6.41934	2.69066
GO:0031960	response to corticosteroid	1	249	12	19181	0.154893	0.287547	6.41934	2.69066
GO:0043923	positive regulation by host of viral transcription	1	249	12	19181	0.154893	0.287547	6.41934	2.69066
GO:1901216	positive regulation of neuron death	1	249	12	19181	0.154893	0.287547	6.41934	2.69066
GO:0051897	positive regulation of protein kinase B signaling	3	249	103	19181	0.157256	0.291207	2.24365	2.66882
GO:0006928	cellular component movement	3	249	103	19181	0.157256	0.291207	2.24365	2.66882
GO:0051092	positive regulation of NF-kappaB transcription factor activity	4	249	158	19181	0.158002	0.292224	1.95018	2.66199
GO:0032855	positive regulation of Rac GTPase activity	2	249	54	19181	0.162465	0.298767	2.85304	2.6218
GO:0000042	protein targeting to Golgi	1	249	13	19181	0.165758	0.298767	5.92555	2.59285
GO:0055089	fatty acid homeostasis	1	249	13	19181	0.165758	0.298767	5.92555	2.59285
GO:0048853	forebrain morphogenesis	1	249	13	19181	0.165758	0.298767	5.92555	2.59285
GO:0046641	positive regulation of alpha-beta T cell proliferation	1	249	13	19181	0.165758	0.298767	5.92555	2.59285
GO:0060644	mammary gland epithelial cell differentiation	1	249	13	19181	0.165758	0.298767	5.92555	2.59285
GO:0046688	response to copper ion	1	249	13	19181	0.165758	0.298767	5.92555	2.59285
GO:0019227	neuronal action potential propagation	1	249	13	19181	0.165758	0.298767	5.92555	2.59285
GO:0046902	regulation of mitochondrial membrane permeability	1	249	13	19181	0.165758	0.298767	5.92555	2.59285
GO:0050732	negative regulation of peptidyl-tyrosine phosphorylation	1	249	13	19181	0.165758	0.298767	5.92555	2.59285
GO:0050710	negative regulation of cytokine secretion	1	249	13	19181	0.165758	0.298767	5.92555	2.59285
GO:0050718	positive regulation of interleukin-1 beta secretion	1	249	13	19181	0.165758	0.298767	5.92555	2.59285
GO:1903146	regulation of mitochondrion degradation	1	249	13	19181	0.165758	0.298767	5.92555	2.59285
GO:0097267	omega-hydroxylase P450 pathway	1	249	13	19181	0.165758	0.298767	5.92555	2.59285
GO:0042448	progesterone metabolic process	1	249	13	19181	0.165758	0.298767	5.92555	2.59285
GO:0019372	lipoxygenase pathway	1	249	13	19181	0.165758	0.298767	5.92555	2.59285
GO:0019363	pyridine nucleotide biosynthetic process	1	249	13	19181	0.165758	0.298767	5.92555	2.59285
GO:0000244	spliceosomal tri-snRNP complex assembly	1	249	13	19181	0.165758	0.298767	5.92555	2.59285
GO:0071361	cellular response to ethanol	1	249	13	19181	0.165758	0.298767	5.92555	2.59285
GO:0003323	type B pancreatic cell development	1	249	13	19181	0.165758	0.298767	5.92555	2.59285
GO:0031116	positive regulation of microtubule polymerization	1	249	13	19181	0.165758	0.298767	5.92555	2.59285
GO:0043687	post-translational protein modification	6	249	281	19181	0.169012	0.304262	1.64481	2.5648
GO:0006919	activation of cysteine-type endopeptidase activity involved in apoptotic process	3	249	107	19181	0.169684	0.305104	2.15978	2.55907
GO:0043408	regulation of MAPK cascade	2	249	56	19181	0.171575	0.30813	2.75115	2.54309
GO:0045785	positive regulation of cell adhesion	2	249	57	19181	0.17616	0.309837	2.70288	2.50504
GO:0009267	cellular response to starvation	2	249	57	19181	0.17616	0.309837	2.70288	2.50504
GO:0048843	negative regulation of axon extension involved in axon guidance	1	249	14	19181	0.176484	0.309837	5.50229	2.50239
GO:0002526	acute inflammatory response	1	249	14	19181	0.176484	0.309837	5.50229	2.50239
GO:0014002	astrocyte development	1	249	14	19181	0.176484	0.309837	5.50229	2.50239
GO:0045780	positive regulation of bone resorption	1	249	14	19181	0.176484	0.309837	5.50229	2.50239
GO:0033628	regulation of cell adhesion mediated by integrin	1	249	14	19181	0.176484	0.309837	5.50229	2.50239
GO:0033627	cell adhesion mediated by integrin	1	249	14	19181	0.176484	0.309837	5.50229	2.50239
GO:0043616	keratinocyte proliferation	1	249	14	19181	0.176484	0.309837	5.50229	2.50239
GO:0071223	cellular response to lipoteichoic acid	1	249	14	19181	0.176484	0.309837	5.50229	2.50239
GO:0071850	mitotic cell cycle arrest	1	249	14	19181	0.176484	0.309837	5.50229	2.50239
GO:0070723	response to cholesterol	1	249	14	19181	0.176484	0.309837	5.50229	2.50239
GO:0031669	cellular response to nutrient levels	1	249	14	19181	0.176484	0.309837	5.50229	2.50239
GO:2000378	negative regulation of reactive oxygen species metabolic process	1	249	14	19181	0.176484	0.309837	5.50229	2.50239
GO:0097284	hepatocyte apoptotic process	1	249	14	19181	0.176484	0.309837	5.50229	2.50239
GO:0071397	cellular response to cholesterol	1	249	14	19181	0.176484	0.309837	5.50229	2.50239
GO:0035815	positive regulation of renal sodium excretion	1	249	14	19181	0.176484	0.309837	5.50229	2.50239
GO:0060174	limb bud formation	1	249	14	19181	0.176484	0.309837	5.50229	2.50239
GO:1901016	regulation of potassium ion transmembrane transporter activity	1	249	14	19181	0.176484	0.309837	5.50229	2.50239
GO:0006767	water-soluble vitamin metabolic process	3	249	110	19181	0.179183	0.314204	2.10088	2.48049
GO:0051289	protein homotetramerization	2	249	58	19181	0.180764	0.316604	2.65628	2.46782
GO:0031532	actin cytoskeleton reorganization	2	249	59	19181	0.185386	0.319741	2.61126	2.4314
GO:0000050	urea cycle	1	249	15	19181	0.187071	0.319741	5.13548	2.41834
GO:0042535	positive regulation of tumor necrosis factor biosynthetic process	1	249	15	19181	0.187071	0.319741	5.13548	2.41834
GO:0086064	cell communication by electrical coupling involved in cardiac conduction	1	249	15	19181	0.187071	0.319741	5.13548	2.41834
GO:0033630	positive regulation of cell adhesion mediated by integrin	1	249	15	19181	0.187071	0.319741	5.13548	2.41834
GO:0048172	regulation of short-term neuronal synaptic plasticity	1	249	15	19181	0.187071	0.319741	5.13548	2.41834
GO:0060416	response to growth hormone	1	249	15	19181	0.187071	0.319741	5.13548	2.41834
GO:1902358	sulfate transmembrane transport	1	249	15	19181	0.187071	0.319741	5.13548	2.41834
GO:0050912	detection of chemical stimulus involved in sensory perception of taste	1	249	15	19181	0.187071	0.319741	5.13548	2.41834
GO:0015909	long-chain fatty acid transport	1	249	15	19181	0.187071	0.319741	5.13548	2.41834
GO:0042246	tissue regeneration	1	249	15	19181	0.187071	0.319741	5.13548	2.41834
GO:0043069	negative regulation of programmed cell death	1	249	15	19181	0.187071	0.319741	5.13548	2.41834
GO:0050901	leukocyte tethering or rolling	1	249	15	19181	0.187071	0.319741	5.13548	2.41834
GO:1900006	positive regulation of dendrite development	1	249	15	19181	0.187071	0.319741	5.13548	2.41834
GO:0007271	synaptic transmission, cholinergic	1	249	15	19181	0.187071	0.319741	5.13548	2.41834
GO:0070266	necroptotic process	1	249	15	19181	0.187071	0.319741	5.13548	2.41834
GO:0048016	inositol phosphate-mediated signaling	1	249	15	19181	0.187071	0.319741	5.13548	2.41834
GO:0016188	synaptic vesicle maturation	1	249	15	19181	0.187071	0.319741	5.13548	2.41834
GO:0042359	vitamin D metabolic process	1	249	15	19181	0.187071	0.319741	5.13548	2.41834
GO:0043537	negative regulation of blood vessel endothelial cell migration	1	249	15	19181	0.187071	0.319741	5.13548	2.41834
GO:0042136	neurotransmitter biosynthetic process	1	249	15	19181	0.187071	0.319741	5.13548	2.41834
GO:0008285	negative regulation of cell proliferation	9	249	484	19181	0.191264	0.326533	1.43242	2.38636
GO:0006694	steroid biosynthetic process	2	249	61	19181	0.194677	0.329277	2.52564	2.36084
GO:0050821	protein stabilization	3	249	115	19181	0.195317	0.329277	2.00953	2.35611
GO:0045725	positive regulation of glycogen biosynthetic process	1	249	16	19181	0.197522	0.329277	4.81451	2.33992
GO:0042711	maternal behavior	1	249	16	19181	0.197522	0.329277	4.81451	2.33992
GO:0097202	activation of cysteine-type endopeptidase activity	1	249	16	19181	0.197522	0.329277	4.81451	2.33992
GO:0090303	positive regulation of wound healing	1	249	16	19181	0.197522	0.329277	4.81451	2.33992
GO:0008210	estrogen metabolic process	1	249	16	19181	0.197522	0.329277	4.81451	2.33992
GO:0034375	high-density lipoprotein particle remodeling	1	249	16	19181	0.197522	0.329277	4.81451	2.33992
GO:0030194	positive regulation of blood coagulation	1	249	16	19181	0.197522	0.329277	4.81451	2.33992
GO:0015711	organic anion transport	1	249	16	19181	0.197522	0.329277	4.81451	2.33992
GO:0060218	hematopoietic stem cell differentiation	1	249	16	19181	0.197522	0.329277	4.81451	2.33992
GO:0050427	3'-phosphoadenosine 5'-phosphosulfate metabolic process	1	249	16	19181	0.197522	0.329277	4.81451	2.33992
GO:0048739	cardiac muscle fiber development	1	249	16	19181	0.197522	0.329277	4.81451	2.33992
GO:0050877	neurological system process	1	249	16	19181	0.197522	0.329277	4.81451	2.33992
GO:0009992	cellular water homeostasis	1	249	16	19181	0.197522	0.329277	4.81451	2.33992
GO:0033762	response to glucagon	1	249	16	19181	0.197522	0.329277	4.81451	2.33992
GO:0021954	central nervous system neuron development	1	249	16	19181	0.197522	0.329277	4.81451	2.33992
GO:0097502	mannosylation	1	249	16	19181	0.197522	0.329277	4.81451	2.33992
GO:0002087	regulation of respiratory gaseous exchange by neurological system process	1	249	16	19181	0.197522	0.329277	4.81451	2.33992
GO:0007342	fusion of sperm to egg plasma membrane	1	249	16	19181	0.197522	0.329277	4.81451	2.33992
GO:0009435	NAD biosynthetic process	1	249	16	19181	0.197522	0.329277	4.81451	2.33992
GO:0045727	positive regulation of translation	2	249	62	19181	0.199344	0.331943	2.48491	2.32667
GO:0001889	liver development	3	249	117	19181	0.201866	0.335766	1.97518	2.30853
GO:0042981	regulation of apoptotic process	6	249	299	19181	0.203351	0.337858	1.5458	2.29796
GO:0042542	response to hydrogen peroxide	2	249	63	19181	0.204024	0.338021	2.44546	2.29319
GO:1903506	regulation of nucleic acid-templated transcription	2	249	63	19181	0.204024	0.338021	2.44546	2.29319
GO:0042127	regulation of cell proliferation	5	249	237	19181	0.204131	0.338021	1.62515	2.29243
GO:0035584	calcium-mediated signaling using intracellular calcium source	1	249	17	19181	0.207838	0.33962	4.5313	2.26647
GO:2000009	negative regulation of protein localization to cell surface	1	249	17	19181	0.207838	0.33962	4.5313	2.26647
GO:2000251	positive regulation of actin cytoskeleton reorganization	1	249	17	19181	0.207838	0.33962	4.5313	2.26647
GO:0045598	regulation of fat cell differentiation	1	249	17	19181	0.207838	0.33962	4.5313	2.26647
GO:0007171	activation of transmembrane receptor protein tyrosine kinase activity	1	249	17	19181	0.207838	0.33962	4.5313	2.26647
GO:0050930	induction of positive chemotaxis	1	249	17	19181	0.207838	0.33962	4.5313	2.26647
GO:0008272	sulfate transport	1	249	17	19181	0.207838	0.33962	4.5313	2.26647
GO:0030705	cytoskeleton-dependent intracellular transport	1	249	17	19181	0.207838	0.33962	4.5313	2.26647
GO:0060315	negative regulation of ryanodine-sensitive calcium-release channel activity	1	249	17	19181	0.207838	0.33962	4.5313	2.26647
GO:0043122	regulation of I-kappaB kinase/NF-kappaB signaling	1	249	17	19181	0.207838	0.33962	4.5313	2.26647
GO:0060766	negative regulation of androgen receptor signaling pathway	1	249	17	19181	0.207838	0.33962	4.5313	2.26647
GO:0002237	response to molecule of bacterial origin	1	249	17	19181	0.207838	0.33962	4.5313	2.26647
GO:0006766	vitamin metabolic process	3	249	119	19181	0.208465	0.340271	1.94199	2.26212
GO:0071407	cellular response to organic cyclic compound	2	249	64	19181	0.208716	0.340307	2.40725	2.26039
GO:0042307	positive regulation of protein import into nucleus	1	249	18	19181	0.21802	0.348223	4.27956	2.19747
GO:0050995	negative regulation of lipid catabolic process	1	249	18	19181	0.21802	0.348223	4.27956	2.19747
GO:0045579	positive regulation of B cell differentiation	1	249	18	19181	0.21802	0.348223	4.27956	2.19747
GO:0046426	negative regulation of JAK-STAT cascade	1	249	18	19181	0.21802	0.348223	4.27956	2.19747
GO:0072358	cardiovascular system development	1	249	18	19181	0.21802	0.348223	4.27956	2.19747
GO:0001706	endoderm formation	1	249	18	19181	0.21802	0.348223	4.27956	2.19747
GO:0060071	Wnt signaling pathway, planar cell polarity pathway	1	249	18	19181	0.21802	0.348223	4.27956	2.19747
GO:0043651	linoleic acid metabolic process	1	249	18	19181	0.21802	0.348223	4.27956	2.19747
GO:0007263	nitric oxide mediated signal transduction	1	249	18	19181	0.21802	0.348223	4.27956	2.19747
GO:0050435	beta-amyloid metabolic process	1	249	18	19181	0.21802	0.348223	4.27956	2.19747
GO:0042445	hormone metabolic process	1	249	18	19181	0.21802	0.348223	4.27956	2.19747
GO:0035902	response to immobilization stress	1	249	18	19181	0.21802	0.348223	4.27956	2.19747
GO:0071391	cellular response to estrogen stimulus	1	249	18	19181	0.21802	0.348223	4.27956	2.19747
GO:0043922	negative regulation by host of viral transcription	1	249	18	19181	0.21802	0.348223	4.27956	2.19747
GO:0051604	protein maturation	1	249	18	19181	0.21802	0.348223	4.27956	2.19747
GO:0051016	barbed-end actin filament capping	1	249	18	19181	0.21802	0.348223	4.27956	2.19747
GO:0070848	response to growth factor	1	249	18	19181	0.21802	0.348223	4.27956	2.19747
GO:0016226	iron-sulfur cluster assembly	1	249	18	19181	0.21802	0.348223	4.27956	2.19747
GO:0001659	temperature homeostasis	1	249	18	19181	0.21802	0.348223	4.27956	2.19747
GO:0071363	cellular response to growth factor stimulus	2	249	67	19181	0.22285	0.355555	2.29947	2.16586
GO:0050679	positive regulation of epithelial cell proliferation	2	249	68	19181	0.227577	0.359261	2.26565	2.13557
GO:0008630	intrinsic apoptotic signaling pathway in response to DNA damage	2	249	68	19181	0.227577	0.359261	2.26565	2.13557
GO:0061024	membrane organization	4	249	185	19181	0.227735	0.359261	1.66556	2.13457
GO:2000249	regulation of actin cytoskeleton reorganization	1	249	19	19181	0.228071	0.359261	4.05432	2.13244
GO:0070371	ERK1 and ERK2 cascade	1	249	19	19181	0.228071	0.359261	4.05432	2.13244
GO:0010035	response to inorganic substance	1	249	19	19181	0.228071	0.359261	4.05432	2.13244
GO:0007625	grooming behavior	1	249	19	19181	0.228071	0.359261	4.05432	2.13244
GO:0007274	neuromuscular synaptic transmission	1	249	19	19181	0.228071	0.359261	4.05432	2.13244
GO:0050482	arachidonic acid secretion	1	249	19	19181	0.228071	0.359261	4.05432	2.13244
GO:0007026	negative regulation of microtubule depolymerization	1	249	19	19181	0.228071	0.359261	4.05432	2.13244
GO:0021670	lateral ventricle development	1	249	19	19181	0.228071	0.359261	4.05432	2.13244
GO:0002221	pattern recognition receptor signaling pathway	1	249	19	19181	0.228071	0.359261	4.05432	2.13244
GO:0016042	lipid catabolic process	3	249	126	19181	0.231906	0.364914	1.8341	2.10839
GO:0009725	response to hormone	2	249	69	19181	0.232312	0.365166	2.23282	2.10587
GO:0006914	autophagy	3	249	127	19181	0.235293	0.366351	1.81966	2.08747
GO:0001501	skeletal system development	4	249	188	19181	0.235921	0.366351	1.63898	2.08362
GO:0014068	positive regulation of phosphatidylinositol 3-kinase signaling	2	249	70	19181	0.237051	0.366351	2.20092	2.07673
GO:0006637	acyl-CoA metabolic process	1	249	20	19181	0.237993	0.366351	3.85161	2.07101
GO:0000038	very long-chain fatty acid metabolic process	1	249	20	19181	0.237993	0.366351	3.85161	2.07101
GO:0051298	centrosome duplication	1	249	20	19181	0.237993	0.366351	3.85161	2.07101
GO:0010507	negative regulation of autophagy	1	249	20	19181	0.237993	0.366351	3.85161	2.07101
GO:0051044	positive regulation of membrane protein ectodomain proteolysis	1	249	20	19181	0.237993	0.366351	3.85161	2.07101
GO:0014902	myotube differentiation	1	249	20	19181	0.237993	0.366351	3.85161	2.07101
GO:0050910	detection of mechanical stimulus involved in sensory perception of sound	1	249	20	19181	0.237993	0.366351	3.85161	2.07101
GO:0042026	protein refolding	1	249	20	19181	0.237993	0.366351	3.85161	2.07101
GO:0010460	positive regulation of heart rate	1	249	20	19181	0.237993	0.366351	3.85161	2.07101
GO:0048699	generation of neurons	1	249	20	19181	0.237993	0.366351	3.85161	2.07101
GO:0045662	negative regulation of myoblast differentiation	1	249	20	19181	0.237993	0.366351	3.85161	2.07101
GO:0033189	response to vitamin A	1	249	20	19181	0.237993	0.366351	3.85161	2.07101
GO:0090201	negative regulation of release of cytochrome c from mitochondria	1	249	20	19181	0.237993	0.366351	3.85161	2.07101
GO:1901214	regulation of neuron death	1	249	20	19181	0.237993	0.366351	3.85161	2.07101
GO:0007520	myoblast fusion	1	249	20	19181	0.237993	0.366351	3.85161	2.07101
GO:0090280	positive regulation of calcium ion import	1	249	20	19181	0.237993	0.366351	3.85161	2.07101
GO:0030279	negative regulation of ossification	1	249	20	19181	0.237993	0.366351	3.85161	2.07101
GO:0001503	ossification	3	249	128	19181	0.238688	0.367042	1.80544	2.0668
GO:0019722	calcium-mediated signaling	2	249	71	19181	0.241796	0.371437	2.16992	2.04814
GO:0034142	toll-like receptor 4 signaling pathway	3	249	129	19181	0.242092	0.371507	1.79144	2.04637
GO:0042744	hydrogen peroxide catabolic process	1	249	21	19181	0.247786	0.374069	3.6682	2.01283
GO:0031334	positive regulation of protein complex assembly	1	249	21	19181	0.247786	0.374069	3.6682	2.01283
GO:0042311	vasodilation	1	249	21	19181	0.247786	0.374069	3.6682	2.01283
GO:0032148	activation of protein kinase B activity	1	249	21	19181	0.247786	0.374069	3.6682	2.01283
GO:0070328	triglyceride homeostasis	1	249	21	19181	0.247786	0.374069	3.6682	2.01283
GO:0001964	startle response	1	249	21	19181	0.247786	0.374069	3.6682	2.01283
GO:0030500	regulation of bone mineralization	1	249	21	19181	0.247786	0.374069	3.6682	2.01283
GO:0009948	anterior/posterior axis specification	1	249	21	19181	0.247786	0.374069	3.6682	2.01283
GO:0060334	regulation of interferon-gamma-mediated signaling pathway	1	249	21	19181	0.247786	0.374069	3.6682	2.01283
GO:0051693	actin filament capping	1	249	21	19181	0.247786	0.374069	3.6682	2.01283
GO:0006206	pyrimidine nucleobase metabolic process	1	249	21	19181	0.247786	0.374069	3.6682	2.01283
GO:0061436	establishment of skin barrier	1	249	21	19181	0.247786	0.374069	3.6682	2.01283
GO:0090023	positive regulation of neutrophil chemotaxis	1	249	21	19181	0.247786	0.374069	3.6682	2.01283
GO:0009451	RNA modification	1	249	21	19181	0.247786	0.374069	3.6682	2.01283
GO:0036342	post-anal tail morphogenesis	1	249	21	19181	0.247786	0.374069	3.6682	2.01283
GO:0045921	positive regulation of exocytosis	1	249	21	19181	0.247786	0.374069	3.6682	2.01283
GO:0055085	transmembrane transport	16	249	1002	19181	0.248326	0.374504	1.23005	2.00969
GO:0043433	negative regulation of sequence-specific DNA binding transcription factor activity	2	249	73	19181	0.251295	0.378598	2.11047	1.99254
GO:0001649	osteoblast differentiation	3	249	133	19181	0.255779	0.380172	1.73757	1.96703
GO:0055088	lipid homeostasis	1	249	22	19181	0.257453	0.380172	3.50146	1.95762
GO:0050768	negative regulation of neurogenesis	1	249	22	19181	0.257453	0.380172	3.50146	1.95762
GO:0042755	eating behavior	1	249	22	19181	0.257453	0.380172	3.50146	1.95762
GO:0048168	regulation of neuronal synaptic plasticity	1	249	22	19181	0.257453	0.380172	3.50146	1.95762
GO:0051894	positive regulation of focal adhesion assembly	1	249	22	19181	0.257453	0.380172	3.50146	1.95762
GO:0014911	positive regulation of smooth muscle cell migration	1	249	22	19181	0.257453	0.380172	3.50146	1.95762
GO:0046907	intracellular transport	1	249	22	19181	0.257453	0.380172	3.50146	1.95762
GO:1902043	positive regulation of extrinsic apoptotic signaling pathway via death domain receptors	1	249	22	19181	0.257453	0.380172	3.50146	1.95762
GO:0090398	cellular senescence	1	249	22	19181	0.257453	0.380172	3.50146	1.95762
GO:0012501	programmed cell death	1	249	22	19181	0.257453	0.380172	3.50146	1.95762
GO:0034389	lipid particle organization	1	249	22	19181	0.257453	0.380172	3.50146	1.95762
GO:0001522	pseudouridine synthesis	1	249	22	19181	0.257453	0.380172	3.50146	1.95762
GO:0021510	spinal cord development	1	249	22	19181	0.257453	0.380172	3.50146	1.95762
GO:0045861	negative regulation of proteolysis	1	249	22	19181	0.257453	0.380172	3.50146	1.95762
GO:0030517	negative regulation of axon extension	1	249	22	19181	0.257453	0.380172	3.50146	1.95762
GO:0034614	cellular response to reactive oxygen species	1	249	22	19181	0.257453	0.380172	3.50146	1.95762
GO:0001819	positive regulation of cytokine production	1	249	22	19181	0.257453	0.380172	3.50146	1.95762
GO:0032094	response to food	1	249	22	19181	0.257453	0.380172	3.50146	1.95762
GO:0070207	protein homotrimerization	1	249	22	19181	0.257453	0.380172	3.50146	1.95762
GO:0043154	negative regulation of cysteine-type endopeptidase activity involved in apoptotic process	2	249	75	19181	0.260803	0.384736	2.05419	1.93897
GO:0043434	response to peptide hormone	2	249	76	19181	0.265557	0.390002	2.02716	1.91291
GO:0048646	anatomical structure formation involved in morphogenesis	1	249	23	19181	0.266996	0.390002	3.34922	1.90511
GO:0048675	axon extension	1	249	23	19181	0.266996	0.390002	3.34922	1.90511
GO:0030225	macrophage differentiation	1	249	23	19181	0.266996	0.390002	3.34922	1.90511
GO:0035307	positive regulation of protein dephosphorylation	1	249	23	19181	0.266996	0.390002	3.34922	1.90511
GO:0030833	regulation of actin filament polymerization	1	249	23	19181	0.266996	0.390002	3.34922	1.90511
GO:0070372	regulation of ERK1 and ERK2 cascade	1	249	23	19181	0.266996	0.390002	3.34922	1.90511
GO:0045776	negative regulation of blood pressure	1	249	23	19181	0.266996	0.390002	3.34922	1.90511
GO:0046513	ceramide biosynthetic process	1	249	23	19181	0.266996	0.390002	3.34922	1.90511
GO:0071392	cellular response to estradiol stimulus	1	249	23	19181	0.266996	0.390002	3.34922	1.90511
GO:0045732	positive regulation of protein catabolic process	2	249	77	19181	0.270311	0.394458	2.00083	1.88731
GO:0007218	neuropeptide signaling pathway	3	249	138	19181	0.273025	0.396363	1.67461	1.8729
GO:0050680	negative regulation of epithelial cell proliferation	2	249	78	19181	0.275064	0.396363	1.97518	1.86216
GO:0072659	protein localization to plasma membrane	2	249	78	19181	0.275064	0.396363	1.97518	1.86216
GO:0051090	regulation of sequence-specific DNA binding transcription factor activity	1	249	24	19181	0.276415	0.396363	3.20967	1.85509
GO:0014003	oligodendrocyte development	1	249	24	19181	0.276415	0.396363	3.20967	1.85509
GO:0010906	regulation of glucose metabolic process	1	249	24	19181	0.276415	0.396363	3.20967	1.85509
GO:0050775	positive regulation of dendrite morphogenesis	1	249	24	19181	0.276415	0.396363	3.20967	1.85509
GO:0072332	intrinsic apoptotic signaling pathway by p53 class mediator	1	249	24	19181	0.276415	0.396363	3.20967	1.85509
GO:0032757	positive regulation of interleukin-8 production	1	249	24	19181	0.276415	0.396363	3.20967	1.85509
GO:0006337	nucleosome disassembly	1	249	24	19181	0.276415	0.396363	3.20967	1.85509
GO:0052695	cellular glucuronidation	1	249	24	19181	0.276415	0.396363	3.20967	1.85509
GO:0008209	androgen metabolic process	1	249	24	19181	0.276415	0.396363	3.20967	1.85509
GO:0043277	apoptotic cell clearance	1	249	24	19181	0.276415	0.396363	3.20967	1.85509
GO:0030193	regulation of blood coagulation	1	249	24	19181	0.276415	0.396363	3.20967	1.85509
GO:0007088	regulation of mitosis	1	249	24	19181	0.276415	0.396363	3.20967	1.85509
GO:0006541	glutamine metabolic process	1	249	24	19181	0.276415	0.396363	3.20967	1.85509
GO:0060716	labyrinthine layer blood vessel development	1	249	24	19181	0.276415	0.396363	3.20967	1.85509
GO:0071549	cellular response to dexamethasone stimulus	1	249	24	19181	0.276415	0.396363	3.20967	1.85509
GO:0030334	regulation of cell migration	2	249	80	19181	0.284563	0.403471	1.9258	1.81318
GO:0045736	negative regulation of cyclin-dependent protein serine/threonine kinase activity	1	249	25	19181	0.285713	0.403471	3.08129	1.80736
GO:0009813	flavonoid biosynthetic process	1	249	25	19181	0.285713	0.403471	3.08129	1.80736
GO:0030866	cortical actin cytoskeleton organization	1	249	25	19181	0.285713	0.403471	3.08129	1.80736
GO:0097194	execution phase of apoptosis	1	249	25	19181	0.285713	0.403471	3.08129	1.80736
GO:0052696	flavonoid glucuronidation	1	249	25	19181	0.285713	0.403471	3.08129	1.80736
GO:2000311	regulation of alpha-amino-3-hydroxy-5-methyl-4-isoxazole propionate selective glutamate receptor activity	1	249	25	19181	0.285713	0.403471	3.08129	1.80736
GO:0044130	negative regulation of growth of symbiont in host	1	249	25	19181	0.285713	0.403471	3.08129	1.80736
GO:0015986	ATP synthesis coupled proton transport	1	249	25	19181	0.285713	0.403471	3.08129	1.80736
GO:0048025	negative regulation of mRNA splicing, via spliceosome	1	249	25	19181	0.285713	0.403471	3.08129	1.80736
GO:0030902	hindbrain development	1	249	25	19181	0.285713	0.403471	3.08129	1.80736
GO:0030539	male genitalia development	1	249	25	19181	0.285713	0.403471	3.08129	1.80736
GO:0071901	negative regulation of protein serine/threonine kinase activity	1	249	25	19181	0.285713	0.403471	3.08129	1.80736
GO:0016601	Rac protein signal transduction	1	249	25	19181	0.285713	0.403471	3.08129	1.80736
GO:0042573	retinoic acid metabolic process	1	249	25	19181	0.285713	0.403471	3.08129	1.80736
GO:0043162	ubiquitin-dependent protein catabolic process via the multivesicular body sorting pathway	1	249	25	19181	0.285713	0.403471	3.08129	1.80736
GO:0098655	cation transmembrane transport	3	249	143	19181	0.290381	0.409674	1.61606	1.78398
GO:0002224	toll-like receptor signaling pathway	3	249	144	19181	0.293862	0.413291	1.60484	1.76679
GO:0051881	regulation of mitochondrial membrane potential	1	249	26	19181	0.29489	0.413291	2.96277	1.76175
GO:0032722	positive regulation of chemokine production	1	249	26	19181	0.29489	0.413291	2.96277	1.76175
GO:0031032	actomyosin structure organization	1	249	26	19181	0.29489	0.413291	2.96277	1.76175
GO:0055117	regulation of cardiac muscle contraction	1	249	26	19181	0.29489	0.413291	2.96277	1.76175
GO:0072661	protein targeting to plasma membrane	1	249	26	19181	0.29489	0.413291	2.96277	1.76175
GO:0071773	cellular response to BMP stimulus	1	249	26	19181	0.29489	0.413291	2.96277	1.76175
GO:0006417	regulation of translation	3	249	145	19181	0.297345	0.415947	1.59377	1.74979
GO:0007010	cytoskeleton organization	3	249	145	19181	0.297345	0.415947	1.59377	1.74979
GO:0034605	cellular response to heat	2	249	84	19181	0.303514	0.42044	1.8341	1.72016
GO:0010001	glial cell differentiation	1	249	27	19181	0.30395	0.42044	2.85304	1.7181
GO:0000718	nucleotide-excision repair, DNA damage removal	1	249	27	19181	0.30395	0.42044	2.85304	1.7181
GO:0046427	positive regulation of JAK-STAT cascade	1	249	27	19181	0.30395	0.42044	2.85304	1.7181
GO:0090314	positive regulation of protein targeting to membrane	1	249	27	19181	0.30395	0.42044	2.85304	1.7181
GO:0090103	cochlea morphogenesis	1	249	27	19181	0.30395	0.42044	2.85304	1.7181
GO:0016126	sterol biosynthetic process	1	249	27	19181	0.30395	0.42044	2.85304	1.7181
GO:0050908	detection of light stimulus involved in visual perception	1	249	27	19181	0.30395	0.42044	2.85304	1.7181
GO:0030099	myeloid cell differentiation	1	249	27	19181	0.30395	0.42044	2.85304	1.7181
GO:0071526	semaphorin-plexin signaling pathway	1	249	27	19181	0.30395	0.42044	2.85304	1.7181
GO:0001676	long-chain fatty acid metabolic process	1	249	27	19181	0.30395	0.42044	2.85304	1.7181
GO:0008585	female gonad development	1	249	27	19181	0.30395	0.42044	2.85304	1.7181
GO:0007169	transmembrane receptor protein tyrosine kinase signaling pathway	3	249	147	19181	0.304317	0.420557	1.57208	1.71635
GO:0006811	ion transport	13	249	837	19181	0.30606	0.422572	1.19644	1.70812
GO:0015992	proton transport	2	249	85	19181	0.308238	0.425186	1.81252	1.69788
GO:0000060	protein import into nucleus, translocation	1	249	28	19181	0.312892	0.427332	2.75115	1.67626
GO:0042517	positive regulation of tyrosine phosphorylation of Stat3 protein	1	249	28	19181	0.312892	0.427332	2.75115	1.67626
GO:0032314	regulation of Rac GTPase activity	1	249	28	19181	0.312892	0.427332	2.75115	1.67626
GO:1902042	negative regulation of extrinsic apoptotic signaling pathway via death domain receptors	1	249	28	19181	0.312892	0.427332	2.75115	1.67626
GO:0042098	T cell proliferation	1	249	28	19181	0.312892	0.427332	2.75115	1.67626
GO:0044344	cellular response to fibroblast growth factor stimulus	1	249	28	19181	0.312892	0.427332	2.75115	1.67626
GO:0000188	inactivation of MAPK activity	1	249	28	19181	0.312892	0.427332	2.75115	1.67626
GO:0019915	lipid storage	1	249	28	19181	0.312892	0.427332	2.75115	1.67626
GO:0051602	response to electrical stimulus	1	249	28	19181	0.312892	0.427332	2.75115	1.67626
GO:0030509	BMP signaling pathway	2	249	86	19181	0.312956	0.427332	1.79144	1.67597
GO:0050830	defense response to Gram-positive bacterium	2	249	86	19181	0.312956	0.427332	1.79144	1.67597
GO:0070374	positive regulation of ERK1 and ERK2 cascade	3	249	150	19181	0.314786	0.429437	1.54064	1.66756
GO:0005975	carbohydrate metabolic process	8	249	493	19181	0.319861	0.434906	1.25001	1.64448
GO:0006699	bile acid biosynthetic process	1	249	29	19181	0.321719	0.434906	2.65628	1.63613
GO:0016079	synaptic vesicle exocytosis	1	249	29	19181	0.321719	0.434906	2.65628	1.63613
GO:2001243	negative regulation of intrinsic apoptotic signaling pathway	1	249	29	19181	0.321719	0.434906	2.65628	1.63613
GO:0050905	neuromuscular process	1	249	29	19181	0.321719	0.434906	2.65628	1.63613
GO:0010842	retina layer formation	1	249	29	19181	0.321719	0.434906	2.65628	1.63613
GO:0006939	smooth muscle contraction	1	249	29	19181	0.321719	0.434906	2.65628	1.63613
GO:0000281	mitotic cytokinesis	1	249	29	19181	0.321719	0.434906	2.65628	1.63613
GO:0032201	telomere maintenance via semi-conservative replication	1	249	29	19181	0.321719	0.434906	2.65628	1.63613
GO:0051000	positive regulation of nitric-oxide synthase activity	1	249	29	19181	0.321719	0.434906	2.65628	1.63613
GO:0002479	antigen processing and presentation of exogenous peptide antigen via MHC class I, TAP-dependent	2	249	88	19181	0.322367	0.435386	1.75073	1.63322
GO:0010468	regulation of gene expression	4	249	219	19181	0.323464	0.43647	1.40698	1.62832
GO:0006298	mismatch repair	1	249	30	19181	0.330433	0.442661	2.56774	1.59757
GO:0035987	endodermal cell differentiation	1	249	30	19181	0.330433	0.442661	2.56774	1.59757
GO:0006754	ATP biosynthetic process	1	249	30	19181	0.330433	0.442661	2.56774	1.59757
GO:0030318	melanocyte differentiation	1	249	30	19181	0.330433	0.442661	2.56774	1.59757
GO:0032504	multicellular organism reproduction	1	249	30	19181	0.330433	0.442661	2.56774	1.59757
GO:0051491	positive regulation of filopodium assembly	1	249	30	19181	0.330433	0.442661	2.56774	1.59757
GO:0000289	nuclear-transcribed mRNA poly(A) tail shortening	1	249	30	19181	0.330433	0.442661	2.56774	1.59757
GO:0071345	cellular response to cytokine stimulus	1	249	30	19181	0.330433	0.442661	2.56774	1.59757
GO:0006412	translation	7	249	429	19181	0.331561	0.443619	1.25693	1.59266
GO:0008544	epidermis development	2	249	90	19181	0.331745	0.443619	1.71183	1.59185
GO:0022617	extracellular matrix disassembly	3	249	156	19181	0.33573	0.448526	1.48139	1.57463
GO:0032355	response to estradiol	2	249	91	19181	0.33642	0.448526	1.69301	1.57167
GO:0006297	nucleotide-excision repair, DNA gap filling	1	249	31	19181	0.339034	0.448526	2.48491	1.5605
GO:0071479	cellular response to ionizing radiation	1	249	31	19181	0.339034	0.448526	2.48491	1.5605
GO:0000381	regulation of alternative mRNA splicing, via spliceosome	1	249	31	19181	0.339034	0.448526	2.48491	1.5605
GO:0007159	leukocyte cell-cell adhesion	1	249	31	19181	0.339034	0.448526	2.48491	1.5605
GO:0043001	Golgi to plasma membrane protein transport	1	249	31	19181	0.339034	0.448526	2.48491	1.5605
GO:0021537	telencephalon development	1	249	31	19181	0.339034	0.448526	2.48491	1.5605
GO:0006807	nitrogen compound metabolic process	1	249	31	19181	0.339034	0.448526	2.48491	1.5605
GO:0001578	microtubule bundle formation	1	249	31	19181	0.339034	0.448526	2.48491	1.5605
GO:0048041	focal adhesion assembly	1	249	31	19181	0.339034	0.448526	2.48491	1.5605
GO:0051262	protein tetramerization	1	249	31	19181	0.339034	0.448526	2.48491	1.5605
GO:0007005	mitochondrion organization	2	249	92	19181	0.341084	0.450437	1.67461	1.5518
GO:0042590	antigen processing and presentation of exogenous peptide antigen via MHC class I	2	249	92	19181	0.341084	0.450437	1.67461	1.5518
GO:0030512	negative regulation of transforming growth factor beta receptor signaling pathway	2	249	93	19181	0.345738	0.453703	1.6566	1.53225
GO:0043524	negative regulation of neuron apoptotic process	3	249	159	19181	0.34619	0.453703	1.45344	1.53036
GO:0042771	intrinsic apoptotic signaling pathway in response to DNA damage by p53 class mediator	1	249	32	19181	0.347524	0.453703	2.40725	1.52482
GO:0048147	negative regulation of fibroblast proliferation	1	249	32	19181	0.347524	0.453703	2.40725	1.52482
GO:0046676	negative regulation of insulin secretion	1	249	32	19181	0.347524	0.453703	2.40725	1.52482
GO:0098656	anion transmembrane transport	1	249	32	19181	0.347524	0.453703	2.40725	1.52482
GO:0043200	response to amino acid	1	249	32	19181	0.347524	0.453703	2.40725	1.52482
GO:0010881	regulation of cardiac muscle contraction by regulation of the release of sequestered calcium ion	1	249	32	19181	0.347524	0.453703	2.40725	1.52482
GO:0042220	response to cocaine	1	249	32	19181	0.347524	0.453703	2.40725	1.52482
GO:0007276	gamete generation	1	249	32	19181	0.347524	0.453703	2.40725	1.52482
GO:0006513	protein monoubiquitination	1	249	32	19181	0.347524	0.453703	2.40725	1.52482
GO:0051225	spindle assembly	1	249	32	19181	0.347524	0.453703	2.40725	1.52482
GO:0001662	behavioral fear response	1	249	32	19181	0.347524	0.453703	2.40725	1.52482
GO:0035666	TRIF-dependent toll-like receptor signaling pathway	2	249	95	19181	0.355011	0.461403	1.62173	1.49406
GO:0016055	Wnt signaling pathway	4	249	230	19181	0.355168	0.461403	1.33969	1.49343
GO:0048844	artery morphogenesis	1	249	33	19181	0.355904	0.461403	2.33431	1.49044
GO:0007163	establishment or maintenance of cell polarity	1	249	33	19181	0.355904	0.461403	2.33431	1.49044
GO:0015991	ATP hydrolysis coupled proton transport	1	249	33	19181	0.355904	0.461403	2.33431	1.49044
GO:0070979	protein K11-linked ubiquitination	1	249	33	19181	0.355904	0.461403	2.33431	1.49044
GO:0009954	proximal/distal pattern formation	1	249	33	19181	0.355904	0.461403	2.33431	1.49044
GO:0060314	regulation of ryanodine-sensitive calcium-release channel activity	1	249	33	19181	0.355904	0.461403	2.33431	1.49044
GO:0006915	apoptotic process	13	249	874	19181	0.358188	0.463959	1.14579	1.48121
GO:0060070	canonical Wnt signaling pathway	2	249	96	19181	0.35963	0.465422	1.60484	1.47542
GO:0000722	telomere maintenance via recombination	1	249	34	19181	0.364177	0.469671	2.26565	1.45729
GO:0006487	protein N-linked glycosylation	1	249	34	19181	0.364177	0.469671	2.26565	1.45729
GO:0070555	response to interleukin-1	1	249	34	19181	0.364177	0.469671	2.26565	1.45729
GO:0045907	positive regulation of vasoconstriction	1	249	34	19181	0.364177	0.469671	2.26565	1.45729
GO:0051056	regulation of small GTPase mediated signal transduction	4	249	235	19181	0.36958	0.476227	1.31119	1.43604
GO:0061418	regulation of transcription from RNA polymerase II promoter in response to hypoxia	1	249	35	19181	0.372343	0.479371	2.20092	1.4253
GO:0000226	microtubule cytoskeleton organization	2	249	99	19181	0.373409	0.480328	1.5562	1.42117
GO:0002756	MyD88-independent toll-like receptor signaling pathway	2	249	100	19181	0.377974	0.48578	1.54064	1.40364
GO:0017157	regulation of exocytosis	1	249	36	19181	0.380403	0.48638	2.13978	1.3944
GO:0008016	regulation of heart contraction	1	249	36	19181	0.380403	0.48638	2.13978	1.3944
GO:0016925	protein sumoylation	1	249	36	19181	0.380403	0.48638	2.13978	1.3944
GO:2001238	positive regulation of extrinsic apoptotic signaling pathway	1	249	36	19181	0.380403	0.48638	2.13978	1.3944
GO:0006730	one-carbon metabolic process	1	249	36	19181	0.380403	0.48638	2.13978	1.3944
GO:0051281	positive regulation of release of sequestered calcium ion into cytosol	1	249	36	19181	0.380403	0.48638	2.13978	1.3944
GO:0001934	positive regulation of protein phosphorylation	3	249	169	19181	0.380887	0.48658	1.36743	1.39256
GO:0048863	stem cell differentiation	1	249	37	19181	0.38836	0.49274	2.08195	1.36453
GO:0046677	response to antibiotic	1	249	37	19181	0.38836	0.49274	2.08195	1.36453
GO:0035116	embryonic hindlimb morphogenesis	1	249	37	19181	0.38836	0.49274	2.08195	1.36453
GO:0014047	glutamate secretion	1	249	37	19181	0.38836	0.49274	2.08195	1.36453
GO:0010880	regulation of release of sequestered calcium ion into cytosol by sarcoplasmic reticulum	1	249	37	19181	0.38836	0.49274	2.08195	1.36453
GO:0001937	negative regulation of endothelial cell proliferation	1	249	37	19181	0.38836	0.49274	2.08195	1.36453
GO:0030316	osteoclast differentiation	1	249	37	19181	0.38836	0.49274	2.08195	1.36453
GO:0010827	regulation of glucose transport	1	249	37	19181	0.38836	0.49274	2.08195	1.36453
GO:0034138	toll-like receptor 3 signaling pathway	2	249	103	19181	0.391584	0.496407	1.49577	1.3526
GO:0006271	DNA strand elongation involved in DNA replication	1	249	38	19181	0.396214	0.500144	2.02716	1.33565
GO:0001707	mesoderm formation	1	249	38	19181	0.396214	0.500144	2.02716	1.33565
GO:0045880	positive regulation of smoothened signaling pathway	1	249	38	19181	0.396214	0.500144	2.02716	1.33565
GO:0071310	cellular response to organic substance	1	249	38	19181	0.396214	0.500144	2.02716	1.33565
GO:0048514	blood vessel morphogenesis	1	249	38	19181	0.396214	0.500144	2.02716	1.33565
GO:0022400	regulation of rhodopsin mediated signaling pathway	1	249	39	19181	0.403967	0.508205	1.97518	1.30769
GO:0007257	activation of JUN kinase activity	1	249	39	19181	0.403967	0.508205	1.97518	1.30769
GO:0051928	positive regulation of calcium ion transport	1	249	39	19181	0.403967	0.508205	1.97518	1.30769
GO:0051209	release of sequestered calcium ion into cytosol	1	249	39	19181	0.403967	0.508205	1.97518	1.30769
GO:0006284	base-excision repair	1	249	40	19181	0.411619	0.514784	1.9258	1.28062
GO:0031069	hair follicle morphogenesis	1	249	40	19181	0.411619	0.514784	1.9258	1.28062
GO:0031016	pancreas development	1	249	40	19181	0.411619	0.514784	1.9258	1.28062
GO:0001932	regulation of protein phosphorylation	1	249	40	19181	0.411619	0.514784	1.9258	1.28062
GO:0051017	actin filament bundle assembly	1	249	40	19181	0.411619	0.514784	1.9258	1.28062
GO:0030032	lamellipodium assembly	1	249	40	19181	0.411619	0.514784	1.9258	1.28062
GO:0038032	termination of G-protein coupled receptor signaling pathway	1	249	40	19181	0.411619	0.514784	1.9258	1.28062
GO:0051898	negative regulation of protein kinase B signaling	1	249	41	19181	0.419174	0.522474	1.87883	1.25438
GO:0060079	regulation of excitatory postsynaptic membrane potential	1	249	41	19181	0.419174	0.522474	1.87883	1.25438
GO:0001954	positive regulation of cell-matrix adhesion	1	249	41	19181	0.419174	0.522474	1.87883	1.25438
GO:0032480	negative regulation of type I interferon production	1	249	41	19181	0.419174	0.522474	1.87883	1.25438
GO:0009306	protein secretion	1	249	42	19181	0.42663	0.529107	1.8341	1.22894
GO:0051084	'de novo' posttranslational protein folding	1	249	42	19181	0.42663	0.529107	1.8341	1.22894
GO:0010506	regulation of autophagy	1	249	42	19181	0.42663	0.529107	1.8341	1.22894
GO:0050766	positive regulation of phagocytosis	1	249	42	19181	0.42663	0.529107	1.8341	1.22894
GO:0016056	rhodopsin mediated signaling pathway	1	249	42	19181	0.42663	0.529107	1.8341	1.22894
GO:0006904	vesicle docking involved in exocytosis	1	249	42	19181	0.42663	0.529107	1.8341	1.22894
GO:0038083	peptidyl-tyrosine autophosphorylation	1	249	43	19181	0.433991	0.536446	1.79144	1.20426
GO:1900034	regulation of cellular response to heat	1	249	43	19181	0.433991	0.536446	1.79144	1.20426
GO:0001837	epithelial to mesenchymal transition	1	249	43	19181	0.433991	0.536446	1.79144	1.20426
GO:0071333	cellular response to glucose stimulus	1	249	43	19181	0.433991	0.536446	1.79144	1.20426
GO:0044255	cellular lipid metabolic process	3	249	185	19181	0.435391	0.537465	1.24917	1.19962
GO:0042060	wound healing	2	249	113	19181	0.4359	0.537465	1.3634	1.19793
GO:0009653	anatomical structure morphogenesis	2	249	113	19181	0.4359	0.537465	1.3634	1.19793
GO:0007595	lactation	1	249	44	19181	0.441257	0.540485	1.75073	1.18031
GO:0034599	cellular response to oxidative stress	1	249	44	19181	0.441257	0.540485	1.75073	1.18031
GO:0010243	response to organonitrogen compound	1	249	44	19181	0.441257	0.540485	1.75073	1.18031
GO:0030177	positive regulation of Wnt signaling pathway	1	249	44	19181	0.441257	0.540485	1.75073	1.18031
GO:0007017	microtubule-based process	1	249	44	19181	0.441257	0.540485	1.75073	1.18031
GO:0045429	positive regulation of nitric oxide biosynthetic process	1	249	44	19181	0.441257	0.540485	1.75073	1.18031
GO:0060325	face morphogenesis	1	249	44	19181	0.441257	0.540485	1.75073	1.18031
GO:0043124	negative regulation of I-kappaB kinase/NF-kappaB signaling	1	249	44	19181	0.441257	0.540485	1.75073	1.18031
GO:0031018	endocrine pancreas development	1	249	45	19181	0.448429	0.548367	1.71183	1.15705
GO:0030501	positive regulation of bone mineralization	1	249	45	19181	0.448429	0.548367	1.71183	1.15705
GO:0046627	negative regulation of insulin receptor signaling pathway	1	249	46	19181	0.455509	0.555198	1.67461	1.13445
GO:0048167	regulation of synaptic plasticity	1	249	46	19181	0.455509	0.555198	1.67461	1.13445
GO:0043407	negative regulation of MAP kinase activity	1	249	46	19181	0.455509	0.555198	1.67461	1.13445
GO:0009408	response to heat	1	249	46	19181	0.455509	0.555198	1.67461	1.13445
GO:0009952	anterior/posterior pattern specification	2	249	119	19181	0.461623	0.561415	1.29466	1.11521
GO:0035023	regulation of Rho protein signal transduction	2	249	119	19181	0.461623	0.561415	1.29466	1.11521
GO:0006687	glycosphingolipid metabolic process	1	249	47	19181	0.462497	0.561415	1.63898	1.11248
GO:0008219	cell death	1	249	47	19181	0.462497	0.561415	1.63898	1.11248
GO:0071377	cellular response to glucagon stimulus	1	249	47	19181	0.462497	0.561415	1.63898	1.11248
GO:0007409	axonogenesis	2	249	122	19181	0.474221	0.575177	1.26282	1.07637
GO:0030890	positive regulation of B cell proliferation	1	249	49	19181	0.476206	0.576643	1.57208	1.07034
GO:0010862	positive regulation of pathway-restricted SMAD protein phosphorylation	1	249	49	19181	0.476206	0.576643	1.57208	1.07034
GO:0007160	cell-matrix adhesion	2	249	123	19181	0.47838	0.578335	1.25255	1.06377
GO:0048010	vascular endothelial growth factor receptor signaling pathway	2	249	123	19181	0.47838	0.578335	1.25255	1.06377
GO:0043123	positive regulation of I-kappaB kinase/NF-kappaB signaling	3	249	199	19181	0.481511	0.580528	1.16129	1.05436
GO:0000165	MAPK cascade	2	249	124	19181	0.482519	0.580528	1.24245	1.05134
GO:0002474	antigen processing and presentation of peptide antigen via MHC class I	2	249	124	19181	0.482519	0.580528	1.24245	1.05134
GO:0040007	growth	1	249	50	19181	0.482927	0.580528	1.54064	1.05012
GO:0045859	regulation of protein kinase activity	1	249	50	19181	0.482927	0.580528	1.54064	1.05012
GO:0051496	positive regulation of stress fiber assembly	1	249	50	19181	0.482927	0.580528	1.54064	1.05012
GO:0002027	regulation of heart rate	1	249	50	19181	0.482927	0.580528	1.54064	1.05012
GO:0042391	regulation of membrane potential	2	249	125	19181	0.486636	0.584514	1.23251	1.03908
GO:0006635	fatty acid beta-oxidation	1	249	51	19181	0.489563	0.586135	1.51043	1.03043
GO:0043525	positive regulation of neuron apoptotic process	1	249	51	19181	0.489563	0.586135	1.51043	1.03043
GO:0051402	neuron apoptotic process	1	249	51	19181	0.489563	0.586135	1.51043	1.03043
GO:0007566	embryo implantation	1	249	51	19181	0.489563	0.586135	1.51043	1.03043
GO:0006094	gluconeogenesis	1	249	52	19181	0.496112	0.593022	1.48139	1.01126
GO:0030199	collagen fibril organization	1	249	52	19181	0.496112	0.593022	1.48139	1.01126
GO:0048146	positive regulation of fibroblast proliferation	1	249	53	19181	0.502578	0.599305	1.45344	0.992581
GO:0009790	embryo development	1	249	53	19181	0.502578	0.599305	1.45344	0.992581
GO:0050853	B cell receptor signaling pathway	1	249	53	19181	0.502578	0.599305	1.45344	0.992581
GO:0006887	exocytosis	2	249	130	19181	0.506911	0.602087	1.18511	0.980197
GO:0006281	DNA repair	6	249	439	19181	0.508696	0.602087	1.05283	0.975125
GO:0031398	positive regulation of protein ubiquitination	1	249	54	19181	0.50896	0.602087	1.42652	0.974376
GO:0007154	cell communication	1	249	54	19181	0.50896	0.602087	1.42652	0.974376
GO:0007205	protein kinase C-activating G-protein coupled receptor signaling pathway	1	249	54	19181	0.50896	0.602087	1.42652	0.974376
GO:0050890	cognition	1	249	54	19181	0.50896	0.602087	1.42652	0.974376
GO:0071560	cellular response to transforming growth factor beta stimulus	1	249	54	19181	0.50896	0.602087	1.42652	0.974376
GO:0032092	positive regulation of protein binding	1	249	54	19181	0.50896	0.602087	1.42652	0.974376
GO:0006921	cellular component disassembly involved in execution phase of apoptosis	1	249	54	19181	0.50896	0.602087	1.42652	0.974376
GO:0001657	ureteric bud development	1	249	54	19181	0.50896	0.602087	1.42652	0.974376
GO:0031175	neuron projection development	2	249	131	19181	0.510901	0.603903	1.17606	0.968883
GO:0022008	neurogenesis	1	249	55	19181	0.51526	0.606164	1.40058	0.956628
GO:0006418	tRNA aminoacylation for protein translation	1	249	55	19181	0.51526	0.606164	1.40058	0.956628
GO:0071277	cellular response to calcium ion	1	249	55	19181	0.51526	0.606164	1.40058	0.956628
GO:0048468	cell development	1	249	55	19181	0.51526	0.606164	1.40058	0.956628
GO:0070936	protein K48-linked ubiquitination	1	249	55	19181	0.51526	0.606164	1.40058	0.956628
GO:0009953	dorsal/ventral pattern formation	1	249	55	19181	0.51526	0.606164	1.40058	0.956628
GO:0035335	peptidyl-tyrosine dephosphorylation	2	249	133	19181	0.518819	0.609868	1.15838	0.946698
GO:0006892	post-Golgi vesicle-mediated transport	1	249	56	19181	0.521479	0.611063	1.37557	0.93932
GO:0007611	learning or memory	1	249	56	19181	0.521479	0.611063	1.37557	0.93932
GO:0045665	negative regulation of neuron differentiation	1	249	56	19181	0.521479	0.611063	1.37557	0.93932
GO:0032436	positive regulation of proteasomal ubiquitin-dependent protein catabolic process	1	249	56	19181	0.521479	0.611063	1.37557	0.93932
GO:0030324	lung development	2	249	134	19181	0.522745	0.612064	1.14973	0.935822
GO:0030182	neuron differentiation	2	249	135	19181	0.526649	0.61615	1.14122	0.925087
GO:0035176	social behavior	1	249	57	19181	0.527617	0.616313	1.35144	0.922436
GO:0071230	cellular response to amino acid stimulus	1	249	57	19181	0.527617	0.616313	1.35144	0.922436
GO:0006812	cation transport	2	249	136	19181	0.530531	0.61923	1.13283	0.914491
GO:0006626	protein targeting to mitochondrion	1	249	58	19181	0.533677	0.622414	1.32814	0.905962
GO:0050790	regulation of catalytic activity	2	249	137	19181	0.534391	0.622758	1.12456	0.904032
GO:0019233	sensory perception of pain	1	249	59	19181	0.539658	0.627422	1.30563	0.889881
GO:0035249	synaptic transmission, glutamatergic	1	249	59	19181	0.539658	0.627422	1.30563	0.889881
GO:0009411	response to UV	1	249	59	19181	0.539658	0.627422	1.30563	0.889881
GO:0006511	ubiquitin-dependent protein catabolic process	3	249	218	19181	0.540999	0.628078	1.06008	0.886302
GO:0006184	GTP catabolic process	4	249	297	19181	0.541068	0.628078	1.03747	0.886119
GO:0032313	regulation of Rab GTPase activity	1	249	60	19181	0.545563	0.631644	1.28387	0.874182
GO:0032526	response to retinoic acid	1	249	60	19181	0.545563	0.631644	1.28387	0.874182
GO:0000288	nuclear-transcribed mRNA catabolic process, deadenylation-dependent decay	1	249	60	19181	0.545563	0.631644	1.28387	0.874182
GO:0042593	glucose homeostasis	2	249	140	19181	0.545839	0.631644	1.10046	0.873454
GO:0006364	rRNA processing	2	249	141	19181	0.54961	0.635513	1.09265	0.86352
GO:0007193	adenylate cyclase-inhibiting G-protein coupled receptor signaling pathway	1	249	62	19181	0.557145	0.640738	1.24245	0.843875
GO:0043647	inositol phosphate metabolic process	1	249	62	19181	0.557145	0.640738	1.24245	0.843875
GO:0051591	response to cAMP	1	249	62	19181	0.557145	0.640738	1.24245	0.843875
GO:0010811	positive regulation of cell-substrate adhesion	1	249	62	19181	0.557145	0.640738	1.24245	0.843875
GO:0007266	Rho protein signal transduction	1	249	62	19181	0.557145	0.640738	1.24245	0.843875
GO:0032508	DNA duplex unwinding	1	249	62	19181	0.557145	0.640738	1.24245	0.843875
GO:0060395	SMAD protein signal transduction	1	249	62	19181	0.557145	0.640738	1.24245	0.843875
GO:0051865	protein autoubiquitination	1	249	63	19181	0.562824	0.64677	1.22273	0.829243
GO:0030178	negative regulation of Wnt signaling pathway	1	249	64	19181	0.568431	0.651701	1.20363	0.814944
GO:0051781	positive regulation of cell division	1	249	64	19181	0.568431	0.651701	1.20363	0.814944
GO:0051403	stress-activated MAPK cascade	1	249	64	19181	0.568431	0.651701	1.20363	0.814944
GO:0018279	protein N-linked glycosylation via asparagine	2	249	147	19181	0.571768	0.655016	1.04806	0.806499
GO:0006283	transcription-coupled nucleotide-excision repair	1	249	65	19181	0.573965	0.655016	1.18511	0.800966
GO:0045444	fat cell differentiation	1	249	65	19181	0.573965	0.655016	1.18511	0.800966
GO:0048704	embryonic skeletal system morphogenesis	1	249	65	19181	0.573965	0.655016	1.18511	0.800966
GO:0042102	positive regulation of T cell proliferation	1	249	65	19181	0.573965	0.655016	1.18511	0.800966
GO:0071320	cellular response to cAMP	1	249	65	19181	0.573965	0.655016	1.18511	0.800966
GO:0090263	positive regulation of canonical Wnt signaling pathway	2	249	149	19181	0.578973	0.659226	1.03399	0.788431
GO:0043010	camera-type eye development	1	249	66	19181	0.579427	0.659226	1.16715	0.7873
GO:0043406	positive regulation of MAP kinase activity	1	249	66	19181	0.579427	0.659226	1.16715	0.7873
GO:0032880	regulation of protein localization	1	249	66	19181	0.579427	0.659226	1.16715	0.7873
GO:0009887	organ morphogenesis	2	249	150	19181	0.582543	0.662264	1.0271	0.779565
GO:0035690	cellular response to drug	1	249	67	19181	0.58482	0.664345	1.14973	0.773935
GO:0060348	bone development	1	249	68	19181	0.590143	0.66988	1.13283	0.760863
GO:0001756	somitogenesis	1	249	69	19181	0.595398	0.674814	1.11641	0.748075
GO:0050885	neuromuscular process controlling balance	1	249	69	19181	0.595398	0.674814	1.11641	0.748075
GO:0007601	visual perception	3	249	238	19181	0.599075	0.677594	0.970993	0.739192
GO:0071805	potassium ion transmembrane transport	2	249	155	19181	0.600049	0.677594	0.993963	0.736848
GO:0007389	pattern specification process	1	249	70	19181	0.600585	0.677594	1.10046	0.735561
GO:0043588	skin development	1	249	70	19181	0.600585	0.677594	1.10046	0.735561
GO:0000723	telomere maintenance	1	249	70	19181	0.600585	0.677594	1.10046	0.735561
GO:0016579	protein deubiquitination	1	249	70	19181	0.600585	0.677594	1.10046	0.735561
GO:0006952	defense response	2	249	156	19181	0.603482	0.680347	0.987591	0.728617
GO:0006091	generation of precursor metabolites and energy	1	249	71	19181	0.605705	0.681819	1.08496	0.723313
GO:0032482	Rab protein signal transduction	1	249	71	19181	0.605705	0.681819	1.08496	0.723313
GO:0050900	leukocyte migration	2	249	157	19181	0.606893	0.68264	0.981301	0.720486
GO:0000086	G2/M transition of mitotic cell cycle	2	249	159	19181	0.613647	0.689715	0.968958	0.704519
GO:0048839	inner ear development	1	249	73	19181	0.615748	0.689991	1.05523	0.699587
GO:0030326	embryonic limb morphogenesis	1	249	73	19181	0.615748	0.689991	1.05523	0.699587
GO:0034613	cellular protein localization	1	249	73	19181	0.615748	0.689991	1.05523	0.699587
GO:1902600	hydrogen ion transmembrane transport	1	249	73	19181	0.615748	0.689991	1.05523	0.699587
GO:0048666	neuron development	1	249	74	19181	0.620673	0.693941	1.04097	0.688094
GO:0001933	negative regulation of protein phosphorylation	1	249	74	19181	0.620673	0.693941	1.04097	0.688094
GO:0061136	regulation of proteasomal protein catabolic process	1	249	74	19181	0.620673	0.693941	1.04097	0.688094
GO:0006974	cellular response to DNA damage stimulus	6	249	495	19181	0.621727	0.694597	0.933723	0.685647
GO:0051291	protein heterooligomerization	1	249	75	19181	0.625535	0.696757	1.0271	0.676837
GO:0006488	dolichol-linked oligosaccharide biosynthetic process	1	249	75	19181	0.625535	0.696757	1.0271	0.676837
GO:0008217	regulation of blood pressure	1	249	75	19181	0.625535	0.696757	1.0271	0.676837
GO:0006977	DNA damage response, signal transduction by p53 class mediator resulting in cell cycle arrest	1	249	75	19181	0.625535	0.696757	1.0271	0.676837
GO:0032321	positive regulation of Rho GTPase activity	2	249	164	19181	0.630138	0.700528	0.939416	0.666259
GO:0007417	central nervous system development	2	249	164	19181	0.630138	0.700528	0.939416	0.666259
GO:0071260	cellular response to mechanical stimulus	1	249	76	19181	0.630334	0.700528	1.01358	0.665811
GO:0006633	fatty acid biosynthetic process	1	249	77	19181	0.635072	0.70474	1.00042	0.655009
GO:0001558	regulation of cell growth	1	249	77	19181	0.635072	0.70474	1.00042	0.655009
GO:0007179	transforming growth factor beta receptor signaling pathway	2	249	166	19181	0.636578	0.705885	0.928098	0.651591
GO:0030198	extracellular matrix organization	5	249	421	19181	0.638501	0.70749	0.914871	0.647239
GO:0000186	activation of MAPKK activity	1	249	78	19181	0.639748	0.707835	0.987591	0.644425
GO:0097190	apoptotic signaling pathway	2	249	167	19181	0.639765	0.707835	0.92254	0.644387
GO:0045860	positive regulation of protein kinase activity	1	249	79	19181	0.644364	0.711864	0.97509	0.634052
GO:0006987	activation of signaling protein activity involved in unfolded protein response	1	249	79	19181	0.644364	0.711864	0.97509	0.634052
GO:0045165	cell fate commitment	1	249	80	19181	0.648921	0.713717	0.962902	0.623885
GO:0009612	response to mechanical stimulus	1	249	80	19181	0.648921	0.713717	0.962902	0.623885
GO:0000724	double-strand break repair via homologous recombination	1	249	80	19181	0.648921	0.713717	0.962902	0.623885
GO:0097193	intrinsic apoptotic signaling pathway	1	249	80	19181	0.648921	0.713717	0.962902	0.623885
GO:0006302	double-strand break repair	1	249	80	19181	0.648921	0.713717	0.962902	0.623885
GO:0060333	interferon-gamma-mediated signaling pathway	1	249	80	19181	0.648921	0.713717	0.962902	0.623885
GO:0007605	sensory perception of sound	2	249	171	19181	0.652288	0.716545	0.900961	0.616419
GO:0034166	toll-like receptor 10 signaling pathway	1	249	81	19181	0.653419	0.716545	0.951014	0.613919
GO:0034146	toll-like receptor 5 signaling pathway	1	249	81	19181	0.653419	0.716545	0.951014	0.613919
GO:0035019	somatic stem cell maintenance	1	249	81	19181	0.653419	0.716545	0.951014	0.613919
GO:0007264	small GTPase mediated signal transduction	5	249	429	19181	0.654307	0.71699	0.89781	0.611959
GO:0055086	nucleobase-containing small molecule metabolic process	1	249	82	19181	0.65786	0.718845	0.939416	0.604148
GO:0006888	ER to Golgi vesicle-mediated transport	1	249	82	19181	0.65786	0.718845	0.939416	0.604148
GO:0002250	adaptive immune response	1	249	82	19181	0.65786	0.718845	0.939416	0.604148
GO:0006631	fatty acid metabolic process	2	249	173	19181	0.658417	0.718845	0.890545	0.602925
GO:0000082	G1/S transition of mitotic cell cycle	2	249	173	19181	0.658417	0.718845	0.890545	0.602925
GO:0006260	DNA replication	2	249	174	19181	0.661449	0.720607	0.885427	0.596298
GO:0008286	insulin receptor signaling pathway	2	249	174	19181	0.661449	0.720607	0.885427	0.596298
GO:0016310	phosphorylation	11	249	931	19181	0.661486	0.720607	0.910154	0.596218
GO:0001570	vasculogenesis	1	249	83	19181	0.662243	0.720904	0.928098	0.594568
GO:0000122	negative regulation of transcription from RNA polymerase II promoter	9	249	769	19181	0.665328	0.723733	0.901546	0.587863
GO:0007269	neurotransmitter secretion	1	249	84	19181	0.66657	0.724554	0.917049	0.585172
GO:0009615	response to virus	2	249	177	19181	0.670414	0.727601	0.87042	0.576877
GO:0007202	activation of phospholipase C activity	1	249	85	19181	0.670841	0.727601	0.90626	0.575957
GO:0000902	cell morphogenesis	1	249	85	19181	0.670841	0.727601	0.90626	0.575957
GO:0090090	negative regulation of canonical Wnt signaling pathway	2	249	178	19181	0.673358	0.729799	0.86553	0.570554
GO:0038096	Fc-gamma receptor signaling pathway involved in phagocytosis	1	249	86	19181	0.675057	0.730575	0.895722	0.566918
GO:0033138	positive regulation of peptidyl-serine phosphorylation	1	249	86	19181	0.675057	0.730575	0.895722	0.566918
GO:0007565	female pregnancy	1	249	87	19181	0.679219	0.734545	0.885427	0.55805
GO:0006810	transport	27	249	2252	19181	0.680583	0.735485	0.923565	0.555157
GO:0034162	toll-like receptor 9 signaling pathway	1	249	88	19181	0.683328	0.736845	0.875365	0.54935
GO:0006289	nucleotide-excision repair	1	249	88	19181	0.683328	0.736845	0.875365	0.54935
GO:0001843	neural tube closure	1	249	88	19181	0.683328	0.736845	0.875365	0.54935
GO:0009749	response to glucose	1	249	89	19181	0.687384	0.740681	0.86553	0.540812
GO:0034097	response to cytokine	1	249	90	19181	0.691387	0.744455	0.855913	0.532434
GO:0034220	ion transmembrane transport	4	249	364	19181	0.694967	0.747769	0.846507	0.524983
GO:0006469	negative regulation of protein kinase activity	1	249	93	19181	0.703092	0.753783	0.828302	0.508215
GO:0038124	toll-like receptor TLR6:TLR2 signaling pathway	1	249	93	19181	0.703092	0.753783	0.828302	0.508215
GO:0038123	toll-like receptor TLR1:TLR2 signaling pathway	1	249	93	19181	0.703092	0.753783	0.828302	0.508215
GO:0035264	multicellular organism growth	1	249	93	19181	0.703092	0.753783	0.828302	0.508215
GO:0051216	cartilage development	1	249	93	19181	0.703092	0.753783	0.828302	0.508215
GO:0050776	regulation of immune response	1	249	94	19181	0.706894	0.756224	0.819491	0.500435
GO:0007265	Ras protein signal transduction	1	249	94	19181	0.706894	0.756224	0.819491	0.500435
GO:1902476	chloride transmembrane transport	1	249	94	19181	0.706894	0.756224	0.819491	0.500435
GO:0034134	toll-like receptor 2 signaling pathway	1	249	95	19181	0.710646	0.759146	0.810865	0.492796
GO:0007338	single fertilization	1	249	95	19181	0.710646	0.759146	0.810865	0.492796
GO:0030855	epithelial cell differentiation	1	249	96	19181	0.714351	0.761462	0.802418	0.485295
GO:0006665	sphingolipid metabolic process	1	249	96	19181	0.714351	0.761462	0.802418	0.485295
GO:0002244	hematopoietic progenitor cell differentiation	1	249	96	19181	0.714351	0.761462	0.802418	0.485295
GO:0006821	chloride transport	1	249	99	19181	0.725181	0.7719	0.778102	0.463587
GO:0030097	hemopoiesis	1	249	99	19181	0.725181	0.7719	0.778102	0.463587
GO:0032851	positive regulation of Rab GTPase activity	1	249	101	19181	0.732171	0.778783	0.762694	0.449747
GO:0043410	positive regulation of MAPK cascade	1	249	102	19181	0.735599	0.78187	0.755217	0.443008
GO:0008284	positive regulation of cell proliferation	6	249	564	19181	0.737717	0.783561	0.819491	0.43886
GO:0060021	palate development	1	249	103	19181	0.738983	0.783866	0.747885	0.436387
GO:0007275	multicellular organismal development	14	249	1249	19181	0.739059	0.783866	0.863451	0.43624
GO:0045892	negative regulation of transcription, DNA-templated	6	249	566	19181	0.740657	0.785001	0.816595	0.433123
GO:0030968	endoplasmic reticulum unfolded protein response	1	249	104	19181	0.742324	0.785911	0.740694	0.42988
GO:0051260	protein homooligomerization	2	249	204	19181	0.742572	0.785911	0.755217	0.429397
GO:0043065	positive regulation of apoptotic process	4	249	392	19181	0.747032	0.789827	0.786042	0.420758
GO:0006486	protein glycosylation	2	249	206	19181	0.747334	0.789827	0.747885	0.420175
GO:0002755	MyD88-dependent toll-like receptor signaling pathway	1	249	106	19181	0.748876	0.790333	0.726718	0.417201
GO:0030574	collagen catabolic process	1	249	106	19181	0.748876	0.790333	0.726718	0.417201
GO:0030036	actin cytoskeleton organization	2	249	208	19181	0.75202	0.793087	0.740694	0.411158
GO:0034765	regulation of ion transmembrane transport	2	249	209	19181	0.754334	0.794964	0.73715	0.406725
GO:0007155	cell adhesion	8	249	758	19181	0.763021	0.80355	0.813004	0.390205
GO:0050796	regulation of insulin secretion	1	249	111	19181	0.764535	0.804574	0.693983	0.387346
GO:0048013	ephrin receptor signaling pathway	1	249	114	19181	0.773456	0.813387	0.67572	0.370609
GO:0008150	biological_process	8	249	769	19181	0.775954	0.814817	0.801375	0.365957
GO:0007623	circadian rhythm	1	249	115	19181	0.776353	0.814817	0.669845	0.365214
GO:0038095	Fc-epsilon receptor signaling pathway	2	249	219	19181	0.776459	0.814817	0.70349	0.365018
GO:0030336	negative regulation of cell migration	1	249	116	19181	0.779214	0.81713	0.66407	0.359909
GO:0007626	locomotory behavior	1	249	118	19181	0.784825	0.822435	0.652815	0.349557
GO:0006413	translational initiation	2	249	225	19181	0.788875	0.826097	0.68473	0.342131
GO:0006897	endocytosis	2	249	228	19181	0.794851	0.831768	0.67572	0.331244
GO:0006338	chromatin remodeling	1	249	122	19181	0.795621	0.831989	0.631411	0.329847
GO:0009791	post-embryonic development	1	249	124	19181	0.800814	0.836243	0.621227	0.320462
GO:0006936	muscle contraction	1	249	124	19181	0.800814	0.836243	0.621227	0.320462
GO:0030154	cell differentiation	9	249	886	19181	0.806246	0.841324	0.782493	0.310709
GO:0000187	activation of MAPK activity	1	249	130	19181	0.81561	0.850499	0.592555	0.294049
GO:0008380	RNA splicing	3	249	342	19181	0.818758	0.853183	0.67572	0.288492
GO:0051301	cell division	4	249	440	19181	0.819896	0.853771	0.700292	0.286487
GO:0007517	muscle organ development	1	249	135	19181	0.827094	0.860619	0.570608	0.273877
GO:0032259	methylation	2	249	246	19181	0.827629	0.860619	0.626277	0.272944
GO:0008283	cell proliferation	4	249	448	19181	0.830167	0.862655	0.687787	0.268526
GO:0006325	chromatin organization	2	249	256	19181	0.843717	0.875798	0.601814	0.245169
GO:0001764	neuron migration	1	249	143	19181	0.843994	0.875798	0.538686	0.244696
GO:0015031	protein transport	7	249	748	19181	0.847447	0.878395	0.720889	0.238805
GO:0048015	phosphatidylinositol-mediated signaling	1	249	145	19181	0.847953	0.878395	0.531256	0.237944
GO:0007173	epidermal growth factor receptor signaling pathway	2	249	259	19181	0.848269	0.878395	0.594843	0.237407
GO:0006397	mRNA processing	3	249	365	19181	0.850365	0.879953	0.633141	0.233845
GO:0016337	single organismal cell-cell adhesion	1	249	147	19181	0.851811	0.880837	0.524028	0.231394
GO:0006461	protein complex assembly	1	249	148	19181	0.853704	0.881375	0.520487	0.228193
GO:0001822	kidney development	1	249	148	19181	0.853704	0.881375	0.520487	0.228193
GO:0048011	neurotrophin TRK receptor signaling pathway	3	249	368	19181	0.85411	0.881375	0.627979	0.227506
GO:0006468	protein phosphorylation	7	249	770	19181	0.866329	0.893364	0.700292	0.207014
GO:0000209	protein polyubiquitination	1	249	156	19181	0.867994	0.894461	0.493796	0.204244
GO:0007219	Notch signaling pathway	1	249	160	19181	0.874604	0.900649	0.481451	0.193298
GO:0043161	proteasome-mediated ubiquitin-dependent protein catabolic process	1	249	165	19181	0.882402	0.90805	0.466861	0.180491
GO:0001525	angiogenesis	2	249	290	19181	0.888655	0.913852	0.531256	0.170305
GO:0007411	axon guidance	4	249	507	19181	0.891631	0.916278	0.607749	0.165482
GO:0007050	cell cycle arrest	1	249	174	19181	0.895233	0.919345	0.442713	0.159665
GO:0006813	potassium ion transport	1	249	175	19181	0.896569	0.920081	0.440184	0.157514
GO:0006470	protein dephosphorylation	1	249	176	19181	0.897888	0.920165	0.437683	0.155393
GO:0070588	calcium ion transmembrane transport	1	249	176	19181	0.897888	0.920165	0.437683	0.155393
GO:0006614	SRP-dependent cotranslational protein targeting to membrane	1	249	179	19181	0.901744	0.92348	0.430347	0.149211
GO:0051726	regulation of cell cycle	1	249	180	19181	0.902996	0.924126	0.427956	0.147208
GO:0018108	peptidyl-tyrosine phosphorylation	1	249	181	19181	0.904233	0.924755	0.425592	0.145234
GO:0016567	protein ubiquitination	4	249	530	19181	0.909676	0.929682	0.581375	0.136576
GO:0006886	intracellular protein transport	2	249	314	19181	0.912771	0.932205	0.490651	0.131675
GO:0045944	positive regulation of transcription from RNA polymerase II promoter	9	249	1047	19181	0.920082	0.939027	0.662167	0.120165
GO:0006816	calcium ion transport	1	249	196	19181	0.920991	0.93931	0.393021	0.118741
GO:0006200	ATP catabolic process	3	249	446	19181	0.926325	0.944103	0.518153	0.110409
GO:0045893	positive regulation of transcription, DNA-templated	5	249	662	19181	0.927128	0.944273	0.581814	0.10916
GO:0046777	protein autophosphorylation	1	249	204	19181	0.92869	0.944897	0.377608	0.10673
GO:0007067	mitotic nuclear division	2	249	334	19181	0.929011	0.944897	0.46127	0.106233
GO:0008543	fibroblast growth factor receptor signaling pathway	1	249	208	19181	0.932253	0.947546	0.370347	0.101207
GO:0006367	transcription initiation from RNA polymerase II promoter	1	249	217	19181	0.939629	0.954391	0.354987	0.0898367
GO:0000398	mRNA splicing, via spliceosome	1	249	219	19181	0.941156	0.955289	0.351745	0.0874949
GO:0016477	cell migration	1	249	227	19181	0.946884	0.960347	0.339349	0.0787411
GO:0035556	intracellular signal transduction	4	249	596	19181	0.94743	0.960347	0.516994	0.0779084
GO:0000278	mitotic cell cycle	3	249	489	19181	0.950295	0.96239	0.47259	0.0735534
GO:0019221	cytokine-mediated signaling pathway	2	249	369	19181	0.950741	0.96239	0.417518	0.072876
GO:0007268	synaptic transmission	3	249	530	19181	0.966154	0.977327	0.436031	0.0496751
GO:0016192	vesicle-mediated transport	1	249	269	19181	0.968952	0.979492	0.286365	0.0455022
GO:0001701	in utero embryonic development	1	249	300	19181	0.979096	0.989074	0.256774	0.0304772
GO:0006366	transcription from RNA polymerase II promoter	3	249	587	19181	0.980407	0.989725	0.393691	0.0285475
GO:0016071	mRNA metabolic process	1	249	310	19181	0.981598	0.990255	0.248491	0.0267954
GO:0007399	nervous system development	3	249	602	19181	0.983068	0.991065	0.383881	0.0246374
GO:0006351	transcription, DNA-templated	20	249	2422	19181	0.984158	0.991493	0.636103	0.0230376
GO:0016070	RNA metabolic process	1	249	343	19181	0.987912	0.9946	0.224583	0.0175458
GO:0016568	chromatin modification	1	249	349	19181	0.9888	0.994821	0.220722	0.0162492
GO:0010467	gene expression	5	249	951	19181	0.993179	0.997726	0.405006	0.00987479
GO:0006357	regulation of transcription from RNA polymerase II promoter	2	249	557	19181	0.99357	0.997726	0.276597	0.00930662
GO:0006355	regulation of transcription, DNA-templated	20	249	2599	19181	0.9937	0.997726	0.592783	0.0091171
GO:0007049	cell cycle	3	249	723	19181	0.994917	0.998273	0.319635	0.00735227
GO:0016032	viral process	3	249	756	19181	0.996363	0.998796	0.305683	0.00525619
GO:0043547	positive regulation of GTPase activity	1	249	456	19181	0.997118	0.998796	0.16893	0.00416447
GO:0007186	G-protein coupled receptor signaling pathway	12	249	1894	19181	0.997453	0.998796	0.48806	0.00367976
GO:0007165	signal transduction	23	249	3262	19181	0.99907	0.999743	0.543145	0.00134173
GO:0050896	response to stimulus	2	249	1475	19181	1	1	0.10445	2.70391e-07

## Sheet: Sheet2
Table S6. GO terms for profile 5. List of genes involved in terms for profile 5.
GOID	GOTerm	QueryID	Symbol	Description	P-Value	FDR	Enrichment
GO:0006954	inflammatory response	ANXA1	ANXA1	Annexin A1	8.04083e-07	0.0010696	3.98099
GO:0006954	inflammatory response	CCL16	CCL16	C-C motif chemokine	8.04083e-07	0.0010696	3.98099
GO:0006954	inflammatory response	LOC100524561	LOC100524561	platelet basic protein-like	8.04083e-07	0.0010696	3.98099
GO:0006954	inflammatory response	GP91-PHOX	GP91-PHOX	Cytochrome b-245 heavy chain	8.04083e-07	0.0010696	3.98099
GO:0006954	inflammatory response	NCF1	NCF1	Neutrophil cytosolic factor 1	8.04083e-07	0.0010696	3.98099
GO:0006954	inflammatory response	KLKB1	KLKB1	Uncharacterized protein	8.04083e-07	0.0010696	3.98099
GO:0006954	inflammatory response	LYZ	LYZ	Lysozyme	8.04083e-07	0.0010696	3.98099
GO:0006954	inflammatory response	PRDX5	PRDX5	Uncharacterized protein	8.04083e-07	0.0010696	3.98099
GO:0006954	inflammatory response	TNFAIP6	TNFAIP6	Uncharacterized protein	8.04083e-07	0.0010696	3.98099
GO:0006954	inflammatory response	LOC100525396	LOC100525396	C-X-C motif chemokine	8.04083e-07	0.0010696	3.98099
GO:0006954	inflammatory response	S100A12	S100A12	Calcium-binding protein A12	8.04083e-07	0.0010696	3.98099
GO:0006954	inflammatory response	AGER	AGER	Advanced glycosylation end product-specific receptor variant 1	8.04083e-07	0.0010696	3.98099
GO:0006954	inflammatory response	S100A8	S100A8	Protein S100	8.04083e-07	0.0010696	3.98099
GO:0006954	inflammatory response	ALOX5	ALOX5	Uncharacterized protein	8.04083e-07	0.0010696	3.98099
GO:0006954	inflammatory response	HRH4	HRH4	Uncharacterized protein	8.04083e-07	0.0010696	3.98099
GO:0006954	inflammatory response	CCL23	CCL23	C-C motif chemokine	8.04083e-07	0.0010696	3.98099
GO:0006954	inflammatory response	LOC100515857	LOC100515857	c-C motif chemokine 3-like	8.04083e-07	0.0010696	3.98099
GO:0006954	inflammatory response	SYK	SYK	Tyrosine-protein kinase SYK	8.04083e-07	0.0010696	3.98099
GO:0006954	inflammatory response	S100A9	S100A9	Calcium-binding protein A9	8.04083e-07	0.0010696	3.98099
GO:0006954	inflammatory response	LOC606743	LOC606743	Adenosine receptor A1	8.04083e-07	0.0010696	3.98099
GO:0055114	oxidation-reduction process	SDR16C5	SDR16C5	Uncharacterized protein	2.03809e-06	0.0010696	2.78971
GO:0055114	oxidation-reduction process	LOC100525112	LOC100525112	cytochrome P450 2J2-like	2.03809e-06	0.0010696	2.78971
GO:0055114	oxidation-reduction process	ALDH2	ALDH2	Mitochondrial aldehyde dehydrogenase 2	2.03809e-06	0.0010696	2.78971
GO:0055114	oxidation-reduction process	GP91-PHOX	GP91-PHOX	Cytochrome b-245 heavy chain	2.03809e-06	0.0010696	2.78971
GO:0055114	oxidation-reduction process	PCBD1	PCBD1	Uncharacterized protein	2.03809e-06	0.0010696	2.78971
GO:0055114	oxidation-reduction process	AKR1D1	AKR1D1	aldo-keto reductase family 1, member D1	2.03809e-06	0.0010696	2.78971
GO:0055114	oxidation-reduction process	CRYM	CRYM	Uncharacterized protein	2.03809e-06	0.0010696	2.78971
GO:0055114	oxidation-reduction process	LOC100156167	LOC100156167	d-3-phosphoglycerate dehydrogenase-like	2.03809e-06	0.0010696	2.78971
GO:0055114	oxidation-reduction process	MIOX	MIOX	Inositol oxygenase	2.03809e-06	0.0010696	2.78971
GO:0055114	oxidation-reduction process	NCF1	NCF1	Neutrophil cytosolic factor 1	2.03809e-06	0.0010696	2.78971
GO:0055114	oxidation-reduction process	KLKB1	KLKB1	Uncharacterized protein	2.03809e-06	0.0010696	2.78971
GO:0055114	oxidation-reduction process	LOC100157053	LOC100157053	NADH dehydrogenase [ubiquinone] 1 beta subcomplex subunit 8, mitochondrial-like	2.03809e-06	0.0010696	2.78971
GO:0055114	oxidation-reduction process	PRDX5	PRDX5	Uncharacterized protein	2.03809e-06	0.0010696	2.78971
GO:0055114	oxidation-reduction process	LOC100626199	LOC100626199	Uncharacterized protein	2.03809e-06	0.0010696	2.78971
GO:0055114	oxidation-reduction process	PECR	PECR	Uncharacterized protein	2.03809e-06	0.0010696	2.78971
GO:0055114	oxidation-reduction process	OXR1	OXR1	oxidation resistance 1	2.03809e-06	0.0010696	2.78971
GO:0055114	oxidation-reduction process	STEAP1	STEAP1	Metalloreductase STEAP1	2.03809e-06	0.0010696	2.78971
GO:0055114	oxidation-reduction process	LOC100627710	LOC100627710	lysine-specific demethylase 4B-like	2.03809e-06	0.0010696	2.78971
GO:0055114	oxidation-reduction process	LOC733634	AKR1C1	Uncharacterized protein	2.03809e-06	0.0010696	2.78971
GO:0055114	oxidation-reduction process	ALOX5	ALOX5	Uncharacterized protein	2.03809e-06	0.0010696	2.78971
GO:0055114	oxidation-reduction process	HSD17B14	HSD17B14	Uncharacterized protein	2.03809e-06	0.0010696	2.78971
GO:0055114	oxidation-reduction process	CYP4F2	CYP4F2	Cytochrome P450	2.03809e-06	0.0010696	2.78971
GO:0055114	oxidation-reduction process	HSD3B1	HSD3B1	Hydroxy-delta-5-steroid dehydrogenase, 3 beta-and steroid delta-isomerase 1	2.03809e-06	0.0010696	2.78971
GO:0055114	oxidation-reduction process	LOC100523909	LOC100523909	Uncharacterized protein	2.03809e-06	0.0010696	2.78971
GO:0055114	oxidation-reduction process	NDUFA6	NDUFA6	NADH dehydrogenase [ubiquinone] 1 alpha subcomplex subunit 6	2.03809e-06	0.0010696	2.78971
GO:0055114	oxidation-reduction process	LOC100516841	LOC100516841	Uncharacterized protein	2.03809e-06	0.0010696	2.78971
GO:0055114	oxidation-reduction process	CYP2D25	CYP2D25	Vitamin D(3) 25-hydroxylase	2.03809e-06	0.0010696	2.78971
GO:0055114	oxidation-reduction process	HSD17B13	HSD17B13	Uncharacterized protein	2.03809e-06	0.0010696	2.78971
GO:0055114	oxidation-reduction process	NDUFC2	NDUFC2	NADH dehydrogenase [ubiquinone] 1 subunit C2	2.03809e-06	0.0010696	2.78971
GO:0055114	oxidation-reduction process	CYP1A1	CYP1A1	Cytochrome P450 1A1	2.03809e-06	0.0010696	2.78971
GO:0055114	oxidation-reduction process	LOC780439	LOC780439	Superoxide dismutase [Cu-Zn]	2.03809e-06	0.0010696	2.78971
GO:0044281	small molecule metabolic process	LOC100520083	LOC100520083	Uncharacterized protein	0.00180529	0.0610106	1.75073
GO:0044281	small molecule metabolic process	UGT1A6	UGT1A6	Uncharacterized protein	0.00180529	0.0610106	1.75073
GO:0044281	small molecule metabolic process	LOC102164618	LOC102164618	3-hydroxyisobutyryl-CoA hydrolase, mitochondrial-like	0.00180529	0.0610106	1.75073
GO:0044281	small molecule metabolic process	LOC100525112	LOC100525112	cytochrome P450 2J2-like	0.00180529	0.0610106	1.75073
GO:0044281	small molecule metabolic process	ALDH2	ALDH2	Mitochondrial aldehyde dehydrogenase 2	0.00180529	0.0610106	1.75073
GO:0044281	small molecule metabolic process	PCBD1	PCBD1	Uncharacterized protein	0.00180529	0.0610106	1.75073
GO:0044281	small molecule metabolic process	AKR1D1	AKR1D1	aldo-keto reductase family 1, member D1	0.00180529	0.0610106	1.75073
GO:0044281	small molecule metabolic process	LOC100156167	LOC100156167	d-3-phosphoglycerate dehydrogenase-like	0.00180529	0.0610106	1.75073
GO:0044281	small molecule metabolic process	LOC100157053	LOC100157053	NADH dehydrogenase [ubiquinone] 1 beta subcomplex subunit 8, mitochondrial-like	0.00180529	0.0610106	1.75073
GO:0044281	small molecule metabolic process	PPP1R3C	PPP1R3C	Protein phosphatase 1 regulatory subunit 3	0.00180529	0.0610106	1.75073
GO:0044281	small molecule metabolic process	LOC102163657	LOC102163657	cytochrome c oxidase subunit 7B, mitochondrial-like	0.00180529	0.0610106	1.75073
GO:0044281	small molecule metabolic process	IPPK	IPPK	inositol 1,3,4,5,6-pentakisphosphate 2-kinase	0.00180529	0.0610106	1.75073
GO:0044281	small molecule metabolic process	ATP5G2	ATP5G2	Mitochondrial ATP5G2	0.00180529	0.0610106	1.75073
GO:0044281	small molecule metabolic process	HK2	HK2	Hexokinase-2	0.00180529	0.0610106	1.75073
GO:0044281	small molecule metabolic process	LOC100736786	LOC100736786	6-phosphofructo-2-kinase/fructose-2,6-bisphosphatase 1-like	0.00180529	0.0610106	1.75073
GO:0044281	small molecule metabolic process	ASS1	ASS1	Uncharacterized protein	0.00180529	0.0610106	1.75073
GO:0044281	small molecule metabolic process	ALOX5	ALOX5	Uncharacterized protein	0.00180529	0.0610106	1.75073
GO:0044281	small molecule metabolic process	CYP4F2	CYP4F2	Cytochrome P450	0.00180529	0.0610106	1.75073
GO:0044281	small molecule metabolic process	TALDO1	TALDO1	Transaldolase	0.00180529	0.0610106	1.75073
GO:0044281	small molecule metabolic process	APOA5	APOA5	Uncharacterized protein	0.00180529	0.0610106	1.75073
GO:0044281	small molecule metabolic process	HSD3B1	HSD3B1	Hydroxy-delta-5-steroid dehydrogenase, 3 beta-and steroid delta-isomerase 1	0.00180529	0.0610106	1.75073
GO:0044281	small molecule metabolic process	UPB1	UPB1	Uncharacterized protein	0.00180529	0.0610106	1.75073
GO:0044281	small molecule metabolic process	ALB	ALB	Serum albumin	0.00180529	0.0610106	1.75073
GO:0044281	small molecule metabolic process	PSAT1	PSAT1	Uncharacterized protein	0.00180529	0.0610106	1.75073
GO:0044281	small molecule metabolic process	LOC100523909	LOC100523909	Uncharacterized protein	0.00180529	0.0610106	1.75073
GO:0044281	small molecule metabolic process	NDUFA6	NDUFA6	NADH dehydrogenase [ubiquinone] 1 alpha subcomplex subunit 6	0.00180529	0.0610106	1.75073
GO:0044281	small molecule metabolic process	MCCC2	MCCC2	Uncharacterized protein	0.00180529	0.0610106	1.75073
GO:0044281	small molecule metabolic process	LOC102164620	LOC102164620	methylcrotonoyl-CoA carboxylase beta chain, mitochondrial-like	0.00180529	0.0610106	1.75073
GO:0044281	small molecule metabolic process	LOC100516841	LOC100516841	Uncharacterized protein	0.00180529	0.0610106	1.75073
GO:0044281	small molecule metabolic process	GM2A	GM2A	Uncharacterized protein	0.00180529	0.0610106	1.75073
GO:0044281	small molecule metabolic process	ATP5J2	ATP5J2	ATP synthase subunit f, mitochondrial	0.00180529	0.0610106	1.75073
GO:0044281	small molecule metabolic process	SULT2A1	SULT2A1	Sulfotransferase	0.00180529	0.0610106	1.75073
GO:0044281	small molecule metabolic process	CYP2D25	CYP2D25	Vitamin D(3) 25-hydroxylase	0.00180529	0.0610106	1.75073
GO:0044281	small molecule metabolic process	HK3	HK3	Uncharacterized protein	0.00180529	0.0610106	1.75073
GO:0044281	small molecule metabolic process	SLC2A4	SLC2A4	Insulin-responsive glucose transporter	0.00180529	0.0610106	1.75073
GO:0044281	small molecule metabolic process	NDUFC2	NDUFC2	NADH dehydrogenase [ubiquinone] 1 subunit C2	0.00180529	0.0610106	1.75073
GO:0044281	small molecule metabolic process	CYP1A1	CYP1A1	Cytochrome P450 1A1	0.00180529	0.0610106	1.75073
GO:0044281	small molecule metabolic process	APOE	APOE	Apolipoprotein E	0.00180529	0.0610106	1.75073
GO:0002376	immune system process	VSIG4	VSIG4	V-set and immunoglobulin domain containing 4	0.00259331	0.0726484	2.49641
GO:0002376	immune system process	LOC100037955	LOC100037955	Uncharacterized protein	0.00259331	0.0726484	2.49641
GO:0002376	immune system process	MARCO	MARCO	Uncharacterized protein	0.00259331	0.0726484	2.49641
GO:0002376	immune system process	LCN2	LCN2	Lipocalin 2	0.00259331	0.0726484	2.49641
GO:0002376	immune system process	LOC100738358	LOC100738358	V-set and immunoglobulin domain-containing protein 4-like	0.00259331	0.0726484	2.49641
GO:0002376	immune system process	LOC100520761	LOC100520761	Uncharacterized protein	0.00259331	0.0726484	2.49641
GO:0002376	immune system process	S100A12	S100A12	Calcium-binding protein A12	0.00259331	0.0726484	2.49641
GO:0002376	immune system process	CD300LF	CD300LF	CD300 molecule-like family member f	0.00259331	0.0726484	2.49641
GO:0002376	immune system process	LOC100519991	LOC100519991	Uncharacterized protein	0.00259331	0.0726484	2.49641
GO:0002376	immune system process	S100A8	S100A8	Protein S100	0.00259331	0.0726484	2.49641
GO:0002376	immune system process	LBP	LBP	Lipopolysaccharide binding protein	0.00259331	0.0726484	2.49641
GO:0002376	immune system process	HP	HP	Alpha 1 S haptoglobin	0.00259331	0.0726484	2.49641
GO:0002376	immune system process	SYK	SYK	Tyrosine-protein kinase SYK	0.00259331	0.0726484	2.49641
GO:0002376	immune system process	S100A9	S100A9	Calcium-binding protein A9	0.00259331	0.0726484	2.49641
GO:0045087	innate immune response	CDKN1A	CDKN1A	Uncharacterized protein	0.00267052	0.0726484	2.03202
GO:0045087	innate immune response	VSIG4	VSIG4	V-set and immunoglobulin domain containing 4	0.00267052	0.0726484	2.03202
GO:0045087	innate immune response	GP91-PHOX	GP91-PHOX	Cytochrome b-245 heavy chain	0.00267052	0.0726484	2.03202
GO:0045087	innate immune response	LOC100037955	LOC100037955	Uncharacterized protein	0.00267052	0.0726484	2.03202
GO:0045087	innate immune response	MARCO	MARCO	Uncharacterized protein	0.00267052	0.0726484	2.03202
GO:0045087	innate immune response	NCF1	NCF1	Neutrophil cytosolic factor 1	0.00267052	0.0726484	2.03202
GO:0045087	innate immune response	LCN2	LCN2	Lipocalin 2	0.00267052	0.0726484	2.03202
GO:0045087	innate immune response	LOC733603	LOC733603	Serum amyloid A protein	0.00267052	0.0726484	2.03202
GO:0045087	innate immune response	LOC100517869	LOC100517869	Uncharacterized protein	0.00267052	0.0726484	2.03202
GO:0045087	innate immune response	DUSP4	DUSP4	Uncharacterized protein	0.00267052	0.0726484	2.03202
GO:0045087	innate immune response	LOC100738358	LOC100738358	V-set and immunoglobulin domain-containing protein 4-like	0.00267052	0.0726484	2.03202
GO:0045087	innate immune response	LOC100520761	LOC100520761	Uncharacterized protein	0.00267052	0.0726484	2.03202
GO:0045087	innate immune response	S100A12	S100A12	Calcium-binding protein A12	0.00267052	0.0726484	2.03202
GO:0045087	innate immune response	VTN	VTN	Vitronectin	0.00267052	0.0726484	2.03202
GO:0045087	innate immune response	LOC100519991	LOC100519991	Uncharacterized protein	0.00267052	0.0726484	2.03202
GO:0045087	innate immune response	LOC100155452	LOC100155452	ubiquitin-conjugating enzyme E2 D3-like	0.00267052	0.0726484	2.03202
GO:0045087	innate immune response	AGER	AGER	Advanced glycosylation end product-specific receptor variant 1	0.00267052	0.0726484	2.03202
GO:0045087	innate immune response	S100A8	S100A8	Protein S100	0.00267052	0.0726484	2.03202
GO:0045087	innate immune response	LBP	LBP	Lipopolysaccharide binding protein	0.00267052	0.0726484	2.03202
GO:0045087	innate immune response	SYK	SYK	Tyrosine-protein kinase SYK	0.00267052	0.0726484	2.03202
GO:0045087	innate immune response	CD59	CD59	CD59 glycoprotein	0.00267052	0.0726484	2.03202
GO:0045087	innate immune response	S100A9	S100A9	Calcium-binding protein A9	0.00267052	0.0726484	2.03202
GO:0006629	lipid metabolic process	LOC100736958	LOC100736958	MID1-interacting protein 1	0.00390807	0.0842199	2.23282
GO:0006629	lipid metabolic process	LOC100738008	LOC100738008	thyroid hormone-inducible hepatic protein-like	0.00390807	0.0842199	2.23282
GO:0006629	lipid metabolic process	GOLT1A	GOLT1A	Uncharacterized protein	0.00390807	0.0842199	2.23282
GO:0006629	lipid metabolic process	AKR1D1	AKR1D1	aldo-keto reductase family 1, member D1	0.00390807	0.0842199	2.23282
GO:0006629	lipid metabolic process	LOC100626199	LOC100626199	Uncharacterized protein	0.00390807	0.0842199	2.23282
GO:0006629	lipid metabolic process	LEP	LEP	Leptin	0.00390807	0.0842199	2.23282
GO:0006629	lipid metabolic process	PECR	PECR	Uncharacterized protein	0.00390807	0.0842199	2.23282
GO:0006629	lipid metabolic process	LOC100738788	LOC100738788	Uncharacterized protein	0.00390807	0.0842199	2.23282
GO:0006629	lipid metabolic process	ACSM5	ACSM5	Uncharacterized protein	0.00390807	0.0842199	2.23282
GO:0006629	lipid metabolic process	HSD17B14	HSD17B14	Uncharacterized protein	0.00390807	0.0842199	2.23282
GO:0006629	lipid metabolic process	CYP4F2	CYP4F2	Cytochrome P450	0.00390807	0.0842199	2.23282
GO:0006629	lipid metabolic process	PON1	PON1	Paraoxonase 1	0.00390807	0.0842199	2.23282
GO:0006629	lipid metabolic process	GM2A	GM2A	Uncharacterized protein	0.00390807	0.0842199	2.23282
GO:0006629	lipid metabolic process	SULT2A1	SULT2A1	Sulfotransferase	0.00390807	0.0842199	2.23282
GO:0006629	lipid metabolic process	0610007P14RIK	0610007P14RIK	Putative uncharacterized protein	0.00390807	0.0842199	2.23282
GO:0006629	lipid metabolic process	APOE	APOE	Apolipoprotein E	0.00390807	0.0842199	2.23282
GO:0007596	blood coagulation	CD9	CD9	CD9 antigen	0.00488647	0.0919769	2.12244
GO:0007596	blood coagulation	PZP	PZP	Uncharacterized protein	0.00488647	0.0919769	2.12244
GO:0007596	blood coagulation	LOC100524561	LOC100524561	platelet basic protein-like	0.00488647	0.0919769	2.12244
GO:0007596	blood coagulation	TF	TF	Serotransferrin	0.00488647	0.0919769	2.12244
GO:0007596	blood coagulation	KLKB1	KLKB1	Uncharacterized protein	0.00488647	0.0919769	2.12244
GO:0007596	blood coagulation	NFE2	NFE2	Uncharacterized protein	0.00488647	0.0919769	2.12244
GO:0007596	blood coagulation	ICA	ICA	Inhibitor of carbonic anhydrase	0.00488647	0.0919769	2.12244
GO:0007596	blood coagulation	LOC733662	LOC733662	Uncharacterized protein	0.00488647	0.0919769	2.12244
GO:0007596	blood coagulation	LOC100517869	LOC100517869	Uncharacterized protein	0.00488647	0.0919769	2.12244
GO:0007596	blood coagulation	HABP4	HABP4	Uncharacterized protein	0.00488647	0.0919769	2.12244
GO:0007596	blood coagulation	SERPINB2	SERPINB2	Uncharacterized protein	0.00488647	0.0919769	2.12244
GO:0007596	blood coagulation	CD244	CD244	Uncharacterized protein	0.00488647	0.0919769	2.12244
GO:0007596	blood coagulation	CPB2	CPB2	Uncharacterized protein	0.00488647	0.0919769	2.12244
GO:0007596	blood coagulation	ALB	ALB	Serum albumin	0.00488647	0.0919769	2.12244
GO:0007596	blood coagulation	SYK	SYK	Tyrosine-protein kinase SYK	0.00488647	0.0919769	2.12244
GO:0007596	blood coagulation	CD59	CD59	CD59 glycoprotein	0.00488647	0.0919769	2.12244
GO:0007596	blood coagulation	F2	F2	Prothrombin	0.00488647	0.0919769	2.12244
GO:0043066	negative regulation of apoptotic process	CDKN1A	CDKN1A	Uncharacterized protein	0.0162859	0.172979	1.93224
GO:0043066	negative regulation of apoptotic process	ANXA1	ANXA1	Annexin A1	0.0162859	0.172979	1.93224
GO:0043066	negative regulation of apoptotic process	TWIST2	TWIST2	Uncharacterized protein	0.0162859	0.172979	1.93224
GO:0043066	negative regulation of apoptotic process	HPN	HPN	Uncharacterized protein	0.0162859	0.172979	1.93224
GO:0043066	negative regulation of apoptotic process	PRDX5	PRDX5	Uncharacterized protein	0.0162859	0.172979	1.93224
GO:0043066	negative regulation of apoptotic process	FAIM	FAIM	Fas apoptosis inhibitory molecule 1	0.0162859	0.172979	1.93224
GO:0043066	negative regulation of apoptotic process	LEP	LEP	Leptin	0.0162859	0.172979	1.93224
GO:0043066	negative regulation of apoptotic process	SERPINB2	SERPINB2	Uncharacterized protein	0.0162859	0.172979	1.93224
GO:0043066	negative regulation of apoptotic process	O3FAR1	O3FAR1	G protein-coupled receptor 120	0.0162859	0.172979	1.93224
GO:0043066	negative regulation of apoptotic process	PPIF	PPIF	Peptidyl-prolyl cis-trans isomerase	0.0162859	0.172979	1.93224
GO:0043066	negative regulation of apoptotic process	MT-III	MT-III	Metallothionein-3	0.0162859	0.172979	1.93224
GO:0043066	negative regulation of apoptotic process	ALB	ALB	Serum albumin	0.0162859	0.172979	1.93224
GO:0043066	negative regulation of apoptotic process	SFRP1	SFRP1	Uncharacterized protein	0.0162859	0.172979	1.93224
GO:0043066	negative regulation of apoptotic process	CD59	CD59	CD59 glycoprotein	0.0162859	0.172979	1.93224
GO:0043066	negative regulation of apoptotic process	LOC606743	LOC606743	Adenosine receptor A1	0.0162859	0.172979	1.93224
GO:0006508	proteolysis	APEH	APEH	Acylamino-acid-releasing enzyme	0.029283	0.183357	1.71856
GO:0006508	proteolysis	LOC100523405	LOC100523405	disintegrin and metalloproteinase domain-containing protein 12-like	0.029283	0.183357	1.71856
GO:0006508	proteolysis	ADAMTS18	ADAMTS18	ADAM metallopeptidase with thrombospondin type 1 motif, 18	0.029283	0.183357	1.71856
GO:0006508	proteolysis	LOC102166507	LOC102166507	A disintegrin and metalloproteinase with thrombospondin motifs 18-like	0.029283	0.183357	1.71856
GO:0006508	proteolysis	KLKB1	KLKB1	Uncharacterized protein	0.029283	0.183357	1.71856
GO:0006508	proteolysis	HPN	HPN	Uncharacterized protein	0.029283	0.183357	1.71856
GO:0006508	proteolysis	CELA2A	CELA2A	Chymotrypsin-like elastase family member 2A	0.029283	0.183357	1.71856
GO:0006508	proteolysis	LOC102159978	LOC102159978	cullin-7-like	0.029283	0.183357	1.71856
GO:0006508	proteolysis	PMPCB	PMPCB	Uncharacterized protein	0.029283	0.183357	1.71856
GO:0006508	proteolysis	LOC733662	LOC733662	Uncharacterized protein	0.029283	0.183357	1.71856
GO:0006508	proteolysis	LOC100518952	LOC100518952	probable carboxypeptidase PM20D1-like	0.029283	0.183357	1.71856
GO:0006508	proteolysis	CPB2	CPB2	Uncharacterized protein	0.029283	0.183357	1.71856
GO:0006508	proteolysis	HTRA4	HTRA4	HtrA serine peptidase 4	0.029283	0.183357	1.71856
GO:0006508	proteolysis	UCHL5	UCHL5	Ubiquitin carboxyl-terminal hydrolase isozyme L5	0.029283	0.183357	1.71856
GO:0006508	proteolysis	HP	HP	Alpha 1 S haptoglobin	0.029283	0.183357	1.71856
GO:0006508	proteolysis	SFRP1	SFRP1	Uncharacterized protein	0.029283	0.183357	1.71856
GO:0006508	proteolysis	F2	F2	Prothrombin	0.029283	0.183357	1.71856
GO:0008152	metabolic process	LOC100520083	LOC100520083	Uncharacterized protein	0.0314285	0.183357	1.39024
GO:0008152	metabolic process	LOC100625773	LOC100625773	Uncharacterized protein	0.0314285	0.183357	1.39024
GO:0008152	metabolic process	UGT1A6	UGT1A6	Uncharacterized protein	0.0314285	0.183357	1.39024
GO:0008152	metabolic process	SDR16C5	SDR16C5	Uncharacterized protein	0.0314285	0.183357	1.39024
GO:0008152	metabolic process	LOC102164618	LOC102164618	3-hydroxyisobutyryl-CoA hydrolase, mitochondrial-like	0.0314285	0.183357	1.39024
GO:0008152	metabolic process	PON2	PON2	Celiac disease 2	0.0314285	0.183357	1.39024
GO:0008152	metabolic process	LOC100738827	LOC100738827	peroxisomal coenzyme A diphosphatase NUDT7-like	0.0314285	0.183357	1.39024
GO:0008152	metabolic process	LOC102164752	LOC102164752	acylglycerol kinase, mitochondrial-like	0.0314285	0.183357	1.39024
GO:0008152	metabolic process	ALDH2	ALDH2	Mitochondrial aldehyde dehydrogenase 2	0.0314285	0.183357	1.39024
GO:0008152	metabolic process	LOC100156167	LOC100156167	d-3-phosphoglycerate dehydrogenase-like	0.0314285	0.183357	1.39024
GO:0008152	metabolic process	DNAJC6	DNAJC6	Uncharacterized protein	0.0314285	0.183357	1.39024
GO:0008152	metabolic process	DPH5	DPH5	Uncharacterized protein	0.0314285	0.183357	1.39024
GO:0008152	metabolic process	LYZ	LYZ	Lysozyme	0.0314285	0.183357	1.39024
GO:0008152	metabolic process	RAB3A	RAB3A	Ras-related protein Rab-3A	0.0314285	0.183357	1.39024
GO:0008152	metabolic process	LOC100626199	LOC100626199	Uncharacterized protein	0.0314285	0.183357	1.39024
GO:0008152	metabolic process	PMPCB	PMPCB	Uncharacterized protein	0.0314285	0.183357	1.39024
GO:0008152	metabolic process	RHOQ	RHOQ	Uncharacterized protein	0.0314285	0.183357	1.39024
GO:0008152	metabolic process	LOC100737618	LOC100737618	protein phosphatase 1H-like	0.0314285	0.183357	1.39024
GO:0008152	metabolic process	PECR	PECR	Uncharacterized protein	0.0314285	0.183357	1.39024
GO:0008152	metabolic process	HK2	HK2	Hexokinase-2	0.0314285	0.183357	1.39024
GO:0008152	metabolic process	LOC100518952	LOC100518952	probable carboxypeptidase PM20D1-like	0.0314285	0.183357	1.39024
GO:0008152	metabolic process	ETNPPL	ETNPPL	Uncharacterized protein	0.0314285	0.183357	1.39024
GO:0008152	metabolic process	AKT2	AKT2	Uncharacterized protein	0.0314285	0.183357	1.39024
GO:0008152	metabolic process	LOC100736786	LOC100736786	6-phosphofructo-2-kinase/fructose-2,6-bisphosphatase 1-like	0.0314285	0.183357	1.39024
GO:0008152	metabolic process	SMPDL3A	SMPDL3A	Uncharacterized protein	0.0314285	0.183357	1.39024
GO:0008152	metabolic process	LOC100155452	LOC100155452	ubiquitin-conjugating enzyme E2 D3-like	0.0314285	0.183357	1.39024
GO:0008152	metabolic process	LOC100738788	LOC100738788	Uncharacterized protein	0.0314285	0.183357	1.39024
GO:0008152	metabolic process	ACSM5	ACSM5	Uncharacterized protein	0.0314285	0.183357	1.39024
GO:0008152	metabolic process	DYNLT3	DYNLT3	dynein, light chain, Tctex-type 3	0.0314285	0.183357	1.39024
GO:0008152	metabolic process	HSD17B14	HSD17B14	Uncharacterized protein	0.0314285	0.183357	1.39024
GO:0008152	metabolic process	LOC100158003	LOC100158003	Tubulin alpha-1A chain	0.0314285	0.183357	1.39024
GO:0008152	metabolic process	HSD3B1	HSD3B1	Hydroxy-delta-5-steroid dehydrogenase, 3 beta-and steroid delta-isomerase 1	0.0314285	0.183357	1.39024
GO:0008152	metabolic process	UPB1	UPB1	Uncharacterized protein	0.0314285	0.183357	1.39024
GO:0008152	metabolic process	PSAT1	PSAT1	Uncharacterized protein	0.0314285	0.183357	1.39024
GO:0008152	metabolic process	PON1	PON1	Paraoxonase 1	0.0314285	0.183357	1.39024
GO:0008152	metabolic process	ALG1	ALG1	Uncharacterized protein	0.0314285	0.183357	1.39024
GO:0008152	metabolic process	MCCC2	MCCC2	Uncharacterized protein	0.0314285	0.183357	1.39024
GO:0008152	metabolic process	HP	HP	Alpha 1 S haptoglobin	0.0314285	0.183357	1.39024
GO:0008152	metabolic process	LOC102164620	LOC102164620	methylcrotonoyl-CoA carboxylase beta chain, mitochondrial-like	0.0314285	0.183357	1.39024
GO:0008152	metabolic process	SULT2A1	SULT2A1	Sulfotransferase	0.0314285	0.183357	1.39024
GO:0008152	metabolic process	HK3	HK3	Uncharacterized protein	0.0314285	0.183357	1.39024
GO:0008152	metabolic process	EIF4A1	EIF4A1	Eukaryotic translation initiation factor 4A isoform 1	0.0314285	0.183357	1.39024
GO:0008152	metabolic process	HSD17B13	HSD17B13	Uncharacterized protein	0.0314285	0.183357	1.39024
GO:0008152	metabolic process	SUMO1	SUMO1	Small ubiquitin-related modifier 1	0.0314285	0.183357	1.39024
GO:0006953	acute-phase response	UGT1A6	UGT1A6	Uncharacterized protein	2.15791e-06	0.0010696	10.8115
GO:0006953	acute-phase response	LOC733603	LOC733603	Serum amyloid A protein	2.15791e-06	0.0010696	10.8115
GO:0006953	acute-phase response	FETUIN	FETUIN	Alpha-2-HS-glycoprotein	2.15791e-06	0.0010696	10.8115
GO:0006953	acute-phase response	LOC100737917	LOC100737917	inter-alpha-trypsin inhibitor heavy chain H4-like	2.15791e-06	0.0010696	10.8115
GO:0006953	acute-phase response	ASS1	ASS1	Uncharacterized protein	2.15791e-06	0.0010696	10.8115
GO:0006953	acute-phase response	LBP	LBP	Lipopolysaccharide binding protein	2.15791e-06	0.0010696	10.8115
GO:0006953	acute-phase response	HP	HP	Alpha 1 S haptoglobin	2.15791e-06	0.0010696	10.8115
GO:0006953	acute-phase response	F2	F2	Prothrombin	2.15791e-06	0.0010696	10.8115
GO:0042742	defense response to bacterium	LOC100524561	LOC100524561	platelet basic protein-like	9.86036e-06	0.00366559	6.36629
GO:0042742	defense response to bacterium	NCF1	NCF1	Neutrophil cytosolic factor 1	9.86036e-06	0.00366559	6.36629
GO:0042742	defense response to bacterium	LYZ	LYZ	Lysozyme	9.86036e-06	0.00366559	6.36629
GO:0042742	defense response to bacterium	S100A12	S100A12	Calcium-binding protein A12	9.86036e-06	0.00366559	6.36629
GO:0042742	defense response to bacterium	CEBPE	CEBPE	Uncharacterized protein	9.86036e-06	0.00366559	6.36629
GO:0042742	defense response to bacterium	S100A8	S100A8	Protein S100	9.86036e-06	0.00366559	6.36629
GO:0042742	defense response to bacterium	LBP	LBP	Lipopolysaccharide binding protein	9.86036e-06	0.00366559	6.36629
GO:0042742	defense response to bacterium	HP	HP	Alpha 1 S haptoglobin	9.86036e-06	0.00366559	6.36629
GO:0042742	defense response to bacterium	SYK	SYK	Tyrosine-protein kinase SYK	9.86036e-06	0.00366559	6.36629
GO:0042742	defense response to bacterium	S100A9	S100A9	Calcium-binding protein A9	9.86036e-06	0.00366559	6.36629
GO:0010951	negative regulation of endopeptidase activity	SERPINB7	SERPINB7	Uncharacterized protein	2.16374e-05	0.00643498	5.19849
GO:0010951	negative regulation of endopeptidase activity	PZP	PZP	Uncharacterized protein	2.16374e-05	0.00643498	5.19849
GO:0010951	negative regulation of endopeptidase activity	SERPINB1	SERPINB1	Serpin peptidase inhibitor, clade B (Ovalbumin), member 1 tv1	2.16374e-05	0.00643498	5.19849
GO:0010951	negative regulation of endopeptidase activity	FETUIN	FETUIN	Alpha-2-HS-glycoprotein	2.16374e-05	0.00643498	5.19849
GO:0010951	negative regulation of endopeptidase activity	ITIH1	ITIH1	Uncharacterized protein	2.16374e-05	0.00643498	5.19849
GO:0010951	negative regulation of endopeptidase activity	SERPINB2	SERPINB2	Uncharacterized protein	2.16374e-05	0.00643498	5.19849
GO:0010951	negative regulation of endopeptidase activity	SERPINA6	SERPINA6	Serpin peptidase inhibitor clade A member 6	2.16374e-05	0.00643498	5.19849
GO:0010951	negative regulation of endopeptidase activity	LOC100737917	LOC100737917	inter-alpha-trypsin inhibitor heavy chain H4-like	2.16374e-05	0.00643498	5.19849
GO:0010951	negative regulation of endopeptidase activity	VTN	VTN	Vitronectin	2.16374e-05	0.00643498	5.19849
GO:0010951	negative regulation of endopeptidase activity	SERPINB11	SERPINB11	serpin peptidase inhibitor, clade B (ovalbumin), member 11	2.16374e-05	0.00643498	5.19849
GO:0010951	negative regulation of endopeptidase activity	UCHL5	UCHL5	Ubiquitin carboxyl-terminal hydrolase isozyme L5	2.16374e-05	0.00643498	5.19849
GO:0030593	neutrophil chemotaxis	LOC100524561	LOC100524561	platelet basic protein-like	3.03586e-05	0.00752387	8.83975
GO:0030593	neutrophil chemotaxis	LOC733603	LOC733603	Serum amyloid A protein	3.03586e-05	0.00752387	8.83975
GO:0030593	neutrophil chemotaxis	S100A12	S100A12	Calcium-binding protein A12	3.03586e-05	0.00752387	8.83975
GO:0030593	neutrophil chemotaxis	S100A8	S100A8	Protein S100	3.03586e-05	0.00752387	8.83975
GO:0030593	neutrophil chemotaxis	LOC100515857	LOC100515857	c-C motif chemokine 3-like	3.03586e-05	0.00752387	8.83975
GO:0030593	neutrophil chemotaxis	SYK	SYK	Tyrosine-protein kinase SYK	3.03586e-05	0.00752387	8.83975
GO:0030593	neutrophil chemotaxis	S100A9	S100A9	Calcium-binding protein A9	3.03586e-05	0.00752387	8.83975
GO:0002793	positive regulation of peptide secretion	S100A8	S100A8	Protein S100	7.25275e-05	0.0131857	57.7741
GO:0002793	positive regulation of peptide secretion	S100A9	S100A9	Calcium-binding protein A9	7.25275e-05	0.0131857	57.7741
GO:0002793	positive regulation of peptide secretion	LOC606743	LOC606743	Adenosine receptor A1	7.25275e-05	0.0131857	57.7741
GO:0050832	defense response to fungus	NCF1	NCF1	Neutrophil cytosolic factor 1	7.41379e-05	0.0131857	22.0092
GO:0050832	defense response to fungus	S100A12	S100A12	Calcium-binding protein A12	7.41379e-05	0.0131857	22.0092
GO:0050832	defense response to fungus	S100A8	S100A8	Protein S100	7.41379e-05	0.0131857	22.0092
GO:0050832	defense response to fungus	S100A9	S100A9	Calcium-binding protein A9	7.41379e-05	0.0131857	22.0092
GO:0006898	receptor-mediated endocytosis	TFR2	TFR2	Uncharacterized protein	7.9806e-05	0.0131857	4.45975
GO:0006898	receptor-mediated endocytosis	MARCO	MARCO	Uncharacterized protein	7.9806e-05	0.0131857	4.45975
GO:0006898	receptor-mediated endocytosis	CD5L	CD5L	Uncharacterized protein	7.9806e-05	0.0131857	4.45975
GO:0006898	receptor-mediated endocytosis	HPN	HPN	Uncharacterized protein	7.9806e-05	0.0131857	4.45975
GO:0006898	receptor-mediated endocytosis	LOC733603	LOC733603	Serum amyloid A protein	7.9806e-05	0.0131857	4.45975
GO:0006898	receptor-mediated endocytosis	ASGR1	ASGR1	Uncharacterized protein	7.9806e-05	0.0131857	4.45975
GO:0006898	receptor-mediated endocytosis	VTN	VTN	Vitronectin	7.9806e-05	0.0131857	4.45975
GO:0006898	receptor-mediated endocytosis	CCRL1	CCRL1	Chemokine (C-C motif) receptor-like protein 1	7.9806e-05	0.0131857	4.45975
GO:0006898	receptor-mediated endocytosis	ALB	ALB	Serum albumin	7.9806e-05	0.0131857	4.45975
GO:0006898	receptor-mediated endocytosis	HP	HP	Alpha 1 S haptoglobin	7.9806e-05	0.0131857	4.45975
GO:0006898	receptor-mediated endocytosis	APOE	APOE	Apolipoprotein E	7.9806e-05	0.0131857	4.45975
GO:0010043	response to zinc ion	LOC100737089	LOC100737089	Uncharacterized protein	9.84942e-05	0.0146461	12.4245
GO:0010043	response to zinc ion	SLC30A5	SLC30A5	Solute carrier family 30 member 5	9.84942e-05	0.0146461	12.4245
GO:0010043	response to zinc ion	ASS1	ASS1	Uncharacterized protein	9.84942e-05	0.0146461	12.4245
GO:0010043	response to zinc ion	S100A8	S100A8	Protein S100	9.84942e-05	0.0146461	12.4245
GO:0010043	response to zinc ion	S100A9	S100A9	Calcium-binding protein A9	9.84942e-05	0.0146461	12.4245
GO:0055072	iron ion homeostasis	LOC102157879	LOC102157879	sideroflexin-2-like	0.000108369	0.0146495	8.88832
GO:0055072	iron ion homeostasis	TF	TF	Serotransferrin	0.000108369	0.0146495	8.88832
GO:0055072	iron ion homeostasis	TFR2	TFR2	Uncharacterized protein	0.000108369	0.0146495	8.88832
GO:0055072	iron ion homeostasis	LCN2	LCN2	Lipocalin 2	0.000108369	0.0146495	8.88832
GO:0055072	iron ion homeostasis	ICA	ICA	Inhibitor of carbonic anhydrase	0.000108369	0.0146495	8.88832
GO:0055072	iron ion homeostasis	STEAP1	STEAP1	Metalloreductase STEAP1	0.000108369	0.0146495	8.88832
GO:0006805	xenobiotic metabolic process	UGT1A6	UGT1A6	Uncharacterized protein	0.000189305	0.0216295	4.37683
GO:0006805	xenobiotic metabolic process	LOC100525112	LOC100525112	cytochrome P450 2J2-like	0.000189305	0.0216295	4.37683
GO:0006805	xenobiotic metabolic process	ALDH2	ALDH2	Mitochondrial aldehyde dehydrogenase 2	0.000189305	0.0216295	4.37683
GO:0006805	xenobiotic metabolic process	S100A12	S100A12	Calcium-binding protein A12	0.000189305	0.0216295	4.37683
GO:0006805	xenobiotic metabolic process	LOC733634	AKR1C1	Uncharacterized protein	0.000189305	0.0216295	4.37683
GO:0006805	xenobiotic metabolic process	CYP4F2	CYP4F2	Cytochrome P450	0.000189305	0.0216295	4.37683
GO:0006805	xenobiotic metabolic process	LOC100523909	LOC100523909	Uncharacterized protein	0.000189305	0.0216295	4.37683
GO:0006805	xenobiotic metabolic process	SULT2A1	SULT2A1	Sulfotransferase	0.000189305	0.0216295	4.37683
GO:0006805	xenobiotic metabolic process	CYP2D25	CYP2D25	Vitamin D(3) 25-hydroxylase	0.000189305	0.0216295	4.37683
GO:0006805	xenobiotic metabolic process	CYP1A1	CYP1A1	Cytochrome P450 1A1	0.000189305	0.0216295	4.37683
GO:0007597	blood coagulation, intrinsic pathway	PZP	PZP	Uncharacterized protein	0.00020364	0.0216295	16.2173
GO:0007597	blood coagulation, intrinsic pathway	KLKB1	KLKB1	Uncharacterized protein	0.00020364	0.0216295	16.2173
GO:0007597	blood coagulation, intrinsic pathway	LOC733662	LOC733662	Uncharacterized protein	0.00020364	0.0216295	16.2173
GO:0007597	blood coagulation, intrinsic pathway	F2	F2	Prothrombin	0.00020364	0.0216295	16.2173
GO:0042730	fibrinolysis	KLKB1	KLKB1	Uncharacterized protein	0.00020364	0.0216295	16.2173
GO:0042730	fibrinolysis	SERPINB2	SERPINB2	Uncharacterized protein	0.00020364	0.0216295	16.2173
GO:0042730	fibrinolysis	CPB2	CPB2	Uncharacterized protein	0.00020364	0.0216295	16.2173
GO:0042730	fibrinolysis	F2	F2	Prothrombin	0.00020364	0.0216295	16.2173
GO:0006564	L-serine biosynthetic process	LOC100156167	LOC100156167	d-3-phosphoglycerate dehydrogenase-like	0.000241478	0.0224424	33.0138
GO:0006564	L-serine biosynthetic process	LOC100626911	LOC100626911	serine hydroxymethyltransferase, mitochondrial-like	0.000241478	0.0224424	33.0138
GO:0006564	L-serine biosynthetic process	PSAT1	PSAT1	Uncharacterized protein	0.000241478	0.0224424	33.0138
GO:0019439	aromatic compound catabolic process	PON2	PON2	Celiac disease 2	0.000241478	0.0224424	33.0138
GO:0019439	aromatic compound catabolic process	LOC100738788	LOC100738788	Uncharacterized protein	0.000241478	0.0224424	33.0138
GO:0019439	aromatic compound catabolic process	PON1	PON1	Paraoxonase 1	0.000241478	0.0224424	33.0138
GO:0006979	response to oxidative stress	PON2	PON2	Celiac disease 2	0.000304152	0.0256088	4.5313
GO:0006979	response to oxidative stress	LCN2	LCN2	Lipocalin 2	0.000304152	0.0256088	4.5313
GO:0006979	response to oxidative stress	PRDX5	PRDX5	Uncharacterized protein	0.000304152	0.0256088	4.5313
GO:0006979	response to oxidative stress	OXR1	OXR1	oxidation resistance 1	0.000304152	0.0256088	4.5313
GO:0006979	response to oxidative stress	PPIF	PPIF	Peptidyl-prolyl cis-trans isomerase	0.000304152	0.0256088	4.5313
GO:0006979	response to oxidative stress	MT-III	MT-III	Metallothionein-3	0.000304152	0.0256088	4.5313
GO:0006979	response to oxidative stress	NDUFA6	NDUFA6	NADH dehydrogenase [ubiquinone] 1 alpha subcomplex subunit 6	0.000304152	0.0256088	4.5313
GO:0006979	response to oxidative stress	LOC780439	LOC780439	Superoxide dismutase [Cu-Zn]	0.000304152	0.0256088	4.5313
GO:0006979	response to oxidative stress	APOE	APOE	Apolipoprotein E	0.000304152	0.0256088	4.5313
GO:0030162	regulation of proteolysis	SERPINB7	SERPINB7	Uncharacterized protein	0.000321311	0.0256088	9.39416
GO:0030162	regulation of proteolysis	SERPINB1	SERPINB1	Serpin peptidase inhibitor, clade B (Ovalbumin), member 1 tv1	0.000321311	0.0256088	9.39416
GO:0030162	regulation of proteolysis	SERPINB2	SERPINB2	Uncharacterized protein	0.000321311	0.0256088	9.39416
GO:0030162	regulation of proteolysis	SERPINA6	SERPINA6	Serpin peptidase inhibitor clade A member 6	0.000321311	0.0256088	9.39416
GO:0030162	regulation of proteolysis	SERPINB11	SERPINB11	serpin peptidase inhibitor, clade B (ovalbumin), member 11	0.000321311	0.0256088	9.39416
GO:0030307	positive regulation of cell growth	LOC100739474	LOC100739474	nucleolar protein 8-like	0.000327214	0.0256088	5.86114
GO:0030307	positive regulation of cell growth	LOC100737663	LOC100737663	Vasopressin V1a receptor	0.000327214	0.0256088	5.86114
GO:0030307	positive regulation of cell growth	HPN	HPN	Uncharacterized protein	0.000327214	0.0256088	5.86114
GO:0030307	positive regulation of cell growth	S100A8	S100A8	Protein S100	0.000327214	0.0256088	5.86114
GO:0030307	positive regulation of cell growth	SFRP1	SFRP1	Uncharacterized protein	0.000327214	0.0256088	5.86114
GO:0030307	positive regulation of cell growth	S100A9	S100A9	Calcium-binding protein A9	0.000327214	0.0256088	5.86114
GO:0030307	positive regulation of cell growth	F2	F2	Prothrombin	0.000327214	0.0256088	5.86114
GO:0006935	chemotaxis	CCL16	CCL16	C-C motif chemokine	0.000379714	0.0282318	4.38791
GO:0006935	chemotaxis	LOC100524561	LOC100524561	platelet basic protein-like	0.000379714	0.0282318	4.38791
GO:0006935	chemotaxis	CXCL14	CXCL14	Uncharacterized protein	0.000379714	0.0282318	4.38791
GO:0006935	chemotaxis	LOC100525396	LOC100525396	C-X-C motif chemokine	0.000379714	0.0282318	4.38791
GO:0006935	chemotaxis	CCRL1	CCRL1	Chemokine (C-C motif) receptor-like protein 1	0.000379714	0.0282318	4.38791
GO:0006935	chemotaxis	S100A8	S100A8	Protein S100	0.000379714	0.0282318	4.38791
GO:0006935	chemotaxis	CCL23	CCL23	C-C motif chemokine	0.000379714	0.0282318	4.38791
GO:0006935	chemotaxis	LOC100515857	LOC100515857	c-C motif chemokine 3-like	0.000379714	0.0282318	4.38791
GO:0006935	chemotaxis	S100A9	S100A9	Calcium-binding protein A9	0.000379714	0.0282318	4.38791
GO:0050665	hydrogen peroxide biosynthetic process	GP91-PHOX	GP91-PHOX	Cytochrome b-245 heavy chain	0.000434152	0.0307421	25.6774
GO:0050665	hydrogen peroxide biosynthetic process	NCF1	NCF1	Neutrophil cytosolic factor 1	0.000434152	0.0307421	25.6774
GO:0050665	hydrogen peroxide biosynthetic process	CYP1A1	CYP1A1	Cytochrome P450 1A1	0.000434152	0.0307421	25.6774
GO:0060326	cell chemotaxis	CCL16	CCL16	C-C motif chemokine	0.000478905	0.0323696	6.60275
GO:0060326	cell chemotaxis	LOC100524561	LOC100524561	platelet basic protein-like	0.000478905	0.0323696	6.60275
GO:0060326	cell chemotaxis	CXCL14	CXCL14	Uncharacterized protein	0.000478905	0.0323696	6.60275
GO:0060326	cell chemotaxis	LOC100525396	LOC100525396	C-X-C motif chemokine	0.000478905	0.0323696	6.60275
GO:0060326	cell chemotaxis	CCL23	CCL23	C-C motif chemokine	0.000478905	0.0323696	6.60275
GO:0060326	cell chemotaxis	LOC100515857	LOC100515857	c-C motif chemokine 3-like	0.000478905	0.0323696	6.60275
GO:0009083	branched-chain amino acid catabolic process	LOC102164618	LOC102164618	3-hydroxyisobutyryl-CoA hydrolase, mitochondrial-like	0.00051317	0.0331775	12.3251
GO:0009083	branched-chain amino acid catabolic process	MCCC2	MCCC2	Uncharacterized protein	0.00051317	0.0331775	12.3251
GO:0009083	branched-chain amino acid catabolic process	LOC102164620	LOC102164620	methylcrotonoyl-CoA carboxylase beta chain, mitochondrial-like	0.00051317	0.0331775	12.3251
GO:0009083	branched-chain amino acid catabolic process	LOC100516841	LOC100516841	Uncharacterized protein	0.00051317	0.0331775	12.3251
GO:0046483	heterocycle metabolic process	UGT1A6	UGT1A6	Uncharacterized protein	0.000558922	0.0332447	23.1096
GO:0046483	heterocycle metabolic process	CYP2D25	CYP2D25	Vitamin D(3) 25-hydroxylase	0.000558922	0.0332447	23.1096
GO:0046483	heterocycle metabolic process	CYP1A1	CYP1A1	Cytochrome P450 1A1	0.000558922	0.0332447	23.1096
GO:0051354	negative regulation of oxidoreductase activity	PRDX5	PRDX5	Uncharacterized protein	0.000558922	0.0332447	23.1096
GO:0051354	negative regulation of oxidoreductase activity	MT-III	MT-III	Metallothionein-3	0.000558922	0.0332447	23.1096
GO:0051354	negative regulation of oxidoreductase activity	HP	HP	Alpha 1 S haptoglobin	0.000558922	0.0332447	23.1096
GO:0008202	steroid metabolic process	UGT1A6	UGT1A6	Uncharacterized protein	0.000585599	0.0334918	4.59893
GO:0008202	steroid metabolic process	AKR1D1	AKR1D1	aldo-keto reductase family 1, member D1	0.000585599	0.0334918	4.59893
GO:0008202	steroid metabolic process	HSD17B14	HSD17B14	Uncharacterized protein	0.000585599	0.0334918	4.59893
GO:0008202	steroid metabolic process	HSD3B1	HSD3B1	Hydroxy-delta-5-steroid dehydrogenase, 3 beta-and steroid delta-isomerase 1	0.000585599	0.0334918	4.59893
GO:0008202	steroid metabolic process	SULT2A1	SULT2A1	Sulfotransferase	0.000585599	0.0334918	4.59893
GO:0008202	steroid metabolic process	CYP2D25	CYP2D25	Vitamin D(3) 25-hydroxylase	0.000585599	0.0334918	4.59893
GO:0008202	steroid metabolic process	0610007P14RIK	0610007P14RIK	Putative uncharacterized protein	0.000585599	0.0334918	4.59893
GO:0008202	steroid metabolic process	APOE	APOE	Apolipoprotein E	0.000585599	0.0334918	4.59893
GO:0046470	phosphatidylcholine metabolic process	LOC100738788	LOC100738788	Uncharacterized protein	0.000704458	0.0387974	21.0088
GO:0046470	phosphatidylcholine metabolic process	APOA5	APOA5	Uncharacterized protein	0.000704458	0.0387974	21.0088
GO:0046470	phosphatidylcholine metabolic process	PON1	PON1	Paraoxonase 1	0.000704458	0.0387974	21.0088
GO:0030449	regulation of complement activation	LOC100037955	LOC100037955	Uncharacterized protein	0.000848197	0.0418299	10.6251
GO:0030449	regulation of complement activation	LOC100520761	LOC100520761	Uncharacterized protein	0.000848197	0.0418299	10.6251
GO:0030449	regulation of complement activation	VTN	VTN	Vitronectin	0.000848197	0.0418299	10.6251
GO:0030449	regulation of complement activation	CD59	CD59	CD59 glycoprotein	0.000848197	0.0418299	10.6251
GO:0006882	cellular zinc ion homeostasis	LOC100737089	LOC100737089	Uncharacterized protein	0.000872042	0.0418299	19.258
GO:0006882	cellular zinc ion homeostasis	SLC30A5	SLC30A5	Solute carrier family 30 member 5	0.000872042	0.0418299	19.258
GO:0006882	cellular zinc ion homeostasis	MT-III	MT-III	Metallothionein-3	0.000872042	0.0418299	19.258
GO:0006707	cholesterol catabolic process	AKR1D1	AKR1D1	aldo-keto reductase family 1, member D1	0.000872042	0.0418299	19.258
GO:0006707	cholesterol catabolic process	MT-III	MT-III	Metallothionein-3	0.000872042	0.0418299	19.258
GO:0006707	cholesterol catabolic process	APOE	APOE	Apolipoprotein E	0.000872042	0.0418299	19.258
GO:0035634	response to stilbenoid	FGL1	FGL1	Uncharacterized protein	0.000872042	0.0418299	19.258
GO:0035634	response to stilbenoid	LOC733603	LOC733603	Serum amyloid A protein	0.000872042	0.0418299	19.258
GO:0035634	response to stilbenoid	SLC22A7	SLC22A7	Solute carrier family 22 member 7	0.000872042	0.0418299	19.258
GO:0046434	organophosphate catabolic process	LOC100738788	LOC100738788	Uncharacterized protein	0.000979975	0.0428595	77.0321
GO:0046434	organophosphate catabolic process	PON1	PON1	Paraoxonase 1	0.000979975	0.0428595	77.0321
GO:0032602	chemokine production	S100A8	S100A8	Protein S100	0.000979975	0.0428595	77.0321
GO:0032602	chemokine production	S100A9	S100A9	Calcium-binding protein A9	0.000979975	0.0428595	77.0321
GO:0070488	neutrophil aggregation	S100A8	S100A8	Protein S100	0.000979975	0.0428595	77.0321
GO:0070488	neutrophil aggregation	S100A9	S100A9	Calcium-binding protein A9	0.000979975	0.0428595	77.0321
GO:0050728	negative regulation of inflammatory response	LOC100626401	LOC100626401	sharpin-like	0.00123641	0.0513685	5.43756
GO:0050728	negative regulation of inflammatory response	LOC733603	LOC733603	Serum amyloid A protein	0.00123641	0.0513685	5.43756
GO:0050728	negative regulation of inflammatory response	O3FAR1	O3FAR1	G protein-coupled receptor 120	0.00123641	0.0513685	5.43756
GO:0050728	negative regulation of inflammatory response	NDFIP1	NDFIP1	Nedd4 family interacting protein 1	0.00123641	0.0513685	5.43756
GO:0050728	negative regulation of inflammatory response	LOC606743	LOC606743	Adenosine receptor A1	0.00123641	0.0513685	5.43756
GO:0050728	negative regulation of inflammatory response	APOE	APOE	Apolipoprotein E	0.00123641	0.0513685	5.43756
GO:0002523	leukocyte migration involved in inflammatory response	LOC100524561	LOC100524561	platelet basic protein-like	0.00127817	0.0513685	16.5069
GO:0002523	leukocyte migration involved in inflammatory response	S100A8	S100A8	Protein S100	0.00127817	0.0513685	16.5069
GO:0002523	leukocyte migration involved in inflammatory response	S100A9	S100A9	Calcium-binding protein A9	0.00127817	0.0513685	16.5069
GO:0006957	complement activation, alternative pathway	VSIG4	VSIG4	V-set and immunoglobulin domain containing 4	0.00127817	0.0513685	16.5069
GO:0006957	complement activation, alternative pathway	LOC100037955	LOC100037955	Uncharacterized protein	0.00127817	0.0513685	16.5069
GO:0006957	complement activation, alternative pathway	LOC100738358	LOC100738358	V-set and immunoglobulin domain-containing protein 4-like	0.00127817	0.0513685	16.5069
GO:0002576	platelet degranulation	CD9	CD9	CD9 antigen	0.00143019	0.0559658	4.49354
GO:0002576	platelet degranulation	PZP	PZP	Uncharacterized protein	0.00143019	0.0559658	4.49354
GO:0002576	platelet degranulation	LOC100524561	LOC100524561	platelet basic protein-like	0.00143019	0.0559658	4.49354
GO:0002576	platelet degranulation	TF	TF	Serotransferrin	0.00143019	0.0559658	4.49354
GO:0002576	platelet degranulation	ICA	ICA	Inhibitor of carbonic anhydrase	0.00143019	0.0559658	4.49354
GO:0002576	platelet degranulation	HABP4	HABP4	Uncharacterized protein	0.00143019	0.0559658	4.49354
GO:0002576	platelet degranulation	ALB	ALB	Serum albumin	0.00143019	0.0559658	4.49354
GO:0001895	retina homeostasis	TF	TF	Serotransferrin	0.00160231	0.0573275	8.80367
GO:0001895	retina homeostasis	LYZ	LYZ	Lysozyme	0.00160231	0.0573275	8.80367
GO:0001895	retina homeostasis	ICA	ICA	Inhibitor of carbonic anhydrase	0.00160231	0.0573275	8.80367
GO:0001895	retina homeostasis	ALB	ALB	Serum albumin	0.00160231	0.0573275	8.80367
GO:2000041	negative regulation of planar cell polarity pathway involved in axis elongation	SFRP5	SFRP5	Uncharacterized protein	0.0016192	0.0573275	51.3548
GO:2000041	negative regulation of planar cell polarity pathway involved in axis elongation	SFRP1	SFRP1	Uncharacterized protein	0.0016192	0.0573275	51.3548
GO:0046890	regulation of lipid biosynthetic process	LOC100736958	LOC100736958	MID1-interacting protein 1	0.0016192	0.0573275	51.3548
GO:0046890	regulation of lipid biosynthetic process	LOC100738008	LOC100738008	thyroid hormone-inducible hepatic protein-like	0.0016192	0.0573275	51.3548
GO:0046395	carboxylic acid catabolic process	LOC100738788	LOC100738788	Uncharacterized protein	0.0016192	0.0573275	51.3548
GO:0046395	carboxylic acid catabolic process	PON1	PON1	Paraoxonase 1	0.0016192	0.0573275	51.3548
GO:0007599	hemostasis	KLKB1	KLKB1	Uncharacterized protein	0.00168845	0.0583889	6.31411
GO:0007599	hemostasis	NFE2	NFE2	Uncharacterized protein	0.00168845	0.0583889	6.31411
GO:0007599	hemostasis	LOC733662	LOC733662	Uncharacterized protein	0.00168845	0.0583889	6.31411
GO:0007599	hemostasis	CPB2	CPB2	Uncharacterized protein	0.00168845	0.0583889	6.31411
GO:0007599	hemostasis	F2	F2	Prothrombin	0.00168845	0.0583889	6.31411
GO:0030502	negative regulation of bone mineralization	NFE2	NFE2	Uncharacterized protein	0.00208131	0.0687757	13.5939
GO:0030502	negative regulation of bone mineralization	FETUIN	FETUIN	Alpha-2-HS-glycoprotein	0.00208131	0.0687757	13.5939
GO:0030502	negative regulation of bone mineralization	LOC100515857	LOC100515857	c-C motif chemokine 3-like	0.00208131	0.0687757	13.5939
GO:0032496	response to lipopolysaccharide	UGT1A6	UGT1A6	Uncharacterized protein	0.00228626	0.0688561	3.34922
GO:0032496	response to lipopolysaccharide	LOC100524561	LOC100524561	platelet basic protein-like	0.00228626	0.0688561	3.34922
GO:0032496	response to lipopolysaccharide	LOC100525396	LOC100525396	C-X-C motif chemokine	0.00228626	0.0688561	3.34922
GO:0032496	response to lipopolysaccharide	LOC100519991	LOC100519991	Uncharacterized protein	0.00228626	0.0688561	3.34922
GO:0032496	response to lipopolysaccharide	ASS1	ASS1	Uncharacterized protein	0.00228626	0.0688561	3.34922
GO:0032496	response to lipopolysaccharide	S100A8	S100A8	Protein S100	0.00228626	0.0688561	3.34922
GO:0032496	response to lipopolysaccharide	LBP	LBP	Lipopolysaccharide binding protein	0.00228626	0.0688561	3.34922
GO:0032496	response to lipopolysaccharide	CYP1A1	CYP1A1	Cytochrome P450 1A1	0.00228626	0.0688561	3.34922
GO:0032496	response to lipopolysaccharide	S100A9	S100A9	Calcium-binding protein A9	0.00228626	0.0688561	3.34922
GO:0031100	organ regeneration	CDKN1A	CDKN1A	Uncharacterized protein	0.00233136	0.0688561	5.83577
GO:0031100	organ regeneration	UGT1A6	UGT1A6	Uncharacterized protein	0.00233136	0.0688561	5.83577
GO:0031100	organ regeneration	LOC100736786	LOC100736786	6-phosphofructo-2-kinase/fructose-2,6-bisphosphatase 1-like	0.00233136	0.0688561	5.83577
GO:0031100	organ regeneration	APOA5	APOA5	Uncharacterized protein	0.00233136	0.0688561	5.83577
GO:0031100	organ regeneration	EIF4A1	EIF4A1	Eukaryotic translation initiation factor 4A isoform 1	0.00233136	0.0688561	5.83577
GO:0032119	sequestering of zinc ion	S100A8	S100A8	Protein S100	0.00240788	0.0688561	38.5161
GO:0032119	sequestering of zinc ion	S100A9	S100A9	Calcium-binding protein A9	0.00240788	0.0688561	38.5161
GO:0090175	regulation of establishment of planar polarity	SFRP5	SFRP5	Uncharacterized protein	0.00240788	0.0688561	38.5161
GO:0090175	regulation of establishment of planar polarity	SFRP1	SFRP1	Uncharacterized protein	0.00240788	0.0688561	38.5161
GO:0034445	negative regulation of plasma lipoprotein particle oxidation	LOC100738788	LOC100738788	Uncharacterized protein	0.00240788	0.0688561	38.5161
GO:0034445	negative regulation of plasma lipoprotein particle oxidation	PON1	PON1	Paraoxonase 1	0.00240788	0.0688561	38.5161
GO:0030573	bile acid catabolic process	AKR1D1	AKR1D1	aldo-keto reductase family 1, member D1	0.00240788	0.0688561	38.5161
GO:0030573	bile acid catabolic process	SULT2A1	SULT2A1	Sulfotransferase	0.00240788	0.0688561	38.5161
GO:1902617	response to fluoride	LOC100738788	LOC100738788	Uncharacterized protein	0.00240788	0.0688561	38.5161
GO:1902617	response to fluoride	PON1	PON1	Paraoxonase 1	0.00240788	0.0688561	38.5161
GO:0010466	negative regulation of peptidase activity	SERPINB7	SERPINB7	Uncharacterized protein	0.00268706	0.0726484	3.99426
GO:0010466	negative regulation of peptidase activity	PZP	PZP	Uncharacterized protein	0.00268706	0.0726484	3.99426
GO:0010466	negative regulation of peptidase activity	SERPINB1	SERPINB1	Serpin peptidase inhibitor, clade B (Ovalbumin), member 1 tv1	0.00268706	0.0726484	3.99426
GO:0010466	negative regulation of peptidase activity	ITIH1	ITIH1	Uncharacterized protein	0.00268706	0.0726484	3.99426
GO:0010466	negative regulation of peptidase activity	SERPINB2	SERPINB2	Uncharacterized protein	0.00268706	0.0726484	3.99426
GO:0010466	negative regulation of peptidase activity	LOC100737917	LOC100737917	inter-alpha-trypsin inhibitor heavy chain H4-like	0.00268706	0.0726484	3.99426
GO:0010466	negative regulation of peptidase activity	SERPINB11	SERPINB11	serpin peptidase inhibitor, clade B (ovalbumin), member 11	0.00268706	0.0726484	3.99426
GO:0007166	cell surface receptor signaling pathway	ANXA1	ANXA1	Annexin A1	0.00282136	0.0749172	2.83396
GO:0007166	cell surface receptor signaling pathway	EMR1	EMR1	Uncharacterized protein	0.00282136	0.0749172	2.83396
GO:0007166	cell surface receptor signaling pathway	GPR97	GPR97	Uncharacterized protein	0.00282136	0.0749172	2.83396
GO:0007166	cell surface receptor signaling pathway	MARCO	MARCO	Uncharacterized protein	0.00282136	0.0749172	2.83396
GO:0007166	cell surface receptor signaling pathway	TSPAN12	TSPAN12	Tetraspanin	0.00282136	0.0749172	2.83396
GO:0007166	cell surface receptor signaling pathway	DTX1	DTX1	Uncharacterized protein	0.00282136	0.0749172	2.83396
GO:0007166	cell surface receptor signaling pathway	AGER	AGER	Advanced glycosylation end product-specific receptor variant 1	0.00282136	0.0749172	2.83396
GO:0007166	cell surface receptor signaling pathway	SAG	SAG	S-arrestin	0.00282136	0.0749172	2.83396
GO:0007166	cell surface receptor signaling pathway	SYK	SYK	Tyrosine-protein kinase SYK	0.00282136	0.0749172	2.83396
GO:0007166	cell surface receptor signaling pathway	CD59	CD59	CD59 glycoprotein	0.00282136	0.0749172	2.83396
GO:0007166	cell surface receptor signaling pathway	F2	F2	Prothrombin	0.00282136	0.0749172	2.83396
GO:0009605	response to external stimulus	LOC100738788	LOC100738788	Uncharacterized protein	0.00334202	0.0828264	30.8129
GO:0009605	response to external stimulus	PON1	PON1	Paraoxonase 1	0.00334202	0.0828264	30.8129
GO:0010873	positive regulation of cholesterol esterification	APOA5	APOA5	Uncharacterized protein	0.00334202	0.0828264	30.8129
GO:0010873	positive regulation of cholesterol esterification	APOE	APOE	Apolipoprotein E	0.00334202	0.0828264	30.8129
GO:0035196	production of miRNAs involved in gene silencing by miRNA	RBM3	RBM3	Uncharacterized protein	0.00334202	0.0828264	30.8129
GO:0035196	production of miRNAs involved in gene silencing by miRNA	LOC100514264	LOC100514264	Uncharacterized protein	0.00334202	0.0828264	30.8129
GO:0030300	regulation of intestinal cholesterol absorption	LEP	LEP	Leptin	0.00334202	0.0828264	30.8129
GO:0030300	regulation of intestinal cholesterol absorption	APOA5	APOA5	Uncharacterized protein	0.00334202	0.0828264	30.8129
GO:0002548	monocyte chemotaxis	S100A12	S100A12	Calcium-binding protein A12	0.00355486	0.0839059	11.0046
GO:0002548	monocyte chemotaxis	CCL23	CCL23	C-C motif chemokine	0.00355486	0.0839059	11.0046
GO:0002548	monocyte chemotaxis	LOC100515857	LOC100515857	c-C motif chemokine 3-like	0.00355486	0.0839059	11.0046
GO:0010875	positive regulation of cholesterol efflux	LOC100738788	LOC100738788	Uncharacterized protein	0.00355486	0.0839059	11.0046
GO:0010875	positive regulation of cholesterol efflux	PON1	PON1	Paraoxonase 1	0.00355486	0.0839059	11.0046
GO:0010875	positive regulation of cholesterol efflux	APOE	APOE	Apolipoprotein E	0.00355486	0.0839059	11.0046
GO:0006801	superoxide metabolic process	GP91-PHOX	GP91-PHOX	Cytochrome b-245 heavy chain	0.00355486	0.0839059	11.0046
GO:0006801	superoxide metabolic process	NCF1	NCF1	Neutrophil cytosolic factor 1	0.00355486	0.0839059	11.0046
GO:0006801	superoxide metabolic process	LOC780439	LOC780439	Superoxide dismutase [Cu-Zn]	0.00355486	0.0839059	11.0046
GO:0019369	arachidonic acid metabolic process	LOC100525112	LOC100525112	cytochrome P450 2J2-like	0.00370451	0.0842199	5.20487
GO:0019369	arachidonic acid metabolic process	ALOX5	ALOX5	Uncharacterized protein	0.00370451	0.0842199	5.20487
GO:0019369	arachidonic acid metabolic process	CYP4F2	CYP4F2	Cytochrome P450	0.00370451	0.0842199	5.20487
GO:0019369	arachidonic acid metabolic process	CYP2D25	CYP2D25	Vitamin D(3) 25-hydroxylase	0.00370451	0.0842199	5.20487
GO:0019369	arachidonic acid metabolic process	CYP1A1	CYP1A1	Cytochrome P450 1A1	0.00370451	0.0842199	5.20487
GO:0009636	response to toxic substance	CDKN1A	CDKN1A	Uncharacterized protein	0.00383941	0.0842199	4.27956
GO:0009636	response to toxic substance	LCN2	LCN2	Lipocalin 2	0.00383941	0.0842199	4.27956
GO:0009636	response to toxic substance	LOC100738788	LOC100738788	Uncharacterized protein	0.00383941	0.0842199	4.27956
GO:0009636	response to toxic substance	PON1	PON1	Paraoxonase 1	0.00383941	0.0842199	4.27956
GO:0009636	response to toxic substance	LOC100515857	LOC100515857	c-C motif chemokine 3-like	0.00383941	0.0842199	4.27956
GO:0009636	response to toxic substance	CYP1A1	CYP1A1	Cytochrome P450 1A1	0.00383941	0.0842199	4.27956
GO:0008206	bile acid metabolic process	AKR1D1	AKR1D1	aldo-keto reductase family 1, member D1	0.00430242	0.0842199	6.55593
GO:0008206	bile acid metabolic process	LEP	LEP	Leptin	0.00430242	0.0842199	6.55593
GO:0008206	bile acid metabolic process	LOC733634	AKR1C1	Uncharacterized protein	0.00430242	0.0842199	6.55593
GO:0008206	bile acid metabolic process	ALB	ALB	Serum albumin	0.00430242	0.0842199	6.55593
GO:0071347	cellular response to interleukin-1	LCN2	LCN2	Lipocalin 2	0.00430242	0.0842199	6.55593
GO:0071347	cellular response to interleukin-1	LOC100515857	LOC100515857	c-C motif chemokine 3-like	0.00430242	0.0842199	6.55593
GO:0071347	cellular response to interleukin-1	SFRP1	SFRP1	Uncharacterized protein	0.00430242	0.0842199	6.55593
GO:0071347	cellular response to interleukin-1	APOE	APOE	Apolipoprotein E	0.00430242	0.0842199	6.55593
GO:0045471	response to ethanol	UGT1A6	UGT1A6	Uncharacterized protein	0.00435684	0.0842199	4.1639
GO:0045471	response to ethanol	ATP5G2	ATP5G2	Mitochondrial ATP5G2	0.00435684	0.0842199	4.1639
GO:0045471	response to ethanol	S100A8	S100A8	Protein S100	0.00435684	0.0842199	4.1639
GO:0045471	response to ethanol	SLC2A4	SLC2A4	Insulin-responsive glucose transporter	0.00435684	0.0842199	4.1639
GO:0045471	response to ethanol	S100A9	S100A9	Calcium-binding protein A9	0.00435684	0.0842199	4.1639
GO:0045471	response to ethanol	APOE	APOE	Apolipoprotein E	0.00435684	0.0842199	4.1639
GO:0031394	positive regulation of prostaglandin biosynthetic process	ANXA1	ANXA1	Annexin A1	0.00441772	0.0842199	25.6774
GO:0031394	positive regulation of prostaglandin biosynthetic process	LOC100737663	LOC100737663	Vasopressin V1a receptor	0.00441772	0.0842199	25.6774
GO:0009804	coumarin metabolic process	CYP2D25	CYP2D25	Vitamin D(3) 25-hydroxylase	0.00441772	0.0842199	25.6774
GO:0009804	coumarin metabolic process	CYP1A1	CYP1A1	Cytochrome P450 1A1	0.00441772	0.0842199	25.6774
GO:0033210	leptin-mediated signaling pathway	LEP	LEP	Leptin	0.00441772	0.0842199	25.6774
GO:0033210	leptin-mediated signaling pathway	MT-III	MT-III	Metallothionein-3	0.00441772	0.0842199	25.6774
GO:0031340	positive regulation of vesicle fusion	ANXA1	ANXA1	Annexin A1	0.00441772	0.0842199	25.6774
GO:0031340	positive regulation of vesicle fusion	AKT2	AKT2	Uncharacterized protein	0.00441772	0.0842199	25.6774
GO:0006824	cobalt ion transport	LOC100737089	LOC100737089	Uncharacterized protein	0.00441772	0.0842199	25.6774
GO:0006824	cobalt ion transport	SLC30A5	SLC30A5	Solute carrier family 30 member 5	0.00441772	0.0842199	25.6774
GO:0019318	hexose metabolic process	HK2	HK2	Hexokinase-2	0.00441772	0.0842199	25.6774
GO:0019318	hexose metabolic process	HK3	HK3	Uncharacterized protein	0.00441772	0.0842199	25.6774
GO:0015936	coenzyme A metabolic process	MCCC2	MCCC2	Uncharacterized protein	0.00441772	0.0842199	25.6774
GO:0015936	coenzyme A metabolic process	LOC102164620	LOC102164620	methylcrotonoyl-CoA carboxylase beta chain, mitochondrial-like	0.00441772	0.0842199	25.6774
GO:0002281	macrophage activation involved in immune response	LBP	LBP	Lipopolysaccharide binding protein	0.00441772	0.0842199	25.6774
GO:0002281	macrophage activation involved in immune response	SYK	SYK	Tyrosine-protein kinase SYK	0.00441772	0.0842199	25.6774
GO:0032411	positive regulation of transporter activity	LOC100738788	LOC100738788	Uncharacterized protein	0.00441772	0.0842199	25.6774
GO:0032411	positive regulation of transporter activity	PON1	PON1	Paraoxonase 1	0.00441772	0.0842199	25.6774
GO:0046835	carbohydrate phosphorylation	HK2	HK2	Hexokinase-2	0.00499063	0.0927633	9.62902
GO:0046835	carbohydrate phosphorylation	LOC100736786	LOC100736786	6-phosphofructo-2-kinase/fructose-2,6-bisphosphatase 1-like	0.00499063	0.0927633	9.62902
GO:0046835	carbohydrate phosphorylation	HK3	HK3	Uncharacterized protein	0.00499063	0.0927633	9.62902
GO:0007586	digestion	UGT1A6	UGT1A6	Uncharacterized protein	0.0050573	0.092842	4.81451
GO:0007586	digestion	AKR1D1	AKR1D1	aldo-keto reductase family 1, member D1	0.0050573	0.092842	4.81451
GO:0007586	digestion	LYZ	LYZ	Lysozyme	0.0050573	0.092842	4.81451
GO:0007586	digestion	LOC733634	AKR1C1	Uncharacterized protein	0.0050573	0.092842	4.81451
GO:0007586	digestion	SULT2A1	SULT2A1	Sulfotransferase	0.0050573	0.092842	4.81451
GO:0010719	negative regulation of epithelial to mesenchymal transition	HPN	HPN	Uncharacterized protein	0.00553586	0.0962475	9.24386
GO:0010719	negative regulation of epithelial to mesenchymal transition	BMP5	BMP5	Bone morphogenetic protein 5	0.00553586	0.0962475	9.24386
GO:0010719	negative regulation of epithelial to mesenchymal transition	SFRP1	SFRP1	Uncharacterized protein	0.00553586	0.0962475	9.24386
GO:0070542	response to fatty acid	LOC100738788	LOC100738788	Uncharacterized protein	0.00553586	0.0962475	9.24386
GO:0070542	response to fatty acid	ASS1	ASS1	Uncharacterized protein	0.00553586	0.0962475	9.24386
GO:0070542	response to fatty acid	PON1	PON1	Paraoxonase 1	0.00553586	0.0962475	9.24386
GO:0030168	platelet activation	CD9	CD9	CD9 antigen	0.00554475	0.0962475	2.72198
GO:0030168	platelet activation	PZP	PZP	Uncharacterized protein	0.00554475	0.0962475	2.72198
GO:0030168	platelet activation	LOC100524561	LOC100524561	platelet basic protein-like	0.00554475	0.0962475	2.72198
GO:0030168	platelet activation	TF	TF	Serotransferrin	0.00554475	0.0962475	2.72198
GO:0030168	platelet activation	LOC733603	LOC733603	Serum amyloid A protein	0.00554475	0.0962475	2.72198
GO:0030168	platelet activation	ICA	ICA	Inhibitor of carbonic anhydrase	0.00554475	0.0962475	2.72198
GO:0030168	platelet activation	HABP4	HABP4	Uncharacterized protein	0.00554475	0.0962475	2.72198
GO:0030168	platelet activation	ALB	ALB	Serum albumin	0.00554475	0.0962475	2.72198
GO:0030168	platelet activation	SYK	SYK	Tyrosine-protein kinase SYK	0.00554475	0.0962475	2.72198
GO:0030168	platelet activation	F2	F2	Prothrombin	0.00554475	0.0962475	2.72198
GO:0045723	positive regulation of fatty acid biosynthetic process	LOC100736958	LOC100736958	MID1-interacting protein 1	0.00563116	0.0962475	22.0092
GO:0045723	positive regulation of fatty acid biosynthetic process	APOA5	APOA5	Uncharacterized protein	0.00563116	0.0962475	22.0092
GO:0006552	leucine catabolic process	MCCC2	MCCC2	Uncharacterized protein	0.00563116	0.0962475	22.0092
GO:0006552	leucine catabolic process	LOC102164620	LOC102164620	methylcrotonoyl-CoA carboxylase beta chain, mitochondrial-like	0.00563116	0.0962475	22.0092
GO:0006563	L-serine metabolic process	LOC100156167	LOC100156167	d-3-phosphoglycerate dehydrogenase-like	0.00563116	0.0962475	22.0092
GO:0006563	L-serine metabolic process	LOC100626911	LOC100626911	serine hydroxymethyltransferase, mitochondrial-like	0.00563116	0.0962475	22.0092
GO:0050729	positive regulation of inflammatory response	S100A12	S100A12	Calcium-binding protein A12	0.00600758	0.101514	5.92555
GO:0050729	positive regulation of inflammatory response	S100A8	S100A8	Protein S100	0.00600758	0.101514	5.92555
GO:0050729	positive regulation of inflammatory response	LOC100515857	LOC100515857	c-C motif chemokine 3-like	0.00600758	0.101514	5.92555
GO:0050729	positive regulation of inflammatory response	S100A9	S100A9	Calcium-binding protein A9	0.00600758	0.101514	5.92555
GO:0006826	iron ion transport	TF	TF	Serotransferrin	0.0061154	0.102175	8.88832
GO:0006826	iron ion transport	TFR2	TFR2	Uncharacterized protein	0.0061154	0.102175	8.88832
GO:0006826	iron ion transport	ICA	ICA	Inhibitor of carbonic anhydrase	0.0061154	0.102175	8.88832
GO:0010033	response to organic substance	CDKN1A	CDKN1A	Uncharacterized protein	0.00669841	0.109233	3.78847
GO:0010033	response to organic substance	UGT1A6	UGT1A6	Uncharacterized protein	0.00669841	0.109233	3.78847
GO:0010033	response to organic substance	FKBP1B	FKBP1B	Peptidyl-prolyl cis-trans isomerase	0.00669841	0.109233	3.78847
GO:0010033	response to organic substance	LOC100737663	LOC100737663	Vasopressin V1a receptor	0.00669841	0.109233	3.78847
GO:0010033	response to organic substance	ALB	ALB	Serum albumin	0.00669841	0.109233	3.78847
GO:0010033	response to organic substance	CYP1A1	CYP1A1	Cytochrome P450 1A1	0.00669841	0.109233	3.78847
GO:0006829	zinc ion transport	LOC100737089	LOC100737089	Uncharacterized protein	0.00672978	0.109233	8.55913
GO:0006829	zinc ion transport	SLC30A5	SLC30A5	Solute carrier family 30 member 5	0.00672978	0.109233	8.55913
GO:0006829	zinc ion transport	MT-III	MT-III	Metallothionein-3	0.00672978	0.109233	8.55913
GO:0090331	negative regulation of platelet aggregation	ADAMTS18	ADAMTS18	ADAM metallopeptidase with thrombospondin type 1 motif, 18	0.00697858	0.109233	19.258
GO:0090331	negative regulation of platelet aggregation	LOC102166507	LOC102166507	A disintegrin and metalloproteinase with thrombospondin motifs 18-like	0.00697858	0.109233	19.258
GO:0034372	very-low-density lipoprotein particle remodeling	APOA5	APOA5	Uncharacterized protein	0.00697858	0.109233	19.258
GO:0034372	very-low-density lipoprotein particle remodeling	APOE	APOE	Apolipoprotein E	0.00697858	0.109233	19.258
GO:0006574	valine catabolic process	LOC102164618	LOC102164618	3-hydroxyisobutyryl-CoA hydrolase, mitochondrial-like	0.00697858	0.109233	19.258
GO:0006574	valine catabolic process	LOC100516841	LOC100516841	Uncharacterized protein	0.00697858	0.109233	19.258
GO:0010155	regulation of proton transport	LOC100737089	LOC100737089	Uncharacterized protein	0.00697858	0.109233	19.258
GO:0010155	regulation of proton transport	SLC30A5	SLC30A5	Solute carrier family 30 member 5	0.00697858	0.109233	19.258
GO:0022904	respiratory electron transport chain	LOC100157053	LOC100157053	NADH dehydrogenase [ubiquinone] 1 beta subcomplex subunit 8, mitochondrial-like	0.00720602	0.110841	3.72736
GO:0022904	respiratory electron transport chain	LOC102163657	LOC102163657	cytochrome c oxidase subunit 7B, mitochondrial-like	0.00720602	0.110841	3.72736
GO:0022904	respiratory electron transport chain	ATP5G2	ATP5G2	Mitochondrial ATP5G2	0.00720602	0.110841	3.72736
GO:0022904	respiratory electron transport chain	NDUFA6	NDUFA6	NADH dehydrogenase [ubiquinone] 1 alpha subcomplex subunit 6	0.00720602	0.110841	3.72736
GO:0022904	respiratory electron transport chain	ATP5J2	ATP5J2	ATP synthase subunit f, mitochondrial	0.00720602	0.110841	3.72736
GO:0022904	respiratory electron transport chain	NDUFC2	NDUFC2	NADH dehydrogenase [ubiquinone] 1 subunit C2	0.00720602	0.110841	3.72736
GO:0006879	cellular iron ion homeostasis	TF	TF	Serotransferrin	0.00735922	0.110841	4.37683
GO:0006879	cellular iron ion homeostasis	TFR2	TFR2	Uncharacterized protein	0.00735922	0.110841	4.37683
GO:0006879	cellular iron ion homeostasis	LCN2	LCN2	Lipocalin 2	0.00735922	0.110841	4.37683
GO:0006879	cellular iron ion homeostasis	ICA	ICA	Inhibitor of carbonic anhydrase	0.00735922	0.110841	4.37683
GO:0006879	cellular iron ion homeostasis	NDFIP1	NDFIP1	Nedd4 family interacting protein 1	0.00735922	0.110841	4.37683
GO:0042738	exogenous drug catabolic process	LOC100525112	LOC100525112	cytochrome P450 2J2-like	0.00737949	0.110841	8.25344
GO:0042738	exogenous drug catabolic process	LOC100523909	LOC100523909	Uncharacterized protein	0.00737949	0.110841	8.25344
GO:0042738	exogenous drug catabolic process	CYP2D25	CYP2D25	Vitamin D(3) 25-hydroxylase	0.00737949	0.110841	8.25344
GO:0051493	regulation of cytoskeleton organization	NEXN	NEXN	Uncharacterized protein	0.00737949	0.110841	8.25344
GO:0051493	regulation of cytoskeleton organization	S100A8	S100A8	Protein S100	0.00737949	0.110841	8.25344
GO:0051493	regulation of cytoskeleton organization	S100A9	S100A9	Calcium-binding protein A9	0.00737949	0.110841	8.25344
GO:0051384	response to glucocorticoid	CDKN1A	CDKN1A	Uncharacterized protein	0.00803215	0.116431	4.27956
GO:0051384	response to glucocorticoid	UGT1A6	UGT1A6	Uncharacterized protein	0.00803215	0.116431	4.27956
GO:0051384	response to glucocorticoid	ANXA1	ANXA1	Annexin A1	0.00803215	0.116431	4.27956
GO:0051384	response to glucocorticoid	LOC100736786	LOC100736786	6-phosphofructo-2-kinase/fructose-2,6-bisphosphatase 1-like	0.00803215	0.116431	4.27956
GO:0051384	response to glucocorticoid	ASS1	ASS1	Uncharacterized protein	0.00803215	0.116431	4.27956
GO:0032967	positive regulation of collagen biosynthetic process	SERPINB7	SERPINB7	Uncharacterized protein	0.00806497	0.116431	7.96884
GO:0032967	positive regulation of collagen biosynthetic process	PRDX5	PRDX5	Uncharacterized protein	0.00806497	0.116431	7.96884
GO:0032967	positive regulation of collagen biosynthetic process	F2	F2	Prothrombin	0.00806497	0.116431	7.96884
GO:0009635	response to herbicide	LCN2	LCN2	Lipocalin 2	0.0084563	0.116431	17.1183
GO:0009635	response to herbicide	CYP1A1	CYP1A1	Cytochrome P450 1A1	0.0084563	0.116431	17.1183
GO:0045730	respiratory burst	GP91-PHOX	GP91-PHOX	Cytochrome b-245 heavy chain	0.0084563	0.116431	17.1183
GO:0045730	respiratory burst	NCF1	NCF1	Neutrophil cytosolic factor 1	0.0084563	0.116431	17.1183
GO:0051099	positive regulation of binding	LOC100738788	LOC100738788	Uncharacterized protein	0.0084563	0.116431	17.1183
GO:0051099	positive regulation of binding	PON1	PON1	Paraoxonase 1	0.0084563	0.116431	17.1183
GO:0048247	lymphocyte chemotaxis	LOC733603	LOC733603	Serum amyloid A protein	0.0084563	0.116431	17.1183
GO:0048247	lymphocyte chemotaxis	LOC100515857	LOC100515857	c-C motif chemokine 3-like	0.0084563	0.116431	17.1183
GO:0070327	thyroid hormone transport	TTR	TTR	Transthyretin	0.0084563	0.116431	17.1183
GO:0070327	thyroid hormone transport	CRYM	CRYM	Uncharacterized protein	0.0084563	0.116431	17.1183
GO:0034380	high-density lipoprotein particle assembly	APOA5	APOA5	Uncharacterized protein	0.0084563	0.116431	17.1183
GO:0034380	high-density lipoprotein particle assembly	APOE	APOE	Apolipoprotein E	0.0084563	0.116431	17.1183
GO:0031102	neuron projection regeneration	APOA5	APOA5	Uncharacterized protein	0.0084563	0.116431	17.1183
GO:0031102	neuron projection regeneration	APOE	APOE	Apolipoprotein E	0.0084563	0.116431	17.1183
GO:0006691	leukotriene metabolic process	NCF1	NCF1	Neutrophil cytosolic factor 1	0.0095449	0.130213	7.45472
GO:0006691	leukotriene metabolic process	ALOX5	ALOX5	Uncharacterized protein	0.0095449	0.130213	7.45472
GO:0006691	leukotriene metabolic process	CYP4F2	CYP4F2	Cytochrome P450	0.0095449	0.130213	7.45472
GO:0070365	hepatocyte differentiation	ANXA1	ANXA1	Annexin A1	0.0100607	0.132392	15.4064
GO:0070365	hepatocyte differentiation	CYP1A1	CYP1A1	Cytochrome P450 1A1	0.0100607	0.132392	15.4064
GO:0051156	glucose 6-phosphate metabolic process	HK2	HK2	Hexokinase-2	0.0100607	0.132392	15.4064
GO:0051156	glucose 6-phosphate metabolic process	HK3	HK3	Uncharacterized protein	0.0100607	0.132392	15.4064
GO:0001775	cell activation	LOC100515857	LOC100515857	c-C motif chemokine 3-like	0.0100607	0.132392	15.4064
GO:0001775	cell activation	CD59	CD59	CD59 glycoprotein	0.0100607	0.132392	15.4064
GO:0010544	negative regulation of platelet activation	APOE	APOE	Apolipoprotein E	0.0100607	0.132392	15.4064
GO:0010544	negative regulation of platelet activation	F2	F2	Prothrombin	0.0100607	0.132392	15.4064
GO:0042130	negative regulation of T cell proliferation	VSIG4	VSIG4	V-set and immunoglobulin domain containing 4	0.0103401	0.134874	7.22176
GO:0042130	negative regulation of T cell proliferation	LOC100738358	LOC100738358	V-set and immunoglobulin domain-containing protein 4-like	0.0103401	0.134874	7.22176
GO:0042130	negative regulation of T cell proliferation	NDFIP1	NDFIP1	Nedd4 family interacting protein 1	0.0103401	0.134874	7.22176
GO:0034641	cellular nitrogen compound metabolic process	LOC102164618	LOC102164618	3-hydroxyisobutyryl-CoA hydrolase, mitochondrial-like	0.0107303	0.138748	2.78849
GO:0034641	cellular nitrogen compound metabolic process	PCBD1	PCBD1	Uncharacterized protein	0.0107303	0.138748	2.78849
GO:0034641	cellular nitrogen compound metabolic process	LOC100156167	LOC100156167	d-3-phosphoglycerate dehydrogenase-like	0.0107303	0.138748	2.78849
GO:0034641	cellular nitrogen compound metabolic process	ASS1	ASS1	Uncharacterized protein	0.0107303	0.138748	2.78849
GO:0034641	cellular nitrogen compound metabolic process	PSAT1	PSAT1	Uncharacterized protein	0.0107303	0.138748	2.78849
GO:0034641	cellular nitrogen compound metabolic process	MCCC2	MCCC2	Uncharacterized protein	0.0107303	0.138748	2.78849
GO:0034641	cellular nitrogen compound metabolic process	LOC102164620	LOC102164620	methylcrotonoyl-CoA carboxylase beta chain, mitochondrial-like	0.0107303	0.138748	2.78849
GO:0034641	cellular nitrogen compound metabolic process	LOC100516841	LOC100516841	Uncharacterized protein	0.0107303	0.138748	2.78849
GO:0007584	response to nutrient	UGT1A6	UGT1A6	Uncharacterized protein	0.0111498	0.142929	3.93021
GO:0007584	response to nutrient	GP91-PHOX	GP91-PHOX	Cytochrome b-245 heavy chain	0.0111498	0.142929	3.93021
GO:0007584	response to nutrient	LEP	LEP	Leptin	0.0111498	0.142929	3.93021
GO:0007584	response to nutrient	ASS1	ASS1	Uncharacterized protein	0.0111498	0.142929	3.93021
GO:0007584	response to nutrient	ALB	ALB	Serum albumin	0.0111498	0.142929	3.93021
GO:0030854	positive regulation of granulocyte differentiation	TESC	TESC	Uncharacterized protein	0.0117883	0.14487	14.0058
GO:0030854	positive regulation of granulocyte differentiation	LOC100739423	LOC100739423	HCLS1-associated protein X-1-like	0.0117883	0.14487	14.0058
GO:0046889	positive regulation of lipid biosynthetic process	HSD17B13	HSD17B13	Uncharacterized protein	0.0117883	0.14487	14.0058
GO:0046889	positive regulation of lipid biosynthetic process	APOE	APOE	Apolipoprotein E	0.0117883	0.14487	14.0058
GO:0014808	release of sequestered calcium ion into cytosol by sarcoplasmic reticulum	FKBP1B	FKBP1B	Peptidyl-prolyl cis-trans isomerase	0.0117883	0.14487	14.0058
GO:0014808	release of sequestered calcium ion into cytosol by sarcoplasmic reticulum	LOC100515857	LOC100515857	c-C motif chemokine 3-like	0.0117883	0.14487	14.0058
GO:0051918	negative regulation of fibrinolysis	CPB2	CPB2	Uncharacterized protein	0.0117883	0.14487	14.0058
GO:0051918	negative regulation of fibrinolysis	F2	F2	Prothrombin	0.0117883	0.14487	14.0058
GO:0002021	response to dietary excess	LEP	LEP	Leptin	0.0117883	0.14487	14.0058
GO:0002021	response to dietary excess	APOE	APOE	Apolipoprotein E	0.0117883	0.14487	14.0058
GO:0043086	negative regulation of catalytic activity	UGT1A6	UGT1A6	Uncharacterized protein	0.0125047	0.152414	3.81347
GO:0043086	negative regulation of catalytic activity	ANXA1	ANXA1	Annexin A1	0.0125047	0.152414	3.81347
GO:0043086	negative regulation of catalytic activity	ICA	ICA	Inhibitor of carbonic anhydrase	0.0125047	0.152414	3.81347
GO:0043086	negative regulation of catalytic activity	TESC	TESC	Uncharacterized protein	0.0125047	0.152414	3.81347
GO:0043086	negative regulation of catalytic activity	SAG	SAG	S-arrestin	0.0125047	0.152414	3.81347
GO:0017144	drug metabolic process	UGT1A6	UGT1A6	Uncharacterized protein	0.01295	0.154822	6.60275
GO:0017144	drug metabolic process	CYP2D25	CYP2D25	Vitamin D(3) 25-hydroxylase	0.01295	0.154822	6.60275
GO:0017144	drug metabolic process	CYP1A1	CYP1A1	Cytochrome P450 1A1	0.01295	0.154822	6.60275
GO:0001654	eye development	ADAMTS18	ADAMTS18	ADAM metallopeptidase with thrombospondin type 1 motif, 18	0.01295	0.154822	6.60275
GO:0001654	eye development	LOC102166507	LOC102166507	A disintegrin and metalloproteinase with thrombospondin motifs 18-like	0.01295	0.154822	6.60275
GO:0001654	eye development	LOC100737519	LOC100737519	homeobox protein Meis2-like	0.01295	0.154822	6.60275
GO:0017187	peptidyl-glutamic acid carboxylation	LOC733662	LOC733662	Uncharacterized protein	0.0136357	0.154822	12.8387
GO:0017187	peptidyl-glutamic acid carboxylation	F2	F2	Prothrombin	0.0136357	0.154822	12.8387
GO:0002544	chronic inflammatory response	S100A8	S100A8	Protein S100	0.0136357	0.154822	12.8387
GO:0002544	chronic inflammatory response	S100A9	S100A9	Calcium-binding protein A9	0.0136357	0.154822	12.8387
GO:0071276	cellular response to cadmium ion	MT1A	MT1A	Metallothionein-1A	0.0136357	0.154822	12.8387
GO:0071276	cellular response to cadmium ion	MT-III	MT-III	Metallothionein-3	0.0136357	0.154822	12.8387
GO:0032703	negative regulation of interleukin-2 production	VSIG4	VSIG4	V-set and immunoglobulin domain containing 4	0.0136357	0.154822	12.8387
GO:0032703	negative regulation of interleukin-2 production	LOC100738358	LOC100738358	V-set and immunoglobulin domain-containing protein 4-like	0.0136357	0.154822	12.8387
GO:0043268	positive regulation of potassium ion transport	FHL1C	FHL1C	Uncharacterized protein	0.0136357	0.154822	12.8387
GO:0043268	positive regulation of potassium ion transport	LOC606743	LOC606743	Adenosine receptor A1	0.0136357	0.154822	12.8387
GO:0030195	negative regulation of blood coagulation	VTN	VTN	Vitronectin	0.0136357	0.154822	12.8387
GO:0030195	negative regulation of blood coagulation	APOE	APOE	Apolipoprotein E	0.0136357	0.154822	12.8387
GO:0042632	cholesterol homeostasis	HPN	HPN	Uncharacterized protein	0.0136393	0.154822	4.59893
GO:0042632	cholesterol homeostasis	LOC733634	AKR1C1	Uncharacterized protein	0.0136393	0.154822	4.59893
GO:0042632	cholesterol homeostasis	APOA5	APOA5	Uncharacterized protein	0.0136393	0.154822	4.59893
GO:0042632	cholesterol homeostasis	APOE	APOE	Apolipoprotein E	0.0136393	0.154822	4.59893
GO:0043392	negative regulation of DNA binding	TWIST2	TWIST2	Uncharacterized protein	0.0138957	0.156537	6.41934
GO:0043392	negative regulation of DNA binding	HABP4	HABP4	Uncharacterized protein	0.0138957	0.156537	6.41934
GO:0043392	negative regulation of DNA binding	SUMO1	SUMO1	Small ubiquitin-related modifier 1	0.0138957	0.156537	6.41934
GO:0050727	regulation of inflammatory response	FETUIN	FETUIN	Alpha-2-HS-glycoprotein	0.0142958	0.159834	4.5313
GO:0050727	regulation of inflammatory response	LOC102161502	LOC102161502	TBC1 domain family member 23-like	0.0142958	0.159834	4.5313
GO:0050727	regulation of inflammatory response	S100A8	S100A8	Protein S100	0.0142958	0.159834	4.5313
GO:0050727	regulation of inflammatory response	S100A9	S100A9	Calcium-binding protein A9	0.0142958	0.159834	4.5313
GO:0060612	adipose tissue development	FGL1	FGL1	Uncharacterized protein	0.0148795	0.165118	6.24585
GO:0060612	adipose tissue development	LEP	LEP	Leptin	0.0148795	0.165118	6.24585
GO:0060612	adipose tissue development	LOC100152415	LOC100152415	spartin-like	0.0148795	0.165118	6.24585
GO:0006098	pentose-phosphate shunt	TALDO1	TALDO1	Transaldolase	0.0155993	0.166879	11.8511
GO:0006098	pentose-phosphate shunt	LOC100516841	LOC100516841	Uncharacterized protein	0.0155993	0.166879	11.8511
GO:0090179	planar cell polarity pathway involved in neural tube closure	SFRP5	SFRP5	Uncharacterized protein	0.0155993	0.166879	11.8511
GO:0090179	planar cell polarity pathway involved in neural tube closure	SFRP1	SFRP1	Uncharacterized protein	0.0155993	0.166879	11.8511
GO:0009950	dorsal/ventral axis specification	WNT3	WNT3	Protein Wnt	0.0155993	0.166879	11.8511
GO:0009950	dorsal/ventral axis specification	SFRP1	SFRP1	Uncharacterized protein	0.0155993	0.166879	11.8511
GO:0019430	removal of superoxide radicals	MT-III	MT-III	Metallothionein-3	0.0155993	0.166879	11.8511
GO:0019430	removal of superoxide radicals	LOC780439	LOC780439	Superoxide dismutase [Cu-Zn]	0.0155993	0.166879	11.8511
GO:0033197	response to vitamin E	FKBP1B	FKBP1B	Peptidyl-prolyl cis-trans isomerase	0.0155993	0.166879	11.8511
GO:0033197	response to vitamin E	LEP	LEP	Leptin	0.0155993	0.166879	11.8511
GO:0030073	insulin secretion	FKBP1B	FKBP1B	Peptidyl-prolyl cis-trans isomerase	0.0169622	0.178885	5.92555
GO:0030073	insulin secretion	ANXA1	ANXA1	Annexin A1	0.0169622	0.178885	5.92555
GO:0030073	insulin secretion	LEP	LEP	Leptin	0.0169622	0.178885	5.92555
GO:0048246	macrophage chemotaxis	LOC733603	LOC733603	Serum amyloid A protein	0.0176759	0.179323	11.0046
GO:0048246	macrophage chemotaxis	LOC100515857	LOC100515857	c-C motif chemokine 3-like	0.0176759	0.179323	11.0046
GO:0033700	phospholipid efflux	APOA5	APOA5	Uncharacterized protein	0.0176759	0.179323	11.0046
GO:0033700	phospholipid efflux	APOE	APOE	Apolipoprotein E	0.0176759	0.179323	11.0046
GO:0043508	negative regulation of JUN kinase activity	SFRP5	SFRP5	Uncharacterized protein	0.0176759	0.179323	11.0046
GO:0043508	negative regulation of JUN kinase activity	SFRP1	SFRP1	Uncharacterized protein	0.0176759	0.179323	11.0046
GO:0031667	response to nutrient levels	LCN2	LCN2	Lipocalin 2	0.0180614	0.179323	5.77741
GO:0031667	response to nutrient levels	LOC100738788	LOC100738788	Uncharacterized protein	0.0180614	0.179323	5.77741
GO:0031667	response to nutrient levels	PON1	PON1	Paraoxonase 1	0.0180614	0.179323	5.77741
GO:0008652	cellular amino acid biosynthetic process	LOC100156167	LOC100156167	d-3-phosphoglycerate dehydrogenase-like	0.0180614	0.179323	5.77741
GO:0008652	cellular amino acid biosynthetic process	ASS1	ASS1	Uncharacterized protein	0.0180614	0.179323	5.77741
GO:0008652	cellular amino acid biosynthetic process	PSAT1	PSAT1	Uncharacterized protein	0.0180614	0.179323	5.77741
GO:0006690	icosanoid metabolic process	LOC100525112	LOC100525112	cytochrome P450 2J2-like	0.0198623	0.179323	10.271
GO:0006690	icosanoid metabolic process	CYP4F2	CYP4F2	Cytochrome P450	0.0198623	0.179323	10.271
GO:0071577	zinc ion transmembrane transport	LOC100737089	LOC100737089	Uncharacterized protein	0.0198623	0.179323	10.271
GO:0071577	zinc ion transmembrane transport	SLC30A5	SLC30A5	Solute carrier family 30 member 5	0.0198623	0.179323	10.271
GO:0006544	glycine metabolic process	LOC100156167	LOC100156167	d-3-phosphoglycerate dehydrogenase-like	0.0198623	0.179323	10.271
GO:0006544	glycine metabolic process	LOC100626911	LOC100626911	serine hydroxymethyltransferase, mitochondrial-like	0.0198623	0.179323	10.271
GO:0010942	positive regulation of cell death	CIDE-B	CIDE-B	Cell death-inducing DFFA-like effector B variant 1	0.0203756	0.179323	5.50229
GO:0010942	positive regulation of cell death	MT-III	MT-III	Metallothionein-3	0.0203756	0.179323	5.50229
GO:0010942	positive regulation of cell death	HP	HP	Alpha 1 S haptoglobin	0.0203756	0.179323	5.50229
GO:0042157	lipoprotein metabolic process	APOA5	APOA5	Uncharacterized protein	0.0203756	0.179323	5.50229
GO:0042157	lipoprotein metabolic process	ALB	ALB	Serum albumin	0.0203756	0.179323	5.50229
GO:0042157	lipoprotein metabolic process	APOE	APOE	Apolipoprotein E	0.0203756	0.179323	5.50229
GO:0046685	response to arsenic-containing substance	CDKN1A	CDKN1A	Uncharacterized protein	0.0221552	0.179323	9.62902
GO:0046685	response to arsenic-containing substance	CYP1A1	CYP1A1	Cytochrome P450 1A1	0.0221552	0.179323	9.62902
GO:0048260	positive regulation of receptor-mediated endocytosis	VTN	VTN	Vitronectin	0.0221552	0.179323	9.62902
GO:0048260	positive regulation of receptor-mediated endocytosis	APOA5	APOA5	Uncharacterized protein	0.0221552	0.179323	9.62902
GO:1901652	response to peptide	LOC100737663	LOC100737663	Vasopressin V1a receptor	0.0221552	0.179323	9.62902
GO:1901652	response to peptide	O3FAR1	O3FAR1	G protein-coupled receptor 120	0.0221552	0.179323	9.62902
GO:0015758	glucose transport	LOC100524561	LOC100524561	platelet basic protein-like	0.022847	0.179323	3.90036
GO:0015758	glucose transport	HK2	HK2	Hexokinase-2	0.022847	0.179323	3.90036
GO:0015758	glucose transport	HK3	HK3	Uncharacterized protein	0.022847	0.179323	3.90036
GO:0015758	glucose transport	SLC2A4	SLC2A4	Insulin-responsive glucose transporter	0.022847	0.179323	3.90036
GO:0007267	cell-cell signaling	CCL16	CCL16	C-C motif chemokine	0.0229844	0.179323	2.40725
GO:0007267	cell-cell signaling	CXCL14	CXCL14	Uncharacterized protein	0.0229844	0.179323	2.40725
GO:0007267	cell-cell signaling	NFE2	NFE2	Uncharacterized protein	0.0229844	0.179323	2.40725
GO:0007267	cell-cell signaling	TNFAIP6	TNFAIP6	Uncharacterized protein	0.0229844	0.179323	2.40725
GO:0007267	cell-cell signaling	CCL23	CCL23	C-C motif chemokine	0.0229844	0.179323	2.40725
GO:0007267	cell-cell signaling	LOC100515857	LOC100515857	c-C motif chemokine 3-like	0.0229844	0.179323	2.40725
GO:0007267	cell-cell signaling	S100A9	S100A9	Calcium-binding protein A9	0.0229844	0.179323	2.40725
GO:0007267	cell-cell signaling	LOC606743	LOC606743	Adenosine receptor A1	0.0229844	0.179323	2.40725
GO:0042554	superoxide anion generation	GP91-PHOX	GP91-PHOX	Cytochrome b-245 heavy chain	0.0245515	0.179323	9.0626
GO:0042554	superoxide anion generation	NCF1	NCF1	Neutrophil cytosolic factor 1	0.0245515	0.179323	9.0626
GO:0051893	regulation of focal adhesion assembly	LOC100625773	LOC100625773	Uncharacterized protein	0.0245515	0.179323	9.0626
GO:0051893	regulation of focal adhesion assembly	GPM6B	GPM6B	Uncharacterized protein	0.0245515	0.179323	9.0626
GO:0001678	cellular glucose homeostasis	HK2	HK2	Hexokinase-2	0.0245515	0.179323	9.0626
GO:0001678	cellular glucose homeostasis	HK3	HK3	Uncharacterized protein	0.0245515	0.179323	9.0626
GO:0032755	positive regulation of interleukin-6 production	LOC102161502	LOC102161502	TBC1 domain family member 23-like	0.0254688	0.179323	5.02383
GO:0032755	positive regulation of interleukin-6 production	LOC100519991	LOC100519991	Uncharacterized protein	0.0254688	0.179323	5.02383
GO:0032755	positive regulation of interleukin-6 production	LBP	LBP	Lipopolysaccharide binding protein	0.0254688	0.179323	5.02383
GO:0018917	fluorene metabolic process	LOC100523909	LOC100523909	Uncharacterized protein	0.0255659	0.179323	77.0321
GO:0055073	cadmium ion homeostasis	MT-III	MT-III	Metallothionein-3	0.0255659	0.179323	77.0321
GO:0000053	argininosuccinate metabolic process	ASS1	ASS1	Uncharacterized protein	0.0255659	0.179323	77.0321
GO:2000486	negative regulation of glutamine transport	LEP	LEP	Leptin	0.0255659	0.179323	77.0321
GO:0045113	regulation of integrin biosynthetic process	S100A9	S100A9	Calcium-binding protein A9	0.0255659	0.179323	77.0321
GO:1900453	negative regulation of long term synaptic depression	LOC606743	LOC606743	Adenosine receptor A1	0.0255659	0.179323	77.0321
GO:2000057	negative regulation of Wnt signaling pathway involved in digestive tract morphogenesis	SFRP5	SFRP5	Uncharacterized protein	0.0255659	0.179323	77.0321
GO:2000080	negative regulation of canonical Wnt signaling pathway involved in controlling type B pancreatic cell proliferation	SFRP1	SFRP1	Uncharacterized protein	0.0255659	0.179323	77.0321
GO:1902999	negative regulation of phospholipid efflux	APOE	APOE	Apolipoprotein E	0.0255659	0.179323	77.0321
GO:0033686	positive regulation of luteinizing hormone secretion	LEP	LEP	Leptin	0.0255659	0.179323	77.0321
GO:0043366	beta selection	SYK	SYK	Tyrosine-protein kinase SYK	0.0255659	0.179323	77.0321
GO:2001264	negative regulation of C-C chemokine binding	CCL23	CCL23	C-C motif chemokine	0.0255659	0.179323	77.0321
GO:0097214	positive regulation of lysosomal membrane permeability	MT-III	MT-III	Metallothionein-3	0.0255659	0.179323	77.0321
GO:0019310	inositol catabolic process	MIOX	MIOX	Inositol oxygenase	0.0255659	0.179323	77.0321
GO:0080163	regulation of protein serine/threonine phosphatase activity	PPP4R4	PPP4R4	Uncharacterized protein	0.0255659	0.179323	77.0321
GO:1902951	negative regulation of dendritic spine maintenance	APOE	APOE	Apolipoprotein E	0.0255659	0.179323	77.0321
GO:1902952	positive regulation of dendritic spine maintenance	APOE	APOE	Apolipoprotein E	0.0255659	0.179323	77.0321
GO:1902947	regulation of tau-protein kinase activity	APOE	APOE	Apolipoprotein E	0.0255659	0.179323	77.0321
GO:2001057	reactive nitrogen species metabolic process	PRDX5	PRDX5	Uncharacterized protein	0.0255659	0.179323	77.0321
GO:0042991	transcription factor import into nucleus	SYK	SYK	Tyrosine-protein kinase SYK	0.0255659	0.179323	77.0321
GO:2000758	positive regulation of peptidyl-lysine acetylation	NFE2	NFE2	Uncharacterized protein	0.0255659	0.179323	77.0321
GO:0044345	stromal-epithelial cell signaling involved in prostate gland development	SFRP1	SFRP1	Uncharacterized protein	0.0255659	0.179323	77.0321
GO:0001971	negative regulation of activation of membrane attack complex	CD59	CD59	CD59 glycoprotein	0.0255659	0.179323	77.0321
GO:0071298	cellular response to L-ascorbic acid	LEP	LEP	Leptin	0.0255659	0.179323	77.0321
GO:0032928	regulation of superoxide anion generation	SYK	SYK	Tyrosine-protein kinase SYK	0.0255659	0.179323	77.0321
GO:0090350	negative regulation of cellular organofluorine metabolic process	CYP2D25	CYP2D25	Vitamin D(3) 25-hydroxylase	0.0255659	0.179323	77.0321
GO:0032900	negative regulation of neurotrophin production	LOC606743	LOC606743	Adenosine receptor A1	0.0255659	0.179323	77.0321
GO:0048790	maintenance of presynaptic active zone structure	RAB3A	RAB3A	Ras-related protein Rab-3A	0.0255659	0.179323	77.0321
GO:2000376	positive regulation of oxygen metabolic process	MT-III	MT-III	Metallothionein-3	0.0255659	0.179323	77.0321
GO:0060547	negative regulation of necrotic cell death	MT-III	MT-III	Metallothionein-3	0.0255659	0.179323	77.0321
GO:0032789	unsaturated monocarboxylic acid metabolic process	ACOT4	ACOT4	Uncharacterized protein	0.0255659	0.179323	77.0321
GO:0032788	saturated monocarboxylic acid metabolic process	ACOT4	ACOT4	Uncharacterized protein	0.0255659	0.179323	77.0321
GO:0019341	dibenzo-p-dioxin catabolic process	CYP1A1	CYP1A1	Cytochrome P450 1A1	0.0255659	0.179323	77.0321
GO:0022601	menstrual cycle phase	SFRP1	SFRP1	Uncharacterized protein	0.0255659	0.179323	77.0321
GO:1901628	positive regulation of postsynaptic membrane organization	APOE	APOE	Apolipoprotein E	0.0255659	0.179323	77.0321
GO:1901627	negative regulation of postsynaptic membrane organization	APOE	APOE	Apolipoprotein E	0.0255659	0.179323	77.0321
GO:1901630	negative regulation of presynaptic membrane organization	APOE	APOE	Apolipoprotein E	0.0255659	0.179323	77.0321
GO:1903001	negative regulation of lipid transport across blood brain barrier	APOE	APOE	Apolipoprotein E	0.0255659	0.179323	77.0321
GO:1903002	positive regulation of lipid transport across blood brain barrier	APOE	APOE	Apolipoprotein E	0.0255659	0.179323	77.0321
GO:1903038	negative regulation of leukocyte cell-cell adhesion	ASS1	ASS1	Uncharacterized protein	0.0255659	0.179323	77.0321
GO:0019605	butyrate metabolic process	ACOT4	ACOT4	Uncharacterized protein	0.0255659	0.179323	77.0321
GO:0032490	detection of molecule of bacterial origin	LBP	LBP	Lipopolysaccharide binding protein	0.0255659	0.179323	77.0321
GO:0097350	neutrophil clearance	ANXA1	ANXA1	Annexin A1	0.0255659	0.179323	77.0321
GO:0060587	regulation of lipoprotein lipid oxidation	LEP	LEP	Leptin	0.0255659	0.179323	77.0321
GO:0009892	negative regulation of metabolic process	LEP	LEP	Leptin	0.0255659	0.179323	77.0321
GO:0060785	regulation of apoptosis involved in tissue homeostasis	PRDX5	PRDX5	Uncharacterized protein	0.0255659	0.179323	77.0321
GO:0032244	positive regulation of nucleoside transport	LOC606743	LOC606743	Adenosine receptor A1	0.0255659	0.179323	77.0321
GO:1900738	positive regulation of phospholipase C-activating G-protein coupled receptor signaling pathway	F2	F2	Prothrombin	0.0255659	0.179323	77.0321
GO:0090246	convergent extension involved in somitogenesis	SFRP1	SFRP1	Uncharacterized protein	0.0255659	0.179323	77.0321
GO:0090237	regulation of arachidonic acid secretion	SYK	SYK	Tyrosine-protein kinase SYK	0.0255659	0.179323	77.0321
GO:0032805	positive regulation of low-density lipoprotein particle receptor catabolic process	APOE	APOE	Apolipoprotein E	0.0255659	0.179323	77.0321
GO:0051651	maintenance of location in cell	APOE	APOE	Apolipoprotein E	0.0255659	0.179323	77.0321
GO:0006096	glycolytic process	HK2	HK2	Hexokinase-2	0.0268388	0.183357	4.91694
GO:0006096	glycolytic process	LOC100736786	LOC100736786	6-phosphofructo-2-kinase/fructose-2,6-bisphosphatase 1-like	0.0268388	0.183357	4.91694
GO:0006096	glycolytic process	HK3	HK3	Uncharacterized protein	0.0268388	0.183357	4.91694
GO:0055093	response to hyperoxia	CDKN1A	CDKN1A	Uncharacterized protein	0.0270482	0.183357	8.55913
GO:0055093	response to hyperoxia	CYP1A1	CYP1A1	Cytochrome P450 1A1	0.0270482	0.183357	8.55913
GO:0043085	positive regulation of catalytic activity	MT-III	MT-III	Metallothionein-3	0.0285779	0.183357	3.62504
GO:0043085	positive regulation of catalytic activity	GM2A	GM2A	Uncharacterized protein	0.0285779	0.183357	3.62504
GO:0043085	positive regulation of catalytic activity	LOC100515857	LOC100515857	c-C motif chemokine 3-like	0.0285779	0.183357	3.62504
GO:0043085	positive regulation of catalytic activity	APOE	APOE	Apolipoprotein E	0.0285779	0.183357	3.62504
GO:0045777	positive regulation of blood pressure	LOC100737663	LOC100737663	Vasopressin V1a receptor	0.0296423	0.183357	8.10865
GO:0045777	positive regulation of blood pressure	LOC606743	LOC606743	Adenosine receptor A1	0.0296423	0.183357	8.10865
GO:0006768	biotin metabolic process	MCCC2	MCCC2	Uncharacterized protein	0.0296423	0.183357	8.10865
GO:0006768	biotin metabolic process	LOC102164620	LOC102164620	methylcrotonoyl-CoA carboxylase beta chain, mitochondrial-like	0.0296423	0.183357	8.10865
GO:0000302	response to reactive oxygen species	PRDX5	PRDX5	Uncharacterized protein	0.0296943	0.183357	4.71625
GO:0000302	response to reactive oxygen species	LOC780439	LOC780439	Superoxide dismutase [Cu-Zn]	0.0296943	0.183357	4.71625
GO:0000302	response to reactive oxygen species	APOE	APOE	Apolipoprotein E	0.0296943	0.183357	4.71625
GO:0007346	regulation of mitotic cell cycle	CDKN1A	CDKN1A	Uncharacterized protein	0.0296943	0.183357	4.71625
GO:0007346	regulation of mitotic cell cycle	RPA3	RPA3	replication protein A3, 14kDa	0.0296943	0.183357	4.71625
GO:0007346	regulation of mitotic cell cycle	DYNLT3	DYNLT3	dynein, light chain, Tctex-type 3	0.0296943	0.183357	4.71625
GO:0006869	lipid transport	LBP	LBP	Lipopolysaccharide binding protein	0.029874	0.183357	3.00907
GO:0006869	lipid transport	APOA5	APOA5	Uncharacterized protein	0.029874	0.183357	3.00907
GO:0006869	lipid transport	ANO4	ANO4	Anoctamin	0.029874	0.183357	3.00907
GO:0006869	lipid transport	GM2A	GM2A	Uncharacterized protein	0.029874	0.183357	3.00907
GO:0006869	lipid transport	APOE	APOE	Apolipoprotein E	0.029874	0.183357	3.00907
GO:0044237	cellular metabolic process	LOC100157053	LOC100157053	NADH dehydrogenase [ubiquinone] 1 beta subcomplex subunit 8, mitochondrial-like	0.0305583	0.183357	2.65628
GO:0044237	cellular metabolic process	LOC102163657	LOC102163657	cytochrome c oxidase subunit 7B, mitochondrial-like	0.0305583	0.183357	2.65628
GO:0044237	cellular metabolic process	ATP5G2	ATP5G2	Mitochondrial ATP5G2	0.0305583	0.183357	2.65628
GO:0044237	cellular metabolic process	NDUFA6	NDUFA6	NADH dehydrogenase [ubiquinone] 1 alpha subcomplex subunit 6	0.0305583	0.183357	2.65628
GO:0044237	cellular metabolic process	ATP5J2	ATP5J2	ATP synthase subunit f, mitochondrial	0.0305583	0.183357	2.65628
GO:0044237	cellular metabolic process	NDUFC2	NDUFC2	NADH dehydrogenase [ubiquinone] 1 subunit C2	0.0305583	0.183357	2.65628
GO:0031668	cellular response to extracellular stimulus	CDKN1A	CDKN1A	Uncharacterized protein	0.0323307	0.183357	7.70321
GO:0031668	cellular response to extracellular stimulus	ASGR1	ASGR1	Uncharacterized protein	0.0323307	0.183357	7.70321
GO:0019370	leukotriene biosynthetic process	ALOX5	ALOX5	Uncharacterized protein	0.0323307	0.183357	7.70321
GO:0019370	leukotriene biosynthetic process	SYK	SYK	Tyrosine-protein kinase SYK	0.0323307	0.183357	7.70321
GO:0043691	reverse cholesterol transport	APOA5	APOA5	Uncharacterized protein	0.0323307	0.183357	7.70321
GO:0043691	reverse cholesterol transport	APOE	APOE	Apolipoprotein E	0.0323307	0.183357	7.70321
GO:0071385	cellular response to glucocorticoid stimulus	UGT1A6	UGT1A6	Uncharacterized protein	0.0323307	0.183357	7.70321
GO:0071385	cellular response to glucocorticoid stimulus	ANXA1	ANXA1	Annexin A1	0.0323307	0.183357	7.70321
GO:0030949	positive regulation of vascular endothelial growth factor receptor signaling pathway	VTN	VTN	Vitronectin	0.0323307	0.183357	7.70321
GO:0030949	positive regulation of vascular endothelial growth factor receptor signaling pathway	MT-III	MT-III	Metallothionein-3	0.0323307	0.183357	7.70321
GO:0008645	hexose transport	HK2	HK2	Hexokinase-2	0.0327031	0.183357	4.5313
GO:0008645	hexose transport	HK3	HK3	Uncharacterized protein	0.0327031	0.183357	4.5313
GO:0008645	hexose transport	SLC2A4	SLC2A4	Insulin-responsive glucose transporter	0.0327031	0.183357	4.5313
GO:0000413	protein peptidyl-prolyl isomerization	FKBP1B	FKBP1B	Peptidyl-prolyl cis-trans isomerase	0.0327031	0.183357	4.5313
GO:0000413	protein peptidyl-prolyl isomerization	PPIF	PPIF	Peptidyl-prolyl cis-trans isomerase	0.0327031	0.183357	4.5313
GO:0000413	protein peptidyl-prolyl isomerization	LOC100737894	LOC100737894	peptidyl-prolyl cis-trans isomerase C-like	0.0327031	0.183357	4.5313
GO:0006120	mitochondrial electron transport, NADH to ubiquinone	LOC100157053	LOC100157053	NADH dehydrogenase [ubiquinone] 1 beta subcomplex subunit 8, mitochondrial-like	0.0342647	0.183357	4.44416
GO:0006120	mitochondrial electron transport, NADH to ubiquinone	NDUFA6	NDUFA6	NADH dehydrogenase [ubiquinone] 1 alpha subcomplex subunit 6	0.0342647	0.183357	4.44416
GO:0006120	mitochondrial electron transport, NADH to ubiquinone	NDUFC2	NDUFC2	NADH dehydrogenase [ubiquinone] 1 subunit C2	0.0342647	0.183357	4.44416
GO:0070098	chemokine-mediated signaling pathway	LOC100524561	LOC100524561	platelet basic protein-like	0.0342647	0.183357	4.44416
GO:0070098	chemokine-mediated signaling pathway	LOC100525396	LOC100525396	C-X-C motif chemokine	0.0342647	0.183357	4.44416
GO:0070098	chemokine-mediated signaling pathway	CCRL1	CCRL1	Chemokine (C-C motif) receptor-like protein 1	0.0342647	0.183357	4.44416
GO:0035567	non-canonical Wnt signaling pathway	SFRP5	SFRP5	Uncharacterized protein	0.0351107	0.183357	7.33639
GO:0035567	non-canonical Wnt signaling pathway	SFRP1	SFRP1	Uncharacterized protein	0.0351107	0.183357	7.33639
GO:0018149	peptide cross-linking	ANXA1	ANXA1	Annexin A1	0.0351107	0.183357	7.33639
GO:0018149	peptide cross-linking	LOC100739609	LOC100739609	protein-glutamine gamma-glutamyltransferase E-like	0.0351107	0.183357	7.33639
GO:0006778	porphyrin-containing compound metabolic process	UGT1A6	UGT1A6	Uncharacterized protein	0.0351107	0.183357	7.33639
GO:0006778	porphyrin-containing compound metabolic process	CYP1A1	CYP1A1	Cytochrome P450 1A1	0.0351107	0.183357	7.33639
GO:0071356	cellular response to tumor necrosis factor	LCN2	LCN2	Lipocalin 2	0.0362469	0.183357	3.34922
GO:0071356	cellular response to tumor necrosis factor	ASS1	ASS1	Uncharacterized protein	0.0362469	0.183357	3.34922
GO:0071356	cellular response to tumor necrosis factor	LOC100515857	LOC100515857	c-C motif chemokine 3-like	0.0362469	0.183357	3.34922
GO:0071356	cellular response to tumor necrosis factor	SFRP1	SFRP1	Uncharacterized protein	0.0362469	0.183357	3.34922
GO:0006909	phagocytosis	ELMOD3	ELMOD3	Uncharacterized protein	0.0375013	0.183357	4.27956
GO:0006909	phagocytosis	CEBPE	CEBPE	Uncharacterized protein	0.0375013	0.183357	4.27956
GO:0006909	phagocytosis	LOC606743	LOC606743	Adenosine receptor A1	0.0375013	0.183357	4.27956
GO:0042776	mitochondrial ATP synthesis coupled proton transport	ATP5G2	ATP5G2	Mitochondrial ATP5G2	0.0379794	0.183357	7.00292
GO:0042776	mitochondrial ATP synthesis coupled proton transport	ATP5J2	ATP5J2	ATP synthase subunit f, mitochondrial	0.0379794	0.183357	7.00292
GO:0042493	response to drug	CDKN1A	CDKN1A	Uncharacterized protein	0.0380287	0.183357	1.97518
GO:0042493	response to drug	UGT1A6	UGT1A6	Uncharacterized protein	0.0380287	0.183357	1.97518
GO:0042493	response to drug	ANXA1	ANXA1	Annexin A1	0.0380287	0.183357	1.97518
GO:0042493	response to drug	GP91-PHOX	GP91-PHOX	Cytochrome b-245 heavy chain	0.0380287	0.183357	1.97518
GO:0042493	response to drug	RPN2	RPN2	Dolichyl-diphosphooligosaccharide--protein glycosyltransferase subunit 2	0.0380287	0.183357	1.97518
GO:0042493	response to drug	LCN2	LCN2	Lipocalin 2	0.0380287	0.183357	1.97518
GO:0042493	response to drug	ASS1	ASS1	Uncharacterized protein	0.0380287	0.183357	1.97518
GO:0042493	response to drug	CPB2	CPB2	Uncharacterized protein	0.0380287	0.183357	1.97518
GO:0042493	response to drug	SFRP1	SFRP1	Uncharacterized protein	0.0380287	0.183357	1.97518
GO:0042493	response to drug	CYP1A1	CYP1A1	Cytochrome P450 1A1	0.0380287	0.183357	1.97518
GO:2000296	negative regulation of hydrogen peroxide catabolic process	HP	HP	Alpha 1 S haptoglobin	0.0381017	0.183357	38.5161
GO:0014034	neural crest cell fate commitment	SFRP1	SFRP1	Uncharacterized protein	0.0381017	0.183357	38.5161
GO:0009624	response to nematode	CYP1A1	CYP1A1	Cytochrome P450 1A1	0.0381017	0.183357	38.5161
GO:0009820	alkaloid metabolic process	CYP2D25	CYP2D25	Vitamin D(3) 25-hydroxylase	0.0381017	0.183357	38.5161
GO:0072126	positive regulation of glomerular mesangial cell proliferation	SERPINB7	SERPINB7	Uncharacterized protein	0.0381017	0.183357	38.5161
GO:2000491	positive regulation of hepatic stellate cell activation	LEP	LEP	Leptin	0.0381017	0.183357	38.5161
GO:0002761	regulation of myeloid leukocyte differentiation	NDFIP1	NDFIP1	Nedd4 family interacting protein 1	0.0381017	0.183357	38.5161
GO:0010902	positive regulation of very-low-density lipoprotein particle remodeling	APOA5	APOA5	Uncharacterized protein	0.0381017	0.183357	38.5161
GO:2000054	negative regulation of Wnt signaling pathway involved in dorsal/ventral axis specification	SFRP1	SFRP1	Uncharacterized protein	0.0381017	0.183357	38.5161
GO:0002540	leukotriene production involved in inflammatory response	ALOX5	ALOX5	Uncharacterized protein	0.0381017	0.183357	38.5161
GO:0051055	negative regulation of lipid biosynthetic process	APOE	APOE	Apolipoprotein E	0.0381017	0.183357	38.5161
GO:0043313	regulation of neutrophil degranulation	SYK	SYK	Tyrosine-protein kinase SYK	0.0381017	0.183357	38.5161
GO:0061000	negative regulation of dendritic spine development	APOE	APOE	Apolipoprotein E	0.0381017	0.183357	38.5161
GO:0071478	cellular response to radiation	C14H10orf116	C14H10orf116	chromosome 10 open reading frame 116 ortholog	0.0381017	0.183357	38.5161
GO:0010021	amylopectin biosynthetic process	SLC2A4	SLC2A4	Insulin-responsive glucose transporter	0.0381017	0.183357	38.5161
GO:0046459	short-chain fatty acid metabolic process	ACOT4	ACOT4	Uncharacterized protein	0.0381017	0.183357	38.5161
GO:0019483	beta-alanine biosynthetic process	UPB1	UPB1	Uncharacterized protein	0.0381017	0.183357	38.5161
GO:1902998	positive regulation of neurofibrillary tangle assembly	APOE	APOE	Apolipoprotein E	0.0381017	0.183357	38.5161
GO:1902995	positive regulation of phospholipid efflux	APOE	APOE	Apolipoprotein E	0.0381017	0.183357	38.5161
GO:0034769	basement membrane disassembly	HPN	HPN	Uncharacterized protein	0.0381017	0.183357	38.5161
GO:0046851	negative regulation of bone remodeling	SFRP1	SFRP1	Uncharacterized protein	0.0381017	0.183357	38.5161
GO:0042323	negative regulation of circadian sleep/wake cycle, non-REM sleep	LOC606743	LOC606743	Adenosine receptor A1	0.0381017	0.183357	38.5161
GO:0042321	negative regulation of circadian sleep/wake cycle, sleep	LOC606743	LOC606743	Adenosine receptor A1	0.0381017	0.183357	38.5161
GO:0010041	response to iron(III) ion	CYP1A1	CYP1A1	Cytochrome P450 1A1	0.0381017	0.183357	38.5161
GO:0009132	nucleoside diphosphate metabolic process	LOC100738827	LOC100738827	peroxisomal coenzyme A diphosphatase NUDT7-like	0.0381017	0.183357	38.5161
GO:0065002	intracellular protein transmembrane transport	AKT2	AKT2	Uncharacterized protein	0.0381017	0.183357	38.5161
GO:0010046	response to mycotoxin	ASS1	ASS1	Uncharacterized protein	0.0381017	0.183357	38.5161
GO:0043545	molybdopterin cofactor metabolic process	LOC100520083	LOC100520083	Uncharacterized protein	0.0381017	0.183357	38.5161
GO:0070541	response to platinum ion	ALB	ALB	Serum albumin	0.0381017	0.183357	38.5161
GO:0071242	cellular response to ammonium ion	ASS1	ASS1	Uncharacterized protein	0.0381017	0.183357	38.5161
GO:0060064	Spemann organizer formation at the anterior end of the primitive streak	WNT3	WNT3	Protein Wnt	0.0381017	0.183357	38.5161
GO:0043649	dicarboxylic acid catabolic process	ACOT4	ACOT4	Uncharacterized protein	0.0381017	0.183357	38.5161
GO:0061302	smooth muscle cell-matrix adhesion	VTN	VTN	Vitronectin	0.0381017	0.183357	38.5161
GO:0006114	glycerol biosynthetic process	LEP	LEP	Leptin	0.0381017	0.183357	38.5161
GO:0002366	leukocyte activation involved in immune response	SYK	SYK	Tyrosine-protein kinase SYK	0.0381017	0.183357	38.5161
GO:0050975	sensory perception of touch	RAB3A	RAB3A	Ras-related protein Rab-3A	0.0381017	0.183357	38.5161
GO:0071418	cellular response to amine stimulus	ASS1	ASS1	Uncharacterized protein	0.0381017	0.183357	38.5161
GO:0008207	C21-steroid hormone metabolic process	AKR1D1	AKR1D1	aldo-keto reductase family 1, member D1	0.0381017	0.183357	38.5161
GO:1900221	regulation of beta-amyloid clearance	APOE	APOE	Apolipoprotein E	0.0381017	0.183357	38.5161
GO:0031630	regulation of synaptic vesicle fusion to presynaptic membrane	RAB3A	RAB3A	Ras-related protein Rab-3A	0.0381017	0.183357	38.5161
GO:0015938	coenzyme A catabolic process	LOC100738827	LOC100738827	peroxisomal coenzyme A diphosphatase NUDT7-like	0.0381017	0.183357	38.5161
GO:0044339	canonical Wnt signaling pathway involved in osteoblast differentiation	WNT3	WNT3	Protein Wnt	0.0381017	0.183357	38.5161
GO:0044338	canonical Wnt signaling pathway involved in mesenchymal stem cell differentiation	WNT3	WNT3	Protein Wnt	0.0381017	0.183357	38.5161
GO:0032387	negative regulation of intracellular transport	MAPT	MAPT	Microtubule-associated protein	0.0381017	0.183357	38.5161
GO:2000348	regulation of CD40 signaling pathway	LOC100626401	LOC100626401	sharpin-like	0.0381017	0.183357	38.5161
GO:0015920	lipopolysaccharide transport	LBP	LBP	Lipopolysaccharide binding protein	0.0381017	0.183357	38.5161
GO:0090362	positive regulation of platelet-derived growth factor production	SERPINB7	SERPINB7	Uncharacterized protein	0.0381017	0.183357	38.5161
GO:0055090	acylglycerol homeostasis	APOA5	APOA5	Uncharacterized protein	0.0381017	0.183357	38.5161
GO:0036292	DNA rewinding	ANXA1	ANXA1	Annexin A1	0.0381017	0.183357	38.5161
GO:0010849	regulation of proton-transporting ATPase activity, rotational mechanism	PPIF	PPIF	Peptidyl-prolyl cis-trans isomerase	0.0381017	0.183357	38.5161
GO:0033306	phytol metabolic process	PECR	PECR	Uncharacterized protein	0.0381017	0.183357	38.5161
GO:0070256	negative regulation of mucus secretion	LOC606743	LOC606743	Adenosine receptor A1	0.0381017	0.183357	38.5161
GO:0045054	constitutive secretory pathway	RAB3A	RAB3A	Ras-related protein Rab-3A	0.0381017	0.183357	38.5161
GO:0044092	negative regulation of molecular function	TWIST2	TWIST2	Uncharacterized protein	0.0381017	0.183357	38.5161
GO:2000117	negative regulation of cysteine-type endopeptidase activity	MT-III	MT-III	Metallothionein-3	0.0381017	0.183357	38.5161
GO:0006705	mineralocorticoid biosynthetic process	HSD3B1	HSD3B1	Hydroxy-delta-5-steroid dehydrogenase, 3 beta-and steroid delta-isomerase 1	0.0381017	0.183357	38.5161
GO:0015891	siderophore transport	LCN2	LCN2	Lipocalin 2	0.0381017	0.183357	38.5161
GO:0070947	neutrophil mediated killing of fungus	NCF1	NCF1	Neutrophil cytosolic factor 1	0.0381017	0.183357	38.5161
GO:0005999	xylulose biosynthetic process	TALDO1	TALDO1	Transaldolase	0.0381017	0.183357	38.5161
GO:0006566	threonine metabolic process	LOC100156167	LOC100156167	d-3-phosphoglycerate dehydrogenase-like	0.0381017	0.183357	38.5161
GO:0045401	positive regulation of interleukin-3 biosynthetic process	SYK	SYK	Tyrosine-protein kinase SYK	0.0381017	0.183357	38.5161
GO:0001909	leukocyte mediated cytotoxicity	NCF1	NCF1	Neutrophil cytosolic factor 1	0.0381017	0.183357	38.5161
GO:1901631	positive regulation of presynaptic membrane organization	APOE	APOE	Apolipoprotein E	0.0381017	0.183357	38.5161
GO:0001820	serotonin secretion	SYK	SYK	Tyrosine-protein kinase SYK	0.0381017	0.183357	38.5161
GO:0046356	acetyl-CoA catabolic process	LOC100738827	LOC100738827	peroxisomal coenzyme A diphosphatase NUDT7-like	0.0381017	0.183357	38.5161
GO:0051612	negative regulation of serotonin uptake	GPM6B	GPM6B	Uncharacterized protein	0.0381017	0.183357	38.5161
GO:0003331	positive regulation of extracellular matrix constituent secretion	CPB2	CPB2	Uncharacterized protein	0.0381017	0.183357	38.5161
GO:0034242	negative regulation of syncytium formation by plasma membrane fusion	NFE2	NFE2	Uncharacterized protein	0.0381017	0.183357	38.5161
GO:0017143	insecticide metabolic process	CYP1A1	CYP1A1	Cytochrome P450 1A1	0.0381017	0.183357	38.5161
GO:0051659	maintenance of mitochondrion location	ALB	ALB	Serum albumin	0.0381017	0.183357	38.5161
GO:0006612	protein targeting to membrane	NCF1	NCF1	Neutrophil cytosolic factor 1	0.043972	0.200688	6.41934
GO:0006612	protein targeting to membrane	LOC606743	LOC606743	Adenosine receptor A1	0.043972	0.200688	6.41934
GO:0019835	cytolysis	LOC100037955	LOC100037955	Uncharacterized protein	0.043972	0.200688	6.41934
GO:0019835	cytolysis	LYZ	LYZ	Lysozyme	0.043972	0.200688	6.41934
GO:0042326	negative regulation of phosphorylation	CDKN1A	CDKN1A	Uncharacterized protein	0.043972	0.200688	6.41934
GO:0042326	negative regulation of phosphorylation	FETUIN	FETUIN	Alpha-2-HS-glycoprotein	0.043972	0.200688	6.41934
GO:0050850	positive regulation of calcium-mediated signaling	LOC100515857	LOC100515857	c-C motif chemokine 3-like	0.043972	0.200688	6.41934
GO:0050850	positive regulation of calcium-mediated signaling	SYK	SYK	Tyrosine-protein kinase SYK	0.043972	0.200688	6.41934
GO:0042574	retinal metabolic process	SDR16C5	SDR16C5	Uncharacterized protein	0.043972	0.200688	6.41934
GO:0042574	retinal metabolic process	LOC733634	AKR1C1	Uncharacterized protein	0.043972	0.200688	6.41934
GO:1900087	positive regulation of G1/S transition of mitotic cell cycle	ANXA1	ANXA1	Annexin A1	0.0470905	0.200688	6.16257
GO:1900087	positive regulation of G1/S transition of mitotic cell cycle	CYP1A1	CYP1A1	Cytochrome P450 1A1	0.0470905	0.200688	6.16257
GO:0031424	keratinization	LOC100626401	LOC100626401	sharpin-like	0.0470905	0.200688	6.16257
GO:0031424	keratinization	LOC100739609	LOC100739609	protein-glutamine gamma-glutamyltransferase E-like	0.0470905	0.200688	6.16257
GO:0019433	triglyceride catabolic process	APOA5	APOA5	Uncharacterized protein	0.0470905	0.200688	6.16257
GO:0019433	triglyceride catabolic process	APOE	APOE	Apolipoprotein E	0.0470905	0.200688	6.16257
GO:0070301	cellular response to hydrogen peroxide	ANXA1	ANXA1	Annexin A1	0.048104	0.200688	3.85161
GO:0070301	cellular response to hydrogen peroxide	LCN2	LCN2	Lipocalin 2	0.048104	0.200688	3.85161
GO:0070301	cellular response to hydrogen peroxide	PPIF	PPIF	Peptidyl-prolyl cis-trans isomerase	0.048104	0.200688	3.85161
GO:0006968	cellular defense response	NCF1	NCF1	Neutrophil cytosolic factor 1	0.048104	0.200688	3.85161
GO:0006968	cellular defense response	CD5L	CD5L	Uncharacterized protein	0.048104	0.200688	3.85161
GO:0006968	cellular defense response	LBP	LBP	Lipopolysaccharide binding protein	0.048104	0.200688	3.85161
GO:0006006	glucose metabolic process	PPP1R3C	PPP1R3C	Protein phosphatase 1 regulatory subunit 3	0.0482799	0.200688	2.62014
GO:0006006	glucose metabolic process	LEP	LEP	Leptin	0.0482799	0.200688	2.62014
GO:0006006	glucose metabolic process	HK2	HK2	Hexokinase-2	0.0482799	0.200688	2.62014
GO:0006006	glucose metabolic process	AKT2	AKT2	Uncharacterized protein	0.0482799	0.200688	2.62014
GO:0006006	glucose metabolic process	LOC100736786	LOC100736786	6-phosphofructo-2-kinase/fructose-2,6-bisphosphatase 1-like	0.0482799	0.200688	2.62014
GO:0015721	bile acid and bile salt transport	LOC733634	AKR1C1	Uncharacterized protein	0.050287	0.200688	5.92555
GO:0015721	bile acid and bile salt transport	ALB	ALB	Serum albumin	0.050287	0.200688	5.92555
GO:0008406	gonad development	SFRP5	SFRP5	Uncharacterized protein	0.050287	0.200688	5.92555
GO:0008406	gonad development	SFRP1	SFRP1	Uncharacterized protein	0.050287	0.200688	5.92555
GO:0048546	digestive tract morphogenesis	SFRP5	SFRP5	Uncharacterized protein	0.050287	0.200688	5.92555
GO:0048546	digestive tract morphogenesis	SFRP1	SFRP1	Uncharacterized protein	0.050287	0.200688	5.92555
GO:0010165	response to X-ray	CDKN1A	CDKN1A	Uncharacterized protein	0.050287	0.200688	5.92555
GO:0010165	response to X-ray	ANXA1	ANXA1	Annexin A1	0.050287	0.200688	5.92555
GO:0010748	negative regulation of plasma membrane long-chain fatty acid transport	AKT2	AKT2	Uncharacterized protein	0.0504756	0.200688	25.6774
GO:2000276	negative regulation of oxidative phosphorylation uncoupler activity	PPIF	PPIF	Peptidyl-prolyl cis-trans isomerase	0.0504756	0.200688	25.6774
GO:0051284	positive regulation of sequestering of calcium ion	FKBP1B	FKBP1B	Peptidyl-prolyl cis-trans isomerase	0.0504756	0.200688	25.6774
GO:0055069	zinc ion homeostasis	MT-III	MT-III	Metallothionein-3	0.0504756	0.200688	25.6774
GO:0000052	citrulline metabolic process	ASS1	ASS1	Uncharacterized protein	0.0504756	0.200688	25.6774
GO:2000052	positive regulation of non-canonical Wnt signaling pathway	SFRP1	SFRP1	Uncharacterized protein	0.0504756	0.200688	25.6774
GO:0002542	Factor XII activation	KLKB1	KLKB1	Uncharacterized protein	0.0504756	0.200688	25.6774
GO:0010940	positive regulation of necrotic cell death	MT-III	MT-III	Metallothionein-3	0.0504756	0.200688	25.6774
GO:0060632	regulation of microtubule-based movement	MAPT	MAPT	Microtubule-associated protein	0.0504756	0.200688	25.6774
GO:0010939	regulation of necrotic cell death	PPIF	PPIF	Peptidyl-prolyl cis-trans isomerase	0.0504756	0.200688	25.6774
GO:0072719	cellular response to cisplatin	C14H10orf116	C14H10orf116	chromosome 10 open reading frame 116 ortholog	0.0504756	0.200688	25.6774
GO:0010972	negative regulation of G2/M transition of mitotic cell cycle	FHL1C	FHL1C	Uncharacterized protein	0.0504756	0.200688	25.6774
GO:0072331	signal transduction by p53 class mediator	CDKN1A	CDKN1A	Uncharacterized protein	0.0504756	0.200688	25.6774
GO:0006875	cellular metal ion homeostasis	MT-III	MT-III	Metallothionein-3	0.0504756	0.200688	25.6774
GO:0071676	negative regulation of mononuclear cell migration	BMP5	BMP5	Bone morphogenetic protein 5	0.0504756	0.200688	25.6774
GO:0090324	negative regulation of oxidative phosphorylation	PPIF	PPIF	Peptidyl-prolyl cis-trans isomerase	0.0504756	0.200688	25.6774
GO:0060049	regulation of protein glycosylation	MT-III	MT-III	Metallothionein-3	0.0504756	0.200688	25.6774
GO:0033031	positive regulation of neutrophil apoptotic process	ANXA1	ANXA1	Annexin A1	0.0504756	0.200688	25.6774
GO:0046010	positive regulation of circadian sleep/wake cycle, non-REM sleep	ALB	ALB	Serum albumin	0.0504756	0.200688	25.6774
GO:0071226	cellular response to molecule of fungal origin	SYK	SYK	Tyrosine-protein kinase SYK	0.0504756	0.200688	25.6774
GO:2001023	regulation of response to drug	C14H10orf116	C14H10orf116	chromosome 10 open reading frame 116 ortholog	0.0504756	0.200688	25.6774
GO:0034370	triglyceride-rich lipoprotein particle remodeling	APOA5	APOA5	Uncharacterized protein	0.0504756	0.200688	25.6774
GO:0050716	positive regulation of interleukin-1 secretion	LOC733603	LOC733603	Serum amyloid A protein	0.0504756	0.200688	25.6774
GO:0060265	positive regulation of respiratory burst involved in inflammatory response	LBP	LBP	Lipopolysaccharide binding protein	0.0504756	0.200688	25.6774
GO:0048698	negative regulation of collateral sprouting in absence of injury	LOC100152415	LOC100152415	spartin-like	0.0504756	0.200688	25.6774
GO:0048697	positive regulation of collateral sprouting in absence of injury	WNT3	WNT3	Protein Wnt	0.0504756	0.200688	25.6774
GO:0036465	synaptic vesicle recycling	RAB3A	RAB3A	Ras-related protein Rab-3A	0.0504756	0.200688	25.6774
GO:0060028	convergent extension involved in axis elongation	SFRP5	SFRP5	Uncharacterized protein	0.0504756	0.200688	25.6774
GO:0031640	killing of cells of other organism	S100A12	S100A12	Calcium-binding protein A12	0.0504756	0.200688	25.6774
GO:0034447	very-low-density lipoprotein particle clearance	APOE	APOE	Apolipoprotein E	0.0504756	0.200688	25.6774
GO:0070980	biphenyl catabolic process	UGT1A6	UGT1A6	Uncharacterized protein	0.0504756	0.200688	25.6774
GO:2000366	positive regulation of STAT protein import into nucleus	LEP	LEP	Leptin	0.0504756	0.200688	25.6774
GO:0008615	pyridoxine biosynthetic process	PSAT1	PSAT1	Uncharacterized protein	0.0504756	0.200688	25.6774
GO:0023052	signaling	LOC100515857	LOC100515857	c-C motif chemokine 3-like	0.0504756	0.200688	25.6774
GO:0006789	bilirubin conjugation	UGT1A6	UGT1A6	Uncharacterized protein	0.0504756	0.200688	25.6774
GO:0046546	development of primary male sexual characteristics	SFRP1	SFRP1	Uncharacterized protein	0.0504756	0.200688	25.6774
GO:0055118	negative regulation of cardiac muscle contraction	LOC606743	LOC606743	Adenosine receptor A1	0.0504756	0.200688	25.6774
GO:0045425	positive regulation of granulocyte macrophage colony-stimulating factor biosynthetic process	SYK	SYK	Tyrosine-protein kinase SYK	0.0504756	0.200688	25.6774
GO:2000611	positive regulation of thyroid hormone generation	HPN	HPN	Uncharacterized protein	0.0504756	0.200688	25.6774
GO:0052746	inositol phosphorylation	IPPK	IPPK	inositol 1,3,4,5,6-pentakisphosphate 2-kinase	0.0504756	0.200688	25.6774
GO:0002283	neutrophil activation involved in immune response	SYK	SYK	Tyrosine-protein kinase SYK	0.0504756	0.200688	25.6774
GO:0002232	leukocyte chemotaxis involved in inflammatory response	LBP	LBP	Lipopolysaccharide binding protein	0.0504756	0.200688	25.6774
GO:0044242	cellular lipid catabolic process	MT-III	MT-III	Metallothionein-3	0.0504756	0.200688	25.6774
GO:0070093	negative regulation of glucagon secretion	LEP	LEP	Leptin	0.0504756	0.200688	25.6774
GO:0001869	negative regulation of complement activation, lectin pathway	PZP	PZP	Uncharacterized protein	0.0504756	0.200688	25.6774
GO:0045906	negative regulation of vasoconstriction	LEP	LEP	Leptin	0.0504756	0.200688	25.6774
GO:1900138	negative regulation of phospholipase A2 activity	ANXA1	ANXA1	Annexin A1	0.0504756	0.200688	25.6774
GO:0043163	cell envelope organization	LOC100739609	LOC100739609	protein-glutamine gamma-glutamyltransferase E-like	0.0504756	0.200688	25.6774
GO:0009414	response to water deprivation	CD9	CD9	CD9 antigen	0.0504756	0.200688	25.6774
GO:0045939	negative regulation of steroid metabolic process	UGT1A6	UGT1A6	Uncharacterized protein	0.0504756	0.200688	25.6774
GO:0010629	negative regulation of gene expression	CDKN1A	CDKN1A	Uncharacterized protein	0.0516796	0.204927	2.56774
GO:0010629	negative regulation of gene expression	LOC100519991	LOC100519991	Uncharacterized protein	0.0516796	0.204927	2.56774
GO:0010629	negative regulation of gene expression	LOC100515857	LOC100515857	c-C motif chemokine 3-like	0.0516796	0.204927	2.56774
GO:0010629	negative regulation of gene expression	NDFIP1	NDFIP1	Nedd4 family interacting protein 1	0.0516796	0.204927	2.56774
GO:0010629	negative regulation of gene expression	SFRP1	SFRP1	Uncharacterized protein	0.0516796	0.204927	2.56774
GO:0008637	apoptotic mitochondrial changes	HK2	HK2	Hexokinase-2	0.053559	0.211253	5.70608
GO:0008637	apoptotic mitochondrial changes	PPIF	PPIF	Peptidyl-prolyl cis-trans isomerase	0.053559	0.211253	5.70608
GO:0046326	positive regulation of glucose import	RHOQ	RHOQ	Uncharacterized protein	0.053559	0.211253	5.70608
GO:0046326	positive regulation of glucose import	AKT2	AKT2	Uncharacterized protein	0.053559	0.211253	5.70608
GO:0030216	keratinocyte differentiation	ANXA1	ANXA1	Annexin A1	0.0538952	0.212016	3.6682
GO:0030216	keratinocyte differentiation	LOC100739609	LOC100739609	protein-glutamine gamma-glutamyltransferase E-like	0.0538952	0.212016	3.6682
GO:0030216	keratinocyte differentiation	CDSN	CDSN	Corneodesmosin	0.0538952	0.212016	3.6682
GO:0014070	response to organic cyclic compound	CDKN1A	CDKN1A	Uncharacterized protein	0.0552148	0.214298	2.51739
GO:0014070	response to organic cyclic compound	UGT1A6	UGT1A6	Uncharacterized protein	0.0552148	0.214298	2.51739
GO:0014070	response to organic cyclic compound	ANXA1	ANXA1	Annexin A1	0.0552148	0.214298	2.51739
GO:0014070	response to organic cyclic compound	SFRP1	SFRP1	Uncharacterized protein	0.0552148	0.214298	2.51739
GO:0014070	response to organic cyclic compound	CYP1A1	CYP1A1	Cytochrome P450 1A1	0.0552148	0.214298	2.51739
GO:0033344	cholesterol efflux	APOA5	APOA5	Uncharacterized protein	0.056904	0.214298	5.50229
GO:0033344	cholesterol efflux	APOE	APOE	Apolipoprotein E	0.056904	0.214298	5.50229
GO:0000079	regulation of cyclin-dependent protein serine/threonine kinase activity	CDKN1A	CDKN1A	Uncharacterized protein	0.0579321	0.214298	3.55533
GO:0000079	regulation of cyclin-dependent protein serine/threonine kinase activity	CCNL1	CCNL1	Uncharacterized protein	0.0579321	0.214298	3.55533
GO:0000079	regulation of cyclin-dependent protein serine/threonine kinase activity	CNTD2	CNTD2	cyclin N-terminal domain containing 2	0.0579321	0.214298	3.55533
GO:2000134	negative regulation of G1/S transition of mitotic cell cycle	CDKN1A	CDKN1A	Uncharacterized protein	0.0603194	0.214298	5.31256
GO:2000134	negative regulation of G1/S transition of mitotic cell cycle	FHL1C	FHL1C	Uncharacterized protein	0.0603194	0.214298	5.31256
GO:0002690	positive regulation of leukocyte chemotaxis	LOC100524561	LOC100524561	platelet basic protein-like	0.0603194	0.214298	5.31256
GO:0002690	positive regulation of leukocyte chemotaxis	LOC100525396	LOC100525396	C-X-C motif chemokine	0.0603194	0.214298	5.31256
GO:0045638	negative regulation of myeloid cell differentiation	TWIST2	TWIST2	Uncharacterized protein	0.0603194	0.214298	5.31256
GO:0045638	negative regulation of myeloid cell differentiation	LOC100737519	LOC100737519	homeobox protein Meis2-like	0.0603194	0.214298	5.31256
GO:0019373	epoxygenase P450 pathway	LOC100525112	LOC100525112	cytochrome P450 2J2-like	0.0603194	0.214298	5.31256
GO:0019373	epoxygenase P450 pathway	CYP1A1	CYP1A1	Cytochrome P450 1A1	0.0603194	0.214298	5.31256
GO:0090200	positive regulation of release of cytochrome c from mitochondria	CIDE-B	CIDE-B	Cell death-inducing DFFA-like effector B variant 1	0.0603194	0.214298	5.31256
GO:0090200	positive regulation of release of cytochrome c from mitochondria	PPIF	PPIF	Peptidyl-prolyl cis-trans isomerase	0.0603194	0.214298	5.31256
GO:0045541	negative regulation of cholesterol biosynthetic process	APOE	APOE	Apolipoprotein E	0.0626897	0.214298	19.258
GO:0009812	flavonoid metabolic process	CYP1A1	CYP1A1	Cytochrome P450 1A1	0.0626897	0.214298	19.258
GO:0002554	serotonin secretion by platelet	SYK	SYK	Tyrosine-protein kinase SYK	0.0626897	0.214298	19.258
GO:2000483	negative regulation of interleukin-8 secretion	ANXA1	ANXA1	Annexin A1	0.0626897	0.214298	19.258
GO:0046683	response to organophosphorus	LOC733634	AKR1C1	Uncharacterized protein	0.0626897	0.214298	19.258
GO:0019264	glycine biosynthetic process from serine	LOC100626911	LOC100626911	serine hydroxymethyltransferase, mitochondrial-like	0.0626897	0.214298	19.258
GO:0006458	'de novo' protein folding	FKBP1B	FKBP1B	Peptidyl-prolyl cis-trans isomerase	0.0626897	0.214298	19.258
GO:0046486	glycerolipid metabolic process	LOC102164752	LOC102164752	acylglycerol kinase, mitochondrial-like	0.0626897	0.214298	19.258
GO:0046881	positive regulation of follicle-stimulating hormone secretion	LEP	LEP	Leptin	0.0626897	0.214298	19.258
GO:0046879	hormone secretion	O3FAR1	O3FAR1	G protein-coupled receptor 120	0.0626897	0.214298	19.258
GO:0019853	L-ascorbic acid biosynthetic process	LOC100523295	LOC100523295	regucalcin-like	0.0626897	0.214298	19.258
GO:0033076	isoquinoline alkaloid metabolic process	CYP2D25	CYP2D25	Vitamin D(3) 25-hydroxylase	0.0626897	0.214298	19.258
GO:0045581	negative regulation of T cell differentiation	DTX1	DTX1	Uncharacterized protein	0.0626897	0.214298	19.258
GO:0002118	aggressive behavior	PENK	PENK	Uncharacterized protein	0.0626897	0.214298	19.258
GO:1903307	positive regulation of regulated secretory pathway	RAB3A	RAB3A	Ras-related protein Rab-3A	0.0626897	0.214298	19.258
GO:0043648	dicarboxylic acid metabolic process	ACOT4	ACOT4	Uncharacterized protein	0.0626897	0.214298	19.258
GO:0090330	regulation of platelet aggregation	SYK	SYK	Tyrosine-protein kinase SYK	0.0626897	0.214298	19.258
GO:0016570	histone modification	MT-III	MT-III	Metallothionein-3	0.0626897	0.214298	19.258
GO:0071621	granulocyte chemotaxis	LOC100515857	LOC100515857	c-C motif chemokine 3-like	0.0626897	0.214298	19.258
GO:0071400	cellular response to oleic acid	ASS1	ASS1	Uncharacterized protein	0.0626897	0.214298	19.258
GO:0051351	positive regulation of ligase activity	LOC100736958	LOC100736958	MID1-interacting protein 1	0.0626897	0.214298	19.258
GO:0051345	positive regulation of hydrolase activity	GM2A	GM2A	Uncharacterized protein	0.0626897	0.214298	19.258
GO:0010693	negative regulation of alkaline phosphatase activity	HPN	HPN	Uncharacterized protein	0.0626897	0.214298	19.258
GO:2000347	positive regulation of hepatocyte proliferation	HPN	HPN	Uncharacterized protein	0.0626897	0.214298	19.258
GO:0097039	protein linear polyubiquitination	LOC100626401	LOC100626401	sharpin-like	0.0626897	0.214298	19.258
GO:0001573	ganglioside metabolic process	GM2A	GM2A	Uncharacterized protein	0.0626897	0.214298	19.258
GO:0048680	positive regulation of axon regeneration	FKBP1B	FKBP1B	Peptidyl-prolyl cis-trans isomerase	0.0626897	0.214298	19.258
GO:0051100	negative regulation of binding	CYP2D25	CYP2D25	Vitamin D(3) 25-hydroxylase	0.0626897	0.214298	19.258
GO:0001920	negative regulation of receptor recycling	OPTN	OPTN	Optineurin	0.0626897	0.214298	19.258
GO:0090370	negative regulation of cholesterol efflux	APOE	APOE	Apolipoprotein E	0.0626897	0.214298	19.258
GO:2000105	positive regulation of DNA-dependent DNA replication	BMP5	BMP5	Bone morphogenetic protein 5	0.0626897	0.214298	19.258
GO:0070988	demethylation	CYP1A1	CYP1A1	Cytochrome P450 1A1	0.0626897	0.214298	19.258
GO:0017038	protein import	APOE	APOE	Apolipoprotein E	0.0626897	0.214298	19.258
GO:1902445	regulation of mitochondrial membrane permeability involved in programmed necrotic cell death	PPIF	PPIF	Peptidyl-prolyl cis-trans isomerase	0.0626897	0.214298	19.258
GO:0007260	tyrosine phosphorylation of STAT protein	LEP	LEP	Leptin	0.0626897	0.214298	19.258
GO:0070946	neutrophil mediated killing of gram-positive bacterium	NCF1	NCF1	Neutrophil cytosolic factor 1	0.0626897	0.214298	19.258
GO:0048302	regulation of isotype switching to IgG isotypes	NDFIP1	NDFIP1	Nedd4 family interacting protein 1	0.0626897	0.214298	19.258
GO:0032513	negative regulation of protein phosphatase type 2B activity	FKBP1B	FKBP1B	Peptidyl-prolyl cis-trans isomerase	0.0626897	0.214298	19.258
GO:0032515	negative regulation of phosphoprotein phosphatase activity	PPP4R4	PPP4R4	Uncharacterized protein	0.0626897	0.214298	19.258
GO:0032095	regulation of response to food	MT-III	MT-III	Metallothionein-3	0.0626897	0.214298	19.258
GO:1903027	regulation of opsonization	LOC100520761	LOC100520761	Uncharacterized protein	0.0626897	0.214298	19.258
GO:0051919	positive regulation of fibrinolysis	KLKB1	KLKB1	Uncharacterized protein	0.0626897	0.214298	19.258
GO:0090400	stress-induced premature senescence	CDKN1A	CDKN1A	Uncharacterized protein	0.0626897	0.214298	19.258
GO:0090204	protein localization to nuclear pore	SUMO1	SUMO1	Small ubiquitin-related modifier 1	0.0626897	0.214298	19.258
GO:1900169	regulation of glucocorticoid mediated signaling pathway	LOC102161387	LOC102161387	A-kinase anchor protein 13-like	0.0626897	0.214298	19.258
GO:0010543	regulation of platelet activation	SYK	SYK	Tyrosine-protein kinase SYK	0.0626897	0.214298	19.258
GO:0070459	prolactin secretion	ANXA1	ANXA1	Annexin A1	0.0626897	0.214298	19.258
GO:0016480	negative regulation of transcription from RNA polymerase III promoter	PRDX5	PRDX5	Uncharacterized protein	0.0626897	0.214298	19.258
GO:0009448	gamma-aminobutyric acid metabolic process	LOC100156167	LOC100156167	d-3-phosphoglycerate dehydrogenase-like	0.0626897	0.214298	19.258
GO:0045773	positive regulation of axon extension	MAPT	MAPT	Microtubule-associated protein	0.0638031	0.217106	5.13548
GO:0045773	positive regulation of axon extension	APOE	APOE	Apolipoprotein E	0.0638031	0.217106	5.13548
GO:0051480	cytosolic calcium ion homeostasis	FKBP1B	FKBP1B	Peptidyl-prolyl cis-trans isomerase	0.0638031	0.217106	5.13548
GO:0051480	cytosolic calcium ion homeostasis	F2	F2	Prothrombin	0.0638031	0.217106	5.13548
GO:0006310	DNA recombination	RPA3	RPA3	replication protein A3, 14kDa	0.0640386	0.21741	2.75115
GO:0006310	DNA recombination	LOC100513402	LOC100513402	Uncharacterized protein	0.0640386	0.21741	2.75115
GO:0006310	DNA recombination	NSMCE4A	NSMCE4A	Uncharacterized protein	0.0640386	0.21741	2.75115
GO:0006310	DNA recombination	UCHL5	UCHL5	Ubiquitin carboxyl-terminal hydrolase isozyme L5	0.0640386	0.21741	2.75115
GO:0030212	hyaluronan metabolic process	ITIH1	ITIH1	Uncharacterized protein	0.0673525	0.223188	4.96981
GO:0030212	hyaluronan metabolic process	LOC100737917	LOC100737917	inter-alpha-trypsin inhibitor heavy chain H4-like	0.0673525	0.223188	4.96981
GO:0051930	regulation of sensory perception of pain	LOC100515857	LOC100515857	c-C motif chemokine 3-like	0.0673525	0.223188	4.96981
GO:0051930	regulation of sensory perception of pain	LOC606743	LOC606743	Adenosine receptor A1	0.0673525	0.223188	4.96981
GO:0042572	retinol metabolic process	SDR16C5	SDR16C5	Uncharacterized protein	0.0673525	0.223188	4.96981
GO:0042572	retinol metabolic process	TTR	TTR	Transthyretin	0.0673525	0.223188	4.96981
GO:0009611	response to wounding	AGER	AGER	Advanced glycosylation end product-specific receptor variant 1	0.0686217	0.223188	3.30138
GO:0009611	response to wounding	CYP1A1	CYP1A1	Cytochrome P450 1A1	0.0686217	0.223188	3.30138
GO:0009611	response to wounding	F2	F2	Prothrombin	0.0686217	0.223188	3.30138
GO:0008584	male gonad development	BOK	BOK	Uncharacterized protein	0.0689466	0.223188	2.67938
GO:0008584	male gonad development	EIF2S2	EIF2S2	eukaryotic translation initiation factor 2, subunit 2 beta, 38kDa	0.0689466	0.223188	2.67938
GO:0008584	male gonad development	TESC	TESC	Uncharacterized protein	0.0689466	0.223188	2.67938
GO:0008584	male gonad development	SFRP1	SFRP1	Uncharacterized protein	0.0689466	0.223188	2.67938
GO:0010628	positive regulation of gene expression	WNT3	WNT3	Protein Wnt	0.0694019	0.223188	2.00455
GO:0010628	positive regulation of gene expression	HPN	HPN	Uncharacterized protein	0.0694019	0.223188	2.00455
GO:0010628	positive regulation of gene expression	LCN2	LCN2	Lipocalin 2	0.0694019	0.223188	2.00455
GO:0010628	positive regulation of gene expression	CEBPE	CEBPE	Uncharacterized protein	0.0694019	0.223188	2.00455
GO:0010628	positive regulation of gene expression	MT-III	MT-III	Metallothionein-3	0.0694019	0.223188	2.00455
GO:0010628	positive regulation of gene expression	TESC	TESC	Uncharacterized protein	0.0694019	0.223188	2.00455
GO:0010628	positive regulation of gene expression	LOC100515857	LOC100515857	c-C motif chemokine 3-like	0.0694019	0.223188	2.00455
GO:0007603	phototransduction, visible light	TTR	TTR	Transthyretin	0.0740415	0.223188	2.61126
GO:0007603	phototransduction, visible light	LOC733634	AKR1C1	Uncharacterized protein	0.0740415	0.223188	2.61126
GO:0007603	phototransduction, visible light	SAG	SAG	S-arrestin	0.0740415	0.223188	2.61126
GO:0007603	phototransduction, visible light	APOE	APOE	Apolipoprotein E	0.0740415	0.223188	2.61126
GO:0050715	positive regulation of cytokine secretion	LOC733603	LOC733603	Serum amyloid A protein	0.0746398	0.223188	4.66861
GO:0050715	positive regulation of cytokine secretion	SYK	SYK	Tyrosine-protein kinase SYK	0.0746398	0.223188	4.66861
GO:0045671	negative regulation of osteoclast differentiation	LOC100515857	LOC100515857	c-C motif chemokine 3-like	0.0746398	0.223188	4.66861
GO:0045671	negative regulation of osteoclast differentiation	SFRP1	SFRP1	Uncharacterized protein	0.0746398	0.223188	4.66861
GO:0051412	response to corticosterone	CDKN1A	CDKN1A	Uncharacterized protein	0.0746398	0.223188	4.66861
GO:0051412	response to corticosterone	LOC100737663	LOC100737663	Vasopressin V1a receptor	0.0746398	0.223188	4.66861
GO:0002931	response to ischemia	HK2	HK2	Hexokinase-2	0.0746398	0.223188	4.66861
GO:0002931	response to ischemia	PPIF	PPIF	Peptidyl-prolyl cis-trans isomerase	0.0746398	0.223188	4.66861
GO:0048639	positive regulation of developmental growth	LEP	LEP	Leptin	0.0747461	0.223188	15.4064
GO:2000278	regulation of DNA biosynthetic process	CDKN1A	CDKN1A	Uncharacterized protein	0.0747461	0.223188	15.4064
GO:0009822	alkaloid catabolic process	CYP2D25	CYP2D25	Vitamin D(3) 25-hydroxylase	0.0747461	0.223188	15.4064
GO:0031346	positive regulation of cell projection organization	LCN2	LCN2	Lipocalin 2	0.0747461	0.223188	15.4064
GO:0019836	hemolysis by symbiont of host erythrocytes	ALB	ALB	Serum albumin	0.0747461	0.223188	15.4064
GO:0043308	eosinophil degranulation	LOC100515857	LOC100515857	c-C motif chemokine 3-like	0.0747461	0.223188	15.4064
GO:0006066	alcohol metabolic process	ALDH2	ALDH2	Mitochondrial aldehyde dehydrogenase 2	0.0747461	0.223188	15.4064
GO:0006068	ethanol catabolic process	ALDH2	ALDH2	Mitochondrial aldehyde dehydrogenase 2	0.0747461	0.223188	15.4064
GO:0072318	clathrin coat disassembly	DNAJC6	DNAJC6	Uncharacterized protein	0.0747461	0.223188	15.4064
GO:0032400	melanosome localization	MLPH	MLPH	Melanophilin	0.0747461	0.223188	15.4064
GO:0006689	ganglioside catabolic process	GM2A	GM2A	Uncharacterized protein	0.0747461	0.223188	15.4064
GO:0000395	mRNA 5'-splice site recognition	SRSF12	SRSF12	Uncharacterized protein	0.0747461	0.223188	15.4064
GO:0045576	mast cell activation	S100A12	S100A12	Calcium-binding protein A12	0.0747461	0.223188	15.4064
GO:0014050	negative regulation of glutamate secretion	LOC606743	LOC606743	Adenosine receptor A1	0.0747461	0.223188	15.4064
GO:0071481	cellular response to X-ray	SFRP1	SFRP1	Uncharacterized protein	0.0747461	0.223188	15.4064
GO:0014049	positive regulation of glutamate secretion	LOC100737663	LOC100737663	Vasopressin V1a receptor	0.0747461	0.223188	15.4064
GO:0097195	pilomotor reflex	HPN	HPN	Uncharacterized protein	0.0747461	0.223188	15.4064
GO:0003093	regulation of glomerular filtration	LOC606743	LOC606743	Adenosine receptor A1	0.0747461	0.223188	15.4064
GO:0010894	negative regulation of steroid biosynthetic process	BMP5	BMP5	Bone morphogenetic protein 5	0.0747461	0.223188	15.4064
GO:0002125	maternal aggressive behavior	LOC100737663	LOC100737663	Vasopressin V1a receptor	0.0747461	0.223188	15.4064
GO:0006104	succinyl-CoA metabolic process	ACOT4	ACOT4	Uncharacterized protein	0.0747461	0.223188	15.4064
GO:0061589	calcium activated phosphatidylserine scrambling	ANO4	ANO4	Anoctamin	0.0747461	0.223188	15.4064
GO:0002176	male germ cell proliferation	EIF2S2	EIF2S2	eukaryotic translation initiation factor 2, subunit 2 beta, 38kDa	0.0747461	0.223188	15.4064
GO:0007621	negative regulation of female receptivity	LOC100737663	LOC100737663	Vasopressin V1a receptor	0.0747461	0.223188	15.4064
GO:0097421	liver regeneration	CPB2	CPB2	Uncharacterized protein	0.0747461	0.223188	15.4064
GO:0001992	regulation of systemic arterial blood pressure by vasopressin	LOC100737663	LOC100737663	Vasopressin V1a receptor	0.0747461	0.223188	15.4064
GO:0051552	flavone metabolic process	UGT1A6	UGT1A6	Uncharacterized protein	0.0747461	0.223188	15.4064
GO:0042063	gliogenesis	ANXA1	ANXA1	Annexin A1	0.0747461	0.223188	15.4064
GO:2000346	negative regulation of hepatocyte proliferation	CPB2	CPB2	Uncharacterized protein	0.0747461	0.223188	15.4064
GO:0070314	G1 to G0 transition	LOC100156167	LOC100156167	d-3-phosphoglycerate dehydrogenase-like	0.0747461	0.223188	15.4064
GO:0048294	negative regulation of isotype switching to IgE isotypes	NDFIP1	NDFIP1	Nedd4 family interacting protein 1	0.0747461	0.223188	15.4064
GO:0032914	positive regulation of transforming growth factor beta1 production	SERPINB7	SERPINB7	Uncharacterized protein	0.0747461	0.223188	15.4064
GO:0042631	cellular response to water deprivation	LOC100737663	LOC100737663	Vasopressin V1a receptor	0.0747461	0.223188	15.4064
GO:0036091	positive regulation of transcription from RNA polymerase II promoter in response to oxidative stress	MT-III	MT-III	Metallothionein-3	0.0747461	0.223188	15.4064
GO:0002679	respiratory burst involved in defense response	NCF1	NCF1	Neutrophil cytosolic factor 1	0.0747461	0.223188	15.4064
GO:0010866	regulation of triglyceride biosynthetic process	LOC100738008	LOC100738008	thyroid hormone-inducible hepatic protein-like	0.0747461	0.223188	15.4064
GO:0010611	regulation of cardiac muscle hypertrophy	LOC102161387	LOC102161387	A-kinase anchor protein 13-like	0.0747461	0.223188	15.4064
GO:0051970	negative regulation of transmission of nerve impulse	LOC100737663	LOC100737663	Vasopressin V1a receptor	0.0747461	0.223188	15.4064
GO:0006545	glycine biosynthetic process	LOC100626911	LOC100626911	serine hydroxymethyltransferase, mitochondrial-like	0.0747461	0.223188	15.4064
GO:0018879	biphenyl metabolic process	LOC100523909	LOC100523909	Uncharacterized protein	0.0747461	0.223188	15.4064
GO:0033158	regulation of protein import into nucleus, translocation	CDKN1A	CDKN1A	Uncharacterized protein	0.0747461	0.223188	15.4064
GO:0071395	cellular response to jasmonic acid stimulus	LOC733634	AKR1C1	Uncharacterized protein	0.0747461	0.223188	15.4064
GO:0035814	negative regulation of renal sodium excretion	LOC606743	LOC606743	Adenosine receptor A1	0.0747461	0.223188	15.4064
GO:0032489	regulation of Cdc42 protein signal transduction	APOE	APOE	Apolipoprotein E	0.0747461	0.223188	15.4064
GO:0001878	response to yeast	NCF1	NCF1	Neutrophil cytosolic factor 1	0.0747461	0.223188	15.4064
GO:0032849	positive regulation of cellular pH reduction	LOC100737663	LOC100737663	Vasopressin V1a receptor	0.0747461	0.223188	15.4064
GO:0010756	positive regulation of plasminogen activation	HPN	HPN	Uncharacterized protein	0.0747461	0.223188	15.4064
GO:0010757	negative regulation of plasminogen activation	CPB2	CPB2	Uncharacterized protein	0.0747461	0.223188	15.4064
GO:0031113	regulation of microtubule polymerization	MAPT	MAPT	Microtubule-associated protein	0.0747461	0.223188	15.4064
GO:0030901	midbrain development	EN1	EN1	Homeobox protein engrailed-like	0.0783731	0.232616	4.5313
GO:0030901	midbrain development	UCHL5	UCHL5	Ubiquitin carboxyl-terminal hydrolase isozyme L5	0.0783731	0.232616	4.5313
GO:0048709	oligodendrocyte differentiation	BOK	BOK	Uncharacterized protein	0.0783731	0.232616	4.5313
GO:0048709	oligodendrocyte differentiation	APOE	APOE	Apolipoprotein E	0.0783731	0.232616	4.5313
GO:0001816	cytokine production	S100A8	S100A8	Protein S100	0.0783731	0.232616	4.5313
GO:0001816	cytokine production	S100A9	S100A9	Calcium-binding protein A9	0.0783731	0.232616	4.5313
GO:0016311	dephosphorylation	DNAJC6	DNAJC6	Uncharacterized protein	0.0790741	0.234229	1.93966
GO:0016311	dephosphorylation	PPP1R3C	PPP1R3C	Protein phosphatase 1 regulatory subunit 3	0.0790741	0.234229	1.93966
GO:0016311	dephosphorylation	DUSP4	DUSP4	Uncharacterized protein	0.0790741	0.234229	1.93966
GO:0016311	dephosphorylation	LOC100737618	LOC100737618	protein phosphatase 1H-like	0.0790741	0.234229	1.93966
GO:0016311	dephosphorylation	LOC100736786	LOC100736786	6-phosphofructo-2-kinase/fructose-2,6-bisphosphatase 1-like	0.0790741	0.234229	1.93966
GO:0016311	dephosphorylation	LOC100738788	LOC100738788	Uncharacterized protein	0.0790741	0.234229	1.93966
GO:0016311	dephosphorylation	PON1	PON1	Paraoxonase 1	0.0790741	0.234229	1.93966
GO:0006396	RNA processing	RBM3	RBM3	Uncharacterized protein	0.0793203	0.234492	2.54652
GO:0006396	RNA processing	LOC100738762	LOC100738762	WW domain-binding protein 11-like	0.0793203	0.234492	2.54652
GO:0006396	RNA processing	CCNL1	CCNL1	Uncharacterized protein	0.0793203	0.234492	2.54652
GO:0006396	RNA processing	LOC100514264	LOC100514264	Uncharacterized protein	0.0793203	0.234492	2.54652
GO:0001523	retinoid metabolic process	TTR	TTR	Transthyretin	0.0801285	0.235546	3.08129
GO:0001523	retinoid metabolic process	LOC733634	AKR1C1	Uncharacterized protein	0.0801285	0.235546	3.08129
GO:0001523	retinoid metabolic process	APOE	APOE	Apolipoprotein E	0.0801285	0.235546	3.08129
GO:0032870	cellular response to hormone stimulus	UGT1A6	UGT1A6	Uncharacterized protein	0.0801285	0.235546	3.08129
GO:0032870	cellular response to hormone stimulus	LOC100737663	LOC100737663	Vasopressin V1a receptor	0.0801285	0.235546	3.08129
GO:0032870	cellular response to hormone stimulus	O3FAR1	O3FAR1	G protein-coupled receptor 120	0.0801285	0.235546	3.08129
GO:0006112	energy reserve metabolic process	LEP	LEP	Leptin	0.0811203	0.235546	2.52564
GO:0006112	energy reserve metabolic process	LOC100736786	LOC100736786	6-phosphofructo-2-kinase/fructose-2,6-bisphosphatase 1-like	0.0811203	0.235546	2.52564
GO:0006112	energy reserve metabolic process	MT-III	MT-III	Metallothionein-3	0.0811203	0.235546	2.52564
GO:0006112	energy reserve metabolic process	TALDO1	TALDO1	Transaldolase	0.0811203	0.235546	2.52564
GO:0060173	limb development	EN1	EN1	Homeobox protein engrailed-like	0.0821635	0.235546	4.40184
GO:0060173	limb development	WNT3	WNT3	Protein Wnt	0.0821635	0.235546	4.40184
GO:0009409	response to cold	RBM3	RBM3	Uncharacterized protein	0.0821635	0.235546	4.40184
GO:0009409	response to cold	LOC100514264	LOC100514264	Uncharacterized protein	0.0821635	0.235546	4.40184
GO:0006874	cellular calcium ion homeostasis	LOC100523295	LOC100523295	regucalcin-like	0.0847799	0.235546	2.48491
GO:0006874	cellular calcium ion homeostasis	CCL23	CCL23	C-C motif chemokine	0.0847799	0.235546	2.48491
GO:0006874	cellular calcium ion homeostasis	LOC100515857	LOC100515857	c-C motif chemokine 3-like	0.0847799	0.235546	2.48491
GO:0006874	cellular calcium ion homeostasis	APOE	APOE	Apolipoprotein E	0.0847799	0.235546	2.48491
GO:0045765	regulation of angiogenesis	TSPAN12	TSPAN12	Tetraspanin	0.0860087	0.235546	4.27956
GO:0045765	regulation of angiogenesis	SFRP1	SFRP1	Uncharacterized protein	0.0860087	0.235546	4.27956
GO:0005978	glycogen biosynthetic process	PPP1R3C	PPP1R3C	Protein phosphatase 1 regulatory subunit 3	0.0860087	0.235546	4.27956
GO:0005978	glycogen biosynthetic process	AKT2	AKT2	Uncharacterized protein	0.0860087	0.235546	4.27956
GO:0050829	defense response to Gram-negative bacterium	OPTN	OPTN	Optineurin	0.0860087	0.235546	4.27956
GO:0050829	defense response to Gram-negative bacterium	LBP	LBP	Lipopolysaccharide binding protein	0.0860087	0.235546	4.27956
GO:0009313	oligosaccharide catabolic process	GM2A	GM2A	Uncharacterized protein	0.0866468	0.235546	12.8387
GO:0007598	blood coagulation, extrinsic pathway	LOC733662	LOC733662	Uncharacterized protein	0.0866468	0.235546	12.8387
GO:2000065	negative regulation of cortisol biosynthetic process	BMP5	BMP5	Bone morphogenetic protein 5	0.0866468	0.235546	12.8387
GO:0000730	DNA recombinase assembly	RPA3	RPA3	replication protein A3, 14kDa	0.0866468	0.235546	12.8387
GO:0050996	positive regulation of lipid catabolic process	APOA5	APOA5	Uncharacterized protein	0.0866468	0.235546	12.8387
GO:0033623	regulation of integrin activation	FARP2	FARP2	Uncharacterized protein	0.0866468	0.235546	12.8387
GO:2001300	lipoxin metabolic process	ALOX5	ALOX5	Uncharacterized protein	0.0866468	0.235546	12.8387
GO:0016098	monoterpenoid metabolic process	CYP2D25	CYP2D25	Vitamin D(3) 25-hydroxylase	0.0866468	0.235546	12.8387
GO:0061591	calcium activated galactosylceramide scrambling	ANO4	ANO4	Anoctamin	0.0866468	0.235546	12.8387
GO:0061590	calcium activated phosphatidylcholine scrambling	ANO4	ANO4	Anoctamin	0.0866468	0.235546	12.8387
GO:2000503	positive regulation of natural killer cell chemotaxis	LOC100515857	LOC100515857	c-C motif chemokine 3-like	0.0866468	0.235546	12.8387
GO:0021782	glial cell development	LOC100156167	LOC100156167	d-3-phosphoglycerate dehydrogenase-like	0.0866468	0.235546	12.8387
GO:0043615	astrocyte cell migration	LOC100515857	LOC100515857	c-C motif chemokine 3-like	0.0866468	0.235546	12.8387
GO:0032348	negative regulation of aldosterone biosynthetic process	BMP5	BMP5	Bone morphogenetic protein 5	0.0866468	0.235546	12.8387
GO:0043084	penile erection	LOC100737663	LOC100737663	Vasopressin V1a receptor	0.0866468	0.235546	12.8387
GO:0034384	high-density lipoprotein particle clearance	APOE	APOE	Apolipoprotein E	0.0866468	0.235546	12.8387
GO:0034382	chylomicron remnant clearance	APOE	APOE	Apolipoprotein E	0.0866468	0.235546	12.8387
GO:0097066	response to thyroid hormone	HPN	HPN	Uncharacterized protein	0.0866468	0.235546	12.8387
GO:0002686	negative regulation of leukocyte migration	LOC606743	LOC606743	Adenosine receptor A1	0.0866468	0.235546	12.8387
GO:0006704	glucocorticoid biosynthetic process	HSD3B1	HSD3B1	Hydroxy-delta-5-steroid dehydrogenase, 3 beta-and steroid delta-isomerase 1	0.0866468	0.235546	12.8387
GO:0045619	regulation of lymphocyte differentiation	NDFIP1	NDFIP1	Nedd4 family interacting protein 1	0.0866468	0.235546	12.8387
GO:0010803	regulation of tumor necrosis factor-mediated signaling pathway	LOC100626401	LOC100626401	sharpin-like	0.0866468	0.235546	12.8387
GO:0018894	dibenzo-p-dioxin metabolic process	CYP1A1	CYP1A1	Cytochrome P450 1A1	0.0866468	0.235546	12.8387
GO:0046324	regulation of glucose import	HK2	HK2	Hexokinase-2	0.0866468	0.235546	12.8387
GO:0006003	fructose 2,6-bisphosphate metabolic process	LOC100736786	LOC100736786	6-phosphofructo-2-kinase/fructose-2,6-bisphosphatase 1-like	0.0866468	0.235546	12.8387
GO:0071504	cellular response to heparin	SFRP1	SFRP1	Uncharacterized protein	0.0866468	0.235546	12.8387
GO:0071156	regulation of cell cycle arrest	AKT2	AKT2	Uncharacterized protein	0.0866468	0.235546	12.8387
GO:0032417	positive regulation of sodium:proton antiporter activity	TESC	TESC	Uncharacterized protein	0.0866468	0.235546	12.8387
GO:0060574	intestinal epithelial cell maturation	CDKN1A	CDKN1A	Uncharacterized protein	0.0866468	0.235546	12.8387
GO:0051923	sulfation	SULT2A1	SULT2A1	Sulfotransferase	0.0866468	0.235546	12.8387
GO:0032229	negative regulation of synaptic transmission, GABAergic	LOC606743	LOC606743	Adenosine receptor A1	0.0866468	0.235546	12.8387
GO:1900180	regulation of protein localization to nucleus	LEP	LEP	Leptin	0.0866468	0.235546	12.8387
GO:0060137	maternal process involved in parturition	CYP1A1	CYP1A1	Cytochrome P450 1A1	0.0866468	0.235546	12.8387
GO:0045908	negative regulation of vasodilation	LOC606743	LOC606743	Adenosine receptor A1	0.0866468	0.235546	12.8387
GO:0045959	negative regulation of complement activation, classical pathway	LOC100520761	LOC100520761	Uncharacterized protein	0.0866468	0.235546	12.8387
GO:0071300	cellular response to retinoic acid	WNT3	WNT3	Protein Wnt	0.0874048	0.237173	2.96277
GO:0071300	cellular response to retinoic acid	LEP	LEP	Leptin	0.0874048	0.237173	2.96277
GO:0071300	cellular response to retinoic acid	TESC	TESC	Uncharacterized protein	0.0874048	0.237173	2.96277
GO:0071456	cellular response to hypoxia	LOC100155452	LOC100155452	ubiquitin-conjugating enzyme E2 D3-like	0.0885182	0.238681	2.44546
GO:0071456	cellular response to hypoxia	MT-III	MT-III	Metallothionein-3	0.0885182	0.238681	2.44546
GO:0071456	cellular response to hypoxia	SLC2A4	SLC2A4	Insulin-responsive glucose transporter	0.0885182	0.238681	2.44546
GO:0071456	cellular response to hypoxia	SFRP1	SFRP1	Uncharacterized protein	0.0885182	0.238681	2.44546
GO:0007204	positive regulation of cytosolic calcium ion concentration	FKBP1B	FKBP1B	Peptidyl-prolyl cis-trans isomerase	0.0885182	0.238681	2.44546
GO:0007204	positive regulation of cytosolic calcium ion concentration	LOC100737663	LOC100737663	Vasopressin V1a receptor	0.0885182	0.238681	2.44546
GO:0007204	positive regulation of cytosolic calcium ion concentration	LOC733603	LOC733603	Serum amyloid A protein	0.0885182	0.238681	2.44546
GO:0007204	positive regulation of cytosolic calcium ion concentration	HRH4	HRH4	Uncharacterized protein	0.0885182	0.238681	2.44546
GO:0032868	response to insulin	LEP	LEP	Leptin	0.0898898	0.238681	2.92527
GO:0032868	response to insulin	LOC100736786	LOC100736786	6-phosphofructo-2-kinase/fructose-2,6-bisphosphatase 1-like	0.0898898	0.238681	2.92527
GO:0032868	response to insulin	APOE	APOE	Apolipoprotein E	0.0898898	0.238681	2.92527
GO:0051701	interaction with host	GP91-PHOX	GP91-PHOX	Cytochrome b-245 heavy chain	0.0899066	0.238681	4.1639
GO:0051701	interaction with host	NCF1	NCF1	Neutrophil cytosolic factor 1	0.0899066	0.238681	4.1639
GO:0050918	positive chemotaxis	CCL16	CCL16	C-C motif chemokine	0.0899066	0.238681	4.1639
GO:0050918	positive chemotaxis	LOC100515857	LOC100515857	c-C motif chemokine 3-like	0.0899066	0.238681	4.1639
GO:0031663	lipopolysaccharide-mediated signaling pathway	LBP	LBP	Lipopolysaccharide binding protein	0.0899066	0.238681	4.1639
GO:0031663	lipopolysaccharide-mediated signaling pathway	LOC100515857	LOC100515857	c-C motif chemokine 3-like	0.0899066	0.238681	4.1639
GO:0032781	positive regulation of ATPase activity	LOC100523295	LOC100523295	regucalcin-like	0.0899066	0.238681	4.1639
GO:0032781	positive regulation of ATPase activity	RAB3A	RAB3A	Ras-related protein Rab-3A	0.0899066	0.238681	4.1639
GO:0033572	transferrin transport	TF	TF	Serotransferrin	0.0899066	0.238681	4.1639
GO:0033572	transferrin transport	ICA	ICA	Inhibitor of carbonic anhydrase	0.0899066	0.238681	4.1639
GO:0071222	cellular response to lipopolysaccharide	LCN2	LCN2	Lipocalin 2	0.0904166	0.238681	2.42621
GO:0071222	cellular response to lipopolysaccharide	CEBPE	CEBPE	Uncharacterized protein	0.0904166	0.238681	2.42621
GO:0071222	cellular response to lipopolysaccharide	ASS1	ASS1	Uncharacterized protein	0.0904166	0.238681	2.42621
GO:0071222	cellular response to lipopolysaccharide	LBP	LBP	Lipopolysaccharide binding protein	0.0904166	0.238681	2.42621
GO:0006641	triglyceride metabolic process	APOA5	APOA5	Uncharacterized protein	0.0938554	0.238681	4.05432
GO:0006641	triglyceride metabolic process	APOE	APOE	Apolipoprotein E	0.0938554	0.238681	4.05432
GO:0061077	chaperone-mediated protein folding	FKBP1B	FKBP1B	Peptidyl-prolyl cis-trans isomerase	0.0938554	0.238681	4.05432
GO:0061077	chaperone-mediated protein folding	UNC45B	UNC45B	Cardiomyopathy-associated 4	0.0938554	0.238681	4.05432
GO:0032720	negative regulation of tumor necrosis factor production	TWIST2	TWIST2	Uncharacterized protein	0.0938554	0.238681	4.05432
GO:0032720	negative regulation of tumor necrosis factor production	LBP	LBP	Lipopolysaccharide binding protein	0.0938554	0.238681	4.05432
GO:2000379	positive regulation of reactive oxygen species metabolic process	CDKN1A	CDKN1A	Uncharacterized protein	0.0938554	0.238681	4.05432
GO:2000379	positive regulation of reactive oxygen species metabolic process	F2	F2	Prothrombin	0.0938554	0.238681	4.05432
GO:0006958	complement activation, classical pathway	LOC100037955	LOC100037955	Uncharacterized protein	0.0938554	0.238681	4.05432
GO:0006958	complement activation, classical pathway	LOC100520761	LOC100520761	Uncharacterized protein	0.0938554	0.238681	4.05432
GO:0071346	cellular response to interferon-gamma	ASS1	ASS1	Uncharacterized protein	0.0938554	0.238681	4.05432
GO:0071346	cellular response to interferon-gamma	LOC100515857	LOC100515857	c-C motif chemokine 3-like	0.0938554	0.238681	4.05432
GO:0007030	Golgi organization	LOC102159978	LOC102159978	cullin-7-like	0.0975177	0.238681	2.81825
GO:0007030	Golgi organization	OPTN	OPTN	Optineurin	0.0975177	0.238681	2.81825
GO:0007030	Golgi organization	LOC100625231	LOC100625231	dymeclin-like	0.0975177	0.238681	2.81825
GO:0006695	cholesterol biosynthetic process	APOA5	APOA5	Uncharacterized protein	0.0978531	0.238681	3.95037
GO:0006695	cholesterol biosynthetic process	APOE	APOE	Apolipoprotein E	0.0978531	0.238681	3.95037
GO:0030219	megakaryocyte differentiation	TESC	TESC	Uncharacterized protein	0.0983938	0.238681	11.0046
GO:0017183	peptidyl-diphthamide biosynthetic process from peptidyl-histidine	DPH5	DPH5	Uncharacterized protein	0.0983938	0.238681	11.0046
GO:0010907	positive regulation of glucose metabolic process	AKT2	AKT2	Uncharacterized protein	0.0983938	0.238681	11.0046
GO:0042737	drug catabolic process	CYP2D25	CYP2D25	Vitamin D(3) 25-hydroxylase	0.0983938	0.238681	11.0046
GO:2000270	negative regulation of fibroblast apoptotic process	SFRP1	SFRP1	Uncharacterized protein	0.0983938	0.238681	11.0046
GO:0050764	regulation of phagocytosis	SYK	SYK	Tyrosine-protein kinase SYK	0.0983938	0.238681	11.0046
GO:0006432	phenylalanyl-tRNA aminoacylation	LOC100738149	LOC100738149	phenylalanine--tRNA ligase beta subunit-like	0.0983938	0.238681	11.0046
GO:0006069	ethanol oxidation	ALDH2	ALDH2	Mitochondrial aldehyde dehydrogenase 2	0.0983938	0.238681	11.0046
GO:0042713	sperm ejaculation	LOC100737663	LOC100737663	Vasopressin V1a receptor	0.0983938	0.238681	11.0046
GO:0006685	sphingomyelin catabolic process	SMPDL3A	SMPDL3A	Uncharacterized protein	0.0983938	0.238681	11.0046
GO:0046834	lipid phosphorylation	LOC102164752	LOC102164752	acylglycerol kinase, mitochondrial-like	0.0983938	0.238681	11.0046
GO:0032324	molybdopterin cofactor biosynthetic process	LOC100520083	LOC100520083	Uncharacterized protein	0.0983938	0.238681	11.0046
GO:0042904	9-cis-retinoic acid biosynthetic process	CYP1A1	CYP1A1	Cytochrome P450 1A1	0.0983938	0.238681	11.0046
GO:0019530	taurine metabolic process	LOC100156167	LOC100156167	d-3-phosphoglycerate dehydrogenase-like	0.0983938	0.238681	11.0046
GO:0032713	negative regulation of interleukin-4 production	NDFIP1	NDFIP1	Nedd4 family interacting protein 1	0.0983938	0.238681	11.0046
GO:0060087	relaxation of vascular smooth muscle	LOC606743	LOC606743	Adenosine receptor A1	0.0983938	0.238681	11.0046
GO:0032374	regulation of cholesterol transport	APOE	APOE	Apolipoprotein E	0.0983938	0.238681	11.0046
GO:0030595	leukocyte chemotaxis	S100A9	S100A9	Calcium-binding protein A9	0.0983938	0.238681	11.0046
GO:0070585	protein localization to mitochondrion	MTCH2	MTCH2	Uncharacterized protein	0.0983938	0.238681	11.0046
GO:0009792	embryo development ending in birth or egg hatching	CYP1A1	CYP1A1	Cytochrome P450 1A1	0.0983938	0.238681	11.0046
GO:0001780	neutrophil homeostasis	ANXA1	ANXA1	Annexin A1	0.0983938	0.238681	11.0046
GO:0042089	cytokine biosynthetic process	CEBPE	CEBPE	Uncharacterized protein	0.0983938	0.238681	11.0046
GO:0071294	cellular response to zinc ion	MT1A	MT1A	Metallothionein-1A	0.0983938	0.238681	11.0046
GO:0006706	steroid catabolic process	HSD17B14	HSD17B14	Uncharacterized protein	0.0983938	0.238681	11.0046
GO:0006725	cellular aromatic compound metabolic process	LOC100523909	LOC100523909	Uncharacterized protein	0.0983938	0.238681	11.0046
GO:0006531	aspartate metabolic process	ASS1	ASS1	Uncharacterized protein	0.0983938	0.238681	11.0046
GO:0006729	tetrahydrobiopterin biosynthetic process	PCBD1	PCBD1	Uncharacterized protein	0.0983938	0.238681	11.0046
GO:0045639	positive regulation of myeloid cell differentiation	LEP	LEP	Leptin	0.0983938	0.238681	11.0046
GO:0030578	PML body organization	SUMO1	SUMO1	Small ubiquitin-related modifier 1	0.0983938	0.238681	11.0046
GO:0035630	bone mineralization involved in bone maturation	LEP	LEP	Leptin	0.0983938	0.238681	11.0046
GO:0006573	valine metabolic process	LOC100516841	LOC100516841	Uncharacterized protein	0.0983938	0.238681	11.0046
GO:0033133	positive regulation of glucokinase activity	LOC100736786	LOC100736786	6-phosphofructo-2-kinase/fructose-2,6-bisphosphatase 1-like	0.0983938	0.238681	11.0046
GO:0070995	NADPH oxidation	PRDX5	PRDX5	Uncharacterized protein	0.0983938	0.238681	11.0046
GO:0042403	thyroid hormone metabolic process	CRYM	CRYM	Uncharacterized protein	0.0983938	0.238681	11.0046
GO:0061179	negative regulation of insulin secretion involved in cellular response to glucose stimulus	FKBP1B	FKBP1B	Peptidyl-prolyl cis-trans isomerase	0.0983938	0.238681	11.0046
GO:0032099	negative regulation of appetite	LEP	LEP	Leptin	0.0983938	0.238681	11.0046
GO:0006907	pinocytosis	FETUIN	FETUIN	Alpha-2-HS-glycoprotein	0.0983938	0.238681	11.0046
GO:0032410	negative regulation of transporter activity	NDFIP1	NDFIP1	Nedd4 family interacting protein 1	0.0983938	0.238681	11.0046
GO:0050848	regulation of calcium-mediated signaling	LOC100523295	LOC100523295	regucalcin-like	0.0983938	0.238681	11.0046
GO:1903214	regulation of protein targeting to mitochondrion	LOC100739423	LOC100739423	HCLS1-associated protein X-1-like	0.0983938	0.238681	11.0046
GO:0090244	Wnt signaling pathway involved in somitogenesis	SFRP1	SFRP1	Uncharacterized protein	0.0983938	0.238681	11.0046
GO:0045986	negative regulation of smooth muscle contraction	NCF1	NCF1	Neutrophil cytosolic factor 1	0.0983938	0.238681	11.0046
GO:0051224	negative regulation of protein transport	NDFIP1	NDFIP1	Nedd4 family interacting protein 1	0.0983938	0.238681	11.0046
GO:1902108	regulation of mitochondrial membrane permeability involved in apoptotic process	MTCH2	MTCH2	Uncharacterized protein	0.0983938	0.238681	11.0046
GO:0010564	regulation of cell cycle process	SFRP1	SFRP1	Uncharacterized protein	0.0983938	0.238681	11.0046
GO:0016482	cytoplasmic transport	SRSF12	SRSF12	Uncharacterized protein	0.0983938	0.238681	11.0046
GO:1900119	positive regulation of execution phase of apoptosis	BOK	BOK	Uncharacterized protein	0.0983938	0.238681	11.0046
GO:0030917	midbrain-hindbrain boundary development	EN1	EN1	Homeobox protein engrailed-like	0.0983938	0.238681	11.0046
GO:2001244	positive regulation of intrinsic apoptotic signaling pathway	S100A8	S100A8	Protein S100	0.101898	0.246778	3.85161
GO:2001244	positive regulation of intrinsic apoptotic signaling pathway	S100A9	S100A9	Calcium-binding protein A9	0.101898	0.246778	3.85161
GO:0030308	negative regulation of cell growth	CDKN1A	CDKN1A	Uncharacterized protein	0.104236	0.251148	2.29947
GO:0030308	negative regulation of cell growth	FHL1C	FHL1C	Uncharacterized protein	0.104236	0.251148	2.29947
GO:0030308	negative regulation of cell growth	MT-III	MT-III	Metallothionein-3	0.104236	0.251148	2.29947
GO:0030308	negative regulation of cell growth	SFRP1	SFRP1	Uncharacterized protein	0.104236	0.251148	2.29947
GO:0001944	vasculature development	SFRP5	SFRP5	Uncharacterized protein	0.105987	0.251148	3.75766
GO:0001944	vasculature development	SFRP1	SFRP1	Uncharacterized protein	0.105987	0.251148	3.75766
GO:0048701	embryonic cranial skeleton morphogenesis	TWIST2	TWIST2	Uncharacterized protein	0.105987	0.251148	3.75766
GO:0048701	embryonic cranial skeleton morphogenesis	LOC100158194	LOC100158194	Uncharacterized protein	0.105987	0.251148	3.75766
GO:0043491	protein kinase B signaling	MT-III	MT-III	Metallothionein-3	0.105987	0.251148	3.75766
GO:0043491	protein kinase B signaling	LOC100515857	LOC100515857	c-C motif chemokine 3-like	0.105987	0.251148	3.75766
GO:0009838	abscission	LOC100152415	LOC100152415	spartin-like	0.109989	0.251148	9.62902
GO:0009103	lipopolysaccharide biosynthetic process	ALG1	ALG1	Uncharacterized protein	0.109989	0.251148	9.62902
GO:0050792	regulation of viral process	LOC100518952	LOC100518952	probable carboxypeptidase PM20D1-like	0.109989	0.251148	9.62902
GO:0046638	positive regulation of alpha-beta T cell differentiation	SYK	SYK	Tyrosine-protein kinase SYK	0.109989	0.251148	9.62902
GO:2000271	positive regulation of fibroblast apoptotic process	SFRP1	SFRP1	Uncharacterized protein	0.109989	0.251148	9.62902
GO:0071470	cellular response to osmotic stress	SLC2A4	SLC2A4	Insulin-responsive glucose transporter	0.109989	0.251148	9.62902
GO:0019222	regulation of metabolic process	LEP	LEP	Leptin	0.109989	0.251148	9.62902
GO:0016998	cell wall macromolecule catabolic process	LYZ	LYZ	Lysozyme	0.109989	0.251148	9.62902
GO:0045578	negative regulation of B cell differentiation	SFRP1	SFRP1	Uncharacterized protein	0.109989	0.251148	9.62902
GO:0010950	positive regulation of endopeptidase activity	LOC100519991	LOC100519991	Uncharacterized protein	0.109989	0.251148	9.62902
GO:0044598	doxorubicin metabolic process	LOC733634	AKR1C1	Uncharacterized protein	0.109989	0.251148	9.62902
GO:0044597	daunorubicin metabolic process	LOC733634	AKR1C1	Uncharacterized protein	0.109989	0.251148	9.62902
GO:0010898	positive regulation of triglyceride catabolic process	APOA5	APOA5	Uncharacterized protein	0.109989	0.251148	9.62902
GO:0048245	eosinophil chemotaxis	LOC100515857	LOC100515857	c-C motif chemokine 3-like	0.109989	0.251148	9.62902
GO:2001022	positive regulation of response to DNA damage stimulus	NSMCE4A	NSMCE4A	Uncharacterized protein	0.109989	0.251148	9.62902
GO:0071800	podosome assembly	FARP2	FARP2	Uncharacterized protein	0.109989	0.251148	9.62902
GO:1902004	positive regulation of beta-amyloid formation	APOE	APOE	Apolipoprotein E	0.109989	0.251148	9.62902
GO:0008211	glucocorticoid metabolic process	SERPINA6	SERPINA6	Serpin peptidase inhibitor clade A member 6	0.109989	0.251148	9.62902
GO:0043270	positive regulation of ion transport	LEP	LEP	Leptin	0.109989	0.251148	9.62902
GO:0034145	positive regulation of toll-like receptor 4 signaling pathway	LBP	LBP	Lipopolysaccharide binding protein	0.109989	0.251148	9.62902
GO:0050663	cytokine secretion	S100A12	S100A12	Calcium-binding protein A12	0.109989	0.251148	9.62902
GO:0006777	Mo-molybdopterin cofactor biosynthetic process	LOC100520083	LOC100520083	Uncharacterized protein	0.109989	0.251148	9.62902
GO:1902430	negative regulation of beta-amyloid formation	APOE	APOE	Apolipoprotein E	0.109989	0.251148	9.62902
GO:0006526	arginine biosynthetic process	ASS1	ASS1	Uncharacterized protein	0.109989	0.251148	9.62902
GO:0032502	developmental process	CYP1A1	CYP1A1	Cytochrome P450 1A1	0.109989	0.251148	9.62902
GO:0042159	lipoprotein catabolic process	APOE	APOE	Apolipoprotein E	0.109989	0.251148	9.62902
GO:0032287	peripheral nervous system myelin maintenance	AKT2	AKT2	Uncharacterized protein	0.109989	0.251148	9.62902
GO:0030299	intestinal cholesterol absorption	LOC733634	AKR1C1	Uncharacterized protein	0.109989	0.251148	9.62902
GO:0050810	regulation of steroid biosynthetic process	LEP	LEP	Leptin	0.109989	0.251148	9.62902
GO:0051280	negative regulation of release of sequestered calcium ion into cytosol	FKBP1B	FKBP1B	Peptidyl-prolyl cis-trans isomerase	0.109989	0.251148	9.62902
GO:0009617	response to bacterium	NCF1	NCF1	Neutrophil cytosolic factor 1	0.11012	0.251148	3.6682
GO:0009617	response to bacterium	LCN2	LCN2	Lipocalin 2	0.11012	0.251148	3.6682
GO:0035115	embryonic forelimb morphogenesis	EN1	EN1	Homeobox protein engrailed-like	0.11012	0.251148	3.6682
GO:0035115	embryonic forelimb morphogenesis	WNT3	WNT3	Protein Wnt	0.11012	0.251148	3.6682
GO:0032760	positive regulation of tumor necrosis factor production	LBP	LBP	Lipopolysaccharide binding protein	0.11012	0.251148	3.6682
GO:0032760	positive regulation of tumor necrosis factor production	LOC100515857	LOC100515857	c-C motif chemokine 3-like	0.11012	0.251148	3.6682
GO:0051258	protein polymerization	LOC100736958	LOC100736958	MID1-interacting protein 1	0.11012	0.251148	3.6682
GO:0051258	protein polymerization	LOC100158003	LOC100158003	Tubulin alpha-1A chain	0.11012	0.251148	3.6682
GO:0090382	phagosome maturation	GP91-PHOX	GP91-PHOX	Cytochrome b-245 heavy chain	0.114294	0.258701	3.58289
GO:0090382	phagosome maturation	NCF1	NCF1	Neutrophil cytosolic factor 1	0.114294	0.258701	3.58289
GO:0045668	negative regulation of osteoblast differentiation	TWIST2	TWIST2	Uncharacterized protein	0.114294	0.258701	3.58289
GO:0045668	negative regulation of osteoblast differentiation	SFRP1	SFRP1	Uncharacterized protein	0.114294	0.258701	3.58289
GO:0042594	response to starvation	UGT1A6	UGT1A6	Uncharacterized protein	0.114294	0.258701	3.58289
GO:0042594	response to starvation	LOC100736786	LOC100736786	6-phosphofructo-2-kinase/fructose-2,6-bisphosphatase 1-like	0.114294	0.258701	3.58289
GO:1901215	negative regulation of neuron death	LOC100518952	LOC100518952	probable carboxypeptidase PM20D1-like	0.114294	0.258701	3.58289
GO:1901215	negative regulation of neuron death	APOE	APOE	Apolipoprotein E	0.114294	0.258701	3.58289
GO:0001666	response to hypoxia	LEP	LEP	Leptin	0.114973	0.258701	1.99565
GO:0001666	response to hypoxia	MT-III	MT-III	Metallothionein-3	0.114973	0.258701	1.99565
GO:0001666	response to hypoxia	CYP1A1	CYP1A1	Cytochrome P450 1A1	0.114973	0.258701	1.99565
GO:0001666	response to hypoxia	LOC780439	LOC780439	Superoxide dismutase [Cu-Zn]	0.114973	0.258701	1.99565
GO:0001666	response to hypoxia	LOC606743	LOC606743	Adenosine receptor A1	0.114973	0.258701	1.99565
GO:0030335	positive regulation of cell migration	LOC100625773	LOC100625773	Uncharacterized protein	0.116753	0.258701	1.98536
GO:0030335	positive regulation of cell migration	LOC733662	LOC733662	Uncharacterized protein	0.116753	0.258701	1.98536
GO:0030335	positive regulation of cell migration	TNFAIP6	TNFAIP6	Uncharacterized protein	0.116753	0.258701	1.98536
GO:0030335	positive regulation of cell migration	LOC100517780	LOC100517780	Uncharacterized protein	0.116753	0.258701	1.98536
GO:0030335	positive regulation of cell migration	LOC100515857	LOC100515857	c-C motif chemokine 3-like	0.116753	0.258701	1.98536
GO:0097192	extrinsic apoptotic signaling pathway in absence of ligand	LCN2	LCN2	Lipocalin 2	0.118508	0.258701	3.50146
GO:0097192	extrinsic apoptotic signaling pathway in absence of ligand	BOK	BOK	Uncharacterized protein	0.118508	0.258701	3.50146
GO:0030514	negative regulation of BMP signaling pathway	LOC100152415	LOC100152415	spartin-like	0.118508	0.258701	3.50146
GO:0030514	negative regulation of BMP signaling pathway	SFRP1	SFRP1	Uncharacterized protein	0.118508	0.258701	3.50146
GO:0050731	positive regulation of peptidyl-tyrosine phosphorylation	VTN	VTN	Vitronectin	0.119051	0.258701	2.56774
GO:0050731	positive regulation of peptidyl-tyrosine phosphorylation	SYK	SYK	Tyrosine-protein kinase SYK	0.119051	0.258701	2.56774
GO:0050731	positive regulation of peptidyl-tyrosine phosphorylation	LOC100739423	LOC100739423	HCLS1-associated protein X-1-like	0.119051	0.258701	2.56774
GO:0014012	peripheral nervous system axon regeneration	APOE	APOE	Apolipoprotein E	0.121435	0.258701	8.55913
GO:0009308	amine metabolic process	CYP1A1	CYP1A1	Cytochrome P450 1A1	0.121435	0.258701	8.55913
GO:0046632	alpha-beta T cell differentiation	ANXA1	ANXA1	Annexin A1	0.121435	0.258701	8.55913
GO:0097113	alpha-amino-3-hydroxy-5-methyl-4-isoxazole propionate selective glutamate receptor clustering	APOE	APOE	Apolipoprotein E	0.121435	0.258701	8.55913
GO:0000733	DNA strand renaturation	ANXA1	ANXA1	Annexin A1	0.121435	0.258701	8.55913
GO:0071447	cellular response to hydroperoxide	OXR1	OXR1	oxidation resistance 1	0.121435	0.258701	8.55913
GO:0061037	negative regulation of cartilage development	LEP	LEP	Leptin	0.121435	0.258701	8.55913
GO:0032680	regulation of tumor necrosis factor production	LOC102161502	LOC102161502	TBC1 domain family member 23-like	0.121435	0.258701	8.55913
GO:0045588	positive regulation of gamma-delta T cell differentiation	SYK	SYK	Tyrosine-protein kinase SYK	0.121435	0.258701	8.55913
GO:0071499	cellular response to laminar fluid shear stress	ASS1	ASS1	Uncharacterized protein	0.121435	0.258701	8.55913
GO:0071493	cellular response to UV-B	CDKN1A	CDKN1A	Uncharacterized protein	0.121435	0.258701	8.55913
GO:0006111	regulation of gluconeogenesis	LEP	LEP	Leptin	0.121435	0.258701	8.55913
GO:2001275	positive regulation of glucose import in response to insulin stimulus	AKT2	AKT2	Uncharacterized protein	0.121435	0.258701	8.55913
GO:0008228	opsonization	LBP	LBP	Lipopolysaccharide binding protein	0.121435	0.258701	8.55913
GO:0060687	regulation of branching involved in prostate gland morphogenesis	SFRP1	SFRP1	Uncharacterized protein	0.121435	0.258701	8.55913
GO:0022417	protein maturation by protein folding	FKBP1B	FKBP1B	Peptidyl-prolyl cis-trans isomerase	0.121435	0.258701	8.55913
GO:2001030	negative regulation of cellular glucuronidation	UGT1A6	UGT1A6	Uncharacterized protein	0.121435	0.258701	8.55913
GO:0052697	xenobiotic glucuronidation	UGT1A6	UGT1A6	Uncharacterized protein	0.121435	0.258701	8.55913
GO:0031639	plasminogen activation	KLKB1	KLKB1	Uncharacterized protein	0.121435	0.258701	8.55913
GO:0031638	zymogen activation	KLKB1	KLKB1	Uncharacterized protein	0.121435	0.258701	8.55913
GO:0015937	coenzyme A biosynthetic process	PANK3	PANK3	Uncharacterized protein	0.121435	0.258701	8.55913
GO:0001973	adenosine receptor signaling pathway	LOC606743	LOC606743	Adenosine receptor A1	0.121435	0.258701	8.55913
GO:0010459	negative regulation of heart rate	FKBP1B	FKBP1B	Peptidyl-prolyl cis-trans isomerase	0.121435	0.258701	8.55913
GO:0085029	extracellular matrix assembly	GPM6B	GPM6B	Uncharacterized protein	0.121435	0.258701	8.55913
GO:0045654	positive regulation of megakaryocyte differentiation	TESC	TESC	Uncharacterized protein	0.121435	0.258701	8.55913
GO:0035414	negative regulation of catenin import into nucleus	SFRP5	SFRP5	Uncharacterized protein	0.121435	0.258701	8.55913
GO:0010818	T cell chemotaxis	LOC100515857	LOC100515857	c-C motif chemokine 3-like	0.121435	0.258701	8.55913
GO:2000369	regulation of clathrin-mediated endocytosis	DNAJC6	DNAJC6	Uncharacterized protein	0.121435	0.258701	8.55913
GO:0060539	diaphragm development	ASS1	ASS1	Uncharacterized protein	0.121435	0.258701	8.55913
GO:0009062	fatty acid catabolic process	LEP	LEP	Leptin	0.121435	0.258701	8.55913
GO:0060527	prostate epithelial cord arborization involved in prostate glandular acinus morphogenesis	SFRP1	SFRP1	Uncharacterized protein	0.121435	0.258701	8.55913
GO:0032780	negative regulation of ATPase activity	PPIF	PPIF	Peptidyl-prolyl cis-trans isomerase	0.121435	0.258701	8.55913
GO:0032859	activation of Ral GTPase activity	AKT2	AKT2	Uncharacterized protein	0.121435	0.258701	8.55913
GO:0047497	mitochondrion transport along microtubule	MAPT	MAPT	Microtubule-associated protein	0.121435	0.258701	8.55913
GO:0042167	heme catabolic process	UGT1A6	UGT1A6	Uncharacterized protein	0.121435	0.258701	8.55913
GO:0090005	negative regulation of establishment of protein localization to plasma membrane	RHOQ	RHOQ	Uncharacterized protein	0.121435	0.258701	8.55913
GO:0008593	regulation of Notch signaling pathway	DTX1	DTX1	Uncharacterized protein	0.121435	0.258701	8.55913
GO:0050873	brown fat cell differentiation	LOC100738827	LOC100738827	peroxisomal coenzyme A diphosphatase NUDT7-like	0.12276	0.260776	3.42365
GO:0050873	brown fat cell differentiation	SLC2A4	SLC2A4	Insulin-responsive glucose transporter	0.12276	0.260776	3.42365
GO:0043473	pigmentation	EN1	EN1	Homeobox protein engrailed-like	0.12276	0.260776	3.42365
GO:0043473	pigmentation	MLPH	MLPH	Melanophilin	0.12276	0.260776	3.42365
GO:0032869	cellular response to insulin stimulus	RHOQ	RHOQ	Uncharacterized protein	0.124686	0.26449	2.51192
GO:0032869	cellular response to insulin stimulus	AKT2	AKT2	Uncharacterized protein	0.124686	0.26449	2.51192
GO:0032869	cellular response to insulin stimulus	SLC2A4	SLC2A4	Insulin-responsive glucose transporter	0.124686	0.26449	2.51192
GO:0007229	integrin-mediated signaling pathway	LOC100523405	LOC100523405	disintegrin and metalloproteinase domain-containing protein 12-like	0.125508	0.265856	2.13978
GO:0007229	integrin-mediated signaling pathway	ADAMTS18	ADAMTS18	ADAM metallopeptidase with thrombospondin type 1 motif, 18	0.125508	0.265856	2.13978
GO:0007229	integrin-mediated signaling pathway	LOC102166507	LOC102166507	A disintegrin and metalloproteinase with thrombospondin motifs 18-like	0.125508	0.265856	2.13978
GO:0007229	integrin-mediated signaling pathway	SYK	SYK	Tyrosine-protein kinase SYK	0.125508	0.265856	2.13978
GO:0048565	digestive tract development	CLMP	CLMP	Uncharacterized protein	0.127048	0.268352	3.34922
GO:0048565	digestive tract development	CYP1A1	CYP1A1	Cytochrome P450 1A1	0.127048	0.268352	3.34922
GO:0001890	placenta development	LOC102159978	LOC102159978	cullin-7-like	0.127048	0.268352	3.34922
GO:0001890	placenta development	LEP	LEP	Leptin	0.127048	0.268352	3.34922
GO:0007628	adult walking behavior	MAPT	MAPT	Microtubule-associated protein	0.13137	0.269636	3.27796
GO:0007628	adult walking behavior	OXR1	OXR1	oxidation resistance 1	0.13137	0.269636	3.27796
GO:0045600	positive regulation of fat cell differentiation	C14H10orf116	C14H10orf116	chromosome 10 open reading frame 116 ortholog	0.13137	0.269636	3.27796
GO:0045600	positive regulation of fat cell differentiation	SFRP1	SFRP1	Uncharacterized protein	0.13137	0.269636	3.27796
GO:0005977	glycogen metabolic process	PPP1R3C	PPP1R3C	Protein phosphatase 1 regulatory subunit 3	0.13137	0.269636	3.27796
GO:0005977	glycogen metabolic process	AKT2	AKT2	Uncharacterized protein	0.13137	0.269636	3.27796
GO:0048545	response to steroid hormone	UGT1A6	UGT1A6	Uncharacterized protein	0.13137	0.269636	3.27796
GO:0048545	response to steroid hormone	ASS1	ASS1	Uncharacterized protein	0.13137	0.269636	3.27796
GO:0008360	regulation of cell shape	HPN	HPN	Uncharacterized protein	0.132218	0.269636	2.09611
GO:0008360	regulation of cell shape	RHOQ	RHOQ	Uncharacterized protein	0.132218	0.269636	2.09611
GO:0008360	regulation of cell shape	LOC100515857	LOC100515857	c-C motif chemokine 3-like	0.132218	0.269636	2.09611
GO:0008360	regulation of cell shape	F2	F2	Prothrombin	0.132218	0.269636	2.09611
GO:0007420	brain development	LOC100626401	LOC100626401	sharpin-like	0.132364	0.269636	1.77766
GO:0007420	brain development	CD9	CD9	CD9 antigen	0.132364	0.269636	1.77766
GO:0007420	brain development	LOC100156167	LOC100156167	d-3-phosphoglycerate dehydrogenase-like	0.132364	0.269636	1.77766
GO:0007420	brain development	BOK	BOK	Uncharacterized protein	0.132364	0.269636	1.77766
GO:0007420	brain development	SFRP5	SFRP5	Uncharacterized protein	0.132364	0.269636	1.77766
GO:0007420	brain development	SFRP1	SFRP1	Uncharacterized protein	0.132364	0.269636	1.77766
GO:0030828	positive regulation of cGMP biosynthetic process	APOE	APOE	Apolipoprotein E	0.132733	0.269636	7.70321
GO:0003254	regulation of membrane depolarization	FHL1C	FHL1C	Uncharacterized protein	0.132733	0.269636	7.70321
GO:0003016	respiratory system process	RAB3A	RAB3A	Ras-related protein Rab-3A	0.132733	0.269636	7.70321
GO:0043312	neutrophil degranulation	LOC100524561	LOC100524561	platelet basic protein-like	0.132733	0.269636	7.70321
GO:0043306	positive regulation of mast cell degranulation	SYK	SYK	Tyrosine-protein kinase SYK	0.132733	0.269636	7.70321
GO:0046689	response to mercury ion	ALB	ALB	Serum albumin	0.132733	0.269636	7.70321
GO:0001101	response to acid chemical	ASS1	ASS1	Uncharacterized protein	0.132733	0.269636	7.70321
GO:0090161	Golgi ribbon formation	OPTN	OPTN	Optineurin	0.132733	0.269636	7.70321
GO:0045822	negative regulation of heart contraction	LOC606743	LOC606743	Adenosine receptor A1	0.132733	0.269636	7.70321
GO:0001945	lymph vessel development	SYK	SYK	Tyrosine-protein kinase SYK	0.132733	0.269636	7.70321
GO:0009404	toxin metabolic process	CYP1A1	CYP1A1	Cytochrome P450 1A1	0.132733	0.269636	7.70321
GO:0030728	ovulation	TNFAIP6	TNFAIP6	Uncharacterized protein	0.132733	0.269636	7.70321
GO:0071305	cellular response to vitamin D	SFRP1	SFRP1	Uncharacterized protein	0.132733	0.269636	7.70321
GO:0006559	L-phenylalanine catabolic process	PCBD1	PCBD1	Uncharacterized protein	0.132733	0.269636	7.70321
GO:0046135	pyrimidine nucleoside catabolic process	UPB1	UPB1	Uncharacterized protein	0.132733	0.269636	7.70321
GO:0008343	adult feeding behavior	LEP	LEP	Leptin	0.132733	0.269636	7.70321
GO:0042158	lipoprotein biosynthetic process	APOE	APOE	Apolipoprotein E	0.132733	0.269636	7.70321
GO:0030262	apoptotic nuclear changes	LOC100626401	LOC100626401	sharpin-like	0.132733	0.269636	7.70321
GO:0051006	positive regulation of lipoprotein lipase activity	APOA5	APOA5	Uncharacterized protein	0.132733	0.269636	7.70321
GO:0016236	macroautophagy	OPTN	OPTN	Optineurin	0.132733	0.269636	7.70321
GO:0032000	positive regulation of fatty acid beta-oxidation	AKT2	AKT2	Uncharacterized protein	0.132733	0.269636	7.70321
GO:0045922	negative regulation of fatty acid metabolic process	UGT1A6	UGT1A6	Uncharacterized protein	0.132733	0.269636	7.70321
GO:0007568	aging	RPN2	RPN2	Dolichyl-diphosphooligosaccharide--protein glycosyltransferase subunit 2	0.134487	0.272826	2.08195
GO:0007568	aging	ASS1	ASS1	Uncharacterized protein	0.134487	0.272826	2.08195
GO:0007568	aging	CYP1A1	CYP1A1	Cytochrome P450 1A1	0.134487	0.272826	2.08195
GO:0007568	aging	APOE	APOE	Apolipoprotein E	0.134487	0.272826	2.08195
GO:0032956	regulation of actin cytoskeleton organization	GPM6B	GPM6B	Uncharacterized protein	0.135725	0.27459	3.20967
GO:0032956	regulation of actin cytoskeleton organization	RHOQ	RHOQ	Uncharacterized protein	0.135725	0.27459	3.20967
GO:0008643	carbohydrate transport	AKT2	AKT2	Uncharacterized protein	0.135725	0.27459	3.20967
GO:0008643	carbohydrate transport	SLC2A4	SLC2A4	Insulin-responsive glucose transporter	0.135725	0.27459	3.20967
GO:0006464	cellular protein modification process	LOC100739609	LOC100739609	protein-glutamine gamma-glutamyltransferase E-like	0.136771	0.276329	2.06798
GO:0006464	cellular protein modification process	RPN2	RPN2	Dolichyl-diphosphooligosaccharide--protein glycosyltransferase subunit 2	0.136771	0.276329	2.06798
GO:0006464	cellular protein modification process	AKT2	AKT2	Uncharacterized protein	0.136771	0.276329	2.06798
GO:0006464	cellular protein modification process	LOC100155452	LOC100155452	ubiquitin-conjugating enzyme E2 D3-like	0.136771	0.276329	2.06798
GO:0006457	protein folding	FKBP1B	FKBP1B	Peptidyl-prolyl cis-trans isomerase	0.137158	0.276736	1.87883
GO:0006457	protein folding	LOC100511809	LOC100511809	Uncharacterized protein	0.137158	0.276736	1.87883
GO:0006457	protein folding	PPIF	PPIF	Peptidyl-prolyl cis-trans isomerase	0.137158	0.276736	1.87883
GO:0006457	protein folding	LOC100158003	LOC100158003	Tubulin alpha-1A chain	0.137158	0.276736	1.87883
GO:0006457	protein folding	LOC100737894	LOC100737894	peptidyl-prolyl cis-trans isomerase C-like	0.137158	0.276736	1.87883
GO:0006955	immune response	CCL16	CCL16	C-C motif chemokine	0.140057	0.278952	1.60067
GO:0006955	immune response	LOC100524561	LOC100524561	platelet basic protein-like	0.140057	0.278952	1.60067
GO:0006955	immune response	CXCL14	CXCL14	Uncharacterized protein	0.140057	0.278952	1.60067
GO:0006955	immune response	LOC100525396	LOC100525396	C-X-C motif chemokine	0.140057	0.278952	1.60067
GO:0006955	immune response	VTN	VTN	Vitronectin	0.140057	0.278952	1.60067
GO:0006955	immune response	CCRL1	CCRL1	Chemokine (C-C motif) receptor-like protein 1	0.140057	0.278952	1.60067
GO:0006955	immune response	CCL23	CCL23	C-C motif chemokine	0.140057	0.278952	1.60067
GO:0006955	immune response	LOC100515857	LOC100515857	c-C motif chemokine 3-like	0.140057	0.278952	1.60067
GO:0006605	protein targeting	LOC100625773	LOC100625773	Uncharacterized protein	0.140112	0.278952	3.14417
GO:0006605	protein targeting	MLPH	MLPH	Melanophilin	0.140112	0.278952	3.14417
GO:0009405	pathogenesis	CD9	CD9	CD9 antigen	0.141244	0.278952	1.65915
GO:0009405	pathogenesis	PPP1R3C	PPP1R3C	Protein phosphatase 1 regulatory subunit 3	0.141244	0.278952	1.65915
GO:0009405	pathogenesis	HK2	HK2	Hexokinase-2	0.141244	0.278952	1.65915
GO:0009405	pathogenesis	LOC100736786	LOC100736786	6-phosphofructo-2-kinase/fructose-2,6-bisphosphatase 1-like	0.141244	0.278952	1.65915
GO:0009405	pathogenesis	TALDO1	TALDO1	Transaldolase	0.141244	0.278952	1.65915
GO:0009405	pathogenesis	HK3	HK3	Uncharacterized protein	0.141244	0.278952	1.65915
GO:0009405	pathogenesis	SLC2A4	SLC2A4	Insulin-responsive glucose transporter	0.141244	0.278952	1.65915
GO:0045741	positive regulation of epidermal growth factor-activated receptor activity	LOC606743	LOC606743	Adenosine receptor A1	0.143885	0.278952	7.00292
GO:0030850	prostate gland development	ANXA1	ANXA1	Annexin A1	0.143885	0.278952	7.00292
GO:0046628	positive regulation of insulin receptor signaling pathway	LEP	LEP	Leptin	0.143885	0.278952	7.00292
GO:0036101	leukotriene B4 catabolic process	CYP4F2	CYP4F2	Cytochrome P450	0.143885	0.278952	7.00292
GO:0003084	positive regulation of systemic arterial blood pressure	LOC100737663	LOC100737663	Vasopressin V1a receptor	0.143885	0.278952	7.00292
GO:0043569	negative regulation of insulin-like growth factor receptor signaling pathway	BMP5	BMP5	Bone morphogenetic protein 5	0.143885	0.278952	7.00292
GO:0043252	sodium-independent organic anion transport	ALB	ALB	Serum albumin	0.143885	0.278952	7.00292
GO:0043068	positive regulation of programmed cell death	CDKN1A	CDKN1A	Uncharacterized protein	0.143885	0.278952	7.00292
GO:0051348	negative regulation of transferase activity	UGT1A6	UGT1A6	Uncharacterized protein	0.143885	0.278952	7.00292
GO:0002829	negative regulation of type 2 immune response	NDFIP1	NDFIP1	Nedd4 family interacting protein 1	0.143885	0.278952	7.00292
GO:0043032	positive regulation of macrophage activation	LBP	LBP	Lipopolysaccharide binding protein	0.143885	0.278952	7.00292
GO:0001542	ovulation from ovarian follicle	LEP	LEP	Leptin	0.143885	0.278952	7.00292
GO:0010838	positive regulation of keratinocyte proliferation	TWIST2	TWIST2	Uncharacterized protein	0.143885	0.278952	7.00292
GO:0051168	nuclear export	LOC102161387	LOC102161387	A-kinase anchor protein 13-like	0.143885	0.278952	7.00292
GO:0002674	negative regulation of acute inflammatory response	LOC606743	LOC606743	Adenosine receptor A1	0.143885	0.278952	7.00292
GO:0070989	oxidative demethylation	CYP2D25	CYP2D25	Vitamin D(3) 25-hydroxylase	0.143885	0.278952	7.00292
GO:0007494	midgut development	ASS1	ASS1	Uncharacterized protein	0.143885	0.278952	7.00292
GO:0006702	androgen biosynthetic process	HSD3B1	HSD3B1	Hydroxy-delta-5-steroid dehydrogenase, 3 beta-and steroid delta-isomerase 1	0.143885	0.278952	7.00292
GO:0006703	estrogen biosynthetic process	HSD3B1	HSD3B1	Hydroxy-delta-5-steroid dehydrogenase, 3 beta-and steroid delta-isomerase 1	0.143885	0.278952	7.00292
GO:0061180	mammary gland epithelium development	WNT3	WNT3	Protein Wnt	0.143885	0.278952	7.00292
GO:0046323	glucose import	SLC2A4	SLC2A4	Insulin-responsive glucose transporter	0.143885	0.278952	7.00292
GO:0060999	positive regulation of dendritic spine development	APOE	APOE	Apolipoprotein E	0.143885	0.278952	7.00292
GO:0060346	bone trabecula formation	SFRP1	SFRP1	Uncharacterized protein	0.143885	0.278952	7.00292
GO:0071380	cellular response to prostaglandin E stimulus	SFRP1	SFRP1	Uncharacterized protein	0.143885	0.278952	7.00292
GO:0006000	fructose metabolic process	LOC100736786	LOC100736786	6-phosphofructo-2-kinase/fructose-2,6-bisphosphatase 1-like	0.143885	0.278952	7.00292
GO:0045926	negative regulation of growth	MT1A	MT1A	Metallothionein-1A	0.143885	0.278952	7.00292
GO:0030913	paranodal junction assembly	CD9	CD9	CD9 antigen	0.143885	0.278952	7.00292
GO:0008015	blood circulation	LOC100737663	LOC100737663	Vasopressin V1a receptor	0.144529	0.279473	3.08129
GO:0008015	blood circulation	NFE2	NFE2	Uncharacterized protein	0.144529	0.279473	3.08129
GO:0021915	neural tube development	LOC100156167	LOC100156167	d-3-phosphoglycerate dehydrogenase-like	0.144529	0.279473	3.08129
GO:0021915	neural tube development	SFRP1	SFRP1	Uncharacterized protein	0.144529	0.279473	3.08129
GO:0044267	cellular protein metabolic process	LOC100737089	LOC100737089	Uncharacterized protein	0.146763	0.283424	1.41643
GO:0044267	cellular protein metabolic process	RPN2	RPN2	Dolichyl-diphosphooligosaccharide--protein glycosyltransferase subunit 2	0.146763	0.283424	1.41643
GO:0044267	cellular protein metabolic process	DPH5	DPH5	Uncharacterized protein	0.146763	0.283424	1.41643
GO:0044267	cellular protein metabolic process	LOC102159978	LOC102159978	cullin-7-like	0.146763	0.283424	1.41643
GO:0044267	cellular protein metabolic process	PMPCB	PMPCB	Uncharacterized protein	0.146763	0.283424	1.41643
GO:0044267	cellular protein metabolic process	LOC733662	LOC733662	Uncharacterized protein	0.146763	0.283424	1.41643
GO:0044267	cellular protein metabolic process	SLC30A5	SLC30A5	Solute carrier family 30 member 5	0.146763	0.283424	1.41643
GO:0044267	cellular protein metabolic process	EIF2S2	EIF2S2	eukaryotic translation initiation factor 2, subunit 2 beta, 38kDa	0.146763	0.283424	1.41643
GO:0044267	cellular protein metabolic process	LOC100158003	LOC100158003	Tubulin alpha-1A chain	0.146763	0.283424	1.41643
GO:0044267	cellular protein metabolic process	ALG1	ALG1	Uncharacterized protein	0.146763	0.283424	1.41643
GO:0044267	cellular protein metabolic process	EIF4A1	EIF4A1	Eukaryotic translation initiation factor 4A isoform 1	0.146763	0.283424	1.41643
GO:0044267	cellular protein metabolic process	SUMO1	SUMO1	Small ubiquitin-related modifier 1	0.146763	0.283424	1.41643
GO:0044267	cellular protein metabolic process	F2	F2	Prothrombin	0.146763	0.283424	1.41643
GO:0008203	cholesterol metabolic process	FGL1	FGL1	Uncharacterized protein	0.15115	0.287547	2.28808
GO:0008203	cholesterol metabolic process	LEP	LEP	Leptin	0.15115	0.287547	2.28808
GO:0008203	cholesterol metabolic process	APOE	APOE	Apolipoprotein E	0.15115	0.287547	2.28808
GO:0008088	axon cargo transport	MAPT	MAPT	Microtubule-associated protein	0.154893	0.287547	6.41934
GO:0097114	N-methyl-D-aspartate receptor clustering	APOE	APOE	Apolipoprotein E	0.154893	0.287547	6.41934
GO:0046888	negative regulation of hormone secretion	LOC606743	LOC606743	Adenosine receptor A1	0.154893	0.287547	6.41934
GO:0043589	skin morphogenesis	CDSN	CDSN	Corneodesmosin	0.154893	0.287547	6.41934
GO:0033689	negative regulation of osteoblast proliferation	SFRP1	SFRP1	Uncharacterized protein	0.154893	0.287547	6.41934
GO:0014075	response to amine	ASS1	ASS1	Uncharacterized protein	0.154893	0.287547	6.41934
GO:0060429	epithelium development	HPN	HPN	Uncharacterized protein	0.154893	0.287547	6.41934
GO:0007167	enzyme linked receptor protein signaling pathway	SYK	SYK	Tyrosine-protein kinase SYK	0.154893	0.287547	6.41934
GO:0035999	tetrahydrofolate interconversion	LOC100626911	LOC100626911	serine hydroxymethyltransferase, mitochondrial-like	0.154893	0.287547	6.41934
GO:0071243	cellular response to arsenic-containing substance	PPIF	PPIF	Peptidyl-prolyl cis-trans isomerase	0.154893	0.287547	6.41934
GO:0061303	cornea development in camera-type eye	TWIST2	TWIST2	Uncharacterized protein	0.154893	0.287547	6.41934
GO:0007610	behavior	LOC100515857	LOC100515857	c-C motif chemokine 3-like	0.154893	0.287547	6.41934
GO:0016322	neuron remodeling	FARP2	FARP2	Uncharacterized protein	0.154893	0.287547	6.41934
GO:0050965	detection of temperature stimulus involved in sensory perception of pain	LOC606743	LOC606743	Adenosine receptor A1	0.154893	0.287547	6.41934
GO:0034374	low-density lipoprotein particle remodeling	APOE	APOE	Apolipoprotein E	0.154893	0.287547	6.41934
GO:0050709	negative regulation of protein secretion	ANXA1	ANXA1	Annexin A1	0.154893	0.287547	6.41934
GO:0050708	regulation of protein secretion	LOC733603	LOC733603	Serum amyloid A protein	0.154893	0.287547	6.41934
GO:0051775	response to redox state	FKBP1B	FKBP1B	Peptidyl-prolyl cis-trans isomerase	0.154893	0.287547	6.41934
GO:2000147	positive regulation of cell motility	AKT2	AKT2	Uncharacterized protein	0.154893	0.287547	6.41934
GO:0019934	cGMP-mediated signaling	APOE	APOE	Apolipoprotein E	0.154893	0.287547	6.41934
GO:0050691	regulation of defense response to virus by host	LOC100518952	LOC100518952	probable carboxypeptidase PM20D1-like	0.154893	0.287547	6.41934
GO:0048712	negative regulation of astrocyte differentiation	F2	F2	Prothrombin	0.154893	0.287547	6.41934
GO:0051967	negative regulation of synaptic transmission, glutamatergic	LOC606743	LOC606743	Adenosine receptor A1	0.154893	0.287547	6.41934
GO:0043496	regulation of protein homodimerization activity	PCBD1	PCBD1	Uncharacterized protein	0.154893	0.287547	6.41934
GO:0030516	regulation of axon extension	APOE	APOE	Apolipoprotein E	0.154893	0.287547	6.41934
GO:0060323	head morphogenesis	WNT3	WNT3	Protein Wnt	0.154893	0.287547	6.41934
GO:0071732	cellular response to nitric oxide	MT-III	MT-III	Metallothionein-3	0.154893	0.287547	6.41934
GO:0031960	response to corticosteroid	ANXA1	ANXA1	Annexin A1	0.154893	0.287547	6.41934
GO:0043923	positive regulation by host of viral transcription	HPN	HPN	Uncharacterized protein	0.154893	0.287547	6.41934
GO:1901216	positive regulation of neuron death	APOE	APOE	Apolipoprotein E	0.154893	0.287547	6.41934
GO:0051897	positive regulation of protein kinase B signaling	LOC733662	LOC733662	Uncharacterized protein	0.157256	0.291207	2.24365
GO:0051897	positive regulation of protein kinase B signaling	LOC100515857	LOC100515857	c-C motif chemokine 3-like	0.157256	0.291207	2.24365
GO:0051897	positive regulation of protein kinase B signaling	LOC100739423	LOC100739423	HCLS1-associated protein X-1-like	0.157256	0.291207	2.24365
GO:0006928	cellular component movement	CD9	CD9	CD9 antigen	0.157256	0.291207	2.24365
GO:0006928	cellular component movement	ANXA1	ANXA1	Annexin A1	0.157256	0.291207	2.24365
GO:0006928	cellular component movement	LOC100517869	LOC100517869	Uncharacterized protein	0.157256	0.291207	2.24365
GO:0051092	positive regulation of NF-kappaB transcription factor activity	S100A12	S100A12	Calcium-binding protein A12	0.158002	0.292224	1.95018
GO:0051092	positive regulation of NF-kappaB transcription factor activity	AGER	AGER	Advanced glycosylation end product-specific receptor variant 1	0.158002	0.292224	1.95018
GO:0051092	positive regulation of NF-kappaB transcription factor activity	S100A8	S100A8	Protein S100	0.158002	0.292224	1.95018
GO:0051092	positive regulation of NF-kappaB transcription factor activity	S100A9	S100A9	Calcium-binding protein A9	0.158002	0.292224	1.95018
GO:0032855	positive regulation of Rac GTPase activity	SFRP1	SFRP1	Uncharacterized protein	0.162465	0.298767	2.85304
GO:0032855	positive regulation of Rac GTPase activity	FARP2	FARP2	Uncharacterized protein	0.162465	0.298767	2.85304
GO:0000042	protein targeting to Golgi	OPTN	OPTN	Optineurin	0.165758	0.298767	5.92555
GO:0055089	fatty acid homeostasis	APOE	APOE	Apolipoprotein E	0.165758	0.298767	5.92555
GO:0048853	forebrain morphogenesis	UCHL5	UCHL5	Ubiquitin carboxyl-terminal hydrolase isozyme L5	0.165758	0.298767	5.92555
GO:0046641	positive regulation of alpha-beta T cell proliferation	SYK	SYK	Tyrosine-protein kinase SYK	0.165758	0.298767	5.92555
GO:0060644	mammary gland epithelial cell differentiation	AKT2	AKT2	Uncharacterized protein	0.165758	0.298767	5.92555
GO:0046688	response to copper ion	LOC780439	LOC780439	Superoxide dismutase [Cu-Zn]	0.165758	0.298767	5.92555
GO:0019227	neuronal action potential propagation	FKBP1B	FKBP1B	Peptidyl-prolyl cis-trans isomerase	0.165758	0.298767	5.92555
GO:0046902	regulation of mitochondrial membrane permeability	PPIF	PPIF	Peptidyl-prolyl cis-trans isomerase	0.165758	0.298767	5.92555
GO:0050732	negative regulation of peptidyl-tyrosine phosphorylation	SFRP1	SFRP1	Uncharacterized protein	0.165758	0.298767	5.92555
GO:0050710	negative regulation of cytokine secretion	O3FAR1	O3FAR1	G protein-coupled receptor 120	0.165758	0.298767	5.92555
GO:0050718	positive regulation of interleukin-1 beta secretion	LOC100515857	LOC100515857	c-C motif chemokine 3-like	0.165758	0.298767	5.92555
GO:1903146	regulation of mitochondrion degradation	LOC100739423	LOC100739423	HCLS1-associated protein X-1-like	0.165758	0.298767	5.92555
GO:0097267	omega-hydroxylase P450 pathway	CYP1A1	CYP1A1	Cytochrome P450 1A1	0.165758	0.298767	5.92555
GO:0042448	progesterone metabolic process	LOC733634	AKR1C1	Uncharacterized protein	0.165758	0.298767	5.92555
GO:0019372	lipoxygenase pathway	ALOX5	ALOX5	Uncharacterized protein	0.165758	0.298767	5.92555
GO:0019363	pyridine nucleotide biosynthetic process	NMRK1	NMRK1	nicotinamide riboside kinase 1	0.165758	0.298767	5.92555
GO:0000244	spliceosomal tri-snRNP complex assembly	SRSF12	SRSF12	Uncharacterized protein	0.165758	0.298767	5.92555
GO:0071361	cellular response to ethanol	UGT1A6	UGT1A6	Uncharacterized protein	0.165758	0.298767	5.92555
GO:0003323	type B pancreatic cell development	BMP5	BMP5	Bone morphogenetic protein 5	0.165758	0.298767	5.92555
GO:0031116	positive regulation of microtubule polymerization	MAPT	MAPT	Microtubule-associated protein	0.165758	0.298767	5.92555
GO:0043687	post-translational protein modification	RPN2	RPN2	Dolichyl-diphosphooligosaccharide--protein glycosyltransferase subunit 2	0.169012	0.304262	1.64481
GO:0043687	post-translational protein modification	DPH5	DPH5	Uncharacterized protein	0.169012	0.304262	1.64481
GO:0043687	post-translational protein modification	LOC733662	LOC733662	Uncharacterized protein	0.169012	0.304262	1.64481
GO:0043687	post-translational protein modification	ALG1	ALG1	Uncharacterized protein	0.169012	0.304262	1.64481
GO:0043687	post-translational protein modification	SUMO1	SUMO1	Small ubiquitin-related modifier 1	0.169012	0.304262	1.64481
GO:0043687	post-translational protein modification	F2	F2	Prothrombin	0.169012	0.304262	1.64481
GO:0006919	activation of cysteine-type endopeptidase activity involved in apoptotic process	BOK	BOK	Uncharacterized protein	0.169684	0.305104	2.15978
GO:0006919	activation of cysteine-type endopeptidase activity involved in apoptotic process	S100A8	S100A8	Protein S100	0.169684	0.305104	2.15978
GO:0006919	activation of cysteine-type endopeptidase activity involved in apoptotic process	S100A9	S100A9	Calcium-binding protein A9	0.169684	0.305104	2.15978
GO:0043408	regulation of MAPK cascade	BMP5	BMP5	Bone morphogenetic protein 5	0.171575	0.30813	2.75115
GO:0043408	regulation of MAPK cascade	HRH4	HRH4	Uncharacterized protein	0.171575	0.30813	2.75115
GO:0045785	positive regulation of cell adhesion	LOC100625773	LOC100625773	Uncharacterized protein	0.17616	0.309837	2.70288
GO:0045785	positive regulation of cell adhesion	LOC733603	LOC733603	Serum amyloid A protein	0.17616	0.309837	2.70288
GO:0009267	cellular response to starvation	ALB	ALB	Serum albumin	0.17616	0.309837	2.70288
GO:0009267	cellular response to starvation	SFRP1	SFRP1	Uncharacterized protein	0.17616	0.309837	2.70288
GO:0048843	negative regulation of axon extension involved in axon guidance	WNT3	WNT3	Protein Wnt	0.176484	0.309837	5.50229
GO:0002526	acute inflammatory response	S100A8	S100A8	Protein S100	0.176484	0.309837	5.50229
GO:0014002	astrocyte development	MT-III	MT-III	Metallothionein-3	0.176484	0.309837	5.50229
GO:0045780	positive regulation of bone resorption	SYK	SYK	Tyrosine-protein kinase SYK	0.176484	0.309837	5.50229
GO:0033628	regulation of cell adhesion mediated by integrin	TESC	TESC	Uncharacterized protein	0.176484	0.309837	5.50229
GO:0033627	cell adhesion mediated by integrin	VTN	VTN	Vitronectin	0.176484	0.309837	5.50229
GO:0043616	keratinocyte proliferation	SDR16C5	SDR16C5	Uncharacterized protein	0.176484	0.309837	5.50229
GO:0071223	cellular response to lipoteichoic acid	LBP	LBP	Lipopolysaccharide binding protein	0.176484	0.309837	5.50229
GO:0071850	mitotic cell cycle arrest	CDKN1A	CDKN1A	Uncharacterized protein	0.176484	0.309837	5.50229
GO:0070723	response to cholesterol	LOC100515857	LOC100515857	c-C motif chemokine 3-like	0.176484	0.309837	5.50229
GO:0031669	cellular response to nutrient levels	LCN2	LCN2	Lipocalin 2	0.176484	0.309837	5.50229
GO:2000378	negative regulation of reactive oxygen species metabolic process	MT-III	MT-III	Metallothionein-3	0.176484	0.309837	5.50229
GO:0097284	hepatocyte apoptotic process	MTCH2	MTCH2	Uncharacterized protein	0.176484	0.309837	5.50229
GO:0071397	cellular response to cholesterol	APOE	APOE	Apolipoprotein E	0.176484	0.309837	5.50229
GO:0035815	positive regulation of renal sodium excretion	LOC100737663	LOC100737663	Vasopressin V1a receptor	0.176484	0.309837	5.50229
GO:0060174	limb bud formation	WNT3	WNT3	Protein Wnt	0.176484	0.309837	5.50229
GO:1901016	regulation of potassium ion transmembrane transporter activity	FHL1C	FHL1C	Uncharacterized protein	0.176484	0.309837	5.50229
GO:0006767	water-soluble vitamin metabolic process	LOC100520083	LOC100520083	Uncharacterized protein	0.179183	0.314204	2.10088
GO:0006767	water-soluble vitamin metabolic process	MCCC2	MCCC2	Uncharacterized protein	0.179183	0.314204	2.10088
GO:0006767	water-soluble vitamin metabolic process	LOC102164620	LOC102164620	methylcrotonoyl-CoA carboxylase beta chain, mitochondrial-like	0.179183	0.314204	2.10088
GO:0051289	protein homotetramerization	PCBD1	PCBD1	Uncharacterized protein	0.180764	0.316604	2.65628
GO:0051289	protein homotetramerization	LOC100626911	LOC100626911	serine hydroxymethyltransferase, mitochondrial-like	0.180764	0.316604	2.65628
GO:0031532	actin cytoskeleton reorganization	S100A9	S100A9	Calcium-binding protein A9	0.185386	0.319741	2.61126
GO:0031532	actin cytoskeleton reorganization	FARP2	FARP2	Uncharacterized protein	0.185386	0.319741	2.61126
GO:0000050	urea cycle	ASS1	ASS1	Uncharacterized protein	0.187071	0.319741	5.13548
GO:0042535	positive regulation of tumor necrosis factor biosynthetic process	LBP	LBP	Lipopolysaccharide binding protein	0.187071	0.319741	5.13548
GO:0086064	cell communication by electrical coupling involved in cardiac conduction	FKBP1B	FKBP1B	Peptidyl-prolyl cis-trans isomerase	0.187071	0.319741	5.13548
GO:0033630	positive regulation of cell adhesion mediated by integrin	SYK	SYK	Tyrosine-protein kinase SYK	0.187071	0.319741	5.13548
GO:0048172	regulation of short-term neuronal synaptic plasticity	RAB3A	RAB3A	Ras-related protein Rab-3A	0.187071	0.319741	5.13548
GO:0060416	response to growth hormone	ASS1	ASS1	Uncharacterized protein	0.187071	0.319741	5.13548
GO:1902358	sulfate transmembrane transport	SLC26A11	SLC26A11	Solute carrier family 26 member 11	0.187071	0.319741	5.13548
GO:0050912	detection of chemical stimulus involved in sensory perception of taste	O3FAR1	O3FAR1	G protein-coupled receptor 120	0.187071	0.319741	5.13548
GO:0015909	long-chain fatty acid transport	APOE	APOE	Apolipoprotein E	0.187071	0.319741	5.13548
GO:0042246	tissue regeneration	APOA5	APOA5	Uncharacterized protein	0.187071	0.319741	5.13548
GO:0043069	negative regulation of programmed cell death	ALB	ALB	Serum albumin	0.187071	0.319741	5.13548
GO:0050901	leukocyte tethering or rolling	LEP	LEP	Leptin	0.187071	0.319741	5.13548
GO:1900006	positive regulation of dendrite development	BMP5	BMP5	Bone morphogenetic protein 5	0.187071	0.319741	5.13548
GO:0007271	synaptic transmission, cholinergic	APOE	APOE	Apolipoprotein E	0.187071	0.319741	5.13548
GO:0070266	necroptotic process	PPIF	PPIF	Peptidyl-prolyl cis-trans isomerase	0.187071	0.319741	5.13548
GO:0048016	inositol phosphate-mediated signaling	MIOX	MIOX	Inositol oxygenase	0.187071	0.319741	5.13548
GO:0016188	synaptic vesicle maturation	RAB3A	RAB3A	Ras-related protein Rab-3A	0.187071	0.319741	5.13548
GO:0042359	vitamin D metabolic process	CYP1A1	CYP1A1	Cytochrome P450 1A1	0.187071	0.319741	5.13548
GO:0043537	negative regulation of blood vessel endothelial cell migration	APOE	APOE	Apolipoprotein E	0.187071	0.319741	5.13548
GO:0042136	neurotransmitter biosynthetic process	ALDH2	ALDH2	Mitochondrial aldehyde dehydrogenase 2	0.187071	0.319741	5.13548
GO:0008285	negative regulation of cell proliferation	CDKN1A	CDKN1A	Uncharacterized protein	0.191264	0.326533	1.43242
GO:0008285	negative regulation of cell proliferation	CD9	CD9	CD9 antigen	0.191264	0.326533	1.43242
GO:0008285	negative regulation of cell proliferation	TWIST2	TWIST2	Uncharacterized protein	0.191264	0.326533	1.43242
GO:0008285	negative regulation of cell proliferation	BMP5	BMP5	Bone morphogenetic protein 5	0.191264	0.326533	1.43242
GO:0008285	negative regulation of cell proliferation	TESC	TESC	Uncharacterized protein	0.191264	0.326533	1.43242
GO:0008285	negative regulation of cell proliferation	CCL23	CCL23	C-C motif chemokine	0.191264	0.326533	1.43242
GO:0008285	negative regulation of cell proliferation	SFRP5	SFRP5	Uncharacterized protein	0.191264	0.326533	1.43242
GO:0008285	negative regulation of cell proliferation	SFRP1	SFRP1	Uncharacterized protein	0.191264	0.326533	1.43242
GO:0008285	negative regulation of cell proliferation	LOC606743	LOC606743	Adenosine receptor A1	0.191264	0.326533	1.43242
GO:0006694	steroid biosynthetic process	HSD3B1	HSD3B1	Hydroxy-delta-5-steroid dehydrogenase, 3 beta-and steroid delta-isomerase 1	0.194677	0.329277	2.52564
GO:0006694	steroid biosynthetic process	0610007P14RIK	0610007P14RIK	Putative uncharacterized protein	0.194677	0.329277	2.52564
GO:0050821	protein stabilization	ZBED3	ZBED3	Uncharacterized protein	0.195317	0.329277	2.00953
GO:0050821	protein stabilization	MT-III	MT-III	Metallothionein-3	0.195317	0.329277	2.00953
GO:0050821	protein stabilization	TESC	TESC	Uncharacterized protein	0.195317	0.329277	2.00953
GO:0045725	positive regulation of glycogen biosynthetic process	AKT2	AKT2	Uncharacterized protein	0.197522	0.329277	4.81451
GO:0042711	maternal behavior	LOC100737663	LOC100737663	Vasopressin V1a receptor	0.197522	0.329277	4.81451
GO:0097202	activation of cysteine-type endopeptidase activity	CIDE-B	CIDE-B	Cell death-inducing DFFA-like effector B variant 1	0.197522	0.329277	4.81451
GO:0090303	positive regulation of wound healing	VTN	VTN	Vitronectin	0.197522	0.329277	4.81451
GO:0008210	estrogen metabolic process	UGT1A6	UGT1A6	Uncharacterized protein	0.197522	0.329277	4.81451
GO:0034375	high-density lipoprotein particle remodeling	APOE	APOE	Apolipoprotein E	0.197522	0.329277	4.81451
GO:0030194	positive regulation of blood coagulation	F2	F2	Prothrombin	0.197522	0.329277	4.81451
GO:0015711	organic anion transport	SLC22A7	SLC22A7	Solute carrier family 22 member 7	0.197522	0.329277	4.81451
GO:0060218	hematopoietic stem cell differentiation	SFRP1	SFRP1	Uncharacterized protein	0.197522	0.329277	4.81451
GO:0050427	3'-phosphoadenosine 5'-phosphosulfate metabolic process	SULT2A1	SULT2A1	Sulfotransferase	0.197522	0.329277	4.81451
GO:0048739	cardiac muscle fiber development	NEXN	NEXN	Uncharacterized protein	0.197522	0.329277	4.81451
GO:0050877	neurological system process	GM2A	GM2A	Uncharacterized protein	0.197522	0.329277	4.81451
GO:0009992	cellular water homeostasis	MIOX	MIOX	Inositol oxygenase	0.197522	0.329277	4.81451
GO:0033762	response to glucagon	LOC100736786	LOC100736786	6-phosphofructo-2-kinase/fructose-2,6-bisphosphatase 1-like	0.197522	0.329277	4.81451
GO:0021954	central nervous system neuron development	LEP	LEP	Leptin	0.197522	0.329277	4.81451
GO:0097502	mannosylation	ALG1	ALG1	Uncharacterized protein	0.197522	0.329277	4.81451
GO:0002087	regulation of respiratory gaseous exchange by neurological system process	LOC606743	LOC606743	Adenosine receptor A1	0.197522	0.329277	4.81451
GO:0007342	fusion of sperm to egg plasma membrane	CD9	CD9	CD9 antigen	0.197522	0.329277	4.81451
GO:0009435	NAD biosynthetic process	NMRK1	NMRK1	nicotinamide riboside kinase 1	0.197522	0.329277	4.81451
GO:0045727	positive regulation of translation	RBM3	RBM3	Uncharacterized protein	0.199344	0.331943	2.48491
GO:0045727	positive regulation of translation	LOC100514264	LOC100514264	Uncharacterized protein	0.199344	0.331943	2.48491
GO:0001889	liver development	UGT1A6	UGT1A6	Uncharacterized protein	0.201866	0.335766	1.97518
GO:0001889	liver development	ASS1	ASS1	Uncharacterized protein	0.201866	0.335766	1.97518
GO:0001889	liver development	CYP1A1	CYP1A1	Cytochrome P450 1A1	0.201866	0.335766	1.97518
GO:0042981	regulation of apoptotic process	BMP5	BMP5	Bone morphogenetic protein 5	0.203351	0.337858	1.5458
GO:0042981	regulation of apoptotic process	CIDE-B	CIDE-B	Cell death-inducing DFFA-like effector B variant 1	0.203351	0.337858	1.5458
GO:0042981	regulation of apoptotic process	BOK	BOK	Uncharacterized protein	0.203351	0.337858	1.5458
GO:0042981	regulation of apoptotic process	PPIF	PPIF	Peptidyl-prolyl cis-trans isomerase	0.203351	0.337858	1.5458
GO:0042981	regulation of apoptotic process	NEXN	NEXN	Uncharacterized protein	0.203351	0.337858	1.5458
GO:0042981	regulation of apoptotic process	LOC100739423	LOC100739423	HCLS1-associated protein X-1-like	0.203351	0.337858	1.5458
GO:0042542	response to hydrogen peroxide	FKBP1B	FKBP1B	Peptidyl-prolyl cis-trans isomerase	0.204024	0.338021	2.44546
GO:0042542	response to hydrogen peroxide	HP	HP	Alpha 1 S haptoglobin	0.204024	0.338021	2.44546
GO:1903506	regulation of nucleic acid-templated transcription	LOC100737519	LOC100737519	homeobox protein Meis2-like	0.204024	0.338021	2.44546
GO:1903506	regulation of nucleic acid-templated transcription	DTX1	DTX1	Uncharacterized protein	0.204024	0.338021	2.44546
GO:0042127	regulation of cell proliferation	ANXA1	ANXA1	Annexin A1	0.204131	0.338021	1.62515
GO:0042127	regulation of cell proliferation	RPA3	RPA3	replication protein A3, 14kDa	0.204131	0.338021	1.62515
GO:0042127	regulation of cell proliferation	LOC100524561	LOC100524561	platelet basic protein-like	0.204131	0.338021	1.62515
GO:0042127	regulation of cell proliferation	LOC100525396	LOC100525396	C-X-C motif chemokine	0.204131	0.338021	1.62515
GO:0042127	regulation of cell proliferation	SYK	SYK	Tyrosine-protein kinase SYK	0.204131	0.338021	1.62515
GO:0035584	calcium-mediated signaling using intracellular calcium source	FKBP1B	FKBP1B	Peptidyl-prolyl cis-trans isomerase	0.207838	0.33962	4.5313
GO:2000009	negative regulation of protein localization to cell surface	GPM6B	GPM6B	Uncharacterized protein	0.207838	0.33962	4.5313
GO:2000251	positive regulation of actin cytoskeleton reorganization	LOC100739423	LOC100739423	HCLS1-associated protein X-1-like	0.207838	0.33962	4.5313
GO:0045598	regulation of fat cell differentiation	LEP	LEP	Leptin	0.207838	0.33962	4.5313
GO:0007171	activation of transmembrane receptor protein tyrosine kinase activity	LOC100739048	LOC100739048	paired immunoglobulin-like type 2 receptor beta-like	0.207838	0.33962	4.5313
GO:0050930	induction of positive chemotaxis	AGER	AGER	Advanced glycosylation end product-specific receptor variant 1	0.207838	0.33962	4.5313
GO:0008272	sulfate transport	SLC26A11	SLC26A11	Solute carrier family 26 member 11	0.207838	0.33962	4.5313
GO:0030705	cytoskeleton-dependent intracellular transport	LOC100158003	LOC100158003	Tubulin alpha-1A chain	0.207838	0.33962	4.5313
GO:0060315	negative regulation of ryanodine-sensitive calcium-release channel activity	FKBP1B	FKBP1B	Peptidyl-prolyl cis-trans isomerase	0.207838	0.33962	4.5313
GO:0043122	regulation of I-kappaB kinase/NF-kappaB signaling	OPTN	OPTN	Optineurin	0.207838	0.33962	4.5313
GO:0060766	negative regulation of androgen receptor signaling pathway	SFRP1	SFRP1	Uncharacterized protein	0.207838	0.33962	4.5313
GO:0002237	response to molecule of bacterial origin	LOC100525396	LOC100525396	C-X-C motif chemokine	0.207838	0.33962	4.5313
GO:0006766	vitamin metabolic process	LOC100520083	LOC100520083	Uncharacterized protein	0.208465	0.340271	1.94199
GO:0006766	vitamin metabolic process	MCCC2	MCCC2	Uncharacterized protein	0.208465	0.340271	1.94199
GO:0006766	vitamin metabolic process	LOC102164620	LOC102164620	methylcrotonoyl-CoA carboxylase beta chain, mitochondrial-like	0.208465	0.340271	1.94199
GO:0071407	cellular response to organic cyclic compound	LOC100515857	LOC100515857	c-C motif chemokine 3-like	0.208716	0.340307	2.40725
GO:0071407	cellular response to organic cyclic compound	CYP1A1	CYP1A1	Cytochrome P450 1A1	0.208716	0.340307	2.40725
GO:0042307	positive regulation of protein import into nucleus	LEP	LEP	Leptin	0.21802	0.348223	4.27956
GO:0050995	negative regulation of lipid catabolic process	LOC606743	LOC606743	Adenosine receptor A1	0.21802	0.348223	4.27956
GO:0045579	positive regulation of B cell differentiation	SYK	SYK	Tyrosine-protein kinase SYK	0.21802	0.348223	4.27956
GO:0046426	negative regulation of JAK-STAT cascade	SAC3D1	SAC3D1	Uncharacterized protein	0.21802	0.348223	4.27956
GO:0072358	cardiovascular system development	APOE	APOE	Apolipoprotein E	0.21802	0.348223	4.27956
GO:0001706	endoderm formation	DUSP4	DUSP4	Uncharacterized protein	0.21802	0.348223	4.27956
GO:0060071	Wnt signaling pathway, planar cell polarity pathway	SFRP1	SFRP1	Uncharacterized protein	0.21802	0.348223	4.27956
GO:0043651	linoleic acid metabolic process	LOC100525112	LOC100525112	cytochrome P450 2J2-like	0.21802	0.348223	4.27956
GO:0007263	nitric oxide mediated signal transduction	APOE	APOE	Apolipoprotein E	0.21802	0.348223	4.27956
GO:0050435	beta-amyloid metabolic process	APEH	APEH	Acylamino-acid-releasing enzyme	0.21802	0.348223	4.27956
GO:0042445	hormone metabolic process	LEP	LEP	Leptin	0.21802	0.348223	4.27956
GO:0035902	response to immobilization stress	CYP1A1	CYP1A1	Cytochrome P450 1A1	0.21802	0.348223	4.27956
GO:0071391	cellular response to estrogen stimulus	SFRP1	SFRP1	Uncharacterized protein	0.21802	0.348223	4.27956
GO:0043922	negative regulation by host of viral transcription	LOC100515857	LOC100515857	c-C motif chemokine 3-like	0.21802	0.348223	4.27956
GO:0051604	protein maturation	TESC	TESC	Uncharacterized protein	0.21802	0.348223	4.27956
GO:0051016	barbed-end actin filament capping	LOC100517869	LOC100517869	Uncharacterized protein	0.21802	0.348223	4.27956
GO:0070848	response to growth factor	LOC100737519	LOC100737519	homeobox protein Meis2-like	0.21802	0.348223	4.27956
GO:0016226	iron-sulfur cluster assembly	NFU1	NFU1	Uncharacterized protein	0.21802	0.348223	4.27956
GO:0001659	temperature homeostasis	LOC606743	LOC606743	Adenosine receptor A1	0.21802	0.348223	4.27956
GO:0071363	cellular response to growth factor stimulus	SFRP1	SFRP1	Uncharacterized protein	0.22285	0.355555	2.29947
GO:0071363	cellular response to growth factor stimulus	APOE	APOE	Apolipoprotein E	0.22285	0.355555	2.29947
GO:0050679	positive regulation of epithelial cell proliferation	BMP5	BMP5	Bone morphogenetic protein 5	0.227577	0.359261	2.26565
GO:0050679	positive regulation of epithelial cell proliferation	SFRP1	SFRP1	Uncharacterized protein	0.227577	0.359261	2.26565
GO:0008630	intrinsic apoptotic signaling pathway in response to DNA damage	CIDE-B	CIDE-B	Cell death-inducing DFFA-like effector B variant 1	0.227577	0.359261	2.26565
GO:0008630	intrinsic apoptotic signaling pathway in response to DNA damage	BOK	BOK	Uncharacterized protein	0.227577	0.359261	2.26565
GO:0061024	membrane organization	MIOX	MIOX	Inositol oxygenase	0.227735	0.359261	1.66556
GO:0061024	membrane organization	DNAJC6	DNAJC6	Uncharacterized protein	0.227735	0.359261	1.66556
GO:0061024	membrane organization	AKT2	AKT2	Uncharacterized protein	0.227735	0.359261	1.66556
GO:0061024	membrane organization	SLC2A4	SLC2A4	Insulin-responsive glucose transporter	0.227735	0.359261	1.66556
GO:2000249	regulation of actin cytoskeleton reorganization	LOC100625773	LOC100625773	Uncharacterized protein	0.228071	0.359261	4.05432
GO:0070371	ERK1 and ERK2 cascade	MT-III	MT-III	Metallothionein-3	0.228071	0.359261	4.05432
GO:0010035	response to inorganic substance	LOC100737663	LOC100737663	Vasopressin V1a receptor	0.228071	0.359261	4.05432
GO:0007625	grooming behavior	LOC100737663	LOC100737663	Vasopressin V1a receptor	0.228071	0.359261	4.05432
GO:0007274	neuromuscular synaptic transmission	RAB3A	RAB3A	Ras-related protein Rab-3A	0.228071	0.359261	4.05432
GO:0050482	arachidonic acid secretion	ANXA1	ANXA1	Annexin A1	0.228071	0.359261	4.05432
GO:0007026	negative regulation of microtubule depolymerization	LOC100736958	LOC100736958	MID1-interacting protein 1	0.228071	0.359261	4.05432
GO:0021670	lateral ventricle development	UCHL5	UCHL5	Ubiquitin carboxyl-terminal hydrolase isozyme L5	0.228071	0.359261	4.05432
GO:0002221	pattern recognition receptor signaling pathway	MARCO	MARCO	Uncharacterized protein	0.228071	0.359261	4.05432
GO:0016042	lipid catabolic process	AKR1D1	AKR1D1	aldo-keto reductase family 1, member D1	0.231906	0.364914	1.8341
GO:0016042	lipid catabolic process	SULT2A1	SULT2A1	Sulfotransferase	0.231906	0.364914	1.8341
GO:0016042	lipid catabolic process	LOC606743	LOC606743	Adenosine receptor A1	0.231906	0.364914	1.8341
GO:0009725	response to hormone	ANXA1	ANXA1	Annexin A1	0.232312	0.365166	2.23282
GO:0009725	response to hormone	APOA5	APOA5	Uncharacterized protein	0.232312	0.365166	2.23282
GO:0006914	autophagy	S100A8	S100A8	Protein S100	0.235293	0.366351	1.81966
GO:0006914	autophagy	OPTN	OPTN	Optineurin	0.235293	0.366351	1.81966
GO:0006914	autophagy	S100A9	S100A9	Calcium-binding protein A9	0.235293	0.366351	1.81966
GO:0001501	skeletal system development	EN1	EN1	Homeobox protein engrailed-like	0.235921	0.366351	1.63898
GO:0001501	skeletal system development	BMP5	BMP5	Bone morphogenetic protein 5	0.235921	0.366351	1.63898
GO:0001501	skeletal system development	HAPLN3	HAPLN3	Uncharacterized protein	0.235921	0.366351	1.63898
GO:0001501	skeletal system development	FETUIN	FETUIN	Alpha-2-HS-glycoprotein	0.235921	0.366351	1.63898
GO:0014068	positive regulation of phosphatidylinositol 3-kinase signaling	LOC100739423	LOC100739423	HCLS1-associated protein X-1-like	0.237051	0.366351	2.20092
GO:0014068	positive regulation of phosphatidylinositol 3-kinase signaling	F2	F2	Prothrombin	0.237051	0.366351	2.20092
GO:0006637	acyl-CoA metabolic process	ACOT4	ACOT4	Uncharacterized protein	0.237993	0.366351	3.85161
GO:0000038	very long-chain fatty acid metabolic process	ACOT4	ACOT4	Uncharacterized protein	0.237993	0.366351	3.85161
GO:0051298	centrosome duplication	SAC3D1	SAC3D1	Uncharacterized protein	0.237993	0.366351	3.85161
GO:0010507	negative regulation of autophagy	MT-III	MT-III	Metallothionein-3	0.237993	0.366351	3.85161
GO:0051044	positive regulation of membrane protein ectodomain proteolysis	APOE	APOE	Apolipoprotein E	0.237993	0.366351	3.85161
GO:0014902	myotube differentiation	LOC100737663	LOC100737663	Vasopressin V1a receptor	0.237993	0.366351	3.85161
GO:0050910	detection of mechanical stimulus involved in sensory perception of sound	HPN	HPN	Uncharacterized protein	0.237993	0.366351	3.85161
GO:0042026	protein refolding	FKBP1B	FKBP1B	Peptidyl-prolyl cis-trans isomerase	0.237993	0.366351	3.85161
GO:0010460	positive regulation of heart rate	LOC100737663	LOC100737663	Vasopressin V1a receptor	0.237993	0.366351	3.85161
GO:0048699	generation of neurons	MAPT	MAPT	Microtubule-associated protein	0.237993	0.366351	3.85161
GO:0045662	negative regulation of myoblast differentiation	CXCL14	CXCL14	Uncharacterized protein	0.237993	0.366351	3.85161
GO:0033189	response to vitamin A	CYP1A1	CYP1A1	Cytochrome P450 1A1	0.237993	0.366351	3.85161
GO:0090201	negative regulation of release of cytochrome c from mitochondria	PPIF	PPIF	Peptidyl-prolyl cis-trans isomerase	0.237993	0.366351	3.85161
GO:1901214	regulation of neuron death	APOE	APOE	Apolipoprotein E	0.237993	0.366351	3.85161
GO:0007520	myoblast fusion	LOC100523405	LOC100523405	disintegrin and metalloproteinase domain-containing protein 12-like	0.237993	0.366351	3.85161
GO:0090280	positive regulation of calcium ion import	LOC100515857	LOC100515857	c-C motif chemokine 3-like	0.237993	0.366351	3.85161
GO:0030279	negative regulation of ossification	SFRP1	SFRP1	Uncharacterized protein	0.237993	0.366351	3.85161
GO:0001503	ossification	GPM6B	GPM6B	Uncharacterized protein	0.238688	0.367042	1.80544
GO:0001503	ossification	BMP5	BMP5	Bone morphogenetic protein 5	0.238688	0.367042	1.80544
GO:0001503	ossification	FETUIN	FETUIN	Alpha-2-HS-glycoprotein	0.238688	0.367042	1.80544
GO:0019722	calcium-mediated signaling	LOC100737663	LOC100737663	Vasopressin V1a receptor	0.241796	0.371437	2.16992
GO:0019722	calcium-mediated signaling	LOC100515857	LOC100515857	c-C motif chemokine 3-like	0.241796	0.371437	2.16992
GO:0034142	toll-like receptor 4 signaling pathway	DUSP4	DUSP4	Uncharacterized protein	0.242092	0.371507	1.79144
GO:0034142	toll-like receptor 4 signaling pathway	LOC100155452	LOC100155452	ubiquitin-conjugating enzyme E2 D3-like	0.242092	0.371507	1.79144
GO:0034142	toll-like receptor 4 signaling pathway	LBP	LBP	Lipopolysaccharide binding protein	0.242092	0.371507	1.79144
GO:0042744	hydrogen peroxide catabolic process	PRDX5	PRDX5	Uncharacterized protein	0.247786	0.374069	3.6682
GO:0031334	positive regulation of protein complex assembly	SUMO1	SUMO1	Small ubiquitin-related modifier 1	0.247786	0.374069	3.6682
GO:0042311	vasodilation	APOE	APOE	Apolipoprotein E	0.247786	0.374069	3.6682
GO:0032148	activation of protein kinase B activity	MT-III	MT-III	Metallothionein-3	0.247786	0.374069	3.6682
GO:0070328	triglyceride homeostasis	APOA5	APOA5	Uncharacterized protein	0.247786	0.374069	3.6682
GO:0001964	startle response	PENK	PENK	Uncharacterized protein	0.247786	0.374069	3.6682
GO:0030500	regulation of bone mineralization	FETUIN	FETUIN	Alpha-2-HS-glycoprotein	0.247786	0.374069	3.6682
GO:0009948	anterior/posterior axis specification	WNT3	WNT3	Protein Wnt	0.247786	0.374069	3.6682
GO:0060334	regulation of interferon-gamma-mediated signaling pathway	SUMO1	SUMO1	Small ubiquitin-related modifier 1	0.247786	0.374069	3.6682
GO:0051693	actin filament capping	LOC100517869	LOC100517869	Uncharacterized protein	0.247786	0.374069	3.6682
GO:0006206	pyrimidine nucleobase metabolic process	UPB1	UPB1	Uncharacterized protein	0.247786	0.374069	3.6682
GO:0061436	establishment of skin barrier	CELA2A	CELA2A	Chymotrypsin-like elastase family member 2A	0.247786	0.374069	3.6682
GO:0090023	positive regulation of neutrophil chemotaxis	LBP	LBP	Lipopolysaccharide binding protein	0.247786	0.374069	3.6682
GO:0009451	RNA modification	RPUSD4	RPUSD4	RNA pseudouridylate synthase domain containing 4	0.247786	0.374069	3.6682
GO:0036342	post-anal tail morphogenesis	SFRP5	SFRP5	Uncharacterized protein	0.247786	0.374069	3.6682
GO:0045921	positive regulation of exocytosis	RAB3A	RAB3A	Ras-related protein Rab-3A	0.247786	0.374069	3.6682
GO:0055085	transmembrane transport	FKBP1B	FKBP1B	Peptidyl-prolyl cis-trans isomerase	0.248326	0.374504	1.23005
GO:0055085	transmembrane transport	LOC102157879	LOC102157879	sideroflexin-2-like	0.248326	0.374504	1.23005
GO:0055085	transmembrane transport	TF	TF	Serotransferrin	0.248326	0.374504	1.23005
GO:0055085	transmembrane transport	SLC26A11	SLC26A11	Solute carrier family 26 member 11	0.248326	0.374504	1.23005
GO:0055085	transmembrane transport	LOC100737089	LOC100737089	Uncharacterized protein	0.248326	0.374504	1.23005
GO:0055085	transmembrane transport	LCN2	LCN2	Lipocalin 2	0.248326	0.374504	1.23005
GO:0055085	transmembrane transport	ICA	ICA	Inhibitor of carbonic anhydrase	0.248326	0.374504	1.23005
GO:0055085	transmembrane transport	LOC102163657	LOC102163657	cytochrome c oxidase subunit 7B, mitochondrial-like	0.248326	0.374504	1.23005
GO:0055085	transmembrane transport	SLC30A5	SLC30A5	Solute carrier family 30 member 5	0.248326	0.374504	1.23005
GO:0055085	transmembrane transport	HK2	HK2	Hexokinase-2	0.248326	0.374504	1.23005
GO:0055085	transmembrane transport	STEAP1	STEAP1	Metalloreductase STEAP1	0.248326	0.374504	1.23005
GO:0055085	transmembrane transport	ANO4	ANO4	Anoctamin	0.248326	0.374504	1.23005
GO:0055085	transmembrane transport	ALB	ALB	Serum albumin	0.248326	0.374504	1.23005
GO:0055085	transmembrane transport	SLC22A7	SLC22A7	Solute carrier family 22 member 7	0.248326	0.374504	1.23005
GO:0055085	transmembrane transport	HK3	HK3	Uncharacterized protein	0.248326	0.374504	1.23005
GO:0055085	transmembrane transport	SLC2A4	SLC2A4	Insulin-responsive glucose transporter	0.248326	0.374504	1.23005
GO:0043433	negative regulation of sequence-specific DNA binding transcription factor activity	SUMO1	SUMO1	Small ubiquitin-related modifier 1	0.251295	0.378598	2.11047
GO:0043433	negative regulation of sequence-specific DNA binding transcription factor activity	SFRP5	SFRP5	Uncharacterized protein	0.251295	0.378598	2.11047
GO:0001649	osteoblast differentiation	TWIST2	TWIST2	Uncharacterized protein	0.255779	0.380172	1.73757
GO:0001649	osteoblast differentiation	LOC100515857	LOC100515857	c-C motif chemokine 3-like	0.255779	0.380172	1.73757
GO:0001649	osteoblast differentiation	SFRP1	SFRP1	Uncharacterized protein	0.255779	0.380172	1.73757
GO:0055088	lipid homeostasis	APOE	APOE	Apolipoprotein E	0.257453	0.380172	3.50146
GO:0050768	negative regulation of neurogenesis	MT-III	MT-III	Metallothionein-3	0.257453	0.380172	3.50146
GO:0042755	eating behavior	LEP	LEP	Leptin	0.257453	0.380172	3.50146
GO:0048168	regulation of neuronal synaptic plasticity	APOE	APOE	Apolipoprotein E	0.257453	0.380172	3.50146
GO:0051894	positive regulation of focal adhesion assembly	SFRP1	SFRP1	Uncharacterized protein	0.257453	0.380172	3.50146
GO:0014911	positive regulation of smooth muscle cell migration	VTN	VTN	Vitronectin	0.257453	0.380172	3.50146
GO:0046907	intracellular transport	APOE	APOE	Apolipoprotein E	0.257453	0.380172	3.50146
GO:1902043	positive regulation of extrinsic apoptotic signaling pathway via death domain receptors	SFRP1	SFRP1	Uncharacterized protein	0.257453	0.380172	3.50146
GO:0090398	cellular senescence	CDKN1A	CDKN1A	Uncharacterized protein	0.257453	0.380172	3.50146
GO:0012501	programmed cell death	PPIF	PPIF	Peptidyl-prolyl cis-trans isomerase	0.257453	0.380172	3.50146
GO:0034389	lipid particle organization	LOC100152415	LOC100152415	spartin-like	0.257453	0.380172	3.50146
GO:0001522	pseudouridine synthesis	RPUSD4	RPUSD4	RNA pseudouridylate synthase domain containing 4	0.257453	0.380172	3.50146
GO:0021510	spinal cord development	LOC100156167	LOC100156167	d-3-phosphoglycerate dehydrogenase-like	0.257453	0.380172	3.50146
GO:0045861	negative regulation of proteolysis	F2	F2	Prothrombin	0.257453	0.380172	3.50146
GO:0030517	negative regulation of axon extension	MT-III	MT-III	Metallothionein-3	0.257453	0.380172	3.50146
GO:0034614	cellular response to reactive oxygen species	PRDX5	PRDX5	Uncharacterized protein	0.257453	0.380172	3.50146
GO:0001819	positive regulation of cytokine production	LEP	LEP	Leptin	0.257453	0.380172	3.50146
GO:0032094	response to food	CYP1A1	CYP1A1	Cytochrome P450 1A1	0.257453	0.380172	3.50146
GO:0070207	protein homotrimerization	LCN2	LCN2	Lipocalin 2	0.257453	0.380172	3.50146
GO:0043154	negative regulation of cysteine-type endopeptidase activity involved in apoptotic process	PRDX5	PRDX5	Uncharacterized protein	0.260803	0.384736	2.05419
GO:0043154	negative regulation of cysteine-type endopeptidase activity involved in apoptotic process	MT-III	MT-III	Metallothionein-3	0.260803	0.384736	2.05419
GO:0043434	response to peptide hormone	ANXA1	ANXA1	Annexin A1	0.265557	0.390002	2.02716
GO:0043434	response to peptide hormone	ASS1	ASS1	Uncharacterized protein	0.265557	0.390002	2.02716
GO:0048646	anatomical structure formation involved in morphogenesis	WNT3	WNT3	Protein Wnt	0.266996	0.390002	3.34922
GO:0048675	axon extension	MAPT	MAPT	Microtubule-associated protein	0.266996	0.390002	3.34922
GO:0030225	macrophage differentiation	CEBPE	CEBPE	Uncharacterized protein	0.266996	0.390002	3.34922
GO:0035307	positive regulation of protein dephosphorylation	LOC606743	LOC606743	Adenosine receptor A1	0.266996	0.390002	3.34922
GO:0030833	regulation of actin filament polymerization	LOC100739423	LOC100739423	HCLS1-associated protein X-1-like	0.266996	0.390002	3.34922
GO:0070372	regulation of ERK1 and ERK2 cascade	SYK	SYK	Tyrosine-protein kinase SYK	0.266996	0.390002	3.34922
GO:0045776	negative regulation of blood pressure	LOC606743	LOC606743	Adenosine receptor A1	0.266996	0.390002	3.34922
GO:0046513	ceramide biosynthetic process	LOC102164752	LOC102164752	acylglycerol kinase, mitochondrial-like	0.266996	0.390002	3.34922
GO:0071392	cellular response to estradiol stimulus	SFRP1	SFRP1	Uncharacterized protein	0.266996	0.390002	3.34922
GO:0045732	positive regulation of protein catabolic process	LOC100520761	LOC100520761	Uncharacterized protein	0.270311	0.394458	2.00083
GO:0045732	positive regulation of protein catabolic process	NDFIP1	NDFIP1	Nedd4 family interacting protein 1	0.270311	0.394458	2.00083
GO:0007218	neuropeptide signaling pathway	EMR1	EMR1	Uncharacterized protein	0.273025	0.396363	1.67461
GO:0007218	neuropeptide signaling pathway	GPR97	GPR97	Uncharacterized protein	0.273025	0.396363	1.67461
GO:0007218	neuropeptide signaling pathway	PENK	PENK	Uncharacterized protein	0.273025	0.396363	1.67461
GO:0050680	negative regulation of epithelial cell proliferation	HPN	HPN	Uncharacterized protein	0.275064	0.396363	1.97518
GO:0050680	negative regulation of epithelial cell proliferation	SFRP1	SFRP1	Uncharacterized protein	0.275064	0.396363	1.97518
GO:0072659	protein localization to plasma membrane	RAB3A	RAB3A	Ras-related protein Rab-3A	0.275064	0.396363	1.97518
GO:0072659	protein localization to plasma membrane	AKT2	AKT2	Uncharacterized protein	0.275064	0.396363	1.97518
GO:0051090	regulation of sequence-specific DNA binding transcription factor activity	SYK	SYK	Tyrosine-protein kinase SYK	0.276415	0.396363	3.20967
GO:0014003	oligodendrocyte development	CD9	CD9	CD9 antigen	0.276415	0.396363	3.20967
GO:0010906	regulation of glucose metabolic process	FGL1	FGL1	Uncharacterized protein	0.276415	0.396363	3.20967
GO:0050775	positive regulation of dendrite morphogenesis	LOC102159978	LOC102159978	cullin-7-like	0.276415	0.396363	3.20967
GO:0072332	intrinsic apoptotic signaling pathway by p53 class mediator	BOK	BOK	Uncharacterized protein	0.276415	0.396363	3.20967
GO:0032757	positive regulation of interleukin-8 production	LBP	LBP	Lipopolysaccharide binding protein	0.276415	0.396363	3.20967
GO:0006337	nucleosome disassembly	NFE2	NFE2	Uncharacterized protein	0.276415	0.396363	3.20967
GO:0052695	cellular glucuronidation	UGT1A6	UGT1A6	Uncharacterized protein	0.276415	0.396363	3.20967
GO:0008209	androgen metabolic process	AKR1D1	AKR1D1	aldo-keto reductase family 1, member D1	0.276415	0.396363	3.20967
[truncated: 847 more rows]
