# Supplementary material for: Testosterone Deficiency Induces Changes of the Transcriptomes of Visceral Adipose Tissue in Miniature Pigs Fed a High-Fat and High-Cholesterol Diet
Source: Int J Mol Sci. 2016 Dec 16;17(12):2125. doi: 10.3390/ijms17122125 (PMC5187925; doi:10.3390/ijms17122125)
Supplement: Supplementary file 1 [file ijms-17-02125-s001.zip › ijms-158040-Supplementary Materials/Table S7 GO terms for profile 2.xlsx]

## Sheet: Sheet1
Table S7. GO terms for profile 2. List of GO terms for profile 2.
GOID	GOTerm	DifGene	AllDifGene	GeneInGOID	AllGene	P-Value	FDR	Enrichment	(-log2P)
GO:0044281	small molecule metabolic process	27	180	1672	19181	0.00898964	0.255947	1.72078	6.79752
GO:0007399	nervous system development	12	180	602	19181	0.0158803	0.255947	2.12414	5.97662
GO:0030154	cell differentiation	15	180	886	19181	0.0279497	0.255947	1.80408	5.16103
GO:0016032	viral process	13	180	756	19181	0.0344698	0.255947	1.8324	4.85852
GO:0007155	cell adhesion	13	180	758	19181	0.0350602	0.255947	1.82757	4.83402
GO:0006357	regulation of transcription from RNA polymerase II promoter	10	180	557	19181	0.0457117	0.255947	1.91313	4.45129
GO:0038033	positive regulation of endothelial cell chemotaxis by VEGF-activated vascular endothelial growth factor receptor signaling pathway	3	180	8	19181	0.000129409	0.150115	39.9604	12.9158
GO:0045780	positive regulation of bone resorption	3	180	14	19181	0.000511042	0.228996	22.8345	10.9343
GO:2001274	negative regulation of glucose import in response to insulin stimulus	2	180	4	19181	0.00128515	0.228996	53.2806	9.60385
GO:0006538	glutamate catabolic process	2	180	4	19181	0.00128515	0.228996	53.2806	9.60385
GO:0006542	glutamine biosynthetic process	2	180	4	19181	0.00128515	0.228996	53.2806	9.60385
GO:0048010	vascular endothelial growth factor receptor signaling pathway	6	180	123	19181	0.00150289	0.228996	5.1981	9.37804
GO:0043536	positive regulation of blood vessel endothelial cell migration	3	180	22	19181	0.00163327	0.228996	14.5311	9.25802
GO:0008286	insulin receptor signaling pathway	7	180	174	19181	0.00182364	0.228996	4.28694	9.09897
GO:0043277	apoptotic cell clearance	3	180	24	19181	0.00204794	0.228996	13.3201	8.93161
GO:0048009	insulin-like growth factor receptor signaling pathway	3	180	24	19181	0.00204794	0.228996	13.3201	8.93161
GO:0035924	cellular response to vascular endothelial growth factor stimulus	3	180	25	19181	0.00227755	0.228996	12.7873	8.7783
GO:1901727	positive regulation of histone deacetylase activity	2	180	6	19181	0.00236892	0.228996	35.5204	8.72156
GO:0009267	cellular response to starvation	4	180	57	19181	0.00267123	0.230596	7.47797	8.54828
GO:0001702	gastrulation with mouth forming second	3	180	27	19181	0.00278306	0.230596	11.8401	8.48911
GO:0034755	iron ion transmembrane transport	2	180	7	19181	0.00302666	0.234062	30.446	8.36806
GO:0001504	neurotransmitter uptake	2	180	8	19181	0.00375963	0.254442	26.6403	8.05519
GO:0033132	negative regulation of glucokinase activity	2	180	8	19181	0.00375963	0.254442	26.6403	8.05519
GO:0030178	negative regulation of Wnt signaling pathway	4	180	64	19181	0.00395548	0.254442	6.66007	7.98193
GO:0045444	fat cell differentiation	4	180	65	19181	0.00416758	0.254442	6.55761	7.90658
GO:2001028	positive regulation of endothelial cell chemotaxis	2	180	10	19181	0.00544535	0.255947	21.3122	7.52076
GO:0046325	negative regulation of glucose import	2	180	10	19181	0.00544535	0.255947	21.3122	7.52076
GO:0090037	positive regulation of protein kinase C signaling	2	180	10	19181	0.00544535	0.255947	21.3122	7.52076
GO:0030913	paranodal junction assembly	2	180	11	19181	0.0063952	0.255947	19.3747	7.28879
GO:0043687	post-translational protein modification	8	180	281	19181	0.00680372	0.255947	3.03377	7.19946
GO:0045766	positive regulation of angiogenesis	5	180	120	19181	0.00685225	0.255947	4.44005	7.18921
GO:0032753	positive regulation of interleukin-4 production	2	180	12	19181	0.0074145	0.255947	17.7602	7.07544
GO:0008652	cellular amino acid biosynthetic process	3	180	40	19181	0.00772108	0.255947	7.99208	7.01698
GO:0046854	phosphatidylinositol phosphorylation	3	180	42	19181	0.00875453	0.255947	7.61151	6.83575
GO:0006536	glutamate metabolic process	2	180	14	19181	0.00965582	0.255947	15.223	6.69438
GO:0043129	surfactant homeostasis	2	180	14	19181	0.00965582	0.255947	15.223	6.69438
GO:0034605	cellular response to heat	4	180	84	19181	0.00975693	0.255947	5.07434	6.67936
GO:0001649	osteoblast differentiation	5	180	133	19181	0.0102413	0.255947	4.00606	6.60946
GO:0050872	white fat cell differentiation	2	180	15	19181	0.0108751	0.255947	14.2081	6.52282
GO:0006879	cellular iron ion homeostasis	4	180	88	19181	0.0113493	0.255947	4.84369	6.46126
GO:0048193	Golgi vesicle transport	2	180	16	19181	0.0121584	0.255947	13.3201	6.3619
GO:1903543	positive regulation of exosomal secretion	2	180	17	19181	0.0135043	0.255947	12.5366	6.21043
GO:0001678	cellular glucose homeostasis	2	180	17	19181	0.0135043	0.255947	12.5366	6.21043
GO:0009405	pathogenesis	8	180	325	19181	0.0149019	0.255947	2.62304	6.06836
GO:0072358	cardiovascular system development	2	180	18	19181	0.0149116	0.255947	11.8401	6.06742
GO:0048706	embryonic skeletal system development	3	180	52	19181	0.0150955	0.255947	6.14776	6.04974
GO:0001822	kidney development	5	180	148	19181	0.0153961	0.255947	3.60004	6.02129
GO:0010628	positive regulation of gene expression	7	180	269	19181	0.0167921	0.255947	2.77297	5.89607
GO:0030949	positive regulation of vascular endothelial growth factor receptor signaling pathway	2	180	20	19181	0.0179052	0.255947	10.6561	5.80348
GO:0002765	immune response-inhibiting signal transduction	1	180	1	19181	0.0186085	0.255947	106.561	5.74789
GO:0050760	negative regulation of thymidylate synthase biosynthetic process	1	180	1	19181	0.0186085	0.255947	106.561	5.74789
GO:0042558	pteridine-containing compound metabolic process	1	180	1	19181	0.0186085	0.255947	106.561	5.74789
GO:1903661	positive regulation of complement-dependent cytotoxicity	1	180	1	19181	0.0186085	0.255947	106.561	5.74789
GO:0010934	macrophage cytokine production	1	180	1	19181	0.0186085	0.255947	106.561	5.74789
GO:0006045	N-acetylglucosamine biosynthetic process	1	180	1	19181	0.0186085	0.255947	106.561	5.74789
GO:2001246	negative regulation of phosphatidylcholine biosynthetic process	1	180	1	19181	0.0186085	0.255947	106.561	5.74789
GO:1902068	regulation of sphingolipid mediated signaling pathway	1	180	1	19181	0.0186085	0.255947	106.561	5.74789
GO:0070346	positive regulation of fat cell proliferation	1	180	1	19181	0.0186085	0.255947	106.561	5.74789
GO:0044329	canonical Wnt signaling pathway involved in positive regulation of cell-cell adhesion	1	180	1	19181	0.0186085	0.255947	106.561	5.74789
GO:0044328	canonical Wnt signaling pathway involved in positive regulation of endothelial cell migration	1	180	1	19181	0.0186085	0.255947	106.561	5.74789
GO:0044330	canonical Wnt signaling pathway involved in positive regulation of wound healing	1	180	1	19181	0.0186085	0.255947	106.561	5.74789
GO:0048685	negative regulation of collateral sprouting of intact axon in response to injury	1	180	1	19181	0.0186085	0.255947	106.561	5.74789
GO:2000533	negative regulation of renal albumin absorption	1	180	1	19181	0.0186085	0.255947	106.561	5.74789
GO:0010635	regulation of mitochondrial fusion	1	180	1	19181	0.0186085	0.255947	106.561	5.74789
GO:1902462	positive regulation of mesenchymal stem cell proliferation	1	180	1	19181	0.0186085	0.255947	106.561	5.74789
GO:0002642	positive regulation of immunoglobulin biosynthetic process	1	180	1	19181	0.0186085	0.255947	106.561	5.74789
GO:0071307	cellular response to vitamin K	1	180	1	19181	0.0186085	0.255947	106.561	5.74789
GO:0046380	N-acetylneuraminate biosynthetic process	1	180	1	19181	0.0186085	0.255947	106.561	5.74789
GO:0036022	limb joint morphogenesis	1	180	1	19181	0.0186085	0.255947	106.561	5.74789
GO:0046327	glycerol biosynthetic process from pyruvate	1	180	1	19181	0.0186085	0.255947	106.561	5.74789
GO:0036363	transforming growth factor beta activation	1	180	1	19181	0.0186085	0.255947	106.561	5.74789
GO:1900142	negative regulation of oligodendrocyte apoptotic process	1	180	1	19181	0.0186085	0.255947	106.561	5.74789
GO:0090298	negative regulation of mitochondrial DNA replication	1	180	1	19181	0.0186085	0.255947	106.561	5.74789
GO:0051249	regulation of lymphocyte activation	1	180	1	19181	0.0186085	0.255947	106.561	5.74789
GO:2001170	negative regulation of ATP biosynthetic process	1	180	1	19181	0.0186085	0.255947	106.561	5.74789
GO:0008380	RNA splicing	8	180	342	19181	0.0193897	0.255947	2.49266	5.68857
GO:0042776	mitochondrial ATP synthesis coupled proton transport	2	180	22	19181	0.0211291	0.255947	9.68737	5.56462
GO:0051894	positive regulation of focal adhesion assembly	2	180	22	19181	0.0211291	0.255947	9.68737	5.56462
GO:0016338	calcium-independent cell-cell adhesion via plasma membrane cell-adhesion molecules	2	180	23	19181	0.0228244	0.255947	9.26618	5.45328
GO:0050870	positive regulation of T cell activation	2	180	23	19181	0.0228244	0.255947	9.26618	5.45328
GO:0043647	inositol phosphate metabolic process	3	180	62	19181	0.0234496	0.255947	5.15618	5.41429
GO:0001525	angiogenesis	7	180	290	19181	0.0238307	0.255947	2.57216	5.39103
GO:0032793	positive regulation of CREB transcription factor activity	2	180	24	19181	0.0245737	0.255947	8.88009	5.34674
GO:0002063	chondrocyte development	2	180	25	19181	0.0263757	0.255947	8.52489	5.24465
GO:0031295	T cell costimulation	3	180	66	19181	0.0273614	0.255947	4.84369	5.19171
GO:0018153	isopeptide cross-linking via N6-(L-isoglutamyl)-L-lysine	1	180	2	19181	0.0277819	0.255947	53.2806	5.16971
GO:0002575	basophil chemotaxis	1	180	2	19181	0.0277819	0.255947	53.2806	5.16971
GO:0070168	negative regulation of biomineral tissue development	1	180	2	19181	0.0277819	0.255947	53.2806	5.16971
GO:0030865	cortical cytoskeleton organization	1	180	2	19181	0.0277819	0.255947	53.2806	5.16971
GO:0014908	myotube differentiation involved in skeletal muscle regeneration	1	180	2	19181	0.0277819	0.255947	53.2806	5.16971
GO:0035947	regulation of gluconeogenesis by regulation of transcription from RNA polymerase II promoter	1	180	2	19181	0.0277819	0.255947	53.2806	5.16971
GO:0015917	aminophospholipid transport	1	180	2	19181	0.0277819	0.255947	53.2806	5.16971
GO:2000724	positive regulation of cardiac vascular smooth muscle cell differentiation	1	180	2	19181	0.0277819	0.255947	53.2806	5.16971
GO:0035733	hepatic stellate cell activation	1	180	2	19181	0.0277819	0.255947	53.2806	5.16971
GO:0097241	hematopoietic stem cell migration to bone marrow	1	180	2	19181	0.0277819	0.255947	53.2806	5.16971
GO:0046499	S-adenosylmethioninamine metabolic process	1	180	2	19181	0.0277819	0.255947	53.2806	5.16971
GO:0071874	cellular response to norepinephrine stimulus	1	180	2	19181	0.0277819	0.255947	53.2806	5.16971
GO:0050711	negative regulation of interleukin-1 secretion	1	180	2	19181	0.0277819	0.255947	53.2806	5.16971
GO:0042094	interleukin-2 biosynthetic process	1	180	2	19181	0.0277819	0.255947	53.2806	5.16971
GO:1903572	positive regulation of protein kinase D signaling	1	180	2	19181	0.0277819	0.255947	53.2806	5.16971
GO:0036303	lymph vessel morphogenesis	1	180	2	19181	0.0277819	0.255947	53.2806	5.16971
GO:0051972	regulation of telomerase activity	1	180	2	19181	0.0277819	0.255947	53.2806	5.16971
GO:0097286	iron ion import	1	180	2	19181	0.0277819	0.255947	53.2806	5.16971
GO:0003170	heart valve development	1	180	2	19181	0.0277819	0.255947	53.2806	5.16971
GO:0042404	thyroid hormone catabolic process	1	180	2	19181	0.0277819	0.255947	53.2806	5.16971
GO:0003169	coronary vein morphogenesis	1	180	2	19181	0.0277819	0.255947	53.2806	5.16971
GO:0036018	cellular response to erythropoietin	1	180	2	19181	0.0277819	0.255947	53.2806	5.16971
GO:0001808	negative regulation of type IV hypersensitivity	1	180	2	19181	0.0277819	0.255947	53.2806	5.16971
GO:0060319	primitive erythrocyte differentiation	1	180	2	19181	0.0277819	0.255947	53.2806	5.16971
GO:0042144	vacuole fusion, non-autophagic	1	180	2	19181	0.0277819	0.255947	53.2806	5.16971
GO:0051606	detection of stimulus	1	180	2	19181	0.0277819	0.255947	53.2806	5.16971
GO:0038065	collagen-activated signaling pathway	1	180	2	19181	0.0277819	0.255947	53.2806	5.16971
GO:0043954	cellular component maintenance	1	180	2	19181	0.0277819	0.255947	53.2806	5.16971
GO:2000669	negative regulation of dendritic cell apoptotic process	1	180	2	19181	0.0277819	0.255947	53.2806	5.16971
GO:0032689	negative regulation of interferon-gamma production	2	180	26	19181	0.0282294	0.255947	8.19701	5.14666
GO:0019221	cytokine-mediated signaling pathway	8	180	369	19181	0.0283609	0.255947	2.31027	5.13996
GO:0035690	cellular response to drug	3	180	67	19181	0.0283901	0.255947	4.77139	5.13847
GO:0006644	phospholipid metabolic process	5	180	175	19181	0.0285113	0.255947	3.0446	5.13232
GO:0050679	positive regulation of epithelial cell proliferation	3	180	68	19181	0.029439	0.255947	4.70123	5.08613
GO:0006796	phosphate-containing compound metabolic process	2	180	27	19181	0.0301337	0.255947	7.89342	5.05248
GO:0051968	positive regulation of synaptic transmission, glutamatergic	2	180	28	19181	0.0320873	0.255947	7.61151	4.96186
GO:0006986	response to unfolded protein	3	180	72	19181	0.033836	0.255947	4.44005	4.8853
GO:0043967	histone H4 acetylation	2	180	29	19181	0.0340892	0.255947	7.34904	4.87454
GO:0006506	GPI anchor biosynthetic process	2	180	30	19181	0.0361383	0.255947	7.10407	4.79033
GO:2000377	regulation of reactive oxygen species metabolic process	2	180	30	19181	0.0361383	0.255947	7.10407	4.79033
GO:1902336	positive regulation of retinal ganglion cell axon guidance	1	180	3	19181	0.0368689	0.255947	35.5204	4.76145
GO:0046649	lymphocyte activation	1	180	3	19181	0.0368689	0.255947	35.5204	4.76145
GO:0051081	nuclear envelope disassembly	1	180	3	19181	0.0368689	0.255947	35.5204	4.76145
GO:2000254	regulation of male germ cell proliferation	1	180	3	19181	0.0368689	0.255947	35.5204	4.76145
GO:0019064	fusion of virus membrane with host plasma membrane	1	180	3	19181	0.0368689	0.255947	35.5204	4.76145
GO:0072539	T-helper 17 cell differentiation	1	180	3	19181	0.0368689	0.255947	35.5204	4.76145
GO:0042271	susceptibility to natural killer cell mediated cytotoxicity	1	180	3	19181	0.0368689	0.255947	35.5204	4.76145
GO:0060842	arterial endothelial cell differentiation	1	180	3	19181	0.0368689	0.255947	35.5204	4.76145
GO:0060841	venous blood vessel development	1	180	3	19181	0.0368689	0.255947	35.5204	4.76145
GO:0043217	myelin maintenance	1	180	3	19181	0.0368689	0.255947	35.5204	4.76145
GO:2001015	negative regulation of skeletal muscle cell differentiation	1	180	3	19181	0.0368689	0.255947	35.5204	4.76145
GO:0051303	establishment of chromosome localization	1	180	3	19181	0.0368689	0.255947	35.5204	4.76145
GO:0038190	VEGF-activated neuropilin signaling pathway	1	180	3	19181	0.0368689	0.255947	35.5204	4.76145
GO:0051531	NFAT protein import into nucleus	1	180	3	19181	0.0368689	0.255947	35.5204	4.76145
GO:0032915	positive regulation of transforming growth factor beta2 production	1	180	3	19181	0.0368689	0.255947	35.5204	4.76145
GO:2000510	positive regulation of dendritic cell chemotaxis	1	180	3	19181	0.0368689	0.255947	35.5204	4.76145
GO:0001560	regulation of cell growth by extracellular stimulus	1	180	3	19181	0.0368689	0.255947	35.5204	4.76145
GO:0001959	regulation of cytokine-mediated signaling pathway	1	180	3	19181	0.0368689	0.255947	35.5204	4.76145
GO:0008295	spermidine biosynthetic process	1	180	3	19181	0.0368689	0.255947	35.5204	4.76145
GO:2000394	positive regulation of lamellipodium morphogenesis	1	180	3	19181	0.0368689	0.255947	35.5204	4.76145
GO:0061101	neuroendocrine cell differentiation	1	180	3	19181	0.0368689	0.255947	35.5204	4.76145
GO:2000172	regulation of branching morphogenesis of a nerve	1	180	3	19181	0.0368689	0.255947	35.5204	4.76145
GO:0051946	regulation of glutamate uptake involved in transmission of nerve impulse	1	180	3	19181	0.0368689	0.255947	35.5204	4.76145
GO:0060567	negative regulation of DNA-templated transcription, termination	1	180	3	19181	0.0368689	0.255947	35.5204	4.76145
GO:0090259	regulation of retinal ganglion cell axon guidance	1	180	3	19181	0.0368689	0.255947	35.5204	4.76145
GO:0060948	cardiac vascular smooth muscle cell development	1	180	3	19181	0.0368689	0.255947	35.5204	4.76145
GO:0009414	response to water deprivation	1	180	3	19181	0.0368689	0.255947	35.5204	4.76145
GO:2001171	positive regulation of ATP biosynthetic process	1	180	3	19181	0.0368689	0.255947	35.5204	4.76145
GO:0090272	negative regulation of fibroblast growth factor production	1	180	3	19181	0.0368689	0.255947	35.5204	4.76145
GO:0070417	cellular response to cold	1	180	3	19181	0.0368689	0.255947	35.5204	4.76145
GO:0006807	nitrogen compound metabolic process	2	180	31	19181	0.0382336	0.255947	6.87491	4.70902
GO:0032147	activation of protein kinase activity	2	180	31	19181	0.0382336	0.255947	6.87491	4.70902
GO:0031175	neuron projection development	4	180	131	19181	0.0391927	0.255947	3.25377	4.67327
GO:0045732	positive regulation of protein catabolic process	3	180	77	19181	0.0397807	0.255947	4.15173	4.65179
GO:0006654	phosphatidic acid biosynthetic process	2	180	32	19181	0.0403739	0.255947	6.66007	4.63043
GO:0045860	positive regulation of protein kinase activity	3	180	79	19181	0.0422961	0.255947	4.04662	4.56333
GO:0048844	artery morphogenesis	2	180	33	19181	0.0425583	0.255947	6.45825	4.55442
GO:0035019	somatic stem cell maintenance	3	180	81	19181	0.0448891	0.255947	3.94671	4.47749
GO:0009826	unidimensional cell growth	1	180	4	19181	0.0458706	0.255947	26.6403	4.44629
GO:0003231	cardiac ventricle development	1	180	4	19181	0.0458706	0.255947	26.6403	4.44629
GO:0048144	fibroblast proliferation	1	180	4	19181	0.0458706	0.255947	26.6403	4.44629
GO:0051047	positive regulation of secretion	1	180	4	19181	0.0458706	0.255947	26.6403	4.44629
GO:0019264	glycine biosynthetic process from serine	1	180	4	19181	0.0458706	0.255947	26.6403	4.44629
GO:0030888	regulation of B cell proliferation	1	180	4	19181	0.0458706	0.255947	26.6403	4.44629
GO:0043328	protein targeting to vacuole involved in ubiquitin-dependent protein catabolic process via the multivesicular body sorting pathway	1	180	4	19181	0.0458706	0.255947	26.6403	4.44629
GO:0090526	regulation of gluconeogenesis involved in cellular glucose homeostasis	1	180	4	19181	0.0458706	0.255947	26.6403	4.44629
GO:0019249	lactate biosynthetic process	1	180	4	19181	0.0458706	0.255947	26.6403	4.44629
GO:0060415	muscle tissue morphogenesis	1	180	4	19181	0.0458706	0.255947	26.6403	4.44629
GO:0006021	inositol biosynthetic process	1	180	4	19181	0.0458706	0.255947	26.6403	4.44629
GO:0060836	lymphatic endothelial cell differentiation	1	180	4	19181	0.0458706	0.255947	26.6403	4.44629
GO:0097242	beta-amyloid clearance	1	180	4	19181	0.0458706	0.255947	26.6403	4.44629
GO:0060675	ureteric bud morphogenesis	1	180	4	19181	0.0458706	0.255947	26.6403	4.44629
GO:0035754	B cell chemotaxis	1	180	4	19181	0.0458706	0.255947	26.6403	4.44629
GO:0089700	protein kinase D signaling	1	180	4	19181	0.0458706	0.255947	26.6403	4.44629
GO:0070345	negative regulation of fat cell proliferation	1	180	4	19181	0.0458706	0.255947	26.6403	4.44629
GO:1900222	negative regulation of beta-amyloid clearance	1	180	4	19181	0.0458706	0.255947	26.6403	4.44629
GO:0044320	cellular response to leptin stimulus	1	180	4	19181	0.0458706	0.255947	26.6403	4.44629
GO:0090116	C-5 methylation of cytosine	1	180	4	19181	0.0458706	0.255947	26.6403	4.44629
GO:1990074	polyuridylation-dependent mRNA catabolic process	1	180	4	19181	0.0458706	0.255947	26.6403	4.44629
GO:0048680	positive regulation of axon regeneration	1	180	4	19181	0.0458706	0.255947	26.6403	4.44629
GO:0045661	regulation of myoblast differentiation	1	180	4	19181	0.0458706	0.255947	26.6403	4.44629
GO:0014846	esophagus smooth muscle contraction	1	180	4	19181	0.0458706	0.255947	26.6403	4.44629
GO:0003104	positive regulation of glomerular filtration	1	180	4	19181	0.0458706	0.255947	26.6403	4.44629
GO:0045064	T-helper 2 cell differentiation	1	180	4	19181	0.0458706	0.255947	26.6403	4.44629
GO:0033159	negative regulation of protein import into nucleus, translocation	1	180	4	19181	0.0458706	0.255947	26.6403	4.44629
GO:0036016	cellular response to interleukin-3	1	180	4	19181	0.0458706	0.255947	26.6403	4.44629
GO:1901492	positive regulation of lymphangiogenesis	1	180	4	19181	0.0458706	0.255947	26.6403	4.44629
GO:0060345	spleen trabecula formation	1	180	4	19181	0.0458706	0.255947	26.6403	4.44629
GO:0061419	positive regulation of transcription from RNA polymerase II promoter in response to hypoxia	1	180	4	19181	0.0458706	0.255947	26.6403	4.44629
GO:0060912	cardiac cell fate specification	1	180	4	19181	0.0458706	0.255947	26.6403	4.44629
GO:0001660	fever generation	1	180	4	19181	0.0458706	0.255947	26.6403	4.44629
GO:0040008	regulation of growth	3	180	82	19181	0.0462145	0.255947	3.89858	4.43551
GO:0007030	Golgi organization	3	180	82	19181	0.0462145	0.255947	3.89858	4.43551
GO:0001570	vasculogenesis	3	180	83	19181	0.0475589	0.255947	3.85161	4.39414
GO:0034644	cellular response to UV	2	180	36	19181	0.0493657	0.255947	5.92006	4.34035
GO:0005978	glycogen biosynthetic process	2	180	36	19181	0.0493657	0.255947	5.92006	4.34035
GO:0005975	carbohydrate metabolic process	9	180	493	19181	0.0512994	0.255947	1.94533	4.28491
GO:0033138	positive regulation of peptidyl-serine phosphorylation	3	180	86	19181	0.0517057	0.255947	3.71725	4.27353
GO:0010827	regulation of glucose transport	2	180	37	19181	0.0517163	0.255947	5.76006	4.27324
GO:0030198	extracellular matrix organization	8	180	421	19181	0.0528729	0.255947	2.02491	4.24133
GO:0016311	dephosphorylation	6	180	278	19181	0.0536395	0.255947	2.29988	4.22056
GO:0030433	ER-associated ubiquitin-dependent protein catabolic process	2	180	38	19181	0.0541059	0.255947	5.60848	4.20807
GO:0006289	nucleotide-excision repair	3	180	88	19181	0.0545637	0.255947	3.63277	4.19591
GO:0030201	heparan sulfate proteoglycan metabolic process	1	180	5	19181	0.0547877	0.255947	21.3122	4.19
GO:0003257	positive regulation of transcription from RNA polymerase II promoter involved in myocardial precursor cell differentiation	1	180	5	19181	0.0547877	0.255947	21.3122	4.19
GO:0003209	cardiac atrium morphogenesis	1	180	5	19181	0.0547877	0.255947	21.3122	4.19
GO:0032648	regulation of interferon-beta production	1	180	5	19181	0.0547877	0.255947	21.3122	4.19
GO:0046498	S-adenosylhomocysteine metabolic process	1	180	5	19181	0.0547877	0.255947	21.3122	4.19
GO:0097167	circadian regulation of translation	1	180	5	19181	0.0547877	0.255947	21.3122	4.19
GO:0072540	T-helper 17 cell lineage commitment	1	180	5	19181	0.0547877	0.255947	21.3122	4.19
GO:0061049	cell growth involved in cardiac muscle cell development	1	180	5	19181	0.0547877	0.255947	21.3122	4.19
GO:0006481	C-terminal protein methylation	1	180	5	19181	0.0547877	0.255947	21.3122	4.19
GO:1901799	negative regulation of proteasomal protein catabolic process	1	180	5	19181	0.0547877	0.255947	21.3122	4.19
GO:0046813	receptor-mediated virion attachment to host cell	1	180	5	19181	0.0547877	0.255947	21.3122	4.19
GO:0060050	positive regulation of protein glycosylation	1	180	5	19181	0.0547877	0.255947	21.3122	4.19
GO:0031077	post-embryonic camera-type eye development	1	180	5	19181	0.0547877	0.255947	21.3122	4.19
GO:0010891	negative regulation of sequestering of triglyceride	1	180	5	19181	0.0547877	0.255947	21.3122	4.19
GO:2000721	positive regulation of transcription from RNA polymerase II promoter involved in smooth muscle cell differentiation	1	180	5	19181	0.0547877	0.255947	21.3122	4.19
GO:0032370	positive regulation of lipid transport	1	180	5	19181	0.0547877	0.255947	21.3122	4.19
GO:0060686	negative regulation of prostatic bud formation	1	180	5	19181	0.0547877	0.255947	21.3122	4.19
GO:2001044	regulation of integrin-mediated signaling pathway	1	180	5	19181	0.0547877	0.255947	21.3122	4.19
GO:1900086	positive regulation of peptidyl-tyrosine autophosphorylation	1	180	5	19181	0.0547877	0.255947	21.3122	4.19
GO:1902966	positive regulation of protein localization to early endosome	1	180	5	19181	0.0547877	0.255947	21.3122	4.19
GO:0010424	DNA methylation on cytosine within a CG sequence	1	180	5	19181	0.0547877	0.255947	21.3122	4.19
GO:2000587	negative regulation of platelet-derived growth factor receptor-beta signaling pathway	1	180	5	19181	0.0547877	0.255947	21.3122	4.19
GO:0043045	DNA methylation involved in embryo development	1	180	5	19181	0.0547877	0.255947	21.3122	4.19
GO:0002669	positive regulation of T cell anergy	1	180	5	19181	0.0547877	0.255947	21.3122	4.19
GO:0072201	negative regulation of mesenchymal cell proliferation	1	180	5	19181	0.0547877	0.255947	21.3122	4.19
GO:0006545	glycine biosynthetic process	1	180	5	19181	0.0547877	0.255947	21.3122	4.19
GO:1903553	positive regulation of extracellular vesicular exosome assembly	1	180	5	19181	0.0547877	0.255947	21.3122	4.19
GO:0032776	DNA methylation on cytosine	1	180	5	19181	0.0547877	0.255947	21.3122	4.19
GO:0034620	cellular response to unfolded protein	1	180	5	19181	0.0547877	0.255947	21.3122	4.19
GO:0000291	nuclear-transcribed mRNA catabolic process, exonucleolytic	1	180	5	19181	0.0547877	0.255947	21.3122	4.19
GO:0060197	cloacal septation	1	180	5	19181	0.0547877	0.255947	21.3122	4.19
GO:0060754	positive regulation of mast cell chemotaxis	1	180	5	19181	0.0547877	0.255947	21.3122	4.19
GO:0035051	cardiocyte differentiation	1	180	5	19181	0.0547877	0.255947	21.3122	4.19
GO:0060982	coronary artery morphogenesis	1	180	5	19181	0.0547877	0.255947	21.3122	4.19
GO:0015853	adenine transport	1	180	5	19181	0.0547877	0.255947	21.3122	4.19
GO:0009749	response to glucose	3	180	89	19181	0.0560204	0.255947	3.59195	4.1579
GO:0051928	positive regulation of calcium ion transport	2	180	39	19181	0.0565337	0.255947	5.46467	4.14474
GO:0050731	positive regulation of peptidyl-tyrosine phosphorylation	3	180	90	19181	0.0574953	0.255947	3.55204	4.12041
GO:0001568	blood vessel development	3	180	90	19181	0.0574953	0.255947	3.55204	4.12041
GO:0009966	regulation of signal transduction	3	180	91	19181	0.0589884	0.255947	3.513	4.08342
GO:0030148	sphingolipid biosynthetic process	2	180	40	19181	0.0589988	0.255947	5.32806	4.08317
GO:0034587	piRNA metabolic process	2	180	41	19181	0.0615001	0.255947	5.1981	4.02327
GO:0007498	mesoderm development	2	180	41	19181	0.0615001	0.255947	5.1981	4.02327
GO:0043491	protein kinase B signaling	2	180	41	19181	0.0615001	0.255947	5.1981	4.02327
GO:0000398	mRNA splicing, via spliceosome	5	180	219	19181	0.0617265	0.255947	2.4329	4.01797
GO:0006469	negative regulation of protein kinase activity	3	180	93	19181	0.0620286	0.255947	3.43746	4.01092
GO:0034641	cellular nitrogen compound metabolic process	5	180	221	19181	0.0635985	0.255947	2.41088	3.97486
GO:0009804	coumarin metabolic process	1	180	6	19181	0.063621	0.255947	17.7602	3.97435
GO:0035542	regulation of SNARE complex assembly	1	180	6	19181	0.063621	0.255947	17.7602	3.97435
GO:0038091	positive regulation of cell proliferation by VEGF-activated platelet derived growth factor receptor signaling pathway	1	180	6	19181	0.063621	0.255947	17.7602	3.97435
GO:0033622	integrin activation	1	180	6	19181	0.063621	0.255947	17.7602	3.97435
GO:0006431	methionyl-tRNA aminoacylation	1	180	6	19181	0.063621	0.255947	17.7602	3.97435
GO:0060662	salivary gland cavitation	1	180	6	19181	0.063621	0.255947	17.7602	3.97435
GO:0006473	protein acetylation	1	180	6	19181	0.063621	0.255947	17.7602	3.97435
GO:0010954	positive regulation of protein processing	1	180	6	19181	0.063621	0.255947	17.7602	3.97435
GO:0002115	store-operated calcium entry	1	180	6	19181	0.063621	0.255947	17.7602	3.97435
GO:0051306	mitotic sister chromatid separation	1	180	6	19181	0.063621	0.255947	17.7602	3.97435
GO:2000741	positive regulation of mesenchymal stem cell differentiation	1	180	6	19181	0.063621	0.255947	17.7602	3.97435
GO:0031622	positive regulation of fever generation	1	180	6	19181	0.063621	0.255947	17.7602	3.97435
GO:0001961	positive regulation of cytokine-mediated signaling pathway	1	180	6	19181	0.063621	0.255947	17.7602	3.97435
GO:0034395	regulation of transcription from RNA polymerase II promoter in response to iron	1	180	6	19181	0.063621	0.255947	17.7602	3.97435
GO:0060020	Bergmann glial cell differentiation	1	180	6	19181	0.063621	0.255947	17.7602	3.97435
GO:0090170	regulation of Golgi inheritance	1	180	6	19181	0.063621	0.255947	17.7602	3.97435
GO:0018230	peptidyl-L-cysteine S-palmitoylation	1	180	6	19181	0.063621	0.255947	17.7602	3.97435
GO:0045069	regulation of viral genome replication	1	180	6	19181	0.063621	0.255947	17.7602	3.97435
GO:0048743	positive regulation of skeletal muscle fiber development	1	180	6	19181	0.063621	0.255947	17.7602	3.97435
GO:0010803	regulation of tumor necrosis factor-mediated signaling pathway	1	180	6	19181	0.063621	0.255947	17.7602	3.97435
GO:0014894	response to denervation involved in regulation of muscle adaptation	1	180	6	19181	0.063621	0.255947	17.7602	3.97435
GO:0034427	nuclear-transcribed mRNA catabolic process, exonucleolytic, 3'-5'	1	180	6	19181	0.063621	0.255947	17.7602	3.97435
GO:0032864	activation of Cdc42 GTPase activity	1	180	6	19181	0.063621	0.255947	17.7602	3.97435
GO:0051694	pointed-end actin filament capping	1	180	6	19181	0.063621	0.255947	17.7602	3.97435
GO:0032429	regulation of phospholipase A2 activity	1	180	6	19181	0.063621	0.255947	17.7602	3.97435
GO:0097359	UDP-glucosylation	1	180	6	19181	0.063621	0.255947	17.7602	3.97435
GO:0006929	substrate-dependent cell migration	1	180	6	19181	0.063621	0.255947	17.7602	3.97435
GO:0060157	urinary bladder development	1	180	6	19181	0.063621	0.255947	17.7602	3.97435
GO:0031397	negative regulation of protein ubiquitination	2	180	42	19181	0.0640369	0.255947	5.07434	3.96495
GO:0006370	7-methylguanosine mRNA capping	2	180	42	19181	0.0640369	0.255947	5.07434	3.96495
GO:0001974	blood vessel remodeling	2	180	42	19181	0.0640369	0.255947	5.07434	3.96495
GO:0035556	intracellular signal transduction	10	180	596	19181	0.0648374	0.255947	1.78794	3.94703
GO:0043066	negative regulation of apoptotic process	10	180	598	19181	0.0659365	0.255947	1.78196	3.92278
GO:0050900	leukocyte migration	4	180	157	19181	0.0661713	0.255947	2.71493	3.91765
GO:0070527	platelet aggregation	2	180	43	19181	0.0666082	0.255947	4.95633	3.90816
GO:0032024	positive regulation of insulin secretion	2	180	43	19181	0.0666082	0.255947	4.95633	3.90816
GO:0002053	positive regulation of mesenchymal cell proliferation	2	180	43	19181	0.0666082	0.255947	4.95633	3.90816
GO:0030282	bone mineralization	2	180	43	19181	0.0666082	0.255947	4.95633	3.90816
GO:0060070	canonical Wnt signaling pathway	3	180	96	19181	0.0667218	0.255947	3.33003	3.9057
GO:0034599	cellular response to oxidative stress	2	180	44	19181	0.0692131	0.255947	4.84369	3.85281
GO:0006897	endocytosis	5	180	228	19181	0.0703973	0.255947	2.33687	3.82834
GO:0006468	protein phosphorylation	12	180	770	19181	0.0716051	0.255947	1.66069	3.80379
GO:0045347	negative regulation of MHC class II biosynthetic process	1	180	7	19181	0.0723713	0.255947	15.223	3.78844
GO:0038084	vascular endothelial growth factor signaling pathway	1	180	7	19181	0.0723713	0.255947	15.223	3.78844
GO:2000270	negative regulation of fibroblast apoptotic process	1	180	7	19181	0.0723713	0.255947	15.223	3.78844
GO:0072177	mesonephric duct development	1	180	7	19181	0.0723713	0.255947	15.223	3.78844
GO:0043550	regulation of lipid kinase activity	1	180	7	19181	0.0723713	0.255947	15.223	3.78844
GO:0097491	sympathetic neuron projection guidance	1	180	7	19181	0.0723713	0.255947	15.223	3.78844
GO:0097490	sympathetic neuron projection extension	1	180	7	19181	0.0723713	0.255947	15.223	3.78844
GO:0032731	positive regulation of interleukin-1 beta production	1	180	7	19181	0.0723713	0.255947	15.223	3.78844
GO:0032374	regulation of cholesterol transport	1	180	7	19181	0.0723713	0.255947	15.223	3.78844
GO:0002175	protein localization to paranode region of axon	1	180	7	19181	0.0723713	0.255947	15.223	3.78844
GO:0071205	protein localization to juxtaparanode region of axon	1	180	7	19181	0.0723713	0.255947	15.223	3.78844
GO:0006346	methylation-dependent chromatin silencing	1	180	7	19181	0.0723713	0.255947	15.223	3.78844
GO:0051152	positive regulation of smooth muscle cell differentiation	1	180	7	19181	0.0723713	0.255947	15.223	3.78844
GO:0071294	cellular response to zinc ion	1	180	7	19181	0.0723713	0.255947	15.223	3.78844
GO:0016584	nucleosome positioning	1	180	7	19181	0.0723713	0.255947	15.223	3.78844
GO:0032927	positive regulation of activin receptor signaling pathway	1	180	7	19181	0.0723713	0.255947	15.223	3.78844
GO:0036289	peptidyl-serine autophosphorylation	1	180	7	19181	0.0723713	0.255947	15.223	3.78844
GO:0036486	ventral trunk neural crest cell migration	1	180	7	19181	0.0723713	0.255947	15.223	3.78844
GO:0070474	positive regulation of uterine smooth muscle contraction	1	180	7	19181	0.0723713	0.255947	15.223	3.78844
GO:0070934	CRD-mediated mRNA stabilization	1	180	7	19181	0.0723713	0.255947	15.223	3.78844
GO:0046784	viral mRNA export from host cell nucleus	1	180	7	19181	0.0723713	0.255947	15.223	3.78844
GO:1902285	semaphorin-plexin signaling pathway involved in neuron projection guidance	1	180	7	19181	0.0723713	0.255947	15.223	3.78844
GO:0006564	L-serine biosynthetic process	1	180	7	19181	0.0723713	0.255947	15.223	3.78844
GO:0006563	L-serine metabolic process	1	180	7	19181	0.0723713	0.255947	15.223	3.78844
GO:0048515	spermatid differentiation	1	180	7	19181	0.0723713	0.255947	15.223	3.78844
GO:0035860	glial cell-derived neurotrophic factor receptor signaling pathway	1	180	7	19181	0.0723713	0.255947	15.223	3.78844
GO:0032225	regulation of synaptic transmission, dopaminergic	1	180	7	19181	0.0723713	0.255947	15.223	3.78844
GO:0033619	membrane protein proteolysis	1	180	7	19181	0.0723713	0.255947	15.223	3.78844
GO:0044027	hypermethylation of CpG island	1	180	7	19181	0.0723713	0.255947	15.223	3.78844
GO:1900165	negative regulation of interleukin-6 secretion	1	180	7	19181	0.0723713	0.255947	15.223	3.78844
GO:0050862	positive regulation of T cell receptor signaling pathway	1	180	7	19181	0.0723713	0.255947	15.223	3.78844
GO:0046627	negative regulation of insulin receptor signaling pathway	2	180	46	19181	0.0745204	0.262747	4.63309	3.74622
GO:0018105	peptidyl-serine phosphorylation	3	180	102	19181	0.0765728	0.266305	3.13415	3.70703
GO:0007200	phospholipase C-activating G-protein coupled receptor signaling pathway	2	180	47	19181	0.0772211	0.266305	4.53452	3.69486
GO:0005977	glycogen metabolic process	2	180	47	19181	0.0772211	0.266305	4.53452	3.69486
GO:0010595	positive regulation of endothelial cell migration	2	180	47	19181	0.0772211	0.266305	4.53452	3.69486
GO:0042127	regulation of cell proliferation	5	180	237	19181	0.0796971	0.266305	2.24812	3.64933
GO:0061072	iris morphogenesis	1	180	8	19181	0.0810394	0.266305	13.3201	3.62523
GO:0010898	positive regulation of triglyceride catabolic process	1	180	8	19181	0.0810394	0.266305	13.3201	3.62523
GO:0060430	lung saccule development	1	180	8	19181	0.0810394	0.266305	13.3201	3.62523
GO:1901166	neural crest cell migration involved in autonomic nervous system development	1	180	8	19181	0.0810394	0.266305	13.3201	3.62523
GO:0051150	regulation of smooth muscle cell differentiation	1	180	8	19181	0.0810394	0.266305	13.3201	3.62523
GO:0097070	ductus arteriosus closure	1	180	8	19181	0.0810394	0.266305	13.3201	3.62523
GO:0010837	regulation of keratinocyte proliferation	1	180	8	19181	0.0810394	0.266305	13.3201	3.62523
GO:0035457	cellular response to interferon-alpha	1	180	8	19181	0.0810394	0.266305	13.3201	3.62523
GO:0051974	negative regulation of telomerase activity	1	180	8	19181	0.0810394	0.266305	13.3201	3.62523
GO:0097264	self proteolysis	1	180	8	19181	0.0810394	0.266305	13.3201	3.62523
GO:0061458	reproductive system development	1	180	8	19181	0.0810394	0.266305	13.3201	3.62523
GO:0007100	mitotic centrosome separation	1	180	8	19181	0.0810394	0.266305	13.3201	3.62523
GO:0035065	regulation of histone acetylation	1	180	8	19181	0.0810394	0.266305	13.3201	3.62523
GO:0090266	regulation of mitotic cell cycle spindle assembly checkpoint	1	180	8	19181	0.0810394	0.266305	13.3201	3.62523
GO:0050856	regulation of T cell receptor signaling pathway	1	180	8	19181	0.0810394	0.266305	13.3201	3.62523
GO:0050863	regulation of T cell activation	1	180	8	19181	0.0810394	0.266305	13.3201	3.62523
GO:0010587	miRNA catabolic process	1	180	8	19181	0.0810394	0.266305	13.3201	3.62523
GO:1900103	positive regulation of endoplasmic reticulum unfolded protein response	1	180	8	19181	0.0810394	0.266305	13.3201	3.62523
GO:2000641	regulation of early endosome to late endosome transport	1	180	8	19181	0.0810394	0.266305	13.3201	3.62523
GO:0051028	mRNA transport	3	180	105	19181	0.0817226	0.267265	3.0446	3.61312
GO:0044267	cellular protein metabolic process	11	180	707	19181	0.0821028	0.267265	1.65795	3.60643
GO:0006915	apoptotic process	13	180	874	19181	0.0825068	0.267265	1.58501	3.59934
GO:0046718	viral entry into host cell	2	180	49	19181	0.0827126	0.267265	4.34943	3.59575
GO:0007077	mitotic nuclear envelope disassembly	2	180	50	19181	0.0855017	0.267265	4.26244	3.5479
GO:0051496	positive regulation of stress fiber assembly	2	180	50	19181	0.0855017	0.267265	4.26244	3.5479
GO:0044237	cellular metabolic process	4	180	174	19181	0.0878508	0.267265	2.44968	3.5088
GO:0006606	protein import into nucleus	2	180	51	19181	0.0883187	0.267265	4.17887	3.50114
GO:0008645	hexose transport	2	180	51	19181	0.0883187	0.267265	4.17887	3.50114
GO:0006655	phosphatidylglycerol biosynthetic process	1	180	9	19181	0.0896261	0.267265	11.8401	3.47994
GO:0030823	regulation of cGMP metabolic process	1	180	9	19181	0.0896261	0.267265	11.8401	3.47994
GO:0008090	retrograde axon cargo transport	1	180	9	19181	0.0896261	0.267265	11.8401	3.47994
GO:0071455	cellular response to hyperoxia	1	180	9	19181	0.0896261	0.267265	11.8401	3.47994
GO:0061037	negative regulation of cartilage development	1	180	9	19181	0.0896261	0.267265	11.8401	3.47994
GO:0007172	signal complex assembly	1	180	9	19181	0.0896261	0.267265	11.8401	3.47994
GO:0045588	positive regulation of gamma-delta T cell differentiation	1	180	9	19181	0.0896261	0.267265	11.8401	3.47994
GO:0021637	trigeminal nerve structural organization	1	180	9	19181	0.0896261	0.267265	11.8401	3.47994
GO:0008535	respiratory chain complex IV assembly	1	180	9	19181	0.0896261	0.267265	11.8401	3.47994
GO:0006475	internal protein amino acid acetylation	1	180	9	19181	0.0896261	0.267265	11.8401	3.47994
GO:0071679	commissural neuron axon guidance	1	180	9	19181	0.0896261	0.267265	11.8401	3.47994
GO:0060840	artery development	1	180	9	19181	0.0896261	0.267265	11.8401	3.47994
GO:0060235	lens induction in camera-type eye	1	180	9	19181	0.0896261	0.267265	11.8401	3.47994
GO:2000780	negative regulation of double-strand break repair	1	180	9	19181	0.0896261	0.267265	11.8401	3.47994
GO:0035767	endothelial cell chemotaxis	1	180	9	19181	0.0896261	0.267265	11.8401	3.47994
GO:0001766	membrane raft polarization	1	180	9	19181	0.0896261	0.267265	11.8401	3.47994
GO:0001946	lymphangiogenesis	1	180	9	19181	0.0896261	0.267265	11.8401	3.47994
GO:0085029	extracellular matrix assembly	1	180	9	19181	0.0896261	0.267265	11.8401	3.47994
GO:1902287	semaphorin-plexin signaling pathway involved in axon guidance	1	180	9	19181	0.0896261	0.267265	11.8401	3.47994
GO:0003158	endothelium development	1	180	9	19181	0.0896261	0.267265	11.8401	3.47994
GO:0001913	T cell mediated cytotoxicity	1	180	9	19181	0.0896261	0.267265	11.8401	3.47994
GO:0032471	negative regulation of endoplasmic reticulum calcium ion concentration	1	180	9	19181	0.0896261	0.267265	11.8401	3.47994
GO:0032825	positive regulation of natural killer cell differentiation	1	180	9	19181	0.0896261	0.267265	11.8401	3.47994
GO:0060586	multicellular organismal iron ion homeostasis	1	180	9	19181	0.0896261	0.267265	11.8401	3.47994
GO:0090005	negative regulation of establishment of protein localization to plasma membrane	1	180	9	19181	0.0896261	0.267265	11.8401	3.47994
GO:0032289	central nervous system myelin formation	1	180	9	19181	0.0896261	0.267265	11.8401	3.47994
GO:0045719	negative regulation of glycogen biosynthetic process	1	180	9	19181	0.0896261	0.267265	11.8401	3.47994
GO:0070588	calcium ion transmembrane transport	4	180	176	19181	0.0906001	0.269477	2.42184	3.46434
GO:0055072	iron ion homeostasis	2	180	52	19181	0.0911628	0.269767	4.0985	3.45541
GO:0006094	gluconeogenesis	2	180	52	19181	0.0911628	0.269767	4.0985	3.45541
GO:0003151	outflow tract morphogenesis	2	180	53	19181	0.0940333	0.274959	4.02117	3.41069
GO:0050852	T cell receptor signaling pathway	3	180	113	19181	0.0961483	0.274959	2.82906	3.37859
GO:0008654	phospholipid biosynthetic process	2	180	54	19181	0.0969293	0.274959	3.94671	3.36692
GO:0006909	phagocytosis	2	180	54	19181	0.0969293	0.274959	3.94671	3.36692
GO:0042754	negative regulation of circadian rhythm	1	180	10	19181	0.098132	0.274959	10.6561	3.34913
GO:0072577	endothelial cell apoptotic process	1	180	10	19181	0.098132	0.274959	10.6561	3.34913
GO:0043551	regulation of phosphatidylinositol 3-kinase activity	1	180	10	19181	0.098132	0.274959	10.6561	3.34913
GO:0003094	glomerular filtration	1	180	10	19181	0.098132	0.274959	10.6561	3.34913
GO:0001514	selenocysteine incorporation	1	180	10	19181	0.098132	0.274959	10.6561	3.34913
GO:2000505	regulation of energy homeostasis	1	180	10	19181	0.098132	0.274959	10.6561	3.34913
GO:0021785	branchiomotor neuron axon guidance	1	180	10	19181	0.098132	0.274959	10.6561	3.34913
GO:0030728	ovulation	1	180	10	19181	0.098132	0.274959	10.6561	3.34913
GO:0040036	regulation of fibroblast growth factor receptor signaling pathway	1	180	10	19181	0.098132	0.274959	10.6561	3.34913
GO:0021955	central nervous system neuron axonogenesis	1	180	10	19181	0.098132	0.274959	10.6561	3.34913
GO:0090050	positive regulation of cell migration involved in sprouting angiogenesis	1	180	10	19181	0.098132	0.274959	10.6561	3.34913
GO:0032873	negative regulation of stress-activated MAPK cascade	1	180	10	19181	0.098132	0.274959	10.6561	3.34913
GO:0006004	fucose metabolic process	1	180	10	19181	0.098132	0.274959	10.6561	3.34913
GO:0043117	positive regulation of vascular permeability	1	180	10	19181	0.098132	0.274959	10.6561	3.34913
GO:0016255	attachment of GPI anchor to protein	1	180	10	19181	0.098132	0.274959	10.6561	3.34913
GO:0051006	positive regulation of lipoprotein lipase activity	1	180	10	19181	0.098132	0.274959	10.6561	3.34913
GO:1990138	neuron projection extension	1	180	10	19181	0.098132	0.274959	10.6561	3.34913
GO:0010763	positive regulation of fibroblast migration	1	180	10	19181	0.098132	0.274959	10.6561	3.34913
GO:0050821	protein stabilization	3	180	115	19181	0.0999052	0.279253	2.77986	3.3233
GO:0007173	epidermal growth factor receptor signaling pathway	5	180	259	19181	0.104993	0.282209	2.05716	3.25163
GO:0045785	positive regulation of cell adhesion	2	180	57	19181	0.105764	0.282209	3.73899	3.24108
GO:0006974	cellular response to DNA damage stimulus	8	180	495	19181	0.105869	0.282209	1.7222	3.23965
GO:0050798	activated T cell proliferation	1	180	11	19181	0.106558	0.282209	9.68737	3.23029
GO:0002320	lymphoid progenitor cell differentiation	1	180	11	19181	0.106558	0.282209	9.68737	3.23029
GO:0019079	viral genome replication	1	180	11	19181	0.106558	0.282209	9.68737	3.23029
GO:0046855	inositol phosphate dephosphorylation	1	180	11	19181	0.106558	0.282209	9.68737	3.23029
GO:0060426	lung vasculature development	1	180	11	19181	0.106558	0.282209	9.68737	3.23029
GO:0042908	xenobiotic transport	1	180	11	19181	0.106558	0.282209	9.68737	3.23029
GO:0060059	embryonic retina morphogenesis in camera-type eye	1	180	11	19181	0.106558	0.282209	9.68737	3.23029
GO:0042053	regulation of dopamine metabolic process	1	180	11	19181	0.106558	0.282209	9.68737	3.23029
GO:0051561	positive regulation of mitochondrial calcium ion concentration	1	180	11	19181	0.106558	0.282209	9.68737	3.23029
GO:0035148	tube formation	1	180	11	19181	0.106558	0.282209	9.68737	3.23029
GO:2000543	positive regulation of gastrulation	1	180	11	19181	0.106558	0.282209	9.68737	3.23029
GO:2000177	regulation of neural precursor cell proliferation	1	180	11	19181	0.106558	0.282209	9.68737	3.23029
GO:0010804	negative regulation of tumor necrosis factor-mediated signaling pathway	1	180	11	19181	0.106558	0.282209	9.68737	3.23029
GO:0045603	positive regulation of endothelial cell differentiation	1	180	11	19181	0.106558	0.282209	9.68737	3.23029
GO:0035456	response to interferon-beta	1	180	11	19181	0.106558	0.282209	9.68737	3.23029
GO:0006930	substrate-dependent cell migration, cell extension	1	180	11	19181	0.106558	0.282209	9.68737	3.23029
GO:0060396	growth hormone receptor signaling pathway	1	180	11	19181	0.106558	0.282209	9.68737	3.23029
GO:0051222	positive regulation of protein transport	1	180	11	19181	0.106558	0.282209	9.68737	3.23029
GO:0045926	negative regulation of growth	1	180	11	19181	0.106558	0.282209	9.68737	3.23029
GO:0031110	regulation of microtubule polymerization or depolymerization	1	180	11	19181	0.106558	0.282209	9.68737	3.23029
GO:0009952	anterior/posterior pattern specification	3	180	119	19181	0.10759	0.283595	2.68641	3.21638
GO:0001501	skeletal system development	4	180	188	19181	0.107928	0.283595	2.26726	3.21185
GO:0002576	platelet degranulation	3	180	120	19181	0.109546	0.283595	2.66403	3.19038
GO:0006898	receptor-mediated endocytosis	4	180	190	19181	0.110951	0.283595	2.24339	3.17201
GO:0050434	positive regulation of viral transcription	2	180	59	19181	0.111768	0.283595	3.61224	3.16142
GO:0060548	negative regulation of cell death	2	180	59	19181	0.111768	0.283595	3.61224	3.16142
GO:0048846	axon extension involved in axon guidance	1	180	12	19181	0.114905	0.283595	8.88009	3.12149
GO:1902533	positive regulation of intracellular signal transduction	1	180	12	19181	0.114905	0.283595	8.88009	3.12149
GO:0017187	peptidyl-glutamic acid carboxylation	1	180	12	19181	0.114905	0.283595	8.88009	3.12149
GO:0006623	protein targeting to vacuole	1	180	12	19181	0.114905	0.283595	8.88009	3.12149
GO:0006882	cellular zinc ion homeostasis	1	180	12	19181	0.114905	0.283595	8.88009	3.12149
GO:1990440	positive regulation of transcription from RNA polymerase II promoter in response to endoplasmic reticulum stress	1	180	12	19181	0.114905	0.283595	8.88009	3.12149
GO:0007167	enzyme linked receptor protein signaling pathway	1	180	12	19181	0.114905	0.283595	8.88009	3.12149
GO:0035999	tetrahydrofolate interconversion	1	180	12	19181	0.114905	0.283595	8.88009	3.12149
GO:2001214	positive regulation of vasculogenesis	1	180	12	19181	0.114905	0.283595	8.88009	3.12149
GO:0032703	negative regulation of interleukin-2 production	1	180	12	19181	0.114905	0.283595	8.88009	3.12149
GO:0061549	sympathetic ganglion development	1	180	12	19181	0.114905	0.283595	8.88009	3.12149
GO:0097028	dendritic cell differentiation	1	180	12	19181	0.114905	0.283595	8.88009	3.12149
GO:0034109	homotypic cell-cell adhesion	1	180	12	19181	0.114905	0.283595	8.88009	3.12149
GO:0031643	positive regulation of myelination	1	180	12	19181	0.114905	0.283595	8.88009	3.12149
GO:0045176	apical protein localization	1	180	12	19181	0.114905	0.283595	8.88009	3.12149
GO:2000147	positive regulation of cell motility	1	180	12	19181	0.114905	0.283595	8.88009	3.12149
GO:0050691	regulation of defense response to virus by host	1	180	12	19181	0.114905	0.283595	8.88009	3.12149
GO:0006516	glycoprotein catabolic process	1	180	12	19181	0.114905	0.283595	8.88009	3.12149
GO:0009086	methionine biosynthetic process	1	180	12	19181	0.114905	0.283595	8.88009	3.12149
GO:0033120	positive regulation of RNA splicing	1	180	12	19181	0.114905	0.283595	8.88009	3.12149
GO:0042446	hormone biosynthetic process	1	180	12	19181	0.114905	0.283595	8.88009	3.12149
GO:0007019	microtubule depolymerization	1	180	12	19181	0.114905	0.283595	8.88009	3.12149
GO:0016446	somatic hypermutation of immunoglobulin genes	1	180	12	19181	0.114905	0.283595	8.88009	3.12149
GO:0032872	regulation of stress-activated MAPK cascade	1	180	12	19181	0.114905	0.283595	8.88009	3.12149
GO:0071732	cellular response to nitric oxide	1	180	12	19181	0.114905	0.283595	8.88009	3.12149
GO:1900745	positive regulation of p38MAPK cascade	1	180	12	19181	0.114905	0.283595	8.88009	3.12149
GO:0007411	axon guidance	8	180	507	19181	0.116483	0.286881	1.68144	3.1018
GO:0030335	positive regulation of cell migration	4	180	194	19181	0.117106	0.287802	2.19714	3.09412
GO:0022904	respiratory electron transport chain	3	180	124	19181	0.117504	0.288172	2.57809	3.08921
GO:0006816	calcium ion transport	4	180	196	19181	0.120237	0.291001	2.17472	3.05605
GO:0032508	DNA duplex unwinding	2	180	62	19181	0.120934	0.291001	3.43746	3.04771
GO:0046641	positive regulation of alpha-beta T cell proliferation	1	180	13	19181	0.123174	0.291001	8.19701	3.02124
GO:0048617	embryonic foregut morphogenesis	1	180	13	19181	0.123174	0.291001	8.19701	3.02124
GO:0032897	negative regulation of viral transcription	1	180	13	19181	0.123174	0.291001	8.19701	3.02124
GO:0008037	cell recognition	1	180	13	19181	0.123174	0.291001	8.19701	3.02124
GO:0060052	neurofilament cytoskeleton organization	1	180	13	19181	0.123174	0.291001	8.19701	3.02124
GO:0060484	lung-associated mesenchyme development	1	180	13	19181	0.123174	0.291001	8.19701	3.02124
GO:0010667	negative regulation of cardiac muscle cell apoptotic process	1	180	13	19181	0.123174	0.291001	8.19701	3.02124
GO:0045806	negative regulation of endocytosis	1	180	13	19181	0.123174	0.291001	8.19701	3.02124
GO:0007004	telomere maintenance via telomerase	1	180	13	19181	0.123174	0.291001	8.19701	3.02124
GO:0009268	response to pH	1	180	13	19181	0.123174	0.291001	8.19701	3.02124
GO:0000244	spliceosomal tri-snRNP complex assembly	1	180	13	19181	0.123174	0.291001	8.19701	3.02124
GO:1902236	negative regulation of endoplasmic reticulum stress-induced intrinsic apoptotic signaling pathway	1	180	13	19181	0.123174	0.291001	8.19701	3.02124
GO:0002003	angiotensin maturation	1	180	13	19181	0.123174	0.291001	8.19701	3.02124
GO:0032237	activation of store-operated calcium channel activity	1	180	13	19181	0.123174	0.291001	8.19701	3.02124
GO:0060351	cartilage development involved in endochondral bone morphogenesis	1	180	13	19181	0.123174	0.291001	8.19701	3.02124
GO:0061298	retina vasculature development in camera-type eye	1	180	13	19181	0.123174	0.291001	8.19701	3.02124
GO:0051403	stress-activated MAPK cascade	2	180	64	19181	0.127142	0.299765	3.33003	2.97549
GO:0006283	transcription-coupled nucleotide-excision repair	2	180	65	19181	0.130273	0.299966	3.2788	2.94039
GO:0048842	positive regulation of axon extension involved in axon guidance	1	180	14	19181	0.131364	0.299966	7.61151	2.92835
GO:0048843	negative regulation of axon extension involved in axon guidance	1	180	14	19181	0.131364	0.299966	7.61151	2.92835
GO:0042523	positive regulation of tyrosine phosphorylation of Stat5 protein	1	180	14	19181	0.131364	0.299966	7.61151	2.92835
GO:0014002	astrocyte development	1	180	14	19181	0.131364	0.299966	7.61151	2.92835
GO:0033627	cell adhesion mediated by integrin	1	180	14	19181	0.131364	0.299966	7.61151	2.92835
GO:0006878	cellular copper ion homeostasis	1	180	14	19181	0.131364	0.299966	7.61151	2.92835
GO:0046827	positive regulation of protein export from nucleus	1	180	14	19181	0.131364	0.299966	7.61151	2.92835
GO:0021612	facial nerve structural organization	1	180	14	19181	0.131364	0.299966	7.61151	2.92835
GO:0032330	regulation of chondrocyte differentiation	1	180	14	19181	0.131364	0.299966	7.61151	2.92835
GO:0060272	embryonic skeletal joint morphogenesis	1	180	14	19181	0.131364	0.299966	7.61151	2.92835
GO:0042994	cytoplasmic sequestering of transcription factor	1	180	14	19181	0.131364	0.299966	7.61151	2.92835
GO:0010832	negative regulation of myotube differentiation	1	180	14	19181	0.131364	0.299966	7.61151	2.92835
GO:0008354	germ cell migration	1	180	14	19181	0.131364	0.299966	7.61151	2.92835
GO:0000904	cell morphogenesis involved in differentiation	1	180	14	19181	0.131364	0.299966	7.61151	2.92835
GO:0043968	histone H2A acetylation	1	180	14	19181	0.131364	0.299966	7.61151	2.92835
GO:0051260	protein homooligomerization	4	180	204	19181	0.133111	0.303357	2.08943	2.9093
GO:0031100	organ regeneration	2	180	66	19181	0.133423	0.303471	3.22912	2.90593
GO:0006486	protein glycosylation	4	180	206	19181	0.136414	0.304764	2.06915	2.87394
GO:0030168	platelet activation	5	180	283	19181	0.136467	0.304764	1.88271	2.87338
GO:0071363	cellular response to growth factor stimulus	2	180	67	19181	0.136589	0.304764	3.18093	2.87209
GO:0030324	lung development	3	180	134	19181	0.138277	0.304764	2.3857	2.85437
GO:0045722	positive regulation of gluconeogenesis	1	180	15	19181	0.139478	0.304764	7.10407	2.84189
GO:0055012	ventricular cardiac muscle cell differentiation	1	180	15	19181	0.139478	0.304764	7.10407	2.84189
GO:0042535	positive regulation of tumor necrosis factor biosynthetic process	1	180	15	19181	0.139478	0.304764	7.10407	2.84189
GO:0046415	urate metabolic process	1	180	15	19181	0.139478	0.304764	7.10407	2.84189
GO:0010952	positive regulation of peptidase activity	1	180	15	19181	0.139478	0.304764	7.10407	2.84189
GO:0060038	cardiac muscle cell proliferation	1	180	15	19181	0.139478	0.304764	7.10407	2.84189
GO:0060445	branching involved in salivary gland morphogenesis	1	180	15	19181	0.139478	0.304764	7.10407	2.84189
GO:0006107	oxaloacetate metabolic process	1	180	15	19181	0.139478	0.304764	7.10407	2.84189
GO:0021799	cerebral cortex radially oriented cell migration	1	180	15	19181	0.139478	0.304764	7.10407	2.84189
GO:0002437	inflammatory response to antigenic stimulus	1	180	15	19181	0.139478	0.304764	7.10407	2.84189
GO:0035455	response to interferon-alpha	1	180	15	19181	0.139478	0.304764	7.10407	2.84189
GO:0006544	glycine metabolic process	1	180	15	19181	0.139478	0.304764	7.10407	2.84189
GO:0040037	negative regulation of fibroblast growth factor receptor signaling pathway	1	180	15	19181	0.139478	0.304764	7.10407	2.84189
GO:0006596	polyamine biosynthetic process	1	180	15	19181	0.139478	0.304764	7.10407	2.84189
GO:0030239	myofibril assembly	1	180	15	19181	0.139478	0.304764	7.10407	2.84189
GO:0008543	fibroblast growth factor receptor signaling pathway	4	180	208	19181	0.139749	0.304764	2.04925	2.83909
GO:0030036	actin cytoskeleton organization	4	180	208	19181	0.139749	0.304764	2.04925	2.83909
GO:0060348	bone development	2	180	68	19181	0.139771	0.304764	3.13415	2.83886
GO:0008283	cell proliferation	7	180	448	19181	0.140123	0.304958	1.66502	2.83524
GO:0030182	neuron differentiation	3	180	135	19181	0.140418	0.305028	2.36802	2.8322
GO:2000045	regulation of G1/S transition of mitotic cell cycle	1	180	16	19181	0.147516	0.309997	6.66007	2.76106
GO:0036148	phosphatidylglycerol acyl-chain remodeling	1	180	16	19181	0.147516	0.309997	6.66007	2.76106
GO:0050927	positive regulation of positive chemotaxis	1	180	16	19181	0.147516	0.309997	6.66007	2.76106
GO:0048488	synaptic vesicle endocytosis	1	180	16	19181	0.147516	0.309997	6.66007	2.76106
GO:2000727	positive regulation of cardiac muscle cell differentiation	1	180	16	19181	0.147516	0.309997	6.66007	2.76106
GO:0060218	hematopoietic stem cell differentiation	1	180	16	19181	0.147516	0.309997	6.66007	2.76106
GO:0045086	positive regulation of interleukin-2 biosynthetic process	1	180	16	19181	0.147516	0.309997	6.66007	2.76106
GO:0036066	protein O-linked fucosylation	1	180	16	19181	0.147516	0.309997	6.66007	2.76106
GO:0015886	heme transport	1	180	16	19181	0.147516	0.309997	6.66007	2.76106
GO:0048739	cardiac muscle fiber development	1	180	16	19181	0.147516	0.309997	6.66007	2.76106
GO:0048714	positive regulation of oligodendrocyte differentiation	1	180	16	19181	0.147516	0.309997	6.66007	2.76106
GO:0006590	thyroid hormone generation	1	180	16	19181	0.147516	0.309997	6.66007	2.76106
GO:0033762	response to glucagon	1	180	16	19181	0.147516	0.309997	6.66007	2.76106
GO:0071398	cellular response to fatty acid	1	180	16	19181	0.147516	0.309997	6.66007	2.76106
GO:0002260	lymphocyte homeostasis	1	180	16	19181	0.147516	0.309997	6.66007	2.76106
GO:0047496	vesicle transport along microtubule	1	180	16	19181	0.147516	0.309997	6.66007	2.76106
GO:2000678	negative regulation of transcription regulatory region DNA binding	1	180	16	19181	0.147516	0.309997	6.66007	2.76106
GO:0007342	fusion of sperm to egg plasma membrane	1	180	16	19181	0.147516	0.309997	6.66007	2.76106
GO:0007275	multicellular organismal development	16	180	1249	19181	0.149108	0.312775	1.36507	2.74557
GO:0033280	response to vitamin D	1	180	17	19181	0.155478	0.317526	6.2683	2.68522
GO:0046697	decidualization	1	180	17	19181	0.155478	0.317526	6.2683	2.68522
GO:0050930	induction of positive chemotaxis	1	180	17	19181	0.155478	0.317526	6.2683	2.68522
GO:0032924	activin receptor signaling pathway	1	180	17	19181	0.155478	0.317526	6.2683	2.68522
GO:0030502	negative regulation of bone mineralization	1	180	17	19181	0.155478	0.317526	6.2683	2.68522
GO:0002687	positive regulation of leukocyte migration	1	180	17	19181	0.155478	0.317526	6.2683	2.68522
GO:0045060	negative thymic T cell selection	1	180	17	19181	0.155478	0.317526	6.2683	2.68522
GO:0050884	neuromuscular process controlling posture	1	180	17	19181	0.155478	0.317526	6.2683	2.68522
GO:0007020	microtubule nucleation	1	180	17	19181	0.155478	0.317526	6.2683	2.68522
GO:0051482	positive regulation of cytosolic calcium ion concentration involved in phospholipase C-activating G-protein coupled signaling pathway	1	180	17	19181	0.155478	0.317526	6.2683	2.68522
GO:0021675	nerve development	1	180	17	19181	0.155478	0.317526	6.2683	2.68522
GO:0043122	regulation of I-kappaB kinase/NF-kappaB signaling	1	180	17	19181	0.155478	0.317526	6.2683	2.68522
GO:0045987	positive regulation of smooth muscle contraction	1	180	17	19181	0.155478	0.317526	6.2683	2.68522
GO:0051642	centrosome localization	1	180	17	19181	0.155478	0.317526	6.2683	2.68522
GO:0051272	positive regulation of cellular component movement	1	180	17	19181	0.155478	0.317526	6.2683	2.68522
GO:0043433	negative regulation of sequence-specific DNA binding transcription factor activity	2	180	73	19181	0.155907	0.317842	2.91948	2.68124
GO:0006184	GTP catabolic process	5	180	297	19181	0.156513	0.318517	1.79396	2.67565
GO:0001764	neuron migration	3	180	143	19181	0.157931	0.31903	2.23555	2.66264
GO:0038095	Fc-epsilon receptor signaling pathway	4	180	219	19181	0.158645	0.31903	1.94632	2.65613
GO:0048666	neuron development	2	180	74	19181	0.159175	0.31903	2.88003	2.65132
GO:0048661	positive regulation of smooth muscle cell proliferation	2	180	74	19181	0.159175	0.31903	2.88003	2.65132
GO:0006661	phosphatidylinositol biosynthetic process	2	180	74	19181	0.159175	0.31903	2.88003	2.65132
GO:0001933	negative regulation of protein phosphorylation	2	180	74	19181	0.159175	0.31903	2.88003	2.65132
GO:0007229	integrin-mediated signaling pathway	3	180	144	19181	0.160165	0.31903	2.22002	2.64237
GO:0048015	phosphatidylinositol-mediated signaling	3	180	145	19181	0.162409	0.31903	2.20471	2.6223
GO:0006406	mRNA export from nucleus	2	180	75	19181	0.162455	0.31903	2.84163	2.62188
GO:0001523	retinoid metabolic process	2	180	75	19181	0.162455	0.31903	2.84163	2.62188
GO:0043154	negative regulation of cysteine-type endopeptidase activity involved in apoptotic process	2	180	75	19181	0.162455	0.31903	2.84163	2.62188
GO:0030818	negative regulation of cAMP biosynthetic process	1	180	18	19181	0.163366	0.31903	5.92006	2.61382
GO:0046426	negative regulation of JAK-STAT cascade	1	180	18	19181	0.163366	0.31903	5.92006	2.61382
GO:0090190	positive regulation of branching involved in ureteric bud morphogenesis	1	180	18	19181	0.163366	0.31903	5.92006	2.61382
GO:0043046	DNA methylation involved in gamete generation	1	180	18	19181	0.163366	0.31903	5.92006	2.61382
GO:0070498	interleukin-1-mediated signaling pathway	1	180	18	19181	0.163366	0.31903	5.92006	2.61382
GO:0007016	cytoskeletal anchoring at plasma membrane	1	180	18	19181	0.163366	0.31903	5.92006	2.61382
GO:0048598	embryonic morphogenesis	1	180	18	19181	0.163366	0.31903	5.92006	2.61382
GO:1902176	negative regulation of oxidative stress-induced intrinsic apoptotic signaling pathway	1	180	18	19181	0.163366	0.31903	5.92006	2.61382
GO:0002042	cell migration involved in sprouting angiogenesis	1	180	18	19181	0.163366	0.31903	5.92006	2.61382
GO:0035265	organ growth	1	180	18	19181	0.163366	0.31903	5.92006	2.61382
GO:0071542	dopaminergic neuron differentiation	1	180	18	19181	0.163366	0.31903	5.92006	2.61382
GO:0001659	temperature homeostasis	1	180	18	19181	0.163366	0.31903	5.92006	2.61382
GO:0045954	positive regulation of natural killer cell mediated cytotoxicity	1	180	18	19181	0.163366	0.31903	5.92006	2.61382
GO:0001938	positive regulation of endothelial cell proliferation	2	180	76	19181	0.165748	0.323139	2.80424	2.59294
GO:0007169	transmembrane receptor protein tyrosine kinase signaling pathway	3	180	147	19181	0.166924	0.324327	2.17472	2.58274
GO:0018279	protein N-linked glycosylation via asparagine	3	180	147	19181	0.166924	0.324327	2.17472	2.58274
GO:0006954	inflammatory response	6	180	387	19181	0.167196	0.324327	1.65211	2.58038
GO:0060041	retina development in camera-type eye	2	180	77	19181	0.169052	0.324457	2.76782	2.56446
GO:0045814	negative regulation of gene expression, epigenetic	2	180	77	19181	0.169052	0.324457	2.76782	2.56446
GO:0009607	response to biotic stimulus	1	180	19	19181	0.171179	0.324457	5.60848	2.54642
GO:0070371	ERK1 and ERK2 cascade	1	180	19	19181	0.171179	0.324457	5.60848	2.54642
GO:0031333	negative regulation of protein complex assembly	1	180	19	19181	0.171179	0.324457	5.60848	2.54642
GO:0010038	response to metal ion	1	180	19	19181	0.171179	0.324457	5.60848	2.54642
GO:0060065	uterus development	1	180	19	19181	0.171179	0.324457	5.60848	2.54642
GO:0045190	isotype switching	1	180	19	19181	0.171179	0.324457	5.60848	2.54642
GO:0006750	glutathione biosynthetic process	1	180	19	19181	0.171179	0.324457	5.60848	2.54642
GO:0035909	aorta morphogenesis	1	180	19	19181	0.171179	0.324457	5.60848	2.54642
GO:0035810	positive regulation of urine volume	1	180	19	19181	0.171179	0.324457	5.60848	2.54642
GO:0071354	cellular response to interleukin-6	1	180	19	19181	0.171179	0.324457	5.60848	2.54642
GO:0032836	glomerular basement membrane development	1	180	19	19181	0.171179	0.324457	5.60848	2.54642
GO:0050806	positive regulation of synaptic transmission	1	180	19	19181	0.171179	0.324457	5.60848	2.54642
GO:0072659	protein localization to plasma membrane	2	180	78	19181	0.172366	0.326174	2.73234	2.53645
GO:0016477	cell migration	4	180	227	19181	0.172935	0.326718	1.87773	2.5317
GO:0043065	positive regulation of apoptotic process	6	180	392	19181	0.173872	0.327953	1.63104	2.5239
GO:0015758	glucose transport	2	180	79	19181	0.175691	0.330311	2.69775	2.50889
GO:0032868	response to insulin	2	180	79	19181	0.175691	0.330311	2.69775	2.50889
GO:0016055	Wnt signaling pathway	4	180	230	19181	0.178403	0.331543	1.85324	2.48679
GO:0014912	negative regulation of smooth muscle cell migration	1	180	20	19181	0.178919	0.331543	5.32806	2.48262
GO:0060412	ventricular septum morphogenesis	1	180	20	19181	0.178919	0.331543	5.32806	2.48262
GO:0042993	positive regulation of transcription factor import into nucleus	1	180	20	19181	0.178919	0.331543	5.32806	2.48262
GO:0001953	negative regulation of cell-matrix adhesion	1	180	20	19181	0.178919	0.331543	5.32806	2.48262
GO:0006940	regulation of smooth muscle contraction	1	180	20	19181	0.178919	0.331543	5.32806	2.48262
GO:0006595	polyamine metabolic process	1	180	20	19181	0.178919	0.331543	5.32806	2.48262
GO:0060749	mammary gland alveolus development	1	180	20	19181	0.178919	0.331543	5.32806	2.48262
GO:0032012	regulation of ARF protein signal transduction	1	180	20	19181	0.178919	0.331543	5.32806	2.48262
GO:0034166	toll-like receptor 10 signaling pathway	2	180	81	19181	0.18237	0.335566	2.63114	2.45506
GO:0034146	toll-like receptor 5 signaling pathway	2	180	81	19181	0.18237	0.335566	2.63114	2.45506
GO:0006888	ER to Golgi vesicle-mediated transport	2	180	82	19181	0.185724	0.335566	2.59905	2.42877
GO:0031589	cell-substrate adhesion	1	180	21	19181	0.186586	0.335566	5.07434	2.42209
GO:0035567	non-canonical Wnt signaling pathway	1	180	21	19181	0.186586	0.335566	5.07434	2.42209
GO:0018149	peptide cross-linking	1	180	21	19181	0.186586	0.335566	5.07434	2.42209
GO:0031334	positive regulation of protein complex assembly	1	180	21	19181	0.186586	0.335566	5.07434	2.42209
GO:0042311	vasodilation	1	180	21	19181	0.186586	0.335566	5.07434	2.42209
GO:0010875	positive regulation of cholesterol efflux	1	180	21	19181	0.186586	0.335566	5.07434	2.42209
GO:0031293	membrane protein intracellular domain proteolysis	1	180	21	19181	0.186586	0.335566	5.07434	2.42209
GO:0032148	activation of protein kinase B activity	1	180	21	19181	0.186586	0.335566	5.07434	2.42209
GO:0060216	definitive hemopoiesis	1	180	21	19181	0.186586	0.335566	5.07434	2.42209
GO:0030500	regulation of bone mineralization	1	180	21	19181	0.186586	0.335566	5.07434	2.42209
GO:0042832	defense response to protozoan	1	180	21	19181	0.186586	0.335566	5.07434	2.42209
GO:0048596	embryonic camera-type eye morphogenesis	1	180	21	19181	0.186586	0.335566	5.07434	2.42209
GO:0048557	embryonic digestive tract morphogenesis	1	180	21	19181	0.186586	0.335566	5.07434	2.42209
GO:0061436	establishment of skin barrier	1	180	21	19181	0.186586	0.335566	5.07434	2.42209
GO:0031146	SCF-dependent proteasomal ubiquitin-dependent protein catabolic process	1	180	21	19181	0.186586	0.335566	5.07434	2.42209
GO:0002092	positive regulation of receptor internalization	1	180	21	19181	0.186586	0.335566	5.07434	2.42209
GO:0032481	positive regulation of type I interferon production	2	180	84	19181	0.192455	0.342847	2.53717	2.37741
GO:0022408	negative regulation of cell-cell adhesion	1	180	22	19181	0.194182	0.342847	4.84369	2.36452
GO:0046907	intracellular transport	1	180	22	19181	0.194182	0.342847	4.84369	2.36452
GO:1902043	positive regulation of extrinsic apoptotic signaling pathway via death domain receptors	1	180	22	19181	0.194182	0.342847	4.84369	2.36452
GO:0032715	negative regulation of interleukin-6 production	1	180	22	19181	0.194182	0.342847	4.84369	2.36452
GO:0006349	regulation of gene expression by genetic imprinting	1	180	22	19181	0.194182	0.342847	4.84369	2.36452
GO:0012501	programmed cell death	1	180	22	19181	0.194182	0.342847	4.84369	2.36452
GO:0034389	lipid particle organization	1	180	22	19181	0.194182	0.342847	4.84369	2.36452
GO:0030111	regulation of Wnt signaling pathway	1	180	22	19181	0.194182	0.342847	4.84369	2.36452
GO:0030330	DNA damage response, signal transduction by p53 class mediator	1	180	22	19181	0.194182	0.342847	4.84369	2.36452
GO:0046597	negative regulation of viral entry into host cell	1	180	22	19181	0.194182	0.342847	4.84369	2.36452
GO:0070207	protein homotrimerization	1	180	22	19181	0.194182	0.342847	4.84369	2.36452
GO:0015992	proton transport	2	180	85	19181	0.195832	0.345236	2.50732	2.35231
GO:0030509	BMP signaling pathway	2	180	86	19181	0.199217	0.350138	2.47817	2.32759
GO:0045669	positive regulation of osteoblast differentiation	2	180	86	19181	0.199217	0.350138	2.47817	2.32759
GO:0030225	macrophage differentiation	1	180	23	19181	0.201706	0.350267	4.63309	2.30968
GO:0030224	monocyte differentiation	1	180	23	19181	0.201706	0.350267	4.63309	2.30968
GO:0045776	negative regulation of blood pressure	1	180	23	19181	0.201706	0.350267	4.63309	2.30968
GO:0042273	ribosomal large subunit biogenesis	1	180	23	19181	0.201706	0.350267	4.63309	2.30968
GO:0032331	negative regulation of chondrocyte differentiation	1	180	23	19181	0.201706	0.350267	4.63309	2.30968
GO:0045879	negative regulation of smoothened signaling pathway	1	180	23	19181	0.201706	0.350267	4.63309	2.30968
GO:0048593	camera-type eye morphogenesis	1	180	23	19181	0.201706	0.350267	4.63309	2.30968
GO:0060384	innervation	1	180	23	19181	0.201706	0.350267	4.63309	2.30968
GO:0045944	positive regulation of transcription from RNA polymerase II promoter	13	180	1047	19181	0.204137	0.35396	1.32311	2.29239
GO:0034162	toll-like receptor 9 signaling pathway	2	180	88	19181	0.206005	0.355233	2.42184	2.27925
GO:0032259	methylation	4	180	246	19181	0.208467	0.355233	1.7327	2.26211
GO:0014003	oligodendrocyte development	1	180	24	19181	0.209159	0.355233	4.44005	2.25733
GO:0010906	regulation of glucose metabolic process	1	180	24	19181	0.209159	0.355233	4.44005	2.25733
GO:0042326	negative regulation of phosphorylation	1	180	24	19181	0.209159	0.355233	4.44005	2.25733
GO:0006337	nucleosome disassembly	1	180	24	19181	0.209159	0.355233	4.44005	2.25733
GO:0032733	positive regulation of interleukin-10 production	1	180	24	19181	0.209159	0.355233	4.44005	2.25733
GO:0050919	negative chemotaxis	1	180	24	19181	0.209159	0.355233	4.44005	2.25733
GO:0070584	mitochondrion morphogenesis	1	180	24	19181	0.209159	0.355233	4.44005	2.25733
GO:0042462	eye photoreceptor cell development	1	180	24	19181	0.209159	0.355233	4.44005	2.25733
GO:0030193	regulation of blood coagulation	1	180	24	19181	0.209159	0.355233	4.44005	2.25733
GO:0001833	inner cell mass cell proliferation	1	180	24	19181	0.209159	0.355233	4.44005	2.25733
GO:0071549	cellular response to dexamethasone stimulus	1	180	24	19181	0.209159	0.355233	4.44005	2.25733
GO:0050850	positive regulation of calcium-mediated signaling	1	180	24	19181	0.209159	0.355233	4.44005	2.25733
GO:0007507	heart development	4	180	248	19181	0.212321	0.359659	1.71873	2.23568
GO:0097190	apoptotic signaling pathway	3	180	167	19181	0.213824	0.359659	1.91427	2.2255
GO:0045736	negative regulation of cyclin-dependent protein serine/threonine kinase activity	1	180	25	19181	0.216542	0.359659	4.26244	2.20728
GO:0030866	cortical actin cytoskeleton organization	1	180	25	19181	0.216542	0.359659	4.26244	2.20728
GO:0006855	drug transmembrane transport	1	180	25	19181	0.216542	0.359659	4.26244	2.20728
GO:0001502	cartilage condensation	1	180	25	19181	0.216542	0.359659	4.26244	2.20728
GO:0042953	lipoprotein transport	1	180	25	19181	0.216542	0.359659	4.26244	2.20728
GO:0034394	protein localization to cell surface	1	180	25	19181	0.216542	0.359659	4.26244	2.20728
GO:0015986	ATP synthesis coupled proton transport	1	180	25	19181	0.216542	0.359659	4.26244	2.20728
GO:0019433	triglyceride catabolic process	1	180	25	19181	0.216542	0.359659	4.26244	2.20728
GO:0071901	negative regulation of protein serine/threonine kinase activity	1	180	25	19181	0.216542	0.359659	4.26244	2.20728
GO:0008156	negative regulation of DNA replication	1	180	25	19181	0.216542	0.359659	4.26244	2.20728
GO:0002052	positive regulation of neuroblast proliferation	1	180	25	19181	0.216542	0.359659	4.26244	2.20728
GO:0018345	protein palmitoylation	1	180	25	19181	0.216542	0.359659	4.26244	2.20728
GO:0040029	regulation of gene expression, epigenetic	2	180	92	19181	0.219649	0.359659	2.31655	2.18673
GO:0032869	cellular response to insulin stimulus	2	180	92	19181	0.219649	0.359659	2.31655	2.18673
GO:0046474	glycerophospholipid biosynthetic process	2	180	93	19181	0.223071	0.359659	2.29164	2.16442
GO:0010976	positive regulation of neuron projection development	2	180	93	19181	0.223071	0.359659	2.29164	2.16442
GO:0038124	toll-like receptor TLR6:TLR2 signaling pathway	2	180	93	19181	0.223071	0.359659	2.29164	2.16442
GO:0038123	toll-like receptor TLR1:TLR2 signaling pathway	2	180	93	19181	0.223071	0.359659	2.29164	2.16442
GO:0048873	homeostasis of number of cells within a tissue	1	180	26	19181	0.223857	0.359659	4.0985	2.15935
GO:0050772	positive regulation of axonogenesis	1	180	26	19181	0.223857	0.359659	4.0985	2.15935
GO:0097150	neuronal stem cell maintenance	1	180	26	19181	0.223857	0.359659	4.0985	2.15935
GO:0006826	iron ion transport	1	180	26	19181	0.223857	0.359659	4.0985	2.15935
GO:0019229	regulation of vasoconstriction	1	180	26	19181	0.223857	0.359659	4.0985	2.15935
GO:0051881	regulation of mitochondrial membrane potential	1	180	26	19181	0.223857	0.359659	4.0985	2.15935
GO:0051145	smooth muscle cell differentiation	1	180	26	19181	0.223857	0.359659	4.0985	2.15935
GO:0031032	actomyosin structure organization	1	180	26	19181	0.223857	0.359659	4.0985	2.15935
GO:0017015	regulation of transforming growth factor beta receptor signaling pathway	1	180	26	19181	0.223857	0.359659	4.0985	2.15935
GO:0009235	cobalamin metabolic process	1	180	26	19181	0.223857	0.359659	4.0985	2.15935
GO:0010107	potassium ion import	1	180	26	19181	0.223857	0.359659	4.0985	2.15935
GO:0072661	protein targeting to plasma membrane	1	180	26	19181	0.223857	0.359659	4.0985	2.15935
GO:0030511	positive regulation of transforming growth factor beta receptor signaling pathway	1	180	26	19181	0.223857	0.359659	4.0985	2.15935
GO:0001916	positive regulation of T cell mediated cytotoxicity	1	180	26	19181	0.223857	0.359659	4.0985	2.15935
GO:0071773	cellular response to BMP stimulus	1	180	26	19181	0.223857	0.359659	4.0985	2.15935
GO:0071375	cellular response to peptide hormone stimulus	1	180	26	19181	0.223857	0.359659	4.0985	2.15935
GO:0002040	sprouting angiogenesis	1	180	26	19181	0.223857	0.359659	4.0985	2.15935
GO:0031954	positive regulation of protein autophosphorylation	1	180	26	19181	0.223857	0.359659	4.0985	2.15935
GO:0000132	establishment of mitotic spindle orientation	1	180	26	19181	0.223857	0.359659	4.0985	2.15935
GO:0070126	mitochondrial translational termination	2	180	94	19181	0.226498	0.362396	2.26726	2.14243
GO:0006368	transcription elongation from RNA polymerase II promoter	2	180	94	19181	0.226498	0.362396	2.26726	2.14243
GO:0007265	Ras protein signal transduction	2	180	94	19181	0.226498	0.362396	2.26726	2.14243
GO:0070124	mitochondrial translational initiation	2	180	95	19181	0.229928	0.364732	2.24339	2.12075
GO:0034134	toll-like receptor 2 signaling pathway	2	180	95	19181	0.229928	0.364732	2.24339	2.12075
GO:0035666	TRIF-dependent toll-like receptor signaling pathway	2	180	95	19181	0.229928	0.364732	2.24339	2.12075
GO:0045739	positive regulation of DNA repair	1	180	27	19181	0.231102	0.364732	3.94671	2.1134
GO:0046849	bone remodeling	1	180	27	19181	0.231102	0.364732	3.94671	2.1134
GO:0031214	biomineral tissue development	1	180	27	19181	0.231102	0.364732	3.94671	2.1134
GO:0008637	apoptotic mitochondrial changes	1	180	27	19181	0.231102	0.364732	3.94671	2.1134
GO:0045070	positive regulation of viral genome replication	1	180	27	19181	0.231102	0.364732	3.94671	2.1134
GO:0046326	positive regulation of glucose import	1	180	27	19181	0.231102	0.364732	3.94671	2.1134
GO:0010765	positive regulation of sodium ion transport	1	180	27	19181	0.231102	0.364732	3.94671	2.1134
GO:0070125	mitochondrial translational elongation	2	180	96	19181	0.233361	0.3668	2.22002	2.09937
GO:0006665	sphingolipid metabolic process	2	180	96	19181	0.233361	0.3668	2.22002	2.09937
GO:0002244	hematopoietic progenitor cell differentiation	2	180	96	19181	0.233361	0.3668	2.22002	2.09937
GO:0006805	xenobiotic metabolic process	3	180	176	19181	0.235752	0.368539	1.81638	2.08466
GO:0006493	protein O-linked glycosylation	2	180	97	19181	0.236797	0.368539	2.19714	2.07828
GO:0006334	nucleosome assembly	2	180	97	19181	0.236797	0.368539	2.19714	2.07828
GO:0009615	response to virus	3	180	177	19181	0.238212	0.368539	1.80612	2.06968
GO:0042738	exogenous drug catabolic process	1	180	28	19181	0.238279	0.368539	3.80575	2.06927
GO:0006386	termination of RNA polymerase III transcription	1	180	28	19181	0.238279	0.368539	3.80575	2.06927
GO:0006385	transcription elongation from RNA polymerase III promoter	1	180	28	19181	0.238279	0.368539	3.80575	2.06927
GO:0043011	myeloid dendritic cell differentiation	1	180	28	19181	0.238279	0.368539	3.80575	2.06927
GO:0051493	regulation of cytoskeleton organization	1	180	28	19181	0.238279	0.368539	3.80575	2.06927
GO:0048568	embryonic organ development	1	180	28	19181	0.238279	0.368539	3.80575	2.06927
GO:0051924	regulation of calcium ion transport	1	180	28	19181	0.238279	0.368539	3.80575	2.06927
GO:0032008	positive regulation of TOR signaling	1	180	28	19181	0.238279	0.368539	3.80575	2.06927
GO:0016568	chromatin modification	5	180	349	19181	0.239656	0.370174	1.52666	2.06097
GO:0090090	negative regulation of canonical Wnt signaling pathway	3	180	178	19181	0.240676	0.371256	1.79597	2.05483
GO:0006281	DNA repair	6	180	439	19181	0.241252	0.371608	1.45642	2.05139
GO:0018146	keratan sulfate biosynthetic process	1	180	29	19181	0.245389	0.371608	3.67452	2.02685
GO:0050767	regulation of neurogenesis	1	180	29	19181	0.245389	0.371608	3.67452	2.02685
GO:0000096	sulfur amino acid metabolic process	1	180	29	19181	0.245389	0.371608	3.67452	2.02685
GO:0007178	transmembrane receptor protein serine/threonine kinase signaling pathway	1	180	29	19181	0.245389	0.371608	3.67452	2.02685
GO:0000375	RNA splicing, via transesterification reactions	1	180	29	19181	0.245389	0.371608	3.67452	2.02685
GO:2001234	negative regulation of apoptotic signaling pathway	1	180	29	19181	0.245389	0.371608	3.67452	2.02685
GO:0043044	ATP-dependent chromatin remodeling	1	180	29	19181	0.245389	0.371608	3.67452	2.02685
GO:0010842	retina layer formation	1	180	29	19181	0.245389	0.371608	3.67452	2.02685
GO:0070932	histone H3 deacetylation	1	180	29	19181	0.245389	0.371608	3.67452	2.02685
GO:0019373	epoxygenase P450 pathway	1	180	29	19181	0.245389	0.371608	3.67452	2.02685
GO:0000245	spliceosomal complex assembly	1	180	29	19181	0.245389	0.371608	3.67452	2.02685
GO:0030513	positive regulation of BMP signaling pathway	1	180	29	19181	0.245389	0.371608	3.67452	2.02685
GO:0044070	regulation of anion transport	1	180	29	19181	0.245389	0.371608	3.67452	2.02685
GO:0002756	MyD88-independent toll-like receptor signaling pathway	2	180	100	19181	0.247117	0.373737	2.13122	2.01673
GO:0019083	viral transcription	3	180	182	19181	0.250573	0.376378	1.7565	1.9967
GO:0045332	phospholipid translocation	1	180	30	19181	0.252433	0.376378	3.55204	1.98603
GO:0010508	positive regulation of autophagy	1	180	30	19181	0.252433	0.376378	3.55204	1.98603
GO:0045773	positive regulation of axon extension	1	180	30	19181	0.252433	0.376378	3.55204	1.98603
GO:0010975	regulation of neuron projection development	1	180	30	19181	0.252433	0.376378	3.55204	1.98603
GO:0006754	ATP biosynthetic process	1	180	30	19181	0.252433	0.376378	3.55204	1.98603
GO:0030325	adrenal gland development	1	180	30	19181	0.252433	0.376378	3.55204	1.98603
GO:2000352	negative regulation of endothelial cell apoptotic process	1	180	30	19181	0.252433	0.376378	3.55204	1.98603
GO:0032504	multicellular organism reproduction	1	180	30	19181	0.252433	0.376378	3.55204	1.98603
GO:1901687	glutathione derivative biosynthetic process	1	180	30	19181	0.252433	0.376378	3.55204	1.98603
GO:0071345	cellular response to cytokine stimulus	1	180	30	19181	0.252433	0.376378	3.55204	1.98603
GO:0016192	vesicle-mediated transport	4	180	269	19181	0.253838	0.377988	1.58455	1.97802
GO:0051897	positive regulation of protein kinase B signaling	2	180	103	19181	0.257451	0.381389	2.06915	1.95763
GO:0060021	palate development	2	180	103	19181	0.257451	0.381389	2.06915	1.95763
GO:0034138	toll-like receptor 3 signaling pathway	2	180	103	19181	0.257451	0.381389	2.06915	1.95763
GO:0006928	cellular component movement	2	180	103	19181	0.257451	0.381389	2.06915	1.95763
GO:0010043	response to zinc ion	1	180	31	19181	0.25941	0.381389	3.43746	1.94669
GO:0043001	Golgi to plasma membrane protein transport	1	180	31	19181	0.25941	0.381389	3.43746	1.94669
GO:0006306	DNA methylation	1	180	31	19181	0.25941	0.381389	3.43746	1.94669
GO:0005980	glycogen catabolic process	1	180	31	19181	0.25941	0.381389	3.43746	1.94669
GO:0048041	focal adhesion assembly	1	180	31	19181	0.25941	0.381389	3.43746	1.94669
GO:0070423	nucleotide-binding oligomerization domain containing signaling pathway	1	180	31	19181	0.25941	0.381389	3.43746	1.94669
GO:0007283	spermatogenesis	6	180	452	19181	0.2611	0.383388	1.41453	1.93732
GO:0042771	intrinsic apoptotic signaling pathway in response to DNA damage by p53 class mediator	1	180	32	19181	0.266322	0.38762	3.33003	1.90876
GO:0043388	positive regulation of DNA binding	1	180	32	19181	0.266322	0.38762	3.33003	1.90876
GO:0034341	response to interferon-gamma	1	180	32	19181	0.266322	0.38762	3.33003	1.90876
GO:0051966	regulation of synaptic transmission, glutamatergic	1	180	32	19181	0.266322	0.38762	3.33003	1.90876
GO:0090501	RNA phosphodiester bond hydrolysis	1	180	32	19181	0.266322	0.38762	3.33003	1.90876
GO:0090503	RNA phosphodiester bond hydrolysis, exonucleolytic	1	180	32	19181	0.266322	0.38762	3.33003	1.90876
GO:0042130	negative regulation of T cell proliferation	1	180	32	19181	0.266322	0.38762	3.33003	1.90876
GO:0002755	MyD88-dependent toll-like receptor signaling pathway	2	180	106	19181	0.267788	0.389266	2.01059	1.90084
GO:0045087	innate immune response	10	180	834	19181	0.272052	0.391205	1.27771	1.87804
GO:0048011	neurotrophin TRK receptor signaling pathway	5	180	368	19181	0.272556	0.391205	1.44784	1.87538
GO:0006820	anion transport	1	180	33	19181	0.273169	0.391205	3.22912	1.87214
GO:0014065	phosphatidylinositol 3-kinase signaling	1	180	33	19181	0.273169	0.391205	3.22912	1.87214
GO:0036151	phosphatidylcholine acyl-chain remodeling	1	180	33	19181	0.273169	0.391205	3.22912	1.87214
GO:0050715	positive regulation of cytokine secretion	1	180	33	19181	0.273169	0.391205	3.22912	1.87214
GO:0015991	ATP hydrolysis coupled proton transport	1	180	33	19181	0.273169	0.391205	3.22912	1.87214
GO:0045671	negative regulation of osteoclast differentiation	1	180	33	19181	0.273169	0.391205	3.22912	1.87214
GO:0034080	CENP-A containing nucleosome assembly	1	180	33	19181	0.273169	0.391205	3.22912	1.87214
GO:0014823	response to activity	1	180	33	19181	0.273169	0.391205	3.22912	1.87214
GO:0002931	response to ischemia	1	180	33	19181	0.273169	0.391205	3.22912	1.87214
GO:0010575	positive regulation vascular endothelial growth factor production	1	180	33	19181	0.273169	0.391205	3.22912	1.87214
GO:0016310	phosphorylation	11	180	931	19181	0.273882	0.391743	1.25905	1.86837
GO:0006811	ion transport	10	180	837	19181	0.27545	0.3935	1.27313	1.86014
GO:0006378	mRNA polyadenylation	1	180	34	19181	0.279951	0.395546	3.13415	1.83675
GO:0032570	response to progesterone	1	180	34	19181	0.279951	0.395546	3.13415	1.83675
GO:0070555	response to interleukin-1	1	180	34	19181	0.279951	0.395546	3.13415	1.83675
GO:0019933	cAMP-mediated signaling	1	180	34	19181	0.279951	0.395546	3.13415	1.83675
GO:0006501	C-terminal protein lipidation	1	180	34	19181	0.279951	0.395546	3.13415	1.83675
GO:0001816	cytokine production	1	180	34	19181	0.279951	0.395546	3.13415	1.83675
GO:0061098	positive regulation of protein tyrosine kinase activity	1	180	34	19181	0.279951	0.395546	3.13415	1.83675
GO:0090004	positive regulation of establishment of protein localization to plasma membrane	1	180	34	19181	0.279951	0.395546	3.13415	1.83675
GO:0007585	respiratory gaseous exchange	1	180	34	19181	0.279951	0.395546	3.13415	1.83675
GO:0009117	nucleotide metabolic process	1	180	35	19181	0.28667	0.401616	3.0446	1.80254
GO:0015701	bicarbonate transport	1	180	35	19181	0.28667	0.401616	3.0446	1.80254
GO:0006749	glutathione metabolic process	1	180	35	19181	0.28667	0.401616	3.0446	1.80254
GO:0061418	regulation of transcription from RNA polymerase II promoter in response to hypoxia	1	180	35	19181	0.28667	0.401616	3.0446	1.80254
GO:0001895	retina homeostasis	1	180	35	19181	0.28667	0.401616	3.0446	1.80254
GO:0017144	drug metabolic process	1	180	35	19181	0.28667	0.401616	3.0446	1.80254
GO:0001654	eye development	1	180	35	19181	0.28667	0.401616	3.0446	1.80254
GO:0006479	protein methylation	1	180	36	19181	0.293326	0.407984	2.96003	1.76942
GO:0006027	glycosaminoglycan catabolic process	1	180	36	19181	0.293326	0.407984	2.96003	1.76942
GO:0001755	neural crest cell migration	1	180	36	19181	0.293326	0.407984	2.96003	1.76942
GO:0016925	protein sumoylation	1	180	36	19181	0.293326	0.407984	2.96003	1.76942
GO:0030100	regulation of endocytosis	1	180	36	19181	0.293326	0.407984	2.96003	1.76942
GO:0006730	one-carbon metabolic process	1	180	36	19181	0.293326	0.407984	2.96003	1.76942
GO:0032543	mitochondrial translation	2	180	114	19181	0.295312	0.409762	1.86949	1.75969
GO:0048013	ephrin receptor signaling pathway	2	180	114	19181	0.295312	0.409762	1.86949	1.75969
GO:0007623	circadian rhythm	2	180	115	19181	0.298743	0.411238	1.85324	1.74302
GO:0000077	DNA damage checkpoint	1	180	37	19181	0.29992	0.411238	2.88003	1.73735
GO:0055007	cardiac muscle cell differentiation	1	180	37	19181	0.29992	0.411238	2.88003	1.73735
GO:0050918	positive chemotaxis	1	180	37	19181	0.29992	0.411238	2.88003	1.73735
GO:0031663	lipopolysaccharide-mediated signaling pathway	1	180	37	19181	0.29992	0.411238	2.88003	1.73735
GO:0001937	negative regulation of endothelial cell proliferation	1	180	37	19181	0.29992	0.411238	2.88003	1.73735
GO:0007080	mitotic metaphase plate congression	1	180	37	19181	0.29992	0.411238	2.88003	1.73735
GO:0030316	osteoclast differentiation	1	180	37	19181	0.29992	0.411238	2.88003	1.73735
GO:0033572	transferrin transport	1	180	37	19181	0.29992	0.411238	2.88003	1.73735
GO:0042339	keratan sulfate metabolic process	1	180	37	19181	0.29992	0.411238	2.88003	1.73735
GO:0030336	negative regulation of cell migration	2	180	116	19181	0.302171	0.413835	1.83726	1.72656
GO:0008152	metabolic process	26	180	2438	19181	0.302538	0.413849	1.13642	1.72481
GO:0001889	liver development	2	180	117	19181	0.305596	0.415285	1.82156	1.7103
GO:0006446	regulation of translational initiation	1	180	38	19181	0.306452	0.415285	2.80424	1.70627
GO:0032720	negative regulation of tumor necrosis factor production	1	180	38	19181	0.306452	0.415285	2.80424	1.70627
GO:1900026	positive regulation of substrate adhesion-dependent cell spreading	1	180	38	19181	0.306452	0.415285	2.80424	1.70627
GO:0045880	positive regulation of smoothened signaling pathway	1	180	38	19181	0.306452	0.415285	2.80424	1.70627
GO:2000379	positive regulation of reactive oxygen species metabolic process	1	180	38	19181	0.306452	0.415285	2.80424	1.70627
GO:0048514	blood vessel morphogenesis	1	180	38	19181	0.306452	0.415285	2.80424	1.70627
GO:0060349	bone morphogenesis	1	180	38	19181	0.306452	0.415285	2.80424	1.70627
GO:0008150	biological_process	9	180	769	19181	0.308582	0.417198	1.24714	1.69627
GO:0000122	negative regulation of transcription from RNA polymerase II promoter	9	180	769	19181	0.308582	0.417198	1.24714	1.69627
GO:0007603	phototransduction, visible light	2	180	118	19181	0.309018	0.4173	1.80612	1.69424
GO:0008285	negative regulation of cell proliferation	6	180	484	19181	0.31147	0.419156	1.32101	1.68284
GO:0006810	transport	24	180	2252	19181	0.311721	0.419156	1.13564	1.68167
GO:0042327	positive regulation of phosphorylation	1	180	39	19181	0.312922	0.419156	2.73234	1.67613
GO:0006363	termination of RNA polymerase I transcription	1	180	39	19181	0.312922	0.419156	2.73234	1.67613
GO:0031623	receptor internalization	1	180	39	19181	0.312922	0.419156	2.73234	1.67613
GO:0051209	release of sequestered calcium ion into cytosol	1	180	39	19181	0.312922	0.419156	2.73234	1.67613
GO:0030073	insulin secretion	1	180	39	19181	0.312922	0.419156	2.73234	1.67613
GO:0042981	regulation of apoptotic process	4	180	299	19181	0.315427	0.422024	1.42557	1.66462
GO:0034504	protein localization to nucleus	1	180	40	19181	0.319332	0.423343	2.66403	1.64687
GO:2001244	positive regulation of intrinsic apoptotic signaling pathway	1	180	40	19181	0.319332	0.423343	2.66403	1.64687
GO:0048469	cell maturation	1	180	40	19181	0.319332	0.423343	2.66403	1.64687
GO:0006362	transcription elongation from RNA polymerase I promoter	1	180	40	19181	0.319332	0.423343	2.66403	1.64687
GO:0031667	response to nutrient levels	1	180	40	19181	0.319332	0.423343	2.66403	1.64687
GO:0031016	pancreas development	1	180	40	19181	0.319332	0.423343	2.66403	1.64687
GO:0045071	negative regulation of viral genome replication	1	180	40	19181	0.319332	0.423343	2.66403	1.64687
GO:0030032	lamellipodium assembly	1	180	40	19181	0.319332	0.423343	2.66403	1.64687
GO:0006112	energy reserve metabolic process	2	180	122	19181	0.322665	0.42726	1.7469	1.63189
GO:0006366	transcription from RNA polymerase II promoter	7	180	587	19181	0.323023	0.42726	1.27075	1.63029
GO:0040018	positive regulation of multicellular organism growth	1	180	41	19181	0.325681	0.429796	2.59905	1.61847
GO:0001944	vasculature development	1	180	41	19181	0.325681	0.429796	2.59905	1.61847
GO:0009791	post-embryonic development	2	180	124	19181	0.329463	0.431712	1.71873	1.60181
GO:0006936	muscle contraction	2	180	124	19181	0.329463	0.431712	1.71873	1.60181
GO:0050766	positive regulation of phagocytosis	1	180	42	19181	0.331971	0.431712	2.53717	1.59087
GO:0035115	embryonic forelimb morphogenesis	1	180	42	19181	0.331971	0.431712	2.53717	1.59087
GO:0032760	positive regulation of tumor necrosis factor production	1	180	42	19181	0.331971	0.431712	2.53717	1.59087
GO:0006361	transcription initiation from RNA polymerase I promoter	1	180	42	19181	0.331971	0.431712	2.53717	1.59087
GO:0006360	transcription from RNA polymerase I promoter	1	180	42	19181	0.331971	0.431712	2.53717	1.59087
GO:0050714	positive regulation of protein secretion	1	180	42	19181	0.331971	0.431712	2.53717	1.59087
GO:0048754	branching morphogenesis of an epithelial tube	1	180	42	19181	0.331971	0.431712	2.53717	1.59087
GO:0042157	lipoprotein metabolic process	1	180	42	19181	0.331971	0.431712	2.53717	1.59087
GO:0042177	negative regulation of protein catabolic process	1	180	42	19181	0.331971	0.431712	2.53717	1.59087
GO:0051258	protein polymerization	1	180	42	19181	0.331971	0.431712	2.53717	1.59087
GO:0086010	membrane depolarization during action potential	1	180	42	19181	0.331971	0.431712	2.53717	1.59087
GO:0051091	positive regulation of sequence-specific DNA binding transcription factor activity	2	180	125	19181	0.332854	0.432375	1.70498	1.58704
GO:0071456	cellular response to hypoxia	2	180	126	19181	0.33624	0.434457	1.69145	1.57244
GO:0038083	peptidyl-tyrosine autophosphorylation	1	180	43	19181	0.338202	0.434457	2.47817	1.56404
GO:0007157	heterophilic cell-cell adhesion via plasma membrane cell adhesion molecules	1	180	43	19181	0.338202	0.434457	2.47817	1.56404
GO:0007631	feeding behavior	1	180	43	19181	0.338202	0.434457	2.47817	1.56404
GO:0001569	patterning of blood vessels	1	180	43	19181	0.338202	0.434457	2.47817	1.56404
GO:0071897	DNA biosynthetic process	1	180	43	19181	0.338202	0.434457	2.47817	1.56404
GO:0050690	regulation of defense response to virus by virus	1	180	43	19181	0.338202	0.434457	2.47817	1.56404
GO:0007040	lysosome organization	1	180	43	19181	0.338202	0.434457	2.47817	1.56404
GO:1903507	negative regulation of nucleic acid-templated transcription	1	180	43	19181	0.338202	0.434457	2.47817	1.56404
GO:0071333	cellular response to glucose stimulus	1	180	43	19181	0.338202	0.434457	2.47817	1.56404
GO:0007595	lactation	1	180	44	19181	0.344375	0.438502	2.42184	1.53795
GO:0033077	T cell differentiation in thymus	1	180	44	19181	0.344375	0.438502	2.42184	1.53795
GO:0032320	positive regulation of Ras GTPase activity	1	180	44	19181	0.344375	0.438502	2.42184	1.53795
GO:0042059	negative regulation of epidermal growth factor receptor signaling pathway	1	180	44	19181	0.344375	0.438502	2.42184	1.53795
GO:0030177	positive regulation of Wnt signaling pathway	1	180	44	19181	0.344375	0.438502	2.42184	1.53795
GO:0034332	adherens junction organization	1	180	44	19181	0.344375	0.438502	2.42184	1.53795
GO:0007017	microtubule-based process	1	180	44	19181	0.344375	0.438502	2.42184	1.53795
GO:0019432	triglyceride biosynthetic process	1	180	44	19181	0.344375	0.438502	2.42184	1.53795
GO:0034142	toll-like receptor 4 signaling pathway	2	180	129	19181	0.346366	0.440553	1.65211	1.52963
GO:0000187	activation of MAPK activity	2	180	130	19181	0.349729	0.442403	1.6394	1.51569
GO:0007188	adenylate cyclase-modulating G-protein coupled receptor signaling pathway	1	180	45	19181	0.35049	0.442403	2.36802	1.51256
GO:0048286	lung alveolus development	1	180	45	19181	0.35049	0.442403	2.36802	1.51256
GO:0031018	endocrine pancreas development	1	180	45	19181	0.35049	0.442403	2.36802	1.51256
GO:0030501	positive regulation of bone mineralization	1	180	45	19181	0.35049	0.442403	2.36802	1.51256
GO:0050873	brown fat cell differentiation	1	180	45	19181	0.35049	0.442403	2.36802	1.51256
GO:0071902	positive regulation of protein serine/threonine kinase activity	1	180	45	19181	0.35049	0.442403	2.36802	1.51256
GO:0030203	glycosaminoglycan metabolic process	2	180	132	19181	0.356437	0.447613	1.61456	1.48828
GO:0030217	T cell differentiation	1	180	46	19181	0.356547	0.447613	2.31655	1.48784
GO:0097191	extrinsic apoptotic signaling pathway	1	180	46	19181	0.356547	0.447613	2.31655	1.48784
GO:0048536	spleen development	1	180	46	19181	0.356547	0.447613	2.31655	1.48784
GO:0048565	digestive tract development	1	180	46	19181	0.356547	0.447613	2.31655	1.48784
GO:0006383	transcription from RNA polymerase III promoter	1	180	47	19181	0.362548	0.451239	2.26726	1.46376
GO:0008219	cell death	1	180	47	19181	0.362548	0.451239	2.26726	1.46376
GO:1902017	regulation of cilium assembly	1	180	47	19181	0.362548	0.451239	2.26726	1.46376
GO:0045600	positive regulation of fat cell differentiation	1	180	47	19181	0.362548	0.451239	2.26726	1.46376
GO:0048545	response to steroid hormone	1	180	47	19181	0.362548	0.451239	2.26726	1.46376
GO:0035914	skeletal muscle cell differentiation	1	180	47	19181	0.362548	0.451239	2.26726	1.46376
GO:0071377	cellular response to glucagon stimulus	1	180	47	19181	0.362548	0.451239	2.26726	1.46376
GO:0035872	nucleotide-binding domain, leucine rich repeat containing receptor signaling pathway	1	180	47	19181	0.362548	0.451239	2.26726	1.46376
GO:0030308	negative regulation of cell growth	2	180	134	19181	0.36312	0.451467	1.59046	1.46148
GO:0007517	muscle organ development	2	180	135	19181	0.366451	0.454735	1.57868	1.44831
GO:0007596	blood coagulation	7	180	617	19181	0.367245	0.454735	1.20896	1.44519
GO:0030819	positive regulation of cAMP biosynthetic process	1	180	48	19181	0.368492	0.454735	2.22002	1.4403
GO:0032956	regulation of actin cytoskeleton organization	1	180	48	19181	0.368492	0.454735	2.22002	1.4403
GO:0021549	cerebellum development	1	180	48	19181	0.368492	0.454735	2.22002	1.4403
GO:0001541	ovarian follicle development	1	180	48	19181	0.368492	0.454735	2.22002	1.4403
GO:0030522	intracellular receptor signaling pathway	1	180	48	19181	0.368492	0.454735	2.22002	1.4403
GO:0019058	viral life cycle	3	180	231	19181	0.373872	0.460044	1.38391	1.41938
GO:0007249	I-kappaB kinase/NF-kappaB signaling	1	180	49	19181	0.37438	0.460044	2.17472	1.41742
GO:0031124	mRNA 3'-end processing	1	180	49	19181	0.37438	0.460044	2.17472	1.41742
GO:0030049	muscle filament sliding	1	180	49	19181	0.37438	0.460044	2.17472	1.41742
GO:0042552	myelination	1	180	50	19181	0.380214	0.46475	2.13122	1.39512
GO:0006024	glycosaminoglycan biosynthetic process	1	180	50	19181	0.380214	0.46475	2.13122	1.39512
GO:0040007	growth	1	180	50	19181	0.380214	0.46475	2.13122	1.39512
GO:0042692	muscle cell differentiation	1	180	50	19181	0.380214	0.46475	2.13122	1.39512
GO:0018107	peptidyl-threonine phosphorylation	1	180	50	19181	0.380214	0.46475	2.13122	1.39512
GO:0042593	glucose homeostasis	2	180	140	19181	0.382998	0.46766	1.5223	1.38459
GO:0051056	regulation of small GTPase mediated signal transduction	3	180	235	19181	0.383874	0.468223	1.36035	1.3813
GO:0042752	regulation of circadian rhythm	1	180	51	19181	0.385992	0.468223	2.08943	1.37336
GO:0015914	phospholipid transport	1	180	51	19181	0.385992	0.468223	2.08943	1.37336
GO:0000413	protein peptidyl-prolyl isomerization	1	180	51	19181	0.385992	0.468223	2.08943	1.37336
GO:0051402	neuron apoptotic process	1	180	51	19181	0.385992	0.468223	2.08943	1.37336
GO:0007566	embryo implantation	1	180	51	19181	0.385992	0.468223	2.08943	1.37336
GO:0007156	homophilic cell adhesion via plasma membrane adhesion molecules	2	180	141	19181	0.386284	0.468223	1.51151	1.37226
GO:0002376	immune system process	5	180	432	19181	0.387701	0.46945	1.23335	1.36698
GO:0006120	mitochondrial electron transport, NADH to ubiquinone	1	180	52	19181	0.391717	0.473325	2.04925	1.35212
GO:0050729	positive regulation of inflammatory response	1	180	52	19181	0.391717	0.473325	2.04925	1.35212
GO:0002224	toll-like receptor signaling pathway	2	180	144	19181	0.396096	0.476701	1.48002	1.33608
GO:0048146	positive regulation of fibroblast proliferation	1	180	53	19181	0.397388	0.476701	2.01059	1.33138
GO:0006369	termination of RNA polymerase II transcription	1	180	53	19181	0.397388	0.476701	2.01059	1.33138
GO:0032729	positive regulation of interferon-gamma production	1	180	53	19181	0.397388	0.476701	2.01059	1.33138
GO:0008625	extrinsic apoptotic signaling pathway via death domain receptors	1	180	53	19181	0.397388	0.476701	2.01059	1.33138
GO:0009968	negative regulation of signal transduction	1	180	53	19181	0.397388	0.476701	2.01059	1.33138
GO:0050853	B cell receptor signaling pathway	1	180	53	19181	0.397388	0.476701	2.01059	1.33138
GO:0045599	negative regulation of fat cell differentiation	1	180	54	19181	0.403005	0.480459	1.97335	1.31113
GO:0008277	regulation of G-protein coupled receptor protein signaling pathway	1	180	54	19181	0.403005	0.480459	1.97335	1.31113
GO:0007205	protein kinase C-activating G-protein coupled receptor signaling pathway	1	180	54	19181	0.403005	0.480459	1.97335	1.31113
GO:0032855	positive regulation of Rac GTPase activity	1	180	54	19181	0.403005	0.480459	1.97335	1.31113
GO:0070830	tight junction assembly	1	180	54	19181	0.403005	0.480459	1.97335	1.31113
GO:0001657	ureteric bud development	1	180	54	19181	0.403005	0.480459	1.97335	1.31113
GO:0006006	glucose metabolic process	2	180	147	19181	0.405834	0.482838	1.44981	1.30104
GO:0008360	regulation of cell shape	2	180	147	19181	0.405834	0.482838	1.44981	1.30104
GO:0006418	tRNA aminoacylation for protein translation	1	180	55	19181	0.40857	0.48321	1.93747	1.29134
GO:0007189	adenylate cyclase-activating G-protein coupled receptor signaling pathway	1	180	55	19181	0.40857	0.48321	1.93747	1.29134
GO:2001237	negative regulation of extrinsic apoptotic signaling pathway	1	180	55	19181	0.40857	0.48321	1.93747	1.29134
GO:0070936	protein K48-linked ubiquitination	1	180	55	19181	0.40857	0.48321	1.93747	1.29134
GO:0006461	protein complex assembly	2	180	148	19181	0.409062	0.48321	1.44002	1.28961
GO:0048511	rhythmic process	2	180	148	19181	0.409062	0.48321	1.44002	1.28961
GO:0007568	aging	2	180	148	19181	0.409062	0.48321	1.44002	1.28961
GO:0010467	gene expression	10	180	951	19181	0.41048	0.484391	1.12052	1.28462
GO:0015031	protein transport	8	180	748	19181	0.411169	0.484711	1.13969	1.2822
GO:0006464	cellular protein modification process	2	180	149	19181	0.412282	0.48553	1.43035	1.2783
GO:0030155	regulation of cell adhesion	1	180	56	19181	0.414083	0.486171	1.90288	1.27201
GO:0045665	negative regulation of neuron differentiation	1	180	56	19181	0.414083	0.486171	1.90288	1.27201
GO:0048705	skeletal system morphogenesis	1	180	56	19181	0.414083	0.486171	1.90288	1.27201
GO:0009887	organ morphogenesis	2	180	150	19181	0.415493	0.48684	1.42081	1.26711
GO:0070374	positive regulation of ERK1 and ERK2 cascade	2	180	150	19181	0.415493	0.48684	1.42081	1.26711
GO:0030204	chondroitin sulfate metabolic process	1	180	57	19181	0.419545	0.490596	1.86949	1.2531
GO:0071230	cellular response to amino acid stimulus	1	180	57	19181	0.419545	0.490596	1.86949	1.2531
GO:0006626	protein targeting to mitochondrion	1	180	58	19181	0.424955	0.495424	1.83726	1.23462
GO:0051289	protein homotetramerization	1	180	58	19181	0.424955	0.495424	1.83726	1.23462
GO:0002062	chondrocyte differentiation	1	180	58	19181	0.424955	0.495424	1.83726	1.23462
GO:0006325	chromatin organization	3	180	256	19181	0.435614	0.506335	1.24876	1.19888
GO:0019882	antigen processing and presentation	1	180	60	19181	0.435623	0.506335	1.77602	1.19885
GO:0032526	response to retinoic acid	1	180	60	19181	0.435623	0.506335	1.77602	1.19885
GO:0051092	positive regulation of NF-kappaB transcription factor activity	2	180	158	19181	0.440844	0.510458	1.34887	1.18166
GO:0008542	visual learning	1	180	61	19181	0.440882	0.510458	1.7469	1.18153
GO:0030593	neutrophil chemotaxis	1	180	61	19181	0.440882	0.510458	1.7469	1.18153
GO:0008284	positive regulation of cell proliferation	6	180	564	19181	0.44093	0.510458	1.13363	1.18138
GO:0043524	negative regulation of neuron apoptotic process	2	180	159	19181	0.44397	0.513464	1.34039	1.17147
GO:0007193	adenylate cyclase-inhibiting G-protein coupled receptor signaling pathway	1	180	62	19181	0.446092	0.514893	1.71873	1.16459
GO:0010811	positive regulation of cell-substrate adhesion	1	180	62	19181	0.446092	0.514893	1.71873	1.16459
GO:0007219	Notch signaling pathway	2	180	160	19181	0.447085	0.515526	1.33201	1.16138
GO:0042542	response to hydrogen peroxide	1	180	63	19181	0.451254	0.518785	1.69145	1.14799
GO:1903506	regulation of nucleic acid-templated transcription	1	180	63	19181	0.451254	0.518785	1.69145	1.14799
GO:0016266	O-glycan processing	1	180	63	19181	0.451254	0.518785	1.69145	1.14799
GO:0006397	mRNA processing	4	180	365	19181	0.451979	0.519104	1.16779	1.14567
GO:0007368	determination of left/right symmetry	1	180	64	19181	0.456367	0.522591	1.66502	1.13174
GO:0048812	neuron projection morphogenesis	1	180	64	19181	0.456367	0.522591	1.66502	1.13174
GO:0051781	positive regulation of cell division	1	180	64	19181	0.456367	0.522591	1.66502	1.13174
GO:0032321	positive regulation of Rho GTPase activity	2	180	164	19181	0.459447	0.5256	1.29953	1.12203
GO:0032922	circadian regulation of gene expression	1	180	65	19181	0.461432	0.526831	1.6394	1.11581
GO:0042102	positive regulation of T cell proliferation	1	180	65	19181	0.461432	0.526831	1.6394	1.11581
GO:0043406	positive regulation of MAP kinase activity	1	180	66	19181	0.466449	0.531514	1.61456	1.10021
GO:0042110	T cell activation	1	180	66	19181	0.466449	0.531514	1.61456	1.10021
GO:0007416	synapse assembly	1	180	67	19181	0.47142	0.536124	1.59046	1.08492
GO:0007254	JNK cascade	1	180	67	19181	0.47142	0.536124	1.59046	1.08492
GO:0001934	positive regulation of protein phosphorylation	2	180	169	19181	0.474665	0.539286	1.26108	1.07502
GO:0008630	intrinsic apoptotic signaling pathway in response to DNA damage	1	180	68	19181	0.476344	0.540664	1.56708	1.06993
GO:0007389	pattern specification process	1	180	70	19181	0.486054	0.55007	1.5223	1.04081
GO:0003007	heart morphogenesis	1	180	70	19181	0.486054	0.55007	1.5223	1.04081
GO:0019827	stem cell maintenance	1	180	70	19181	0.486054	0.55007	1.5223	1.04081
GO:0006631	fatty acid metabolic process	2	180	173	19181	0.486647	0.550206	1.23192	1.03905
GO:0007050	cell cycle arrest	2	180	174	19181	0.489616	0.553023	1.22484	1.03028
GO:0006955	immune response	4	180	385	19181	0.491812	0.554963	1.10713	1.02382
GO:0007519	skeletal muscle tissue development	1	180	72	19181	0.495583	0.558674	1.48002	1.0128
GO:0016525	negative regulation of angiogenesis	1	180	73	19181	0.50028	0.561243	1.45974	0.999191
GO:0030326	embryonic limb morphogenesis	1	180	73	19181	0.50028	0.561243	1.45974	0.999191
GO:0034613	cellular protein localization	1	180	73	19181	0.50028	0.561243	1.45974	0.999191
GO:1902600	hydrogen ion transmembrane transport	1	180	73	19181	0.50028	0.561243	1.45974	0.999191
GO:0023014	signal transduction by phosphorylation	1	180	73	19181	0.50028	0.561243	1.45974	0.999191
GO:0006488	dolichol-linked oligosaccharide biosynthetic process	1	180	75	19181	0.509544	0.570532	1.42081	0.972721
GO:0042475	odontogenesis of dentin-containing tooth	1	180	75	19181	0.509544	0.570532	1.42081	0.972721
GO:0018108	peptidyl-tyrosine phosphorylation	2	180	181	19181	0.510084	0.570585	1.17747	0.971194
GO:0006351	transcription, DNA-templated	23	180	2422	19181	0.511935	0.572105	1.01193	0.965967
GO:0001558	regulation of cell growth	1	180	77	19181	0.518635	0.579035	1.38391	0.947208
GO:0043330	response to exogenous dsRNA	1	180	78	19181	0.523117	0.582357	1.36617	0.934794
GO:0000186	activation of MAPKK activity	1	180	78	19181	0.523117	0.582357	1.36617	0.934794
GO:0071300	cellular response to retinoic acid	1	180	78	19181	0.523117	0.582357	1.36617	0.934794
GO:0032088	negative regulation of NF-kappaB transcription factor activity	1	180	79	19181	0.527557	0.586736	1.34887	0.922601
GO:0045165	cell fate commitment	1	180	80	19181	0.531955	0.588244	1.33201	0.910623
GO:0009612	response to mechanical stimulus	1	180	80	19181	0.531955	0.588244	1.33201	0.910623
GO:0006302	double-strand break repair	1	180	80	19181	0.531955	0.588244	1.33201	0.910623
GO:0007224	smoothened signaling pathway	1	180	80	19181	0.531955	0.588244	1.33201	0.910623
GO:0060333	interferon-gamma-mediated signaling pathway	1	180	80	19181	0.531955	0.588244	1.33201	0.910623
GO:0007586	digestion	1	180	80	19181	0.531955	0.588244	1.33201	0.910623
GO:0007166	cell surface receptor signaling pathway	3	180	299	19181	0.535466	0.591562	1.06918	0.901133
GO:0009967	positive regulation of signal transduction	1	180	81	19181	0.536313	0.591934	1.31557	0.898854
GO:0001701	in utero embryonic development	3	180	300	19181	0.537666	0.592864	1.06561	0.895217
GO:0001666	response to hypoxia	2	180	193	19181	0.543874	0.599139	1.10426	0.878656
GO:0034976	response to endoplasmic reticulum stress	1	180	84	19181	0.549141	0.604367	1.26858	0.864752
GO:0016197	endosomal transport	1	180	85	19181	0.553337	0.608409	1.25366	0.853769
GO:0038096	Fc-gamma receptor signaling pathway involved in phagocytosis	1	180	86	19181	0.557494	0.611819	1.23908	0.842971
GO:0045216	cell-cell junction organization	1	180	86	19181	0.557494	0.611819	1.23908	0.842971
GO:0016567	protein ubiquitination	5	180	530	19181	0.558179	0.611992	1.00529	0.8412
GO:0043123	positive regulation of I-kappaB kinase/NF-kappaB signaling	2	180	199	19181	0.56014	0.612984	1.07097	0.83614
GO:0051607	defense response to virus	2	180	199	19181	0.56014	0.612984	1.07097	0.83614
GO:0007565	female pregnancy	1	180	87	19181	0.561612	0.614015	1.22484	0.832354
GO:0034329	cell junction assembly	1	180	89	19181	0.569733	0.622308	1.19732	0.811641
GO:0046777	protein autophosphorylation	2	180	204	19181	0.573371	0.625195	1.04472	0.802459
GO:0007015	actin filament organization	1	180	90	19181	0.573737	0.625195	1.18401	0.801539
GO:0006412	translation	4	180	429	19181	0.574533	0.625195	0.993577	0.799539
GO:0007264	small GTPase mediated signal transduction	4	180	429	19181	0.574533	0.625195	0.993577	0.799539
GO:0006457	protein folding	2	180	205	19181	0.575982	0.626185	1.03962	0.795905
GO:0032355	response to estradiol	1	180	91	19181	0.577703	0.627468	1.171	0.7916
GO:0032496	response to lipopolysaccharide	2	180	207	19181	0.581168	0.629378	1.02958	0.782974
GO:0030307	positive regulation of cell growth	1	180	92	19181	0.581632	0.629378	1.15827	0.781821
GO:0007059	chromosome segregation	1	180	92	19181	0.581632	0.629378	1.15827	0.781821
GO:0071356	cellular response to tumor necrosis factor	1	180	92	19181	0.581632	0.629378	1.15827	0.781821
GO:0035264	multicellular organism growth	1	180	93	19181	0.585524	0.63241	1.14582	0.772199
GO:0051216	cartilage development	1	180	93	19181	0.585524	0.63241	1.14582	0.772199
GO:0034765	regulation of ion transmembrane transport	2	180	209	19181	0.586306	0.632665	1.01972	0.770274
GO:0050776	regulation of immune response	1	180	94	19181	0.58938	0.635391	1.13363	0.762729
GO:0045893	positive regulation of transcription, DNA-templated	6	180	662	19181	0.590441	0.635944	0.965811	0.760135
GO:0006629	lipid metabolic process	5	180	552	19181	0.593133	0.637731	0.965227	0.753572
GO:0007338	single fertilization	1	180	95	19181	0.5932	0.637731	1.1217	0.753409
GO:0030855	epithelial cell differentiation	1	180	96	19181	0.596984	0.641205	1.11001	0.744235
GO:0055085	transmembrane transport	9	180	1002	19181	0.598416	0.642149	0.957136	0.740779
GO:0006200	ATP catabolic process	4	180	446	19181	0.604332	0.647422	0.955705	0.726587
GO:0007584	response to nutrient	1	180	98	19181	0.604447	0.647422	1.08736	0.726313
GO:0006367	transcription initiation from RNA polymerase II promoter	2	180	217	19181	0.606384	0.648898	0.98213	0.721696
GO:0000226	microtubule cytoskeleton organization	1	180	99	19181	0.608125	0.649563	1.07637	0.717559
GO:0030097	hemopoiesis	1	180	99	19181	0.608125	0.649563	1.07637	0.717559
GO:0008203	cholesterol metabolic process	1	180	101	19181	0.61538	0.656104	1.05506	0.70045
GO:0043086	negative regulation of catalytic activity	1	180	101	19181	0.61538	0.656104	1.05506	0.70045
GO:0043547	positive regulation of GTPase activity	4	180	456	19181	0.621242	0.661745	0.934747	0.686773
GO:0030968	endoplasmic reticulum unfolded protein response	1	180	104	19181	0.62601	0.666213	1.02463	0.675742
GO:0030900	forebrain development	1	180	105	19181	0.629488	0.669299	1.01487	0.66775
GO:0060337	type I interferon signaling pathway	1	180	106	19181	0.632932	0.672346	1.00529	0.659877
GO:0006919	activation of cysteine-type endopeptidase activity involved in apoptotic process	1	180	107	19181	0.636345	0.675352	0.995898	0.652119
GO:0006996	organelle organization	3	180	352	19181	0.643152	0.681953	0.908191	0.636768
GO:0006767	water-soluble vitamin metabolic process	1	180	110	19181	0.646392	0.684763	0.968737	0.629518
GO:0050796	regulation of insulin secretion	1	180	111	19181	0.649679	0.68699	0.96001	0.622201
GO:0045471	response to ethanol	1	180	111	19181	0.649679	0.68699	0.96001	0.622201
GO:0006310	DNA recombination	1	180	112	19181	0.652935	0.689804	0.951438	0.614988
GO:0009653	anatomical structure morphogenesis	1	180	113	19181	0.656161	0.692581	0.943019	0.607879
GO:0000278	mitotic cell cycle	4	180	489	19181	0.673653	0.710398	0.871666	0.569922
GO:0006766	vitamin metabolic process	1	180	119	19181	0.674891	0.710412	0.895472	0.567273
GO:0035023	regulation of Rho protein signal transduction	1	180	119	19181	0.674891	0.710412	0.895472	0.567273
GO:0030183	B cell differentiation	1	180	120	19181	0.677912	0.712944	0.888009	0.560831
GO:0006396	RNA processing	1	180	121	19181	0.680904	0.715443	0.88067	0.554477
GO:0010033	response to organic substance	1	180	122	19181	0.683868	0.71661	0.873452	0.54821
GO:0006338	chromatin remodeling	1	180	122	19181	0.683868	0.71661	0.873452	0.54821
GO:0007409	axonogenesis	1	180	122	19181	0.683868	0.71661	0.873452	0.54821
GO:0007160	cell-matrix adhesion	1	180	123	19181	0.686805	0.719038	0.86635	0.542028
GO:0006874	cellular calcium ion homeostasis	1	180	124	19181	0.689714	0.720134	0.859364	0.53593
GO:0000165	MAPK cascade	1	180	124	19181	0.689714	0.720134	0.859364	0.53593
GO:0002474	antigen processing and presentation of peptide antigen via MHC class I	1	180	124	19181	0.689714	0.720134	0.859364	0.53593
GO:0007204	positive regulation of cytosolic calcium ion concentration	1	180	126	19181	0.695451	0.724819	0.845723	0.523979
GO:0016042	lipid catabolic process	1	180	126	19181	0.695451	0.724819	0.845723	0.523979
GO:0006914	autophagy	1	180	127	19181	0.69828	0.727113	0.839064	0.518123
GO:0006869	lipid transport	1	180	128	19181	0.701082	0.728513	0.832509	0.512346
GO:0001503	ossification	1	180	128	19181	0.701082	0.728513	0.832509	0.512346
GO:0007420	brain development	2	180	260	19181	0.701508	0.728513	0.819701	0.511469
GO:0006355	regulation of transcription, DNA-templated	22	180	2599	19181	0.707102	0.733666	0.902018	0.50001
GO:0006508	proteolysis	6	180	762	19181	0.717731	0.744028	0.839064	0.478485
GO:0042384	cilium assembly	1	180	139	19181	0.73023	0.75631	0.766627	0.453577
GO:0007268	synaptic transmission	4	180	530	19181	0.731346	0.75679	0.804235	0.451374
GO:0006364	rRNA processing	1	180	141	19181	0.735214	0.760114	0.755753	0.443764
GO:0098655	cation transmembrane transport	1	180	143	19181	0.740106	0.76381	0.745183	0.434197
GO:0090305	nucleic acid phosphodiester bond hydrolysis	1	180	143	19181	0.740106	0.76381	0.745183	0.434197
GO:0006417	regulation of translation	1	180	145	19181	0.744906	0.768081	0.734904	0.424869
GO:0016337	single organismal cell-cell adhesion	1	180	147	19181	0.749618	0.772253	0.724906	0.415773
GO:0090263	positive regulation of canonical Wnt signaling pathway	1	180	149	19181	0.754242	0.776327	0.715175	0.406901
GO:0007165	signal transduction	27	180	3262	19181	0.756004	0.777294	0.88202	0.403534
GO:0010629	negative regulation of gene expression	1	180	150	19181	0.756522	0.777294	0.710407	0.402546
GO:0071805	potassium ion transmembrane transport	1	180	155	19181	0.767605	0.787984	0.687491	0.381563
GO:0006415	translational termination	1	180	156	19181	0.769761	0.788801	0.683084	0.377518
GO:0022617	extracellular matrix disassembly	1	180	156	19181	0.769761	0.788801	0.683084	0.377518
GO:0045892	negative regulation of transcription, DNA-templated	4	180	566	19181	0.775299	0.793775	0.753082	0.367175
GO:0051301	cell division	3	180	440	19181	0.779939	0.797822	0.726553	0.358566
GO:0007417	central nervous system development	1	180	164	19181	0.786294	0.803613	0.649763	0.34686
GO:0016071	mRNA metabolic process	2	180	310	19181	0.787053	0.803681	0.687491	0.345468
GO:0043161	proteasome-mediated ubiquitin-dependent protein catabolic process	1	180	165	19181	0.788275	0.80422	0.645825	0.34323
GO:0007179	transforming growth factor beta receptor signaling pathway	1	180	166	19181	0.790237	0.805514	0.641934	0.339643
GO:0006886	intracellular protein transport	2	180	314	19181	0.792857	0.807475	0.678733	0.334868
GO:0007049	cell cycle	5	180	723	19181	0.804682	0.818702	0.736937	0.31351
GO:0006260	DNA replication	1	180	174	19181	0.805292	0.818702	0.61242	0.312416
GO:0006813	potassium ion transport	1	180	175	19181	0.807096	0.819817	0.608921	0.309188
GO:0030030	cell projection organization	1	180	176	19181	0.808883	0.820914	0.605461	0.305997
GO:0006614	SRP-dependent cotranslational protein targeting to membrane	1	180	179	19181	0.814145	0.825532	0.595313	0.296642
GO:0051726	regulation of cell cycle	1	180	180	19181	0.815866	0.826555	0.592006	0.293595
GO:0007067	mitotic nuclear division	2	180	334	19181	0.819806	0.829821	0.63809	0.286645
GO:0061024	membrane organization	1	180	185	19181	0.824236	0.832852	0.576006	0.278871
GO:0044255	cellular lipid metabolic process	1	180	185	19181	0.824236	0.832852	0.576006	0.278871
GO:0006414	translational elongation	1	180	188	19181	0.829073	0.836282	0.566814	0.270429
GO:0000184	nuclear-transcribed mRNA catabolic process, nonsense-mediated decay	1	180	188	19181	0.829073	0.836282	0.566814	0.270429
GO:0016070	RNA metabolic process	2	180	343	19181	0.830866	0.837363	0.621348	0.267313
GO:0034220	ion transmembrane transport	2	180	364	19181	0.854304	0.860237	0.585501	0.227178
GO:0006511	ubiquitin-dependent protein catabolic process	1	180	218	19181	0.870664	0.87595	0.488812	0.199812
GO:0010468	regulation of gene expression	1	180	219	19181	0.871859	0.876392	0.48658	0.197833
GO:0006413	translational initiation	1	180	225	19181	0.878803	0.882212	0.473605	0.186389
GO:0042493	response to drug	2	180	390	19181	0.879169	0.882212	0.546467	0.185787
GO:0007601	visual perception	1	180	238	19181	0.892577	0.894892	0.447736	0.163951
GO:0055114	oxidation-reduction process	5	180	856	19181	0.899222	0.900775	0.622436	0.153251
GO:0007267	cell-cell signaling	1	180	256	19181	0.909091	0.909876	0.416254	0.137503
GO:0007186	G-protein coupled receptor signaling pathway	7	180	1894	19181	0.998294	0.998294	0.393837	0.00246294

## Sheet: Sheet2
Table S7. GO terms for profile 2. List of genes involved in terms for profile 2.
GOID	GOTerm	QueryID	Symbol	Description	P-Value	FDR	Enrichment
GO:0044281	small molecule metabolic process	LOC100739326	LOC100739326	ATP synthase lipid-binding protein, mitochondrial-like	0.00898964	0.255947	1.72078
GO:0044281	small molecule metabolic process	PHGK	PHGK	Phosphorylase kinase gamma 1	0.00898964	0.255947	1.72078
GO:0044281	small molecule metabolic process	LOC100739395	LOC100739395	ATP-binding cassette sub-family G member 2-like	0.00898964	0.255947	1.72078
GO:0044281	small molecule metabolic process	DIO3	DIO3	Type III iodothyronine deiodinase	0.00898964	0.255947	1.72078
GO:0044281	small molecule metabolic process	LOC100620305	LOC100620305	guanine nucleotide-binding protein G(I)/G(S)/G(T) subunit beta-2-like	0.00898964	0.255947	1.72078
GO:0044281	small molecule metabolic process	LOC100737824	LOC100737824	ATP synthase subunit f, mitochondrial-like	0.00898964	0.255947	1.72078
GO:0044281	small molecule metabolic process	IMPA2	IMPA2	Uncharacterized protein	0.00898964	0.255947	1.72078
GO:0044281	small molecule metabolic process	CYP2A19	CYP2A19	Cytochrome p450 2A6	0.00898964	0.255947	1.72078
GO:0044281	small molecule metabolic process	MTR	MTR	Uncharacterized protein	0.00898964	0.255947	1.72078
GO:0044281	small molecule metabolic process	LOC100737243	LOC100737243	serine/threonine-protein kinase D1-like	0.00898964	0.255947	1.72078
GO:0044281	small molecule metabolic process	LOC100738014	LOC100738014	inositol polyphosphate 1-phosphatase-like	0.00898964	0.255947	1.72078
GO:0044281	small molecule metabolic process	LOC102166970	LOC102166970	nucleoporin NUP53-like	0.00898964	0.255947	1.72078
GO:0044281	small molecule metabolic process	PPAP2B	PPAP2B	Uncharacterized protein	0.00898964	0.255947	1.72078
GO:0044281	small molecule metabolic process	LOC100738647	LOC100738647	glutamine synthetase-like	0.00898964	0.255947	1.72078
GO:0044281	small molecule metabolic process	LOC102164038	LOC102164038	protein VAC14 homolog	0.00898964	0.255947	1.72078
GO:0044281	small molecule metabolic process	SDC4	SDC4	Syndecan-4	0.00898964	0.255947	1.72078
GO:0044281	small molecule metabolic process	GSTA4	GSTA4	Glutathione S-transferase	0.00898964	0.255947	1.72078
GO:0044281	small molecule metabolic process	LOC100624304	LOC100624304	Uncharacterized protein	0.00898964	0.255947	1.72078
GO:0044281	small molecule metabolic process	LPCAT1	LPCAT1	1-acylglycerol-3-phosphate O-acyltransferase 9 protein	0.00898964	0.255947	1.72078
GO:0044281	small molecule metabolic process	PLD4	PLD4	Uncharacterized protein	0.00898964	0.255947	1.72078
GO:0044281	small molecule metabolic process	GLUL	GLUL	Glutamine synthetase	0.00898964	0.255947	1.72078
GO:0044281	small molecule metabolic process	LOC100525869	LOC100525869	Uncharacterized protein	0.00898964	0.255947	1.72078
GO:0044281	small molecule metabolic process	SRM	SRM	Uncharacterized protein	0.00898964	0.255947	1.72078
GO:0044281	small molecule metabolic process	LOC100736563	LOC100736563	phosphatidylinositol 3-kinase regulatory subunit alpha-like	0.00898964	0.255947	1.72078
GO:0044281	small molecule metabolic process	B4GALT3	B4GALT3	Uncharacterized protein	0.00898964	0.255947	1.72078
GO:0044281	small molecule metabolic process	ABHD5	ABHD5	1-acylglycerol-3-phosphate O-acyltransferase ABHD5	0.00898964	0.255947	1.72078
GO:0044281	small molecule metabolic process	PCK1	PCK1	Phosphoenolpyruvate carboxykinase 1 (Soluble)	0.00898964	0.255947	1.72078
GO:0007399	nervous system development	LGI1	LGI1	Uncharacterized protein	0.0158803	0.255947	2.12414
GO:0007399	nervous system development	LOC100737702	LOC100737702	Uncharacterized protein	0.0158803	0.255947	2.12414
GO:0007399	nervous system development	LOC100737712	LOC100737712	leucine-rich repeat and calponin homology domain-containing protein 4-like	0.0158803	0.255947	2.12414
GO:0007399	nervous system development	SHOX2	SHOX2	Uncharacterized protein	0.0158803	0.255947	2.12414
GO:0007399	nervous system development	MTR	MTR	Uncharacterized protein	0.0158803	0.255947	2.12414
GO:0007399	nervous system development	LOC100737243	LOC100737243	serine/threonine-protein kinase D1-like	0.0158803	0.255947	2.12414
GO:0007399	nervous system development	NDEL1	NDEL1	nudE nuclear distribution E homolog (A. nidulans)-like 1	0.0158803	0.255947	2.12414
GO:0007399	nervous system development	VEGFA	VEGFA	Vascular endothelial growth factor A	0.0158803	0.255947	2.12414
GO:0007399	nervous system development	LOC100737447	LOC100737447	Uncharacterized protein	0.0158803	0.255947	2.12414
GO:0007399	nervous system development	APLP1	APLP1	Uncharacterized protein	0.0158803	0.255947	2.12414
GO:0007399	nervous system development	OPHN1	OPHN1	oligophrenin 1	0.0158803	0.255947	2.12414
GO:0007399	nervous system development	LOC100511482	LOC100511482	Uncharacterized protein	0.0158803	0.255947	2.12414
GO:0030154	cell differentiation	LOC100620317	LOC100620317	Protein Wnt	0.0279497	0.255947	1.80408
GO:0030154	cell differentiation	FOXO1	FOXO1	Forkhead box protein O1	0.0279497	0.255947	1.80408
GO:0030154	cell differentiation	CADM1	CADM1	Uncharacterized protein	0.0279497	0.255947	1.80408
GO:0030154	cell differentiation	SPP1	SPP1	Secreted phosphoprotein 1	0.0279497	0.255947	1.80408
GO:0030154	cell differentiation	ANPEP	ANPEP	Aminopeptidase N	0.0279497	0.255947	1.80408
GO:0030154	cell differentiation	LOC102159413	LOC102159413	teneurin-4-like	0.0279497	0.255947	1.80408
GO:0030154	cell differentiation	LOC100737243	LOC100737243	serine/threonine-protein kinase D1-like	0.0279497	0.255947	1.80408
GO:0030154	cell differentiation	RHBDD1	RHBDD1	Uncharacterized protein	0.0279497	0.255947	1.80408
GO:0030154	cell differentiation	TMEM100	TMEM100	Uncharacterized protein	0.0279497	0.255947	1.80408
GO:0030154	cell differentiation	LOC100521617	LOC100521617	myelin and lymphocyte protein-like	0.0279497	0.255947	1.80408
GO:0030154	cell differentiation	NDEL1	NDEL1	nudE nuclear distribution E homolog (A. nidulans)-like 1	0.0279497	0.255947	1.80408
GO:0030154	cell differentiation	VEGFA	VEGFA	Vascular endothelial growth factor A	0.0279497	0.255947	1.80408
GO:0030154	cell differentiation	NXN	NXN	Uncharacterized protein	0.0279497	0.255947	1.80408
GO:0030154	cell differentiation	BATF	BATF	Uncharacterized protein	0.0279497	0.255947	1.80408
GO:0030154	cell differentiation	ABHD5	ABHD5	1-acylglycerol-3-phosphate O-acyltransferase ABHD5	0.0279497	0.255947	1.80408
GO:0016032	viral process	LCK	LCK	Non-specific protein-tyrosine kinase	0.0344698	0.255947	1.8324
GO:0016032	viral process	ANPEP	ANPEP	Aminopeptidase N	0.0344698	0.255947	1.8324
GO:0016032	viral process	TFRC	TFRC	Transferrin receptor protein 1	0.0344698	0.255947	1.8324
GO:0016032	viral process	LOC100524934	LOC100524934	Uncharacterized protein	0.0344698	0.255947	1.8324
GO:0016032	viral process	LOC100625622	LOC100625622	Uncharacterized protein	0.0344698	0.255947	1.8324
GO:0016032	viral process	LOC102166970	LOC102166970	nucleoporin NUP53-like	0.0344698	0.255947	1.8324
GO:0016032	viral process	LOC102164038	LOC102164038	protein VAC14 homolog	0.0344698	0.255947	1.8324
GO:0016032	viral process	TSPAN7	TSPAN7	Tetraspanin	0.0344698	0.255947	1.8324
GO:0016032	viral process	LOC100738785	LOC100738785	Uncharacterized protein	0.0344698	0.255947	1.8324
GO:0016032	viral process	LOC100624304	LOC100624304	Uncharacterized protein	0.0344698	0.255947	1.8324
GO:0016032	viral process	LOC100512854	LOC100512854	transcriptional repressor NF-X1-like	0.0344698	0.255947	1.8324
GO:0016032	viral process	LOC100736563	LOC100736563	phosphatidylinositol 3-kinase regulatory subunit alpha-like	0.0344698	0.255947	1.8324
GO:0016032	viral process	LOC102164575	LOC102164575	60S ribosomal protein L35a-like	0.0344698	0.255947	1.8324
GO:0007155	cell adhesion	GAS6	GAS6	GAS6	0.0350602	0.255947	1.82757
GO:0007155	cell adhesion	SULF1	SULF1	Uncharacterized protein	0.0350602	0.255947	1.82757
GO:0007155	cell adhesion	LOC100623380	LOC100623380	Tetraspanin	0.0350602	0.255947	1.82757
GO:0007155	cell adhesion	CADM1	CADM1	Uncharacterized protein	0.0350602	0.255947	1.82757
GO:0007155	cell adhesion	SPP1	SPP1	Secreted phosphoprotein 1	0.0350602	0.255947	1.82757
GO:0007155	cell adhesion	LOC100738892	LOC100738892	Uncharacterized protein	0.0350602	0.255947	1.82757
GO:0007155	cell adhesion	LOC100739056	LOC100739056	rho-related GTP-binding protein RhoE-like	0.0350602	0.255947	1.82757
GO:0007155	cell adhesion	CNTN1	CNTN1	Uncharacterized protein	0.0350602	0.255947	1.82757
GO:0007155	cell adhesion	PPAP2B	PPAP2B	Uncharacterized protein	0.0350602	0.255947	1.82757
GO:0007155	cell adhesion	IGFALS	IGFALS	Uncharacterized protein	0.0350602	0.255947	1.82757
GO:0007155	cell adhesion	APLP1	APLP1	Uncharacterized protein	0.0350602	0.255947	1.82757
GO:0007155	cell adhesion	ITGA11	ITGA11	Uncharacterized protein	0.0350602	0.255947	1.82757
GO:0007155	cell adhesion	LAMC3	LAMC3	Uncharacterized protein	0.0350602	0.255947	1.82757
GO:0006357	regulation of transcription from RNA polymerase II promoter	FOXO1	FOXO1	Forkhead box protein O1	0.0457117	0.255947	1.91313
GO:0006357	regulation of transcription from RNA polymerase II promoter	HOXC6	HOXC6	Uncharacterized protein	0.0457117	0.255947	1.91313
GO:0006357	regulation of transcription from RNA polymerase II promoter	GLIS1	GLIS1	Uncharacterized protein	0.0457117	0.255947	1.91313
GO:0006357	regulation of transcription from RNA polymerase II promoter	SP2	SP2	Sp2 transcription factor	0.0457117	0.255947	1.91313
GO:0006357	regulation of transcription from RNA polymerase II promoter	LOC100739319	LOC100739319	vacuolar-sorting protein SNF8-like	0.0457117	0.255947	1.91313
GO:0006357	regulation of transcription from RNA polymerase II promoter	MYOCD	MYOCD	Myocardin	0.0457117	0.255947	1.91313
GO:0006357	regulation of transcription from RNA polymerase II promoter	LOC100518399	LOC100518399	Uncharacterized protein	0.0457117	0.255947	1.91313
GO:0006357	regulation of transcription from RNA polymerase II promoter	VEGFA	VEGFA	Vascular endothelial growth factor A	0.0457117	0.255947	1.91313
GO:0006357	regulation of transcription from RNA polymerase II promoter	LOC100737447	LOC100737447	Uncharacterized protein	0.0457117	0.255947	1.91313
GO:0006357	regulation of transcription from RNA polymerase II promoter	BATF	BATF	Uncharacterized protein	0.0457117	0.255947	1.91313
GO:0038033	positive regulation of endothelial cell chemotaxis by VEGF-activated vascular endothelial growth factor receptor signaling pathway	LOC100737243	LOC100737243	serine/threonine-protein kinase D1-like	0.000129409	0.150115	39.9604
GO:0038033	positive regulation of endothelial cell chemotaxis by VEGF-activated vascular endothelial growth factor receptor signaling pathway	VEGFA	VEGFA	Vascular endothelial growth factor A	0.000129409	0.150115	39.9604
GO:0038033	positive regulation of endothelial cell chemotaxis by VEGF-activated vascular endothelial growth factor receptor signaling pathway	HSP27	HSP27	Heat shock protein beta-1	0.000129409	0.150115	39.9604
GO:0045780	positive regulation of bone resorption	SPP1	SPP1	Secreted phosphoprotein 1	0.000511042	0.228996	22.8345
GO:0045780	positive regulation of bone resorption	LTBP3	LTBP3	Uncharacterized protein	0.000511042	0.228996	22.8345
GO:0045780	positive regulation of bone resorption	TFRC	TFRC	Transferrin receptor protein 1	0.000511042	0.228996	22.8345
GO:2001274	negative regulation of glucose import in response to insulin stimulus	PID1	PID1	phosphotyrosine interaction domain containing 1	0.00128515	0.228996	53.2806
GO:2001274	negative regulation of glucose import in response to insulin stimulus	MZB1	MZB1	Uncharacterized protein	0.00128515	0.228996	53.2806
GO:0006538	glutamate catabolic process	LOC100738647	LOC100738647	glutamine synthetase-like	0.00128515	0.228996	53.2806
GO:0006538	glutamate catabolic process	GLUL	GLUL	Glutamine synthetase	0.00128515	0.228996	53.2806
GO:0006542	glutamine biosynthetic process	LOC100738647	LOC100738647	glutamine synthetase-like	0.00128515	0.228996	53.2806
GO:0006542	glutamine biosynthetic process	GLUL	GLUL	Glutamine synthetase	0.00128515	0.228996	53.2806
GO:0048010	vascular endothelial growth factor receptor signaling pathway	SULF1	SULF1	Uncharacterized protein	0.00150289	0.228996	5.1981
GO:0048010	vascular endothelial growth factor receptor signaling pathway	LOC100737243	LOC100737243	serine/threonine-protein kinase D1-like	0.00150289	0.228996	5.1981
GO:0048010	vascular endothelial growth factor receptor signaling pathway	VEGFA	VEGFA	Vascular endothelial growth factor A	0.00150289	0.228996	5.1981
GO:0048010	vascular endothelial growth factor receptor signaling pathway	LOC100737213	LOC100737213	Uncharacterized protein	0.00150289	0.228996	5.1981
GO:0048010	vascular endothelial growth factor receptor signaling pathway	HSP27	HSP27	Heat shock protein beta-1	0.00150289	0.228996	5.1981
GO:0048010	vascular endothelial growth factor receptor signaling pathway	LOC100736563	LOC100736563	phosphatidylinositol 3-kinase regulatory subunit alpha-like	0.00150289	0.228996	5.1981
GO:0043536	positive regulation of blood vessel endothelial cell migration	LOC100737243	LOC100737243	serine/threonine-protein kinase D1-like	0.00163327	0.228996	14.5311
GO:0043536	positive regulation of blood vessel endothelial cell migration	VEGFA	VEGFA	Vascular endothelial growth factor A	0.00163327	0.228996	14.5311
GO:0043536	positive regulation of blood vessel endothelial cell migration	HSP27	HSP27	Heat shock protein beta-1	0.00163327	0.228996	14.5311
GO:0008286	insulin receptor signaling pathway	SOCS7	SOCS7	Uncharacterized protein	0.00182364	0.228996	4.28694
GO:0008286	insulin receptor signaling pathway	FOXO1	FOXO1	Forkhead box protein O1	0.00182364	0.228996	4.28694
GO:0008286	insulin receptor signaling pathway	DOK1	DOK1	Docking protein 1	0.00182364	0.228996	4.28694
GO:0008286	insulin receptor signaling pathway	LOC100737213	LOC100737213	Uncharacterized protein	0.00182364	0.228996	4.28694
GO:0008286	insulin receptor signaling pathway	LOC100737447	LOC100737447	Uncharacterized protein	0.00182364	0.228996	4.28694
GO:0008286	insulin receptor signaling pathway	GRB10	GRB10	Growth factor receptor-bound protein 10	0.00182364	0.228996	4.28694
GO:0008286	insulin receptor signaling pathway	LOC100736563	LOC100736563	phosphatidylinositol 3-kinase regulatory subunit alpha-like	0.00182364	0.228996	4.28694
GO:0043277	apoptotic cell clearance	GAS6	GAS6	GAS6	0.00204794	0.228996	13.3201
GO:0043277	apoptotic cell clearance	LRP1	LRP1	Prolow-density lipoprotein receptor-related protein 1	0.00204794	0.228996	13.3201
GO:0043277	apoptotic cell clearance	LOC100154530	LOC100154530	Uncharacterized protein	0.00204794	0.228996	13.3201
GO:0048009	insulin-like growth factor receptor signaling pathway	LOC100739014	LOC100739014	cation-independent mannose-6-phosphate receptor-like	0.00204794	0.228996	13.3201
GO:0048009	insulin-like growth factor receptor signaling pathway	GRB10	GRB10	Growth factor receptor-bound protein 10	0.00204794	0.228996	13.3201
GO:0048009	insulin-like growth factor receptor signaling pathway	LOC100736563	LOC100736563	phosphatidylinositol 3-kinase regulatory subunit alpha-like	0.00204794	0.228996	13.3201
GO:0035924	cellular response to vascular endothelial growth factor stimulus	LOC100737243	LOC100737243	serine/threonine-protein kinase D1-like	0.00227755	0.228996	12.7873
GO:0035924	cellular response to vascular endothelial growth factor stimulus	VEGFA	VEGFA	Vascular endothelial growth factor A	0.00227755	0.228996	12.7873
GO:0035924	cellular response to vascular endothelial growth factor stimulus	HSP27	HSP27	Heat shock protein beta-1	0.00227755	0.228996	12.7873
GO:1901727	positive regulation of histone deacetylase activity	LOC100737243	LOC100737243	serine/threonine-protein kinase D1-like	0.00236892	0.228996	35.5204
GO:1901727	positive regulation of histone deacetylase activity	VEGFA	VEGFA	Vascular endothelial growth factor A	0.00236892	0.228996	35.5204
GO:0009267	cellular response to starvation	GAS6	GAS6	GAS6	0.00267123	0.230596	7.47797
GO:0009267	cellular response to starvation	FOXO1	FOXO1	Forkhead box protein O1	0.00267123	0.230596	7.47797
GO:0009267	cellular response to starvation	LOC100738647	LOC100738647	glutamine synthetase-like	0.00267123	0.230596	7.47797
GO:0009267	cellular response to starvation	GLUL	GLUL	Glutamine synthetase	0.00267123	0.230596	7.47797
GO:0001702	gastrulation with mouth forming second	LOC102159413	LOC102159413	teneurin-4-like	0.00278306	0.230596	11.8401
GO:0001702	gastrulation with mouth forming second	ACVR2B	ACVR2B	Serine/threonine-protein kinase receptor	0.00278306	0.230596	11.8401
GO:0001702	gastrulation with mouth forming second	PPAP2B	PPAP2B	Uncharacterized protein	0.00278306	0.230596	11.8401
GO:0034755	iron ion transmembrane transport	SCARA5	SCARA5	Uncharacterized protein	0.00302666	0.234062	30.446
GO:0034755	iron ion transmembrane transport	LOC100737517	LOC100737517	solute carrier family 40 member 1-like	0.00302666	0.234062	30.446
GO:0001504	neurotransmitter uptake	LOC100738647	LOC100738647	glutamine synthetase-like	0.00375963	0.254442	26.6403
GO:0001504	neurotransmitter uptake	GLUL	GLUL	Glutamine synthetase	0.00375963	0.254442	26.6403
GO:0033132	negative regulation of glucokinase activity	LOC100624304	LOC100624304	Uncharacterized protein	0.00375963	0.254442	26.6403
GO:0033132	negative regulation of glucokinase activity	LOC100739396	LOC100739396	Uncharacterized protein	0.00375963	0.254442	26.6403
GO:0030178	negative regulation of Wnt signaling pathway	LRP1	LRP1	Prolow-density lipoprotein receptor-related protein 1	0.00395548	0.254442	6.66007
GO:0030178	negative regulation of Wnt signaling pathway	NXN	NXN	Uncharacterized protein	0.00395548	0.254442	6.66007
GO:0030178	negative regulation of Wnt signaling pathway	DKK2	DKK2	Uncharacterized protein	0.00395548	0.254442	6.66007
GO:0030178	negative regulation of Wnt signaling pathway	GRB10	GRB10	Growth factor receptor-bound protein 10	0.00395548	0.254442	6.66007
GO:0045444	fat cell differentiation	SOCS7	SOCS7	Uncharacterized protein	0.00416758	0.254442	6.55761
GO:0045444	fat cell differentiation	FOXO1	FOXO1	Forkhead box protein O1	0.00416758	0.254442	6.55761
GO:0045444	fat cell differentiation	SMAF1	SMAF1	Adipogenin	0.00416758	0.254442	6.55761
GO:0045444	fat cell differentiation	PID1	PID1	phosphotyrosine interaction domain containing 1	0.00416758	0.254442	6.55761
GO:2001028	positive regulation of endothelial cell chemotaxis	LOC100737243	LOC100737243	serine/threonine-protein kinase D1-like	0.00544535	0.255947	21.3122
GO:2001028	positive regulation of endothelial cell chemotaxis	HSP27	HSP27	Heat shock protein beta-1	0.00544535	0.255947	21.3122
GO:0046325	negative regulation of glucose import	PID1	PID1	phosphotyrosine interaction domain containing 1	0.00544535	0.255947	21.3122
GO:0046325	negative regulation of glucose import	GRB10	GRB10	Growth factor receptor-bound protein 10	0.00544535	0.255947	21.3122
GO:0090037	positive regulation of protein kinase C signaling	LOC100620317	LOC100620317	Protein Wnt	0.00544535	0.255947	21.3122
GO:0090037	positive regulation of protein kinase C signaling	VEGFA	VEGFA	Vascular endothelial growth factor A	0.00544535	0.255947	21.3122
GO:0030913	paranodal junction assembly	LOC100623380	LOC100623380	Tetraspanin	0.0063952	0.255947	19.3747
GO:0030913	paranodal junction assembly	LOC100625326	LOC100625326	band 4.1-like protein 3-like	0.0063952	0.255947	19.3747
GO:0043687	post-translational protein modification	GAS6	GAS6	GAS6	0.00680372	0.255947	3.03377
GO:0043687	post-translational protein modification	NANP	NANP	Uncharacterized protein	0.00680372	0.255947	3.03377
GO:0043687	post-translational protein modification	LOC100626091	LOC100626091	Uncharacterized protein	0.00680372	0.255947	3.03377
GO:0043687	post-translational protein modification	RHBDD1	RHBDD1	Uncharacterized protein	0.00680372	0.255947	3.03377
GO:0043687	post-translational protein modification	LOC100155812	LOC100155812	Uncharacterized protein	0.00680372	0.255947	3.03377
GO:0043687	post-translational protein modification	B3GALTL	B3GALTL	Uncharacterized protein	0.00680372	0.255947	3.03377
GO:0043687	post-translational protein modification	B4GALT3	B4GALT3	Uncharacterized protein	0.00680372	0.255947	3.03377
GO:0043687	post-translational protein modification	GALNTL2	GALNTL2	Polypeptide N-acetylgalactosaminyltransferase	0.00680372	0.255947	3.03377
GO:0045766	positive regulation of angiogenesis	ADM2	ADM2	Uncharacterized protein	0.00685225	0.255947	4.44005
GO:0045766	positive regulation of angiogenesis	LOC100737243	LOC100737243	serine/threonine-protein kinase D1-like	0.00685225	0.255947	4.44005
GO:0045766	positive regulation of angiogenesis	LOC102160596	LOC102160596	serine/arginine repetitive matrix protein 3-like	0.00685225	0.255947	4.44005
GO:0045766	positive regulation of angiogenesis	VEGFA	VEGFA	Vascular endothelial growth factor A	0.00685225	0.255947	4.44005
GO:0045766	positive regulation of angiogenesis	HSP27	HSP27	Heat shock protein beta-1	0.00685225	0.255947	4.44005
GO:0032753	positive regulation of interleukin-4 production	CD3E	CD3E	T-cell surface glycoprotein CD3 epsilon chain	0.0074145	0.255947	17.7602
GO:0032753	positive regulation of interleukin-4 production	IL20RB	IL20RB	Uncharacterized protein	0.0074145	0.255947	17.7602
GO:0008652	cellular amino acid biosynthetic process	MTR	MTR	Uncharacterized protein	0.00772108	0.255947	7.99208
GO:0008652	cellular amino acid biosynthetic process	LOC100738647	LOC100738647	glutamine synthetase-like	0.00772108	0.255947	7.99208
GO:0008652	cellular amino acid biosynthetic process	GLUL	GLUL	Glutamine synthetase	0.00772108	0.255947	7.99208
GO:0046854	phosphatidylinositol phosphorylation	IMPA2	IMPA2	Uncharacterized protein	0.00875453	0.255947	7.61151
GO:0046854	phosphatidylinositol phosphorylation	LOC100738014	LOC100738014	inositol polyphosphate 1-phosphatase-like	0.00875453	0.255947	7.61151
GO:0046854	phosphatidylinositol phosphorylation	LOC100736563	LOC100736563	phosphatidylinositol 3-kinase regulatory subunit alpha-like	0.00875453	0.255947	7.61151
GO:0006536	glutamate metabolic process	LOC100738647	LOC100738647	glutamine synthetase-like	0.00965582	0.255947	15.223
GO:0006536	glutamate metabolic process	GLUL	GLUL	Glutamine synthetase	0.00965582	0.255947	15.223
GO:0043129	surfactant homeostasis	VEGFA	VEGFA	Vascular endothelial growth factor A	0.00965582	0.255947	15.223
GO:0043129	surfactant homeostasis	LPCAT1	LPCAT1	1-acylglycerol-3-phosphate O-acyltransferase 9 protein	0.00965582	0.255947	15.223
GO:0034605	cellular response to heat	LOC100514246	LOC100514246	ATP-dependent RNA helicase A-like	0.00975693	0.255947	5.07434
GO:0034605	cellular response to heat	SCARA5	SCARA5	Uncharacterized protein	0.00975693	0.255947	5.07434
GO:0034605	cellular response to heat	STAC	STAC	Uncharacterized protein	0.00975693	0.255947	5.07434
GO:0034605	cellular response to heat	LOC100521387	LOC100521387	protein Hikeshi-like	0.00975693	0.255947	5.07434
GO:0001649	osteoblast differentiation	LOC100620317	LOC100620317	Protein Wnt	0.0102413	0.255947	4.00606
GO:0001649	osteoblast differentiation	SHOX2	SHOX2	Uncharacterized protein	0.0102413	0.255947	4.00606
GO:0001649	osteoblast differentiation	SPP1	SPP1	Secreted phosphoprotein 1	0.0102413	0.255947	4.00606
GO:0001649	osteoblast differentiation	LOC100514246	LOC100514246	ATP-dependent RNA helicase A-like	0.0102413	0.255947	4.00606
GO:0001649	osteoblast differentiation	ITGA11	ITGA11	Uncharacterized protein	0.0102413	0.255947	4.00606
GO:0050872	white fat cell differentiation	LOC102166329	LOC102166329	period circadian protein homolog 2-like	0.0108751	0.255947	14.2081
GO:0050872	white fat cell differentiation	SMAF1	SMAF1	Adipogenin	0.0108751	0.255947	14.2081
GO:0006879	cellular iron ion homeostasis	LOC100739395	LOC100739395	ATP-binding cassette sub-family G member 2-like	0.0113493	0.255947	4.84369
GO:0006879	cellular iron ion homeostasis	TFRC	TFRC	Transferrin receptor protein 1	0.0113493	0.255947	4.84369
GO:0006879	cellular iron ion homeostasis	SCARA5	SCARA5	Uncharacterized protein	0.0113493	0.255947	4.84369
GO:0006879	cellular iron ion homeostasis	LOC100737517	LOC100737517	solute carrier family 40 member 1-like	0.0113493	0.255947	4.84369
GO:0048193	Golgi vesicle transport	LOC100737243	LOC100737243	serine/threonine-protein kinase D1-like	0.0121584	0.255947	13.3201
GO:0048193	Golgi vesicle transport	LOC102160444	LOC102160444	vacuolar protein sorting-associated protein 41 homolog	0.0121584	0.255947	13.3201
GO:1903543	positive regulation of exosomal secretion	LOC100739319	LOC100739319	vacuolar-sorting protein SNF8-like	0.0135043	0.255947	12.5366
GO:1903543	positive regulation of exosomal secretion	SDC4	SDC4	Syndecan-4	0.0135043	0.255947	12.5366
GO:0001678	cellular glucose homeostasis	FOXO1	FOXO1	Forkhead box protein O1	0.0135043	0.255947	12.5366
GO:0001678	cellular glucose homeostasis	LOC100736563	LOC100736563	phosphatidylinositol 3-kinase regulatory subunit alpha-like	0.0135043	0.255947	12.5366
GO:0009405	pathogenesis	PHGK	PHGK	Phosphorylase kinase gamma 1	0.0149019	0.255947	2.62304
GO:0009405	pathogenesis	LOC100623380	LOC100623380	Tetraspanin	0.0149019	0.255947	2.62304
GO:0009405	pathogenesis	LOC102166970	LOC102166970	nucleoporin NUP53-like	0.0149019	0.255947	2.62304
GO:0009405	pathogenesis	LOC100737213	LOC100737213	Uncharacterized protein	0.0149019	0.255947	2.62304
GO:0009405	pathogenesis	SDC4	SDC4	Syndecan-4	0.0149019	0.255947	2.62304
GO:0009405	pathogenesis	LOC100624304	LOC100624304	Uncharacterized protein	0.0149019	0.255947	2.62304
GO:0009405	pathogenesis	B4GALT3	B4GALT3	Uncharacterized protein	0.0149019	0.255947	2.62304
GO:0009405	pathogenesis	PCK1	PCK1	Phosphoenolpyruvate carboxykinase 1 (Soluble)	0.0149019	0.255947	2.62304
GO:0072358	cardiovascular system development	SP2	SP2	Sp2 transcription factor	0.0149116	0.255947	11.8401
GO:0072358	cardiovascular system development	NXN	NXN	Uncharacterized protein	0.0149116	0.255947	11.8401
GO:0048706	embryonic skeletal system development	SULF1	SULF1	Uncharacterized protein	0.0150955	0.255947	6.14776
GO:0048706	embryonic skeletal system development	LOC100620317	LOC100620317	Protein Wnt	0.0150955	0.255947	6.14776
GO:0048706	embryonic skeletal system development	HOXC6	HOXC6	Uncharacterized protein	0.0150955	0.255947	6.14776
GO:0001822	kidney development	SULF1	SULF1	Uncharacterized protein	0.0153961	0.255947	3.60004
GO:0001822	kidney development	LOC100620317	LOC100620317	Protein Wnt	0.0153961	0.255947	3.60004
GO:0001822	kidney development	ACVR2B	ACVR2B	Serine/threonine-protein kinase receptor	0.0153961	0.255947	3.60004
GO:0001822	kidney development	VEGFA	VEGFA	Vascular endothelial growth factor A	0.0153961	0.255947	3.60004
GO:0001822	kidney development	KCNJ8	KCNJ8	Kir6.1	0.0153961	0.255947	3.60004
GO:0010628	positive regulation of gene expression	GAS6	GAS6	GAS6	0.0167921	0.255947	2.77297
GO:0010628	positive regulation of gene expression	LOC100620317	LOC100620317	Protein Wnt	0.0167921	0.255947	2.77297
GO:0010628	positive regulation of gene expression	ADM2	ADM2	Uncharacterized protein	0.0167921	0.255947	2.77297
GO:0010628	positive regulation of gene expression	LCK	LCK	Non-specific protein-tyrosine kinase	0.0167921	0.255947	2.77297
GO:0010628	positive regulation of gene expression	CNTN1	CNTN1	Uncharacterized protein	0.0167921	0.255947	2.77297
GO:0010628	positive regulation of gene expression	VEGFA	VEGFA	Vascular endothelial growth factor A	0.0167921	0.255947	2.77297
GO:0010628	positive regulation of gene expression	PID1	PID1	phosphotyrosine interaction domain containing 1	0.0167921	0.255947	2.77297
GO:0030949	positive regulation of vascular endothelial growth factor receptor signaling pathway	VEGFA	VEGFA	Vascular endothelial growth factor A	0.0179052	0.255947	10.6561
GO:0030949	positive regulation of vascular endothelial growth factor receptor signaling pathway	GRB10	GRB10	Growth factor receptor-bound protein 10	0.0179052	0.255947	10.6561
GO:0002765	immune response-inhibiting signal transduction	IL20RB	IL20RB	Uncharacterized protein	0.0186085	0.255947	106.561
GO:0050760	negative regulation of thymidylate synthase biosynthetic process	APBB1	APBB1	Uncharacterized protein	0.0186085	0.255947	106.561
GO:0042558	pteridine-containing compound metabolic process	MTR	MTR	Uncharacterized protein	0.0186085	0.255947	106.561
GO:1903661	positive regulation of complement-dependent cytotoxicity	FOXO1	FOXO1	Forkhead box protein O1	0.0186085	0.255947	106.561
GO:0010934	macrophage cytokine production	GAS6	GAS6	GAS6	0.0186085	0.255947	106.561
GO:0006045	N-acetylglucosamine biosynthetic process	NANP	NANP	Uncharacterized protein	0.0186085	0.255947	106.561
GO:2001246	negative regulation of phosphatidylcholine biosynthetic process	LPCAT1	LPCAT1	1-acylglycerol-3-phosphate O-acyltransferase 9 protein	0.0186085	0.255947	106.561
GO:1902068	regulation of sphingolipid mediated signaling pathway	PPAP2B	PPAP2B	Uncharacterized protein	0.0186085	0.255947	106.561
GO:0070346	positive regulation of fat cell proliferation	PID1	PID1	phosphotyrosine interaction domain containing 1	0.0186085	0.255947	106.561
GO:0044329	canonical Wnt signaling pathway involved in positive regulation of cell-cell adhesion	PPAP2B	PPAP2B	Uncharacterized protein	0.0186085	0.255947	106.561
GO:0044328	canonical Wnt signaling pathway involved in positive regulation of endothelial cell migration	PPAP2B	PPAP2B	Uncharacterized protein	0.0186085	0.255947	106.561
GO:0044330	canonical Wnt signaling pathway involved in positive regulation of wound healing	PPAP2B	PPAP2B	Uncharacterized protein	0.0186085	0.255947	106.561
GO:0048685	negative regulation of collateral sprouting of intact axon in response to injury	SPP1	SPP1	Secreted phosphoprotein 1	0.0186085	0.255947	106.561
GO:2000533	negative regulation of renal albumin absorption	GAS6	GAS6	GAS6	0.0186085	0.255947	106.561
GO:0010635	regulation of mitochondrial fusion	PID1	PID1	phosphotyrosine interaction domain containing 1	0.0186085	0.255947	106.561
GO:1902462	positive regulation of mesenchymal stem cell proliferation	LTBP3	LTBP3	Uncharacterized protein	0.0186085	0.255947	106.561
GO:0002642	positive regulation of immunoglobulin biosynthetic process	MZB1	MZB1	Uncharacterized protein	0.0186085	0.255947	106.561
GO:0071307	cellular response to vitamin K	GAS6	GAS6	GAS6	0.0186085	0.255947	106.561
GO:0046380	N-acetylneuraminate biosynthetic process	NANP	NANP	Uncharacterized protein	0.0186085	0.255947	106.561
GO:0036022	limb joint morphogenesis	SULF1	SULF1	Uncharacterized protein	0.0186085	0.255947	106.561
GO:0046327	glycerol biosynthetic process from pyruvate	PCK1	PCK1	Phosphoenolpyruvate carboxykinase 1 (Soluble)	0.0186085	0.255947	106.561
GO:0036363	transforming growth factor beta activation	LTBP3	LTBP3	Uncharacterized protein	0.0186085	0.255947	106.561
GO:1900142	negative regulation of oligodendrocyte apoptotic process	GAS6	GAS6	GAS6	0.0186085	0.255947	106.561
GO:0090298	negative regulation of mitochondrial DNA replication	PID1	PID1	phosphotyrosine interaction domain containing 1	0.0186085	0.255947	106.561
GO:0051249	regulation of lymphocyte activation	LCK	LCK	Non-specific protein-tyrosine kinase	0.0186085	0.255947	106.561
GO:2001170	negative regulation of ATP biosynthetic process	PID1	PID1	phosphotyrosine interaction domain containing 1	0.0186085	0.255947	106.561
GO:0008380	RNA splicing	LOC102166933	LOC102166933	serine/arginine-rich splicing factor 11-like	0.0193897	0.255947	2.49266
GO:0008380	RNA splicing	LOC100514246	LOC100514246	ATP-dependent RNA helicase A-like	0.0193897	0.255947	2.49266
GO:0008380	RNA splicing	LOC100524934	LOC100524934	Uncharacterized protein	0.0193897	0.255947	2.49266
GO:0008380	RNA splicing	PRPF3	PRPF3	Pre-mRNA processing factor 3-like protein	0.0193897	0.255947	2.49266
GO:0008380	RNA splicing	LOC100738785	LOC100738785	Uncharacterized protein	0.0193897	0.255947	2.49266
GO:0008380	RNA splicing	THOC3	THOC3	Uncharacterized protein	0.0193897	0.255947	2.49266
GO:0008380	RNA splicing	LOC100523728	LOC100523728	Uncharacterized protein	0.0193897	0.255947	2.49266
GO:0008380	RNA splicing	LOC100512854	LOC100512854	transcriptional repressor NF-X1-like	0.0193897	0.255947	2.49266
GO:0042776	mitochondrial ATP synthesis coupled proton transport	LOC100739326	LOC100739326	ATP synthase lipid-binding protein, mitochondrial-like	0.0211291	0.255947	9.68737
GO:0042776	mitochondrial ATP synthesis coupled proton transport	LOC100737824	LOC100737824	ATP synthase subunit f, mitochondrial-like	0.0211291	0.255947	9.68737
GO:0051894	positive regulation of focal adhesion assembly	VEGFA	VEGFA	Vascular endothelial growth factor A	0.0211291	0.255947	9.68737
GO:0051894	positive regulation of focal adhesion assembly	SDC4	SDC4	Syndecan-4	0.0211291	0.255947	9.68737
GO:0016338	calcium-independent cell-cell adhesion via plasma membrane cell-adhesion molecules	CLDN4	CLDN4	Claudin	0.0228244	0.255947	9.26618
GO:0016338	calcium-independent cell-cell adhesion via plasma membrane cell-adhesion molecules	CADM1	CADM1	Uncharacterized protein	0.0228244	0.255947	9.26618
GO:0050870	positive regulation of T cell activation	LCK	LCK	Non-specific protein-tyrosine kinase	0.0228244	0.255947	9.26618
GO:0050870	positive regulation of T cell activation	CD3E	CD3E	T-cell surface glycoprotein CD3 epsilon chain	0.0228244	0.255947	9.26618
GO:0043647	inositol phosphate metabolic process	IMPA2	IMPA2	Uncharacterized protein	0.0234496	0.255947	5.15618
GO:0043647	inositol phosphate metabolic process	LOC100738014	LOC100738014	inositol polyphosphate 1-phosphatase-like	0.0234496	0.255947	5.15618
GO:0043647	inositol phosphate metabolic process	PLD4	PLD4	Uncharacterized protein	0.0234496	0.255947	5.15618
GO:0001525	angiogenesis	RAMP1	RAMP1	Receptor activity-modifying protein 1	0.0238307	0.255947	2.57216
GO:0001525	angiogenesis	ADM2	ADM2	Uncharacterized protein	0.0238307	0.255947	2.57216
GO:0001525	angiogenesis	LOC100738786	LOC100738786	carcinoembryonic antigen-related cell adhesion molecule 6-like	0.0238307	0.255947	2.57216
GO:0001525	angiogenesis	ANPEP	ANPEP	Aminopeptidase N	0.0238307	0.255947	2.57216
GO:0001525	angiogenesis	LOC100737243	LOC100737243	serine/threonine-protein kinase D1-like	0.0238307	0.255947	2.57216
GO:0001525	angiogenesis	TMEM100	TMEM100	Uncharacterized protein	0.0238307	0.255947	2.57216
GO:0001525	angiogenesis	VEGFA	VEGFA	Vascular endothelial growth factor A	0.0238307	0.255947	2.57216
GO:0032793	positive regulation of CREB transcription factor activity	LOC100737243	LOC100737243	serine/threonine-protein kinase D1-like	0.0245737	0.255947	8.88009
GO:0032793	positive regulation of CREB transcription factor activity	VEGFA	VEGFA	Vascular endothelial growth factor A	0.0245737	0.255947	8.88009
GO:0002063	chondrocyte development	SULF1	SULF1	Uncharacterized protein	0.0263757	0.255947	8.52489
GO:0002063	chondrocyte development	SHOX2	SHOX2	Uncharacterized protein	0.0263757	0.255947	8.52489
GO:0031295	T cell costimulation	LCK	LCK	Non-specific protein-tyrosine kinase	0.0273614	0.255947	4.84369
GO:0031295	T cell costimulation	CD3E	CD3E	T-cell surface glycoprotein CD3 epsilon chain	0.0273614	0.255947	4.84369
GO:0031295	T cell costimulation	LOC100736563	LOC100736563	phosphatidylinositol 3-kinase regulatory subunit alpha-like	0.0273614	0.255947	4.84369
GO:0018153	isopeptide cross-linking via N6-(L-isoglutamyl)-L-lysine	LOC100154530	LOC100154530	Uncharacterized protein	0.0277819	0.255947	53.2806
GO:0002575	basophil chemotaxis	VEGFA	VEGFA	Vascular endothelial growth factor A	0.0277819	0.255947	53.2806
GO:0070168	negative regulation of biomineral tissue development	GAS6	GAS6	GAS6	0.0277819	0.255947	53.2806
GO:0030865	cortical cytoskeleton organization	LOC100625326	LOC100625326	band 4.1-like protein 3-like	0.0277819	0.255947	53.2806
GO:0014908	myotube differentiation involved in skeletal muscle regeneration	BCL9	BCL9	B-cell CLL/lymphoma 9 protein	0.0277819	0.255947	53.2806
GO:0035947	regulation of gluconeogenesis by regulation of transcription from RNA polymerase II promoter	FOXO1	FOXO1	Forkhead box protein O1	0.0277819	0.255947	53.2806
GO:0015917	aminophospholipid transport	LOC102159133	LOC102159133	probable phospholipid-transporting ATPase IF-like	0.0277819	0.255947	53.2806
GO:2000724	positive regulation of cardiac vascular smooth muscle cell differentiation	MYOCD	MYOCD	Myocardin	0.0277819	0.255947	53.2806
GO:0035733	hepatic stellate cell activation	MYOCD	MYOCD	Myocardin	0.0277819	0.255947	53.2806
GO:0097241	hematopoietic stem cell migration to bone marrow	GAS6	GAS6	GAS6	0.0277819	0.255947	53.2806
GO:0046499	S-adenosylmethioninamine metabolic process	DNMT3A	DNMT3A	DNA methyltransferase 3a2	0.0277819	0.255947	53.2806
GO:0071874	cellular response to norepinephrine stimulus	APLP1	APLP1	Uncharacterized protein	0.0277819	0.255947	53.2806
GO:0050711	negative regulation of interleukin-1 secretion	GAS6	GAS6	GAS6	0.0277819	0.255947	53.2806
GO:0042094	interleukin-2 biosynthetic process	IL1RAP	IL1RAP	Interleukin 1 receptor accessory protein	0.0277819	0.255947	53.2806
GO:1903572	positive regulation of protein kinase D signaling	VEGFA	VEGFA	Vascular endothelial growth factor A	0.0277819	0.255947	53.2806
GO:0036303	lymph vessel morphogenesis	VEGFA	VEGFA	Vascular endothelial growth factor A	0.0277819	0.255947	53.2806
GO:0051972	regulation of telomerase activity	LOC100737683	LOC100737683	PIN2/TERF1-interacting telomerase inhibitor 1-like	0.0277819	0.255947	53.2806
GO:0097286	iron ion import	TFRC	TFRC	Transferrin receptor protein 1	0.0277819	0.255947	53.2806
GO:0003170	heart valve development	SHOX2	SHOX2	Uncharacterized protein	0.0277819	0.255947	53.2806
GO:0042404	thyroid hormone catabolic process	DIO3	DIO3	Type III iodothyronine deiodinase	0.0277819	0.255947	53.2806
GO:0003169	coronary vein morphogenesis	VEGFA	VEGFA	Vascular endothelial growth factor A	0.0277819	0.255947	53.2806
GO:0036018	cellular response to erythropoietin	MT-2B	MT-2B	Metallothionein-2A	0.0277819	0.255947	53.2806
GO:0001808	negative regulation of type IV hypersensitivity	IL20RB	IL20RB	Uncharacterized protein	0.0277819	0.255947	53.2806
GO:0060319	primitive erythrocyte differentiation	VEGFA	VEGFA	Vascular endothelial growth factor A	0.0277819	0.255947	53.2806
GO:0042144	vacuole fusion, non-autophagic	LOC102160444	LOC102160444	vacuolar protein sorting-associated protein 41 homolog	0.0277819	0.255947	53.2806
GO:0051606	detection of stimulus	CADM1	CADM1	Uncharacterized protein	0.0277819	0.255947	53.2806
GO:0038065	collagen-activated signaling pathway	ITGA11	ITGA11	Uncharacterized protein	0.0277819	0.255947	53.2806
GO:0043954	cellular component maintenance	MYOCD	MYOCD	Myocardin	0.0277819	0.255947	53.2806
GO:2000669	negative regulation of dendritic cell apoptotic process	GAS6	GAS6	GAS6	0.0277819	0.255947	53.2806
GO:0032689	negative regulation of interferon-gamma production	GAS6	GAS6	GAS6	0.0282294	0.255947	8.19701
GO:0032689	negative regulation of interferon-gamma production	IL20RB	IL20RB	Uncharacterized protein	0.0282294	0.255947	8.19701
GO:0019221	cytokine-mediated signaling pathway	SOCS7	SOCS7	Uncharacterized protein	0.0283609	0.255947	2.31027
GO:0019221	cytokine-mediated signaling pathway	IFITM3	IFITM3	IFITM3	0.0283609	0.255947	2.31027
GO:0019221	cytokine-mediated signaling pathway	LOC100154530	LOC100154530	Uncharacterized protein	0.0283609	0.255947	2.31027
GO:0019221	cytokine-mediated signaling pathway	MT-2B	MT-2B	Metallothionein-2A	0.0283609	0.255947	2.31027
GO:0019221	cytokine-mediated signaling pathway	IL1RAP	IL1RAP	Interleukin 1 receptor accessory protein	0.0283609	0.255947	2.31027
GO:0019221	cytokine-mediated signaling pathway	LOC102166970	LOC102166970	nucleoporin NUP53-like	0.0283609	0.255947	2.31027
GO:0019221	cytokine-mediated signaling pathway	IL20RB	IL20RB	Uncharacterized protein	0.0283609	0.255947	2.31027
GO:0019221	cytokine-mediated signaling pathway	LOC100624304	LOC100624304	Uncharacterized protein	0.0283609	0.255947	2.31027
GO:0035690	cellular response to drug	GAS6	GAS6	GAS6	0.0283901	0.255947	4.77139
GO:0035690	cellular response to drug	MT-2B	MT-2B	Metallothionein-2A	0.0283901	0.255947	4.77139
GO:0035690	cellular response to drug	TFRC	TFRC	Transferrin receptor protein 1	0.0283901	0.255947	4.77139
GO:0006644	phospholipid metabolic process	PPAP2B	PPAP2B	Uncharacterized protein	0.0285113	0.255947	3.0446
GO:0006644	phospholipid metabolic process	LOC102164038	LOC102164038	protein VAC14 homolog	0.0285113	0.255947	3.0446
GO:0006644	phospholipid metabolic process	LPCAT1	LPCAT1	1-acylglycerol-3-phosphate O-acyltransferase 9 protein	0.0285113	0.255947	3.0446
GO:0006644	phospholipid metabolic process	PLD4	PLD4	Uncharacterized protein	0.0285113	0.255947	3.0446
GO:0006644	phospholipid metabolic process	LOC100736563	LOC100736563	phosphatidylinositol 3-kinase regulatory subunit alpha-like	0.0285113	0.255947	3.0446
GO:0050679	positive regulation of epithelial cell proliferation	VEGFA	VEGFA	Vascular endothelial growth factor A	0.029439	0.255947	4.70123
GO:0050679	positive regulation of epithelial cell proliferation	LOC100738647	LOC100738647	glutamine synthetase-like	0.029439	0.255947	4.70123
GO:0050679	positive regulation of epithelial cell proliferation	GLUL	GLUL	Glutamine synthetase	0.029439	0.255947	4.70123
GO:0006796	phosphate-containing compound metabolic process	IMPA2	IMPA2	Uncharacterized protein	0.0301337	0.255947	7.89342
GO:0006796	phosphate-containing compound metabolic process	LOC100738014	LOC100738014	inositol polyphosphate 1-phosphatase-like	0.0301337	0.255947	7.89342
GO:0051968	positive regulation of synaptic transmission, glutamatergic	LOC100738647	LOC100738647	glutamine synthetase-like	0.0320873	0.255947	7.61151
GO:0051968	positive regulation of synaptic transmission, glutamatergic	GLUL	GLUL	Glutamine synthetase	0.0320873	0.255947	7.61151
GO:0006986	response to unfolded protein	CREB3L1	CREB3L1	Uncharacterized protein	0.033836	0.255947	4.44005
GO:0006986	response to unfolded protein	FBXO6	FBXO6	F-box protein 6	0.033836	0.255947	4.44005
GO:0006986	response to unfolded protein	HSP27	HSP27	Heat shock protein beta-1	0.033836	0.255947	4.44005
GO:0043967	histone H4 acetylation	APBB1	APBB1	Uncharacterized protein	0.0340892	0.255947	7.34904
GO:0043967	histone H4 acetylation	LOC100518399	LOC100518399	Uncharacterized protein	0.0340892	0.255947	7.34904
GO:0006506	GPI anchor biosynthetic process	MPPE1	MPPE1	metallophosphoesterase 1	0.0361383	0.255947	7.10407
GO:0006506	GPI anchor biosynthetic process	LOC100626091	LOC100626091	Uncharacterized protein	0.0361383	0.255947	7.10407
GO:2000377	regulation of reactive oxygen species metabolic process	FOXO1	FOXO1	Forkhead box protein O1	0.0361383	0.255947	7.10407
GO:2000377	regulation of reactive oxygen species metabolic process	PID1	PID1	phosphotyrosine interaction domain containing 1	0.0361383	0.255947	7.10407
GO:1902336	positive regulation of retinal ganglion cell axon guidance	VEGFA	VEGFA	Vascular endothelial growth factor A	0.0368689	0.255947	35.5204
GO:0046649	lymphocyte activation	CD3E	CD3E	T-cell surface glycoprotein CD3 epsilon chain	0.0368689	0.255947	35.5204
GO:0051081	nuclear envelope disassembly	NDEL1	NDEL1	nudE nuclear distribution E homolog (A. nidulans)-like 1	0.0368689	0.255947	35.5204
GO:2000254	regulation of male germ cell proliferation	RHBDD1	RHBDD1	Uncharacterized protein	0.0368689	0.255947	35.5204
GO:0019064	fusion of virus membrane with host plasma membrane	GAS6	GAS6	GAS6	0.0368689	0.255947	35.5204
GO:0072539	T-helper 17 cell differentiation	BATF	BATF	Uncharacterized protein	0.0368689	0.255947	35.5204
GO:0042271	susceptibility to natural killer cell mediated cytotoxicity	CADM1	CADM1	Uncharacterized protein	0.0368689	0.255947	35.5204
GO:0060842	arterial endothelial cell differentiation	TMEM100	TMEM100	Uncharacterized protein	0.0368689	0.255947	35.5204
GO:0060841	venous blood vessel development	ACVR2B	ACVR2B	Serine/threonine-protein kinase receptor	0.0368689	0.255947	35.5204
GO:0043217	myelin maintenance	LOC100625326	LOC100625326	band 4.1-like protein 3-like	0.0368689	0.255947	35.5204
GO:2001015	negative regulation of skeletal muscle cell differentiation	MYOCD	MYOCD	Myocardin	0.0368689	0.255947	35.5204
GO:0051303	establishment of chromosome localization	NDEL1	NDEL1	nudE nuclear distribution E homolog (A. nidulans)-like 1	0.0368689	0.255947	35.5204
GO:0038190	VEGF-activated neuropilin signaling pathway	VEGFA	VEGFA	Vascular endothelial growth factor A	0.0368689	0.255947	35.5204
GO:0051531	NFAT protein import into nucleus	LOC100736563	LOC100736563	phosphatidylinositol 3-kinase regulatory subunit alpha-like	0.0368689	0.255947	35.5204
GO:0032915	positive regulation of transforming growth factor beta2 production	LOC100620317	LOC100620317	Protein Wnt	0.0368689	0.255947	35.5204
GO:2000510	positive regulation of dendritic cell chemotaxis	GAS6	GAS6	GAS6	0.0368689	0.255947	35.5204
GO:0001560	regulation of cell growth by extracellular stimulus	MYOCD	MYOCD	Myocardin	0.0368689	0.255947	35.5204
GO:0001959	regulation of cytokine-mediated signaling pathway	LOC102161161	LOC102161161	interleukin-1 receptor-associated kinase-like 2-like	0.0368689	0.255947	35.5204
GO:0008295	spermidine biosynthetic process	SRM	SRM	Uncharacterized protein	0.0368689	0.255947	35.5204
GO:2000394	positive regulation of lamellipodium morphogenesis	LOC100737702	LOC100737702	Uncharacterized protein	0.0368689	0.255947	35.5204
GO:0061101	neuroendocrine cell differentiation	LOC100620317	LOC100620317	Protein Wnt	0.0368689	0.255947	35.5204
GO:2000172	regulation of branching morphogenesis of a nerve	SHOX2	SHOX2	Uncharacterized protein	0.0368689	0.255947	35.5204
GO:0051946	regulation of glutamate uptake involved in transmission of nerve impulse	LOC102166329	LOC102166329	period circadian protein homolog 2-like	0.0368689	0.255947	35.5204
GO:0060567	negative regulation of DNA-templated transcription, termination	LOC102166329	LOC102166329	period circadian protein homolog 2-like	0.0368689	0.255947	35.5204
GO:0090259	regulation of retinal ganglion cell axon guidance	VEGFA	VEGFA	Vascular endothelial growth factor A	0.0368689	0.255947	35.5204
GO:0060948	cardiac vascular smooth muscle cell development	VEGFA	VEGFA	Vascular endothelial growth factor A	0.0368689	0.255947	35.5204
GO:0009414	response to water deprivation	LOC100623380	LOC100623380	Tetraspanin	0.0368689	0.255947	35.5204
GO:2001171	positive regulation of ATP biosynthetic process	PID1	PID1	phosphotyrosine interaction domain containing 1	0.0368689	0.255947	35.5204
GO:0090272	negative regulation of fibroblast growth factor production	LOC100620317	LOC100620317	Protein Wnt	0.0368689	0.255947	35.5204
GO:0070417	cellular response to cold	FOXO1	FOXO1	Forkhead box protein O1	0.0368689	0.255947	35.5204
GO:0006807	nitrogen compound metabolic process	LOC100738647	LOC100738647	glutamine synthetase-like	0.0382336	0.255947	6.87491
GO:0006807	nitrogen compound metabolic process	GLUL	GLUL	Glutamine synthetase	0.0382336	0.255947	6.87491
GO:0032147	activation of protein kinase activity	ACVR2B	ACVR2B	Serine/threonine-protein kinase receptor	0.0382336	0.255947	6.87491
GO:0032147	activation of protein kinase activity	VEGFA	VEGFA	Vascular endothelial growth factor A	0.0382336	0.255947	6.87491
GO:0031175	neuron projection development	LGI1	LGI1	Uncharacterized protein	0.0391927	0.255947	3.25377
GO:0031175	neuron projection development	LOC100155126	LOC100155126	Stathmin	0.0391927	0.255947	3.25377
GO:0031175	neuron projection development	NDEL1	NDEL1	nudE nuclear distribution E homolog (A. nidulans)-like 1	0.0391927	0.255947	3.25377
GO:0031175	neuron projection development	CNTN1	CNTN1	Uncharacterized protein	0.0391927	0.255947	3.25377
GO:0045732	positive regulation of protein catabolic process	FOXO1	FOXO1	Forkhead box protein O1	0.0397807	0.255947	4.15173
GO:0045732	positive regulation of protein catabolic process	RHBDD1	RHBDD1	Uncharacterized protein	0.0397807	0.255947	4.15173
GO:0045732	positive regulation of protein catabolic process	LPCAT1	LPCAT1	1-acylglycerol-3-phosphate O-acyltransferase 9 protein	0.0397807	0.255947	4.15173
GO:0006654	phosphatidic acid biosynthetic process	LPCAT1	LPCAT1	1-acylglycerol-3-phosphate O-acyltransferase 9 protein	0.0403739	0.255947	6.66007
GO:0006654	phosphatidic acid biosynthetic process	ABHD5	ABHD5	1-acylglycerol-3-phosphate O-acyltransferase ABHD5	0.0403739	0.255947	6.66007
GO:0045860	positive regulation of protein kinase activity	GAS6	GAS6	GAS6	0.0422961	0.255947	4.04662
GO:0045860	positive regulation of protein kinase activity	LOC100620317	LOC100620317	Protein Wnt	0.0422961	0.255947	4.04662
GO:0045860	positive regulation of protein kinase activity	SDC4	SDC4	Syndecan-4	0.0422961	0.255947	4.04662
GO:0048844	artery morphogenesis	LOC100620317	LOC100620317	Protein Wnt	0.0425583	0.255947	6.45825
GO:0048844	artery morphogenesis	VEGFA	VEGFA	Vascular endothelial growth factor A	0.0425583	0.255947	6.45825
GO:0035019	somatic stem cell maintenance	LOC100524934	LOC100524934	Uncharacterized protein	0.0448891	0.255947	3.94671
GO:0035019	somatic stem cell maintenance	LOC100738785	LOC100738785	Uncharacterized protein	0.0448891	0.255947	3.94671
GO:0035019	somatic stem cell maintenance	BCL9	BCL9	B-cell CLL/lymphoma 9 protein	0.0448891	0.255947	3.94671
GO:0009826	unidimensional cell growth	CADM1	CADM1	Uncharacterized protein	0.0458706	0.255947	26.6403
GO:0003231	cardiac ventricle development	MYOCD	MYOCD	Myocardin	0.0458706	0.255947	26.6403
GO:0048144	fibroblast proliferation	SP2	SP2	Sp2 transcription factor	0.0458706	0.255947	26.6403
GO:0051047	positive regulation of secretion	RHBDD1	RHBDD1	Uncharacterized protein	0.0458706	0.255947	26.6403
GO:0019264	glycine biosynthetic process from serine	LOC100514459	LOC100514459	Serine hydroxymethyltransferase	0.0458706	0.255947	26.6403
GO:0030888	regulation of B cell proliferation	MZB1	MZB1	Uncharacterized protein	0.0458706	0.255947	26.6403
GO:0043328	protein targeting to vacuole involved in ubiquitin-dependent protein catabolic process via the multivesicular body sorting pathway	LOC100739319	LOC100739319	vacuolar-sorting protein SNF8-like	0.0458706	0.255947	26.6403
GO:0090526	regulation of gluconeogenesis involved in cellular glucose homeostasis	LOC100624304	LOC100624304	Uncharacterized protein	0.0458706	0.255947	26.6403
GO:0019249	lactate biosynthetic process	LOC102166329	LOC102166329	period circadian protein homolog 2-like	0.0458706	0.255947	26.6403
GO:0060415	muscle tissue morphogenesis	SHOX2	SHOX2	Uncharacterized protein	0.0458706	0.255947	26.6403
GO:0006021	inositol biosynthetic process	IMPA2	IMPA2	Uncharacterized protein	0.0458706	0.255947	26.6403
GO:0060836	lymphatic endothelial cell differentiation	ACVR2B	ACVR2B	Serine/threonine-protein kinase receptor	0.0458706	0.255947	26.6403
GO:0097242	beta-amyloid clearance	LRP1	LRP1	Prolow-density lipoprotein receptor-related protein 1	0.0458706	0.255947	26.6403
GO:0060675	ureteric bud morphogenesis	LOC100620317	LOC100620317	Protein Wnt	0.0458706	0.255947	26.6403
GO:0035754	B cell chemotaxis	GAS6	GAS6	GAS6	0.0458706	0.255947	26.6403
GO:0089700	protein kinase D signaling	LOC100737243	LOC100737243	serine/threonine-protein kinase D1-like	0.0458706	0.255947	26.6403
GO:0070345	negative regulation of fat cell proliferation	LOC102166329	LOC102166329	period circadian protein homolog 2-like	0.0458706	0.255947	26.6403
GO:1900222	negative regulation of beta-amyloid clearance	MYOCD	MYOCD	Myocardin	0.0458706	0.255947	26.6403
GO:0044320	cellular response to leptin stimulus	PID1	PID1	phosphotyrosine interaction domain containing 1	0.0458706	0.255947	26.6403
GO:0090116	C-5 methylation of cytosine	DNMT3A	DNMT3A	DNA methyltransferase 3a2	0.0458706	0.255947	26.6403
GO:1990074	polyuridylation-dependent mRNA catabolic process	DIS3L2	DIS3L2	DIS3-like exonuclease 2	0.0458706	0.255947	26.6403
GO:0048680	positive regulation of axon regeneration	NDEL1	NDEL1	nudE nuclear distribution E homolog (A. nidulans)-like 1	0.0458706	0.255947	26.6403
GO:0045661	regulation of myoblast differentiation	MYOCD	MYOCD	Myocardin	0.0458706	0.255947	26.6403
GO:0014846	esophagus smooth muscle contraction	SULF1	SULF1	Uncharacterized protein	0.0458706	0.255947	26.6403
GO:0003104	positive regulation of glomerular filtration	GAS6	GAS6	GAS6	0.0458706	0.255947	26.6403
GO:0045064	T-helper 2 cell differentiation	BATF	BATF	Uncharacterized protein	0.0458706	0.255947	26.6403
GO:0033159	negative regulation of protein import into nucleus, translocation	GAS6	GAS6	GAS6	0.0458706	0.255947	26.6403
GO:0036016	cellular response to interleukin-3	MT-2B	MT-2B	Metallothionein-2A	0.0458706	0.255947	26.6403
GO:1901492	positive regulation of lymphangiogenesis	VEGFA	VEGFA	Vascular endothelial growth factor A	0.0458706	0.255947	26.6403
GO:0060345	spleen trabecula formation	LOC100737517	LOC100737517	solute carrier family 40 member 1-like	0.0458706	0.255947	26.6403
GO:0061419	positive regulation of transcription from RNA polymerase II promoter in response to hypoxia	VEGFA	VEGFA	Vascular endothelial growth factor A	0.0458706	0.255947	26.6403
GO:0060912	cardiac cell fate specification	LOC102159413	LOC102159413	teneurin-4-like	0.0458706	0.255947	26.6403
GO:0001660	fever generation	PTGER3	PTGER3	Prostaglandin EP3 receptor	0.0458706	0.255947	26.6403
GO:0040008	regulation of growth	GAS6	GAS6	GAS6	0.0462145	0.255947	3.89858
GO:0040008	regulation of growth	SOCS7	SOCS7	Uncharacterized protein	0.0462145	0.255947	3.89858
GO:0040008	regulation of growth	LOC100518399	LOC100518399	Uncharacterized protein	0.0462145	0.255947	3.89858
GO:0007030	Golgi organization	LOC100739861	LOC100739861	Uncharacterized protein	0.0462145	0.255947	3.89858
GO:0007030	Golgi organization	LOC100737243	LOC100737243	serine/threonine-protein kinase D1-like	0.0462145	0.255947	3.89858
GO:0007030	Golgi organization	LOC100521387	LOC100521387	protein Hikeshi-like	0.0462145	0.255947	3.89858
GO:0001570	vasculogenesis	MYOCD	MYOCD	Myocardin	0.0475589	0.255947	3.85161
GO:0001570	vasculogenesis	TMEM100	TMEM100	Uncharacterized protein	0.0475589	0.255947	3.85161
GO:0001570	vasculogenesis	VEGFA	VEGFA	Vascular endothelial growth factor A	0.0475589	0.255947	3.85161
GO:0034644	cellular response to UV	RHBDD1	RHBDD1	Uncharacterized protein	0.0493657	0.255947	5.92006
GO:0034644	cellular response to UV	LOC100736563	LOC100736563	phosphatidylinositol 3-kinase regulatory subunit alpha-like	0.0493657	0.255947	5.92006
GO:0005978	glycogen biosynthetic process	LOC102166329	LOC102166329	period circadian protein homolog 2-like	0.0493657	0.255947	5.92006
GO:0005978	glycogen biosynthetic process	PHGK	PHGK	Phosphorylase kinase gamma 1	0.0493657	0.255947	5.92006
GO:0005975	carbohydrate metabolic process	PHGK	PHGK	Phosphorylase kinase gamma 1	0.0512994	0.255947	1.94533
GO:0005975	carbohydrate metabolic process	NANP	NANP	Uncharacterized protein	0.0512994	0.255947	1.94533
GO:0005975	carbohydrate metabolic process	LOC100737139	LOC100737139	uncharacterized LOC100737139	0.0512994	0.255947	1.94533
GO:0005975	carbohydrate metabolic process	LOC102166970	LOC102166970	nucleoporin NUP53-like	0.0512994	0.255947	1.94533
GO:0005975	carbohydrate metabolic process	SDC4	SDC4	Syndecan-4	0.0512994	0.255947	1.94533
GO:0005975	carbohydrate metabolic process	LOC100624304	LOC100624304	Uncharacterized protein	0.0512994	0.255947	1.94533
GO:0005975	carbohydrate metabolic process	B3GALTL	B3GALTL	Uncharacterized protein	0.0512994	0.255947	1.94533
GO:0005975	carbohydrate metabolic process	B4GALT3	B4GALT3	Uncharacterized protein	0.0512994	0.255947	1.94533
GO:0005975	carbohydrate metabolic process	PCK1	PCK1	Phosphoenolpyruvate carboxykinase 1 (Soluble)	0.0512994	0.255947	1.94533
GO:0033138	positive regulation of peptidyl-serine phosphorylation	GAS6	GAS6	GAS6	0.0517057	0.255947	3.71725
GO:0033138	positive regulation of peptidyl-serine phosphorylation	LOC100737243	LOC100737243	serine/threonine-protein kinase D1-like	0.0517057	0.255947	3.71725
GO:0033138	positive regulation of peptidyl-serine phosphorylation	VEGFA	VEGFA	Vascular endothelial growth factor A	0.0517057	0.255947	3.71725
GO:0010827	regulation of glucose transport	LOC102166970	LOC102166970	nucleoporin NUP53-like	0.0517163	0.255947	5.76006
GO:0010827	regulation of glucose transport	LOC100624304	LOC100624304	Uncharacterized protein	0.0517163	0.255947	5.76006
GO:0030198	extracellular matrix organization	SPP1	SPP1	Secreted phosphoprotein 1	0.0528729	0.255947	2.02491
GO:0030198	extracellular matrix organization	APBB1	APBB1	Uncharacterized protein	0.0528729	0.255947	2.02491
GO:0030198	extracellular matrix organization	OLFML2B	OLFML2B	Uncharacterized protein	0.0528729	0.255947	2.02491
GO:0030198	extracellular matrix organization	LTBP3	LTBP3	Uncharacterized protein	0.0528729	0.255947	2.02491
GO:0030198	extracellular matrix organization	APLP1	APLP1	Uncharacterized protein	0.0528729	0.255947	2.02491
GO:0030198	extracellular matrix organization	SDC4	SDC4	Syndecan-4	0.0528729	0.255947	2.02491
GO:0030198	extracellular matrix organization	ITGA11	ITGA11	Uncharacterized protein	0.0528729	0.255947	2.02491
GO:0030198	extracellular matrix organization	LAMC3	LAMC3	Uncharacterized protein	0.0528729	0.255947	2.02491
GO:0016311	dephosphorylation	ACP2	ACP2	Uncharacterized protein	0.0536395	0.255947	2.29988
GO:0016311	dephosphorylation	NANP	NANP	Uncharacterized protein	0.0536395	0.255947	2.29988
GO:0016311	dephosphorylation	LCK	LCK	Non-specific protein-tyrosine kinase	0.0536395	0.255947	2.29988
GO:0016311	dephosphorylation	HDHD1	HDHD1	Uncharacterized protein	0.0536395	0.255947	2.29988
GO:0016311	dephosphorylation	LOC100738014	LOC100738014	inositol polyphosphate 1-phosphatase-like	0.0536395	0.255947	2.29988
GO:0016311	dephosphorylation	PPAP2B	PPAP2B	Uncharacterized protein	0.0536395	0.255947	2.29988
GO:0030433	ER-associated ubiquitin-dependent protein catabolic process	FBXO6	FBXO6	F-box protein 6	0.0541059	0.255947	5.60848
GO:0030433	ER-associated ubiquitin-dependent protein catabolic process	RHBDD1	RHBDD1	Uncharacterized protein	0.0541059	0.255947	5.60848
GO:0006289	nucleotide-excision repair	POLL	POLL	Uncharacterized protein	0.0545637	0.255947	3.63277
GO:0006289	nucleotide-excision repair	LOC100524934	LOC100524934	Uncharacterized protein	0.0545637	0.255947	3.63277
GO:0006289	nucleotide-excision repair	LOC100738785	LOC100738785	Uncharacterized protein	0.0545637	0.255947	3.63277
GO:0030201	heparan sulfate proteoglycan metabolic process	SULF1	SULF1	Uncharacterized protein	0.0547877	0.255947	21.3122
GO:0003257	positive regulation of transcription from RNA polymerase II promoter involved in myocardial precursor cell differentiation	MYOCD	MYOCD	Myocardin	0.0547877	0.255947	21.3122
GO:0003209	cardiac atrium morphogenesis	SHOX2	SHOX2	Uncharacterized protein	0.0547877	0.255947	21.3122
GO:0032648	regulation of interferon-beta production	LOC100625622	LOC100625622	Uncharacterized protein	0.0547877	0.255947	21.3122
GO:0046498	S-adenosylhomocysteine metabolic process	DNMT3A	DNMT3A	DNA methyltransferase 3a2	0.0547877	0.255947	21.3122
GO:0097167	circadian regulation of translation	LOC102166329	LOC102166329	period circadian protein homolog 2-like	0.0547877	0.255947	21.3122
GO:0072540	T-helper 17 cell lineage commitment	BATF	BATF	Uncharacterized protein	0.0547877	0.255947	21.3122
GO:0061049	cell growth involved in cardiac muscle cell development	MYOCD	MYOCD	Myocardin	0.0547877	0.255947	21.3122
GO:0006481	C-terminal protein methylation	LOC100739557	LOC100739557	Uncharacterized protein	0.0547877	0.255947	21.3122
GO:1901799	negative regulation of proteasomal protein catabolic process	OPHN1	OPHN1	oligophrenin 1	0.0547877	0.255947	21.3122
GO:0046813	receptor-mediated virion attachment to host cell	GAS6	GAS6	GAS6	0.0547877	0.255947	21.3122
GO:0060050	positive regulation of protein glycosylation	RAMP1	RAMP1	Receptor activity-modifying protein 1	0.0547877	0.255947	21.3122
GO:0031077	post-embryonic camera-type eye development	VEGFA	VEGFA	Vascular endothelial growth factor A	0.0547877	0.255947	21.3122
GO:0010891	negative regulation of sequestering of triglyceride	ABHD5	ABHD5	1-acylglycerol-3-phosphate O-acyltransferase ABHD5	0.0547877	0.255947	21.3122
GO:2000721	positive regulation of transcription from RNA polymerase II promoter involved in smooth muscle cell differentiation	MYOCD	MYOCD	Myocardin	0.0547877	0.255947	21.3122
GO:0032370	positive regulation of lipid transport	LRP1	LRP1	Prolow-density lipoprotein receptor-related protein 1	0.0547877	0.255947	21.3122
GO:0060686	negative regulation of prostatic bud formation	SULF1	SULF1	Uncharacterized protein	0.0547877	0.255947	21.3122
GO:2001044	regulation of integrin-mediated signaling pathway	LOC100737243	LOC100737243	serine/threonine-protein kinase D1-like	0.0547877	0.255947	21.3122
GO:1900086	positive regulation of peptidyl-tyrosine autophosphorylation	VEGFA	VEGFA	Vascular endothelial growth factor A	0.0547877	0.255947	21.3122
GO:1902966	positive regulation of protein localization to early endosome	VEGFA	VEGFA	Vascular endothelial growth factor A	0.0547877	0.255947	21.3122
GO:0010424	DNA methylation on cytosine within a CG sequence	DNMT3A	DNMT3A	DNA methyltransferase 3a2	0.0547877	0.255947	21.3122
GO:2000587	negative regulation of platelet-derived growth factor receptor-beta signaling pathway	LRP1	LRP1	Prolow-density lipoprotein receptor-related protein 1	0.0547877	0.255947	21.3122
GO:0043045	DNA methylation involved in embryo development	DNMT3A	DNMT3A	DNA methyltransferase 3a2	0.0547877	0.255947	21.3122
GO:0002669	positive regulation of T cell anergy	CD3E	CD3E	T-cell surface glycoprotein CD3 epsilon chain	0.0547877	0.255947	21.3122
GO:0072201	negative regulation of mesenchymal cell proliferation	LOC100620317	LOC100620317	Protein Wnt	0.0547877	0.255947	21.3122
GO:0006545	glycine biosynthetic process	LOC100514459	LOC100514459	Serine hydroxymethyltransferase	0.0547877	0.255947	21.3122
GO:1903553	positive regulation of extracellular vesicular exosome assembly	SDC4	SDC4	Syndecan-4	0.0547877	0.255947	21.3122
GO:0032776	DNA methylation on cytosine	DNMT3A	DNMT3A	DNA methyltransferase 3a2	0.0547877	0.255947	21.3122
GO:0034620	cellular response to unfolded protein	RHBDD1	RHBDD1	Uncharacterized protein	0.0547877	0.255947	21.3122
GO:0000291	nuclear-transcribed mRNA catabolic process, exonucleolytic	DIS3L2	DIS3L2	DIS3-like exonuclease 2	0.0547877	0.255947	21.3122
GO:0060197	cloacal septation	LOC100620317	LOC100620317	Protein Wnt	0.0547877	0.255947	21.3122
GO:0060754	positive regulation of mast cell chemotaxis	VEGFA	VEGFA	Vascular endothelial growth factor A	0.0547877	0.255947	21.3122
GO:0035051	cardiocyte differentiation	MYOCD	MYOCD	Myocardin	0.0547877	0.255947	21.3122
GO:0060982	coronary artery morphogenesis	VEGFA	VEGFA	Vascular endothelial growth factor A	0.0547877	0.255947	21.3122
GO:0015853	adenine transport	LOC100738820	LOC100738820	voltage-dependent anion-selective channel protein 3-like	0.0547877	0.255947	21.3122
GO:0009749	response to glucose	ACVR2B	ACVR2B	Serine/threonine-protein kinase receptor	0.0560204	0.255947	3.59195
GO:0009749	response to glucose	LOC100738647	LOC100738647	glutamine synthetase-like	0.0560204	0.255947	3.59195
GO:0009749	response to glucose	GLUL	GLUL	Glutamine synthetase	0.0560204	0.255947	3.59195
GO:0051928	positive regulation of calcium ion transport	STIM2	STIM2	stromal interaction molecule 2	0.0565337	0.255947	5.46467
GO:0051928	positive regulation of calcium ion transport	ORAI1	ORAI1	Uncharacterized protein	0.0565337	0.255947	5.46467
GO:0050731	positive regulation of peptidyl-tyrosine phosphorylation	PPAP2B	PPAP2B	Uncharacterized protein	0.0574953	0.255947	3.55204
GO:0050731	positive regulation of peptidyl-tyrosine phosphorylation	VEGFA	VEGFA	Vascular endothelial growth factor A	0.0574953	0.255947	3.55204
GO:0050731	positive regulation of peptidyl-tyrosine phosphorylation	CD3E	CD3E	T-cell surface glycoprotein CD3 epsilon chain	0.0574953	0.255947	3.55204
GO:0001568	blood vessel development	FOXO1	FOXO1	Forkhead box protein O1	0.0574953	0.255947	3.55204
GO:0001568	blood vessel development	PPAP2B	PPAP2B	Uncharacterized protein	0.0574953	0.255947	3.55204
GO:0001568	blood vessel development	VEGFA	VEGFA	Vascular endothelial growth factor A	0.0574953	0.255947	3.55204
GO:0009966	regulation of signal transduction	VWCE	VWCE	Uncharacterized protein	0.0589884	0.255947	3.513
GO:0009966	regulation of signal transduction	LCK	LCK	Non-specific protein-tyrosine kinase	0.0589884	0.255947	3.513
GO:0009966	regulation of signal transduction	ACVR2B	ACVR2B	Serine/threonine-protein kinase receptor	0.0589884	0.255947	3.513
GO:0030148	sphingolipid biosynthetic process	LOC100737243	LOC100737243	serine/threonine-protein kinase D1-like	0.0589988	0.255947	5.32806
GO:0030148	sphingolipid biosynthetic process	PPAP2B	PPAP2B	Uncharacterized protein	0.0589988	0.255947	5.32806
GO:0034587	piRNA metabolic process	LOC100524934	LOC100524934	Uncharacterized protein	0.0615001	0.255947	5.1981
GO:0034587	piRNA metabolic process	LOC100738785	LOC100738785	Uncharacterized protein	0.0615001	0.255947	5.1981
GO:0007498	mesoderm development	ACVR2B	ACVR2B	Serine/threonine-protein kinase receptor	0.0615001	0.255947	5.1981
GO:0007498	mesoderm development	VEGFA	VEGFA	Vascular endothelial growth factor A	0.0615001	0.255947	5.1981
GO:0043491	protein kinase B signaling	GAS6	GAS6	GAS6	0.0615001	0.255947	5.1981
GO:0043491	protein kinase B signaling	TMEM100	TMEM100	Uncharacterized protein	0.0615001	0.255947	5.1981
GO:0000398	mRNA splicing, via spliceosome	LOC100514246	LOC100514246	ATP-dependent RNA helicase A-like	0.0617265	0.255947	2.4329
GO:0000398	mRNA splicing, via spliceosome	LOC100524934	LOC100524934	Uncharacterized protein	0.0617265	0.255947	2.4329
GO:0000398	mRNA splicing, via spliceosome	PRPF3	PRPF3	Pre-mRNA processing factor 3-like protein	0.0617265	0.255947	2.4329
GO:0000398	mRNA splicing, via spliceosome	LOC100738785	LOC100738785	Uncharacterized protein	0.0617265	0.255947	2.4329
GO:0000398	mRNA splicing, via spliceosome	LOC100512854	LOC100512854	transcriptional repressor NF-X1-like	0.0617265	0.255947	2.4329
GO:0006469	negative regulation of protein kinase activity	SOCS7	SOCS7	Uncharacterized protein	0.0620286	0.255947	3.43746
GO:0006469	negative regulation of protein kinase activity	LOC100737139	LOC100737139	uncharacterized LOC100737139	0.0620286	0.255947	3.43746
GO:0006469	negative regulation of protein kinase activity	HSP27	HSP27	Heat shock protein beta-1	0.0620286	0.255947	3.43746
GO:0034641	cellular nitrogen compound metabolic process	DIO3	DIO3	Type III iodothyronine deiodinase	0.0635985	0.255947	2.41088
GO:0034641	cellular nitrogen compound metabolic process	MTR	MTR	Uncharacterized protein	0.0635985	0.255947	2.41088
GO:0034641	cellular nitrogen compound metabolic process	LOC100738647	LOC100738647	glutamine synthetase-like	0.0635985	0.255947	2.41088
GO:0034641	cellular nitrogen compound metabolic process	GLUL	GLUL	Glutamine synthetase	0.0635985	0.255947	2.41088
GO:0034641	cellular nitrogen compound metabolic process	SRM	SRM	Uncharacterized protein	0.0635985	0.255947	2.41088
GO:0009804	coumarin metabolic process	CYP2A19	CYP2A19	Cytochrome p450 2A6	0.063621	0.255947	17.7602
GO:0035542	regulation of SNARE complex assembly	LOC102160444	LOC102160444	vacuolar protein sorting-associated protein 41 homolog	0.063621	0.255947	17.7602
GO:0038091	positive regulation of cell proliferation by VEGF-activated platelet derived growth factor receptor signaling pathway	VEGFA	VEGFA	Vascular endothelial growth factor A	0.063621	0.255947	17.7602
GO:0033622	integrin activation	MZB1	MZB1	Uncharacterized protein	0.063621	0.255947	17.7602
GO:0006431	methionyl-tRNA aminoacylation	LOC102164668	LOC102164668	methionine--tRNA ligase, cytoplasmic-like	0.063621	0.255947	17.7602
GO:0060662	salivary gland cavitation	LOC100154530	LOC100154530	Uncharacterized protein	0.063621	0.255947	17.7602
GO:0006473	protein acetylation	FOXO1	FOXO1	Forkhead box protein O1	0.063621	0.255947	17.7602
GO:0010954	positive regulation of protein processing	RHBDD1	RHBDD1	Uncharacterized protein	0.063621	0.255947	17.7602
GO:0002115	store-operated calcium entry	ORAI1	ORAI1	Uncharacterized protein	0.063621	0.255947	17.7602
GO:0051306	mitotic sister chromatid separation	DIS3L2	DIS3L2	DIS3-like exonuclease 2	0.063621	0.255947	17.7602
GO:2000741	positive regulation of mesenchymal stem cell differentiation	LTBP3	LTBP3	Uncharacterized protein	0.063621	0.255947	17.7602
GO:0031622	positive regulation of fever generation	PTGER3	PTGER3	Prostaglandin EP3 receptor	0.063621	0.255947	17.7602
GO:0001961	positive regulation of cytokine-mediated signaling pathway	GAS6	GAS6	GAS6	0.063621	0.255947	17.7602
GO:0034395	regulation of transcription from RNA polymerase II promoter in response to iron	LOC100737517	LOC100737517	solute carrier family 40 member 1-like	0.063621	0.255947	17.7602
GO:0060020	Bergmann glial cell differentiation	PPAP2B	PPAP2B	Uncharacterized protein	0.063621	0.255947	17.7602
GO:0090170	regulation of Golgi inheritance	LOC100737213	LOC100737213	Uncharacterized protein	0.063621	0.255947	17.7602
GO:0018230	peptidyl-L-cysteine S-palmitoylation	LOC100156903	LOC100156903	golgin subfamily A member 7-like	0.063621	0.255947	17.7602
GO:0045069	regulation of viral genome replication	LOC100624304	LOC100624304	Uncharacterized protein	0.063621	0.255947	17.7602
GO:0048743	positive regulation of skeletal muscle fiber development	SHOX2	SHOX2	Uncharacterized protein	0.063621	0.255947	17.7602
GO:0010803	regulation of tumor necrosis factor-mediated signaling pathway	LOC102160596	LOC102160596	serine/arginine repetitive matrix protein 3-like	0.063621	0.255947	17.7602
GO:0014894	response to denervation involved in regulation of muscle adaptation	FBXO32	FBXO32	F-box only protein 32	0.063621	0.255947	17.7602
GO:0034427	nuclear-transcribed mRNA catabolic process, exonucleolytic, 3'-5'	DIS3L2	DIS3L2	DIS3-like exonuclease 2	0.063621	0.255947	17.7602
GO:0032864	activation of Cdc42 GTPase activity	NDEL1	NDEL1	nudE nuclear distribution E homolog (A. nidulans)-like 1	0.063621	0.255947	17.7602
GO:0051694	pointed-end actin filament capping	TMOD4	TMOD4	Uncharacterized protein	0.063621	0.255947	17.7602
GO:0032429	regulation of phospholipase A2 activity	LRP1	LRP1	Prolow-density lipoprotein receptor-related protein 1	0.063621	0.255947	17.7602
GO:0097359	UDP-glucosylation	LOC100155812	LOC100155812	Uncharacterized protein	0.063621	0.255947	17.7602
GO:0006929	substrate-dependent cell migration	ITGA11	ITGA11	Uncharacterized protein	0.063621	0.255947	17.7602
GO:0060157	urinary bladder development	MYOCD	MYOCD	Myocardin	0.063621	0.255947	17.7602
GO:0031397	negative regulation of protein ubiquitination	LOC102166329	LOC102166329	period circadian protein homolog 2-like	0.0640369	0.255947	5.07434
GO:0031397	negative regulation of protein ubiquitination	NXN	NXN	Uncharacterized protein	0.0640369	0.255947	5.07434
GO:0006370	7-methylguanosine mRNA capping	LOC100524934	LOC100524934	Uncharacterized protein	0.0640369	0.255947	5.07434
GO:0006370	7-methylguanosine mRNA capping	LOC100738785	LOC100738785	Uncharacterized protein	0.0640369	0.255947	5.07434
GO:0001974	blood vessel remodeling	LOC100154530	LOC100154530	Uncharacterized protein	0.0640369	0.255947	5.07434
GO:0001974	blood vessel remodeling	ACVR2B	ACVR2B	Serine/threonine-protein kinase receptor	0.0640369	0.255947	5.07434
GO:0035556	intracellular signal transduction	SOCS7	SOCS7	Uncharacterized protein	0.0648374	0.255947	1.78794
GO:0035556	intracellular signal transduction	LOC102161161	LOC102161161	interleukin-1 receptor-associated kinase-like 2-like	0.0648374	0.255947	1.78794
GO:0035556	intracellular signal transduction	LOC100737702	LOC100737702	Uncharacterized protein	0.0648374	0.255947	1.78794
GO:0035556	intracellular signal transduction	DOK1	DOK1	Docking protein 1	0.0648374	0.255947	1.78794
GO:0035556	intracellular signal transduction	DCLK2	DCLK2	Uncharacterized protein	0.0648374	0.255947	1.78794
GO:0035556	intracellular signal transduction	LOC100737139	LOC100737139	uncharacterized LOC100737139	0.0648374	0.255947	1.78794
GO:0035556	intracellular signal transduction	LOC100737243	LOC100737243	serine/threonine-protein kinase D1-like	0.0648374	0.255947	1.78794
GO:0035556	intracellular signal transduction	STAC	STAC	Uncharacterized protein	0.0648374	0.255947	1.78794
GO:0035556	intracellular signal transduction	HSP27	HSP27	Heat shock protein beta-1	0.0648374	0.255947	1.78794
GO:0035556	intracellular signal transduction	CD3E	CD3E	T-cell surface glycoprotein CD3 epsilon chain	0.0648374	0.255947	1.78794
GO:0043066	negative regulation of apoptotic process	GAS6	GAS6	GAS6	0.0659365	0.255947	1.78196
GO:0043066	negative regulation of apoptotic process	LOC100620317	LOC100620317	Protein Wnt	0.0659365	0.255947	1.78196
GO:0043066	negative regulation of apoptotic process	FOXO1	FOXO1	Forkhead box protein O1	0.0659365	0.255947	1.78196
GO:0043066	negative regulation of apoptotic process	LOC100154530	LOC100154530	Uncharacterized protein	0.0659365	0.255947	1.78196
GO:0043066	negative regulation of apoptotic process	RHBDD1	RHBDD1	Uncharacterized protein	0.0659365	0.255947	1.78196
GO:0043066	negative regulation of apoptotic process	VEGFA	VEGFA	Vascular endothelial growth factor A	0.0659365	0.255947	1.78196
GO:0043066	negative regulation of apoptotic process	LOC100737517	LOC100737517	solute carrier family 40 member 1-like	0.0659365	0.255947	1.78196
GO:0043066	negative regulation of apoptotic process	HSP27	HSP27	Heat shock protein beta-1	0.0659365	0.255947	1.78196
GO:0043066	negative regulation of apoptotic process	LSMD1	NAA38	Uncharacterized protein	0.0659365	0.255947	1.78196
GO:0043066	negative regulation of apoptotic process	LOC100736563	LOC100736563	phosphatidylinositol 3-kinase regulatory subunit alpha-like	0.0659365	0.255947	1.78196
GO:0050900	leukocyte migration	GAS6	GAS6	GAS6	0.0661713	0.255947	2.71493
GO:0050900	leukocyte migration	LCK	LCK	Non-specific protein-tyrosine kinase	0.0661713	0.255947	2.71493
GO:0050900	leukocyte migration	LOC100738786	LOC100738786	carcinoembryonic antigen-related cell adhesion molecule 6-like	0.0661713	0.255947	2.71493
GO:0050900	leukocyte migration	LOC100736563	LOC100736563	phosphatidylinositol 3-kinase regulatory subunit alpha-like	0.0661713	0.255947	2.71493
GO:0070527	platelet aggregation	GAS6	GAS6	GAS6	0.0666082	0.255947	4.95633
GO:0070527	platelet aggregation	HSP27	HSP27	Heat shock protein beta-1	0.0666082	0.255947	4.95633
GO:0032024	positive regulation of insulin secretion	LOC100738647	LOC100738647	glutamine synthetase-like	0.0666082	0.255947	4.95633
GO:0032024	positive regulation of insulin secretion	GLUL	GLUL	Glutamine synthetase	0.0666082	0.255947	4.95633
GO:0002053	positive regulation of mesenchymal cell proliferation	SHOX2	SHOX2	Uncharacterized protein	0.0666082	0.255947	4.95633
GO:0002053	positive regulation of mesenchymal cell proliferation	VEGFA	VEGFA	Vascular endothelial growth factor A	0.0666082	0.255947	4.95633
GO:0030282	bone mineralization	LOC100620317	LOC100620317	Protein Wnt	0.0666082	0.255947	4.95633
GO:0030282	bone mineralization	LOC102166542	LOC102166542	Uncharacterized protein	0.0666082	0.255947	4.95633
GO:0060070	canonical Wnt signaling pathway	LOC100620317	LOC100620317	Protein Wnt	0.0667218	0.255947	3.33003
GO:0060070	canonical Wnt signaling pathway	PPAP2B	PPAP2B	Uncharacterized protein	0.0667218	0.255947	3.33003
GO:0060070	canonical Wnt signaling pathway	BCL9	BCL9	B-cell CLL/lymphoma 9 protein	0.0667218	0.255947	3.33003
GO:0034599	cellular response to oxidative stress	FOXO1	FOXO1	Forkhead box protein O1	0.0692131	0.255947	4.84369
GO:0034599	cellular response to oxidative stress	LOC100737243	LOC100737243	serine/threonine-protein kinase D1-like	0.0692131	0.255947	4.84369
GO:0006897	endocytosis	LRP1	LRP1	Prolow-density lipoprotein receptor-related protein 1	0.0703973	0.255947	2.33687
GO:0006897	endocytosis	TFRC	TFRC	Transferrin receptor protein 1	0.0703973	0.255947	2.33687
GO:0006897	endocytosis	SCARA5	SCARA5	Uncharacterized protein	0.0703973	0.255947	2.33687
GO:0006897	endocytosis	APLP1	APLP1	Uncharacterized protein	0.0703973	0.255947	2.33687
GO:0006897	endocytosis	OPHN1	OPHN1	oligophrenin 1	0.0703973	0.255947	2.33687
GO:0006468	protein phosphorylation	GAS6	GAS6	GAS6	0.0716051	0.255947	1.66069
GO:0006468	protein phosphorylation	LOC102161161	LOC102161161	interleukin-1 receptor-associated kinase-like 2-like	0.0716051	0.255947	1.66069
GO:0006468	protein phosphorylation	LOC100620317	LOC100620317	Protein Wnt	0.0716051	0.255947	1.66069
GO:0006468	protein phosphorylation	PHGK	PHGK	Phosphorylase kinase gamma 1	0.0716051	0.255947	1.66069
GO:0006468	protein phosphorylation	ADM2	ADM2	Uncharacterized protein	0.0716051	0.255947	1.66069
GO:0006468	protein phosphorylation	LCK	LCK	Non-specific protein-tyrosine kinase	0.0716051	0.255947	1.66069
GO:0006468	protein phosphorylation	DCLK2	DCLK2	Uncharacterized protein	0.0716051	0.255947	1.66069
GO:0006468	protein phosphorylation	ACVR2B	ACVR2B	Serine/threonine-protein kinase receptor	0.0716051	0.255947	1.66069
GO:0006468	protein phosphorylation	LOC100737243	LOC100737243	serine/threonine-protein kinase D1-like	0.0716051	0.255947	1.66069
GO:0006468	protein phosphorylation	LOC102160596	LOC102160596	serine/arginine repetitive matrix protein 3-like	0.0716051	0.255947	1.66069
GO:0006468	protein phosphorylation	LOC100737213	LOC100737213	Uncharacterized protein	0.0716051	0.255947	1.66069
GO:0006468	protein phosphorylation	LOC100736563	LOC100736563	phosphatidylinositol 3-kinase regulatory subunit alpha-like	0.0716051	0.255947	1.66069
GO:0045347	negative regulation of MHC class II biosynthetic process	LOC100512854	LOC100512854	transcriptional repressor NF-X1-like	0.0723713	0.255947	15.223
GO:0038084	vascular endothelial growth factor signaling pathway	VEGFA	VEGFA	Vascular endothelial growth factor A	0.0723713	0.255947	15.223
GO:2000270	negative regulation of fibroblast apoptotic process	GAS6	GAS6	GAS6	0.0723713	0.255947	15.223
GO:0072177	mesonephric duct development	LOC100620317	LOC100620317	Protein Wnt	0.0723713	0.255947	15.223
GO:0043550	regulation of lipid kinase activity	LOC102164038	LOC102164038	protein VAC14 homolog	0.0723713	0.255947	15.223
GO:0097491	sympathetic neuron projection guidance	SEMA3F	SEMA3F	Uncharacterized protein	0.0723713	0.255947	15.223
GO:0097490	sympathetic neuron projection extension	SEMA3F	SEMA3F	Uncharacterized protein	0.0723713	0.255947	15.223
GO:0032731	positive regulation of interleukin-1 beta production	HSP27	HSP27	Heat shock protein beta-1	0.0723713	0.255947	15.223
GO:0032374	regulation of cholesterol transport	LRP1	LRP1	Prolow-density lipoprotein receptor-related protein 1	0.0723713	0.255947	15.223
GO:0002175	protein localization to paranode region of axon	LOC100625326	LOC100625326	band 4.1-like protein 3-like	0.0723713	0.255947	15.223
GO:0071205	protein localization to juxtaparanode region of axon	LOC100625326	LOC100625326	band 4.1-like protein 3-like	0.0723713	0.255947	15.223
GO:0006346	methylation-dependent chromatin silencing	DNMT3A	DNMT3A	DNA methyltransferase 3a2	0.0723713	0.255947	15.223
GO:0051152	positive regulation of smooth muscle cell differentiation	MYOCD	MYOCD	Myocardin	0.0723713	0.255947	15.223
GO:0071294	cellular response to zinc ion	MT-2B	MT-2B	Metallothionein-2A	0.0723713	0.255947	15.223
GO:0016584	nucleosome positioning	LOC595122	LOC595122	Histone H1.3-like protein	0.0723713	0.255947	15.223
GO:0032927	positive regulation of activin receptor signaling pathway	ACVR2B	ACVR2B	Serine/threonine-protein kinase receptor	0.0723713	0.255947	15.223
GO:0036289	peptidyl-serine autophosphorylation	LOC100737213	LOC100737213	Uncharacterized protein	0.0723713	0.255947	15.223
GO:0036486	ventral trunk neural crest cell migration	SEMA3F	SEMA3F	Uncharacterized protein	0.0723713	0.255947	15.223
GO:0070474	positive regulation of uterine smooth muscle contraction	LCK	LCK	Non-specific protein-tyrosine kinase	0.0723713	0.255947	15.223
GO:0070934	CRD-mediated mRNA stabilization	LOC100514246	LOC100514246	ATP-dependent RNA helicase A-like	0.0723713	0.255947	15.223
GO:0046784	viral mRNA export from host cell nucleus	THOC3	THOC3	Uncharacterized protein	0.0723713	0.255947	15.223
GO:1902285	semaphorin-plexin signaling pathway involved in neuron projection guidance	SEMA3F	SEMA3F	Uncharacterized protein	0.0723713	0.255947	15.223
GO:0006564	L-serine biosynthetic process	LOC100514459	LOC100514459	Serine hydroxymethyltransferase	0.0723713	0.255947	15.223
GO:0006563	L-serine metabolic process	LOC100514459	LOC100514459	Serine hydroxymethyltransferase	0.0723713	0.255947	15.223
GO:0048515	spermatid differentiation	RHBDD1	RHBDD1	Uncharacterized protein	0.0723713	0.255947	15.223
GO:0035860	glial cell-derived neurotrophic factor receptor signaling pathway	SULF1	SULF1	Uncharacterized protein	0.0723713	0.255947	15.223
GO:0032225	regulation of synaptic transmission, dopaminergic	LOC102161004	LOC102161004	probable hydrolase PNKD-like	0.0723713	0.255947	15.223
GO:0033619	membrane protein proteolysis	RHBDD1	RHBDD1	Uncharacterized protein	0.0723713	0.255947	15.223
GO:0044027	hypermethylation of CpG island	DNMT3A	DNMT3A	DNA methyltransferase 3a2	0.0723713	0.255947	15.223
GO:1900165	negative regulation of interleukin-6 secretion	GAS6	GAS6	GAS6	0.0723713	0.255947	15.223
GO:0050862	positive regulation of T cell receptor signaling pathway	LCK	LCK	Non-specific protein-tyrosine kinase	0.0723713	0.255947	15.223
GO:0046627	negative regulation of insulin receptor signaling pathway	PID1	PID1	phosphotyrosine interaction domain containing 1	0.0745204	0.262747	4.63309
GO:0046627	negative regulation of insulin receptor signaling pathway	GRB10	GRB10	Growth factor receptor-bound protein 10	0.0745204	0.262747	4.63309
GO:0018105	peptidyl-serine phosphorylation	GAS6	GAS6	GAS6	0.0765728	0.266305	3.13415
GO:0018105	peptidyl-serine phosphorylation	FOXO1	FOXO1	Forkhead box protein O1	0.0765728	0.266305	3.13415
GO:0018105	peptidyl-serine phosphorylation	LOC100737243	LOC100737243	serine/threonine-protein kinase D1-like	0.0765728	0.266305	3.13415
GO:0007200	phospholipase C-activating G-protein coupled receptor signaling pathway	LOC100154530	LOC100154530	Uncharacterized protein	0.0772211	0.266305	4.53452
GO:0007200	phospholipase C-activating G-protein coupled receptor signaling pathway	PTGER3	PTGER3	Prostaglandin EP3 receptor	0.0772211	0.266305	4.53452
GO:0005977	glycogen metabolic process	PHGK	PHGK	Phosphorylase kinase gamma 1	0.0772211	0.266305	4.53452
GO:0005977	glycogen metabolic process	LOC100737139	LOC100737139	uncharacterized LOC100737139	0.0772211	0.266305	4.53452
GO:0010595	positive regulation of endothelial cell migration	LOC100737243	LOC100737243	serine/threonine-protein kinase D1-like	0.0772211	0.266305	4.53452
GO:0010595	positive regulation of endothelial cell migration	VEGFA	VEGFA	Vascular endothelial growth factor A	0.0772211	0.266305	4.53452
GO:0042127	regulation of cell proliferation	FOXO1	FOXO1	Forkhead box protein O1	0.0796971	0.266305	2.24812
GO:0042127	regulation of cell proliferation	S100A11	S100A11	Protein S100-A11	0.0796971	0.266305	2.24812
GO:0042127	regulation of cell proliferation	LCK	LCK	Non-specific protein-tyrosine kinase	0.0796971	0.266305	2.24812
GO:0042127	regulation of cell proliferation	TFRC	TFRC	Transferrin receptor protein 1	0.0796971	0.266305	2.24812
GO:0042127	regulation of cell proliferation	MZB1	MZB1	Uncharacterized protein	0.0796971	0.266305	2.24812
GO:0061072	iris morphogenesis	LOC102160596	LOC102160596	serine/arginine repetitive matrix protein 3-like	0.0810394	0.266305	13.3201
GO:0010898	positive regulation of triglyceride catabolic process	ABHD5	ABHD5	1-acylglycerol-3-phosphate O-acyltransferase ABHD5	0.0810394	0.266305	13.3201
GO:0060430	lung saccule development	LTBP3	LTBP3	Uncharacterized protein	0.0810394	0.266305	13.3201
GO:1901166	neural crest cell migration involved in autonomic nervous system development	SEMA3F	SEMA3F	Uncharacterized protein	0.0810394	0.266305	13.3201
GO:0051150	regulation of smooth muscle cell differentiation	MYOCD	MYOCD	Myocardin	0.0810394	0.266305	13.3201
GO:0097070	ductus arteriosus closure	MYOCD	MYOCD	Myocardin	0.0810394	0.266305	13.3201
GO:0010837	regulation of keratinocyte proliferation	LOC100737243	LOC100737243	serine/threonine-protein kinase D1-like	0.0810394	0.266305	13.3201
GO:0035457	cellular response to interferon-alpha	GAS6	GAS6	GAS6	0.0810394	0.266305	13.3201
GO:0051974	negative regulation of telomerase activity	LOC100737683	LOC100737683	PIN2/TERF1-interacting telomerase inhibitor 1-like	0.0810394	0.266305	13.3201
GO:0097264	self proteolysis	LOC102159413	LOC102159413	teneurin-4-like	0.0810394	0.266305	13.3201
GO:0061458	reproductive system development	LOC102164035	LOC102164035	pleckstrin homology domain-containing family A member 5-like	0.0810394	0.266305	13.3201
GO:0007100	mitotic centrosome separation	NDEL1	NDEL1	nudE nuclear distribution E homolog (A. nidulans)-like 1	0.0810394	0.266305	13.3201
GO:0035065	regulation of histone acetylation	MYOCD	MYOCD	Myocardin	0.0810394	0.266305	13.3201
GO:0090266	regulation of mitotic cell cycle spindle assembly checkpoint	LOC100739557	LOC100739557	Uncharacterized protein	0.0810394	0.266305	13.3201
GO:0050856	regulation of T cell receptor signaling pathway	LCK	LCK	Non-specific protein-tyrosine kinase	0.0810394	0.266305	13.3201
GO:0050863	regulation of T cell activation	IL20RB	IL20RB	Uncharacterized protein	0.0810394	0.266305	13.3201
GO:0010587	miRNA catabolic process	DIS3L2	DIS3L2	DIS3-like exonuclease 2	0.0810394	0.266305	13.3201
GO:1900103	positive regulation of endoplasmic reticulum unfolded protein response	LOC100736563	LOC100736563	phosphatidylinositol 3-kinase regulatory subunit alpha-like	0.0810394	0.266305	13.3201
GO:2000641	regulation of early endosome to late endosome transport	LOC100737213	LOC100737213	Uncharacterized protein	0.0810394	0.266305	13.3201
GO:0051028	mRNA transport	LOC102166970	LOC102166970	nucleoporin NUP53-like	0.0817226	0.267265	3.0446
GO:0051028	mRNA transport	THOC3	THOC3	Uncharacterized protein	0.0817226	0.267265	3.0446
GO:0051028	mRNA transport	LOC100624304	LOC100624304	Uncharacterized protein	0.0817226	0.267265	3.0446
GO:0044267	cellular protein metabolic process	GAS6	GAS6	GAS6	0.0821028	0.267265	1.65795
GO:0044267	cellular protein metabolic process	TOMM6	TOMM6	Uncharacterized protein	0.0821028	0.267265	1.65795
GO:0044267	cellular protein metabolic process	NANP	NANP	Uncharacterized protein	0.0821028	0.267265	1.65795
GO:0044267	cellular protein metabolic process	ANPEP	ANPEP	Aminopeptidase N	0.0821028	0.267265	1.65795
GO:0044267	cellular protein metabolic process	LOC100626091	LOC100626091	Uncharacterized protein	0.0821028	0.267265	1.65795
GO:0044267	cellular protein metabolic process	IGFALS	IGFALS	Uncharacterized protein	0.0821028	0.267265	1.65795
GO:0044267	cellular protein metabolic process	LOC100155812	LOC100155812	Uncharacterized protein	0.0821028	0.267265	1.65795
GO:0044267	cellular protein metabolic process	B3GALTL	B3GALTL	Uncharacterized protein	0.0821028	0.267265	1.65795
GO:0044267	cellular protein metabolic process	LOC102164575	LOC102164575	60S ribosomal protein L35a-like	0.0821028	0.267265	1.65795
GO:0044267	cellular protein metabolic process	B4GALT3	B4GALT3	Uncharacterized protein	0.0821028	0.267265	1.65795
GO:0044267	cellular protein metabolic process	GALNTL2	GALNTL2	Polypeptide N-acetylgalactosaminyltransferase	0.0821028	0.267265	1.65795
GO:0006915	apoptotic process	SULF1	SULF1	Uncharacterized protein	0.0825068	0.267265	1.58501
GO:0006915	apoptotic process	FOXO1	FOXO1	Forkhead box protein O1	0.0825068	0.267265	1.58501
GO:0006915	apoptotic process	CADM1	CADM1	Uncharacterized protein	0.0825068	0.267265	1.58501
GO:0006915	apoptotic process	APBB1	APBB1	Uncharacterized protein	0.0825068	0.267265	1.58501
GO:0006915	apoptotic process	LCK	LCK	Non-specific protein-tyrosine kinase	0.0825068	0.267265	1.58501
GO:0006915	apoptotic process	LOC100625326	LOC100625326	band 4.1-like protein 3-like	0.0825068	0.267265	1.58501
GO:0006915	apoptotic process	LOC100737243	LOC100737243	serine/threonine-protein kinase D1-like	0.0825068	0.267265	1.58501
GO:0006915	apoptotic process	LOC100625622	LOC100625622	Uncharacterized protein	0.0825068	0.267265	1.58501
GO:0006915	apoptotic process	RHBDD1	RHBDD1	Uncharacterized protein	0.0825068	0.267265	1.58501
GO:0006915	apoptotic process	LOC100521617	LOC100521617	myelin and lymphocyte protein-like	0.0825068	0.267265	1.58501
GO:0006915	apoptotic process	APLP1	APLP1	Uncharacterized protein	0.0825068	0.267265	1.58501
GO:0006915	apoptotic process	DAP3	DAP3	Uncharacterized protein	0.0825068	0.267265	1.58501
GO:0006915	apoptotic process	MZB1	MZB1	Uncharacterized protein	0.0825068	0.267265	1.58501
GO:0046718	viral entry into host cell	GAS6	GAS6	GAS6	0.0827126	0.267265	4.34943
GO:0046718	viral entry into host cell	ANPEP	ANPEP	Aminopeptidase N	0.0827126	0.267265	4.34943
GO:0007077	mitotic nuclear envelope disassembly	LOC102166970	LOC102166970	nucleoporin NUP53-like	0.0855017	0.267265	4.26244
GO:0007077	mitotic nuclear envelope disassembly	LOC100624304	LOC100624304	Uncharacterized protein	0.0855017	0.267265	4.26244
GO:0051496	positive regulation of stress fiber assembly	LOC100620317	LOC100620317	Protein Wnt	0.0855017	0.267265	4.26244
GO:0051496	positive regulation of stress fiber assembly	SDC4	SDC4	Syndecan-4	0.0855017	0.267265	4.26244
GO:0044237	cellular metabolic process	LOC100739326	LOC100739326	ATP synthase lipid-binding protein, mitochondrial-like	0.0878508	0.267265	2.44968
GO:0044237	cellular metabolic process	LOC100737824	LOC100737824	ATP synthase subunit f, mitochondrial-like	0.0878508	0.267265	2.44968
GO:0044237	cellular metabolic process	MTR	MTR	Uncharacterized protein	0.0878508	0.267265	2.44968
GO:0044237	cellular metabolic process	LOC100525869	LOC100525869	Uncharacterized protein	0.0878508	0.267265	2.44968
GO:0006606	protein import into nucleus	LOC100521387	LOC100521387	protein Hikeshi-like	0.0883187	0.267265	4.17887
GO:0006606	protein import into nucleus	LOC100624304	LOC100624304	Uncharacterized protein	0.0883187	0.267265	4.17887
GO:0008645	hexose transport	LOC102166970	LOC102166970	nucleoporin NUP53-like	0.0883187	0.267265	4.17887
GO:0008645	hexose transport	LOC100624304	LOC100624304	Uncharacterized protein	0.0883187	0.267265	4.17887
GO:0006655	phosphatidylglycerol biosynthetic process	PLD4	PLD4	Uncharacterized protein	0.0896261	0.267265	11.8401
GO:0030823	regulation of cGMP metabolic process	VEGFA	VEGFA	Vascular endothelial growth factor A	0.0896261	0.267265	11.8401
GO:0008090	retrograde axon cargo transport	NDEL1	NDEL1	nudE nuclear distribution E homolog (A. nidulans)-like 1	0.0896261	0.267265	11.8401
GO:0071455	cellular response to hyperoxia	FOXO1	FOXO1	Forkhead box protein O1	0.0896261	0.267265	11.8401
GO:0061037	negative regulation of cartilage development	LOC100620317	LOC100620317	Protein Wnt	0.0896261	0.267265	11.8401
GO:0007172	signal complex assembly	CD3E	CD3E	T-cell surface glycoprotein CD3 epsilon chain	0.0896261	0.267265	11.8401
GO:0045588	positive regulation of gamma-delta T cell differentiation	LCK	LCK	Non-specific protein-tyrosine kinase	0.0896261	0.267265	11.8401
GO:0021637	trigeminal nerve structural organization	SEMA3F	SEMA3F	Uncharacterized protein	0.0896261	0.267265	11.8401
GO:0008535	respiratory chain complex IV assembly	LOC100739396	LOC100739396	Uncharacterized protein	0.0896261	0.267265	11.8401
GO:0006475	internal protein amino acid acetylation	PCK1	PCK1	Phosphoenolpyruvate carboxykinase 1 (Soluble)	0.0896261	0.267265	11.8401
GO:0071679	commissural neuron axon guidance	VEGFA	VEGFA	Vascular endothelial growth factor A	0.0896261	0.267265	11.8401
GO:0060840	artery development	ACVR2B	ACVR2B	Serine/threonine-protein kinase receptor	0.0896261	0.267265	11.8401
GO:0060235	lens induction in camera-type eye	LOC102160596	LOC102160596	serine/arginine repetitive matrix protein 3-like	0.0896261	0.267265	11.8401
GO:2000780	negative regulation of double-strand break repair	LOC102166949	LOC102166949	E3 ubiquitin-protein ligase RNF169-like	0.0896261	0.267265	11.8401
GO:0035767	endothelial cell chemotaxis	VEGFA	VEGFA	Vascular endothelial growth factor A	0.0896261	0.267265	11.8401
GO:0001766	membrane raft polarization	LOC100521617	LOC100521617	myelin and lymphocyte protein-like	0.0896261	0.267265	11.8401
GO:0001946	lymphangiogenesis	ACVR2B	ACVR2B	Serine/threonine-protein kinase receptor	0.0896261	0.267265	11.8401
GO:0085029	extracellular matrix assembly	GAS6	GAS6	GAS6	0.0896261	0.267265	11.8401
GO:1902287	semaphorin-plexin signaling pathway involved in axon guidance	SEMA3F	SEMA3F	Uncharacterized protein	0.0896261	0.267265	11.8401
GO:0003158	endothelium development	LOC100737517	LOC100737517	solute carrier family 40 member 1-like	0.0896261	0.267265	11.8401
GO:0001913	T cell mediated cytotoxicity	CADM1	CADM1	Uncharacterized protein	0.0896261	0.267265	11.8401
GO:0032471	negative regulation of endoplasmic reticulum calcium ion concentration	LOC100154530	LOC100154530	Uncharacterized protein	0.0896261	0.267265	11.8401
GO:0032825	positive regulation of natural killer cell differentiation	GAS6	GAS6	GAS6	0.0896261	0.267265	11.8401
GO:0060586	multicellular organismal iron ion homeostasis	LOC100737517	LOC100737517	solute carrier family 40 member 1-like	0.0896261	0.267265	11.8401
GO:0090005	negative regulation of establishment of protein localization to plasma membrane	PID1	PID1	phosphotyrosine interaction domain containing 1	0.0896261	0.267265	11.8401
GO:0032289	central nervous system myelin formation	LOC102159413	LOC102159413	teneurin-4-like	0.0896261	0.267265	11.8401
GO:0045719	negative regulation of glycogen biosynthetic process	GRB10	GRB10	Growth factor receptor-bound protein 10	0.0896261	0.267265	11.8401
GO:0070588	calcium ion transmembrane transport	GAS6	GAS6	GAS6	0.0906001	0.269477	2.42184
GO:0070588	calcium ion transmembrane transport	STIM2	STIM2	stromal interaction molecule 2	0.0906001	0.269477	2.42184
GO:0070588	calcium ion transmembrane transport	ORAI1	ORAI1	Uncharacterized protein	0.0906001	0.269477	2.42184
GO:0070588	calcium ion transmembrane transport	LOC102161725	LOC102161725	Uncharacterized protein	0.0906001	0.269477	2.42184
GO:0055072	iron ion homeostasis	SCARA5	SCARA5	Uncharacterized protein	0.0911628	0.269767	4.0985
GO:0055072	iron ion homeostasis	LOC100737517	LOC100737517	solute carrier family 40 member 1-like	0.0911628	0.269767	4.0985
GO:0006094	gluconeogenesis	LOC102166329	LOC102166329	period circadian protein homolog 2-like	0.0911628	0.269767	4.0985
GO:0006094	gluconeogenesis	PCK1	PCK1	Phosphoenolpyruvate carboxykinase 1 (Soluble)	0.0911628	0.269767	4.0985
GO:0003151	outflow tract morphogenesis	LOC100620317	LOC100620317	Protein Wnt	0.0940333	0.274959	4.02117
GO:0003151	outflow tract morphogenesis	VEGFA	VEGFA	Vascular endothelial growth factor A	0.0940333	0.274959	4.02117
GO:0050852	T cell receptor signaling pathway	LCK	LCK	Non-specific protein-tyrosine kinase	0.0961483	0.274959	2.82906
GO:0050852	T cell receptor signaling pathway	CD3E	CD3E	T-cell surface glycoprotein CD3 epsilon chain	0.0961483	0.274959	2.82906
GO:0050852	T cell receptor signaling pathway	LOC100736563	LOC100736563	phosphatidylinositol 3-kinase regulatory subunit alpha-like	0.0961483	0.274959	2.82906
GO:0008654	phospholipid biosynthetic process	LPCAT1	LPCAT1	1-acylglycerol-3-phosphate O-acyltransferase 9 protein	0.0969293	0.274959	3.94671
GO:0008654	phospholipid biosynthetic process	ABHD5	ABHD5	1-acylglycerol-3-phosphate O-acyltransferase ABHD5	0.0969293	0.274959	3.94671
GO:0006909	phagocytosis	GAS6	GAS6	GAS6	0.0969293	0.274959	3.94671
GO:0006909	phagocytosis	PLD4	PLD4	Uncharacterized protein	0.0969293	0.274959	3.94671
GO:0042754	negative regulation of circadian rhythm	LOC102166329	LOC102166329	period circadian protein homolog 2-like	0.098132	0.274959	10.6561
GO:0072577	endothelial cell apoptotic process	LOC102160596	LOC102160596	serine/arginine repetitive matrix protein 3-like	0.098132	0.274959	10.6561
GO:0043551	regulation of phosphatidylinositol 3-kinase activity	LOC100736563	LOC100736563	phosphatidylinositol 3-kinase regulatory subunit alpha-like	0.098132	0.274959	10.6561
GO:0003094	glomerular filtration	SULF1	SULF1	Uncharacterized protein	0.098132	0.274959	10.6561
GO:0001514	selenocysteine incorporation	LOC100517308	LOC100517308	selenocysteine-specific elongation factor-like	0.098132	0.274959	10.6561
GO:2000505	regulation of energy homeostasis	FOXO1	FOXO1	Forkhead box protein O1	0.098132	0.274959	10.6561
GO:0021785	branchiomotor neuron axon guidance	SEMA3F	SEMA3F	Uncharacterized protein	0.098132	0.274959	10.6561
GO:0030728	ovulation	LOC100738892	LOC100738892	Uncharacterized protein	0.098132	0.274959	10.6561
GO:0040036	regulation of fibroblast growth factor receptor signaling pathway	SULF1	SULF1	Uncharacterized protein	0.098132	0.274959	10.6561
GO:0021955	central nervous system neuron axonogenesis	NDEL1	NDEL1	nudE nuclear distribution E homolog (A. nidulans)-like 1	0.098132	0.274959	10.6561
GO:0090050	positive regulation of cell migration involved in sprouting angiogenesis	VEGFA	VEGFA	Vascular endothelial growth factor A	0.098132	0.274959	10.6561
GO:0032873	negative regulation of stress-activated MAPK cascade	FOXO1	FOXO1	Forkhead box protein O1	0.098132	0.274959	10.6561
GO:0006004	fucose metabolic process	B3GALTL	B3GALTL	Uncharacterized protein	0.098132	0.274959	10.6561
GO:0043117	positive regulation of vascular permeability	VEGFA	VEGFA	Vascular endothelial growth factor A	0.098132	0.274959	10.6561
GO:0016255	attachment of GPI anchor to protein	LOC100626091	LOC100626091	Uncharacterized protein	0.098132	0.274959	10.6561
GO:0051006	positive regulation of lipoprotein lipase activity	ABHD5	ABHD5	1-acylglycerol-3-phosphate O-acyltransferase ABHD5	0.098132	0.274959	10.6561
GO:1990138	neuron projection extension	NDEL1	NDEL1	nudE nuclear distribution E homolog (A. nidulans)-like 1	0.098132	0.274959	10.6561
GO:0010763	positive regulation of fibroblast migration	LOC100737702	LOC100737702	Uncharacterized protein	0.098132	0.274959	10.6561
GO:0050821	protein stabilization	LOC100156903	LOC100156903	golgin subfamily A member 7-like	0.0999052	0.279253	2.77986
GO:0050821	protein stabilization	PPAP2B	PPAP2B	Uncharacterized protein	0.0999052	0.279253	2.77986
GO:0050821	protein stabilization	LOC100736563	LOC100736563	phosphatidylinositol 3-kinase regulatory subunit alpha-like	0.0999052	0.279253	2.77986
GO:0007173	epidermal growth factor receptor signaling pathway	FOXO1	FOXO1	Forkhead box protein O1	0.104993	0.282209	2.05716
GO:0007173	epidermal growth factor receptor signaling pathway	LOC100737702	LOC100737702	Uncharacterized protein	0.104993	0.282209	2.05716
GO:0007173	epidermal growth factor receptor signaling pathway	LCK	LCK	Non-specific protein-tyrosine kinase	0.104993	0.282209	2.05716
GO:0007173	epidermal growth factor receptor signaling pathway	LOC100737213	LOC100737213	Uncharacterized protein	0.104993	0.282209	2.05716
GO:0007173	epidermal growth factor receptor signaling pathway	LOC100736563	LOC100736563	phosphatidylinositol 3-kinase regulatory subunit alpha-like	0.104993	0.282209	2.05716
GO:0045785	positive regulation of cell adhesion	LOC100154530	LOC100154530	Uncharacterized protein	0.105764	0.282209	3.73899
GO:0045785	positive regulation of cell adhesion	VEGFA	VEGFA	Vascular endothelial growth factor A	0.105764	0.282209	3.73899
GO:0006974	cellular response to DNA damage stimulus	FOXO1	FOXO1	Forkhead box protein O1	0.105869	0.282209	1.7222
GO:0006974	cellular response to DNA damage stimulus	FBXO6	FBXO6	F-box protein 6	0.105869	0.282209	1.7222
GO:0006974	cellular response to DNA damage stimulus	APBB1	APBB1	Uncharacterized protein	0.105869	0.282209	1.7222
GO:0006974	cellular response to DNA damage stimulus	LOC102166542	LOC102166542	Uncharacterized protein	0.105869	0.282209	1.7222
GO:0006974	cellular response to DNA damage stimulus	LOC100518399	LOC100518399	Uncharacterized protein	0.105869	0.282209	1.7222
GO:0006974	cellular response to DNA damage stimulus	POLL	POLL	Uncharacterized protein	0.105869	0.282209	1.7222
GO:0006974	cellular response to DNA damage stimulus	LOC102166949	LOC102166949	E3 ubiquitin-protein ligase RNF169-like	0.105869	0.282209	1.7222
GO:0006974	cellular response to DNA damage stimulus	BATF	BATF	Uncharacterized protein	0.105869	0.282209	1.7222
GO:0050798	activated T cell proliferation	CADM1	CADM1	Uncharacterized protein	0.106558	0.282209	9.68737
GO:0002320	lymphoid progenitor cell differentiation	BATF	BATF	Uncharacterized protein	0.106558	0.282209	9.68737
GO:0019079	viral genome replication	GAS6	GAS6	GAS6	0.106558	0.282209	9.68737
GO:0046855	inositol phosphate dephosphorylation	IMPA2	IMPA2	Uncharacterized protein	0.106558	0.282209	9.68737
GO:0060426	lung vasculature development	VEGFA	VEGFA	Vascular endothelial growth factor A	0.106558	0.282209	9.68737
GO:0042908	xenobiotic transport	LOC100739395	LOC100739395	ATP-binding cassette sub-family G member 2-like	0.106558	0.282209	9.68737
GO:0060059	embryonic retina morphogenesis in camera-type eye	LOC102160596	LOC102160596	serine/arginine repetitive matrix protein 3-like	0.106558	0.282209	9.68737
GO:0042053	regulation of dopamine metabolic process	LOC102161004	LOC102161004	probable hydrolase PNKD-like	0.106558	0.282209	9.68737
GO:0051561	positive regulation of mitochondrial calcium ion concentration	LOC100154530	LOC100154530	Uncharacterized protein	0.106558	0.282209	9.68737
GO:0035148	tube formation	VEGFA	VEGFA	Vascular endothelial growth factor A	0.106558	0.282209	9.68737
GO:2000543	positive regulation of gastrulation	LOC102159413	LOC102159413	teneurin-4-like	0.106558	0.282209	9.68737
GO:2000177	regulation of neural precursor cell proliferation	FOXO1	FOXO1	Forkhead box protein O1	0.106558	0.282209	9.68737
GO:0010804	negative regulation of tumor necrosis factor-mediated signaling pathway	GAS6	GAS6	GAS6	0.106558	0.282209	9.68737
GO:0045603	positive regulation of endothelial cell differentiation	TMEM100	TMEM100	Uncharacterized protein	0.106558	0.282209	9.68737
GO:0035456	response to interferon-beta	IFITM3	IFITM3	IFITM3	0.106558	0.282209	9.68737
GO:0006930	substrate-dependent cell migration, cell extension	OPHN1	OPHN1	oligophrenin 1	0.106558	0.282209	9.68737
GO:0060396	growth hormone receptor signaling pathway	LOC100736563	LOC100736563	phosphatidylinositol 3-kinase regulatory subunit alpha-like	0.106558	0.282209	9.68737
GO:0051222	positive regulation of protein transport	LRP1	LRP1	Prolow-density lipoprotein receptor-related protein 1	0.106558	0.282209	9.68737
GO:0045926	negative regulation of growth	MT-2B	MT-2B	Metallothionein-2A	0.106558	0.282209	9.68737
GO:0031110	regulation of microtubule polymerization or depolymerization	LOC100155126	LOC100155126	Stathmin	0.106558	0.282209	9.68737
GO:0009952	anterior/posterior pattern specification	HOXC6	HOXC6	Uncharacterized protein	0.10759	0.283595	2.68641
GO:0009952	anterior/posterior pattern specification	ACVR2B	ACVR2B	Serine/threonine-protein kinase receptor	0.10759	0.283595	2.68641
GO:0009952	anterior/posterior pattern specification	LOC102160596	LOC102160596	serine/arginine repetitive matrix protein 3-like	0.10759	0.283595	2.68641
GO:0001501	skeletal system development	ACP2	ACP2	Uncharacterized protein	0.107928	0.283595	2.26726
GO:0001501	skeletal system development	SHOX2	SHOX2	Uncharacterized protein	0.107928	0.283595	2.26726
GO:0001501	skeletal system development	LTBP3	LTBP3	Uncharacterized protein	0.107928	0.283595	2.26726
GO:0001501	skeletal system development	ACVR2B	ACVR2B	Serine/threonine-protein kinase receptor	0.107928	0.283595	2.26726
GO:0002576	platelet degranulation	GAS6	GAS6	GAS6	0.109546	0.283595	2.66403
GO:0002576	platelet degranulation	LOC100623380	LOC100623380	Tetraspanin	0.109546	0.283595	2.66403
GO:0002576	platelet degranulation	VEGFA	VEGFA	Vascular endothelial growth factor A	0.109546	0.283595	2.66403
GO:0006898	receptor-mediated endocytosis	LRP1	LRP1	Prolow-density lipoprotein receptor-related protein 1	0.110951	0.283595	2.24339
GO:0006898	receptor-mediated endocytosis	TFRC	TFRC	Transferrin receptor protein 1	0.110951	0.283595	2.24339
GO:0006898	receptor-mediated endocytosis	SCARA5	SCARA5	Uncharacterized protein	0.110951	0.283595	2.24339
GO:0006898	receptor-mediated endocytosis	LOC100739014	LOC100739014	cation-independent mannose-6-phosphate receptor-like	0.110951	0.283595	2.24339
GO:0050434	positive regulation of viral transcription	LOC100524934	LOC100524934	Uncharacterized protein	0.111768	0.283595	3.61224
GO:0050434	positive regulation of viral transcription	LOC100738785	LOC100738785	Uncharacterized protein	0.111768	0.283595	3.61224
GO:0060548	negative regulation of cell death	LOC100620317	LOC100620317	Protein Wnt	0.111768	0.283595	3.61224
GO:0060548	negative regulation of cell death	LOC100737243	LOC100737243	serine/threonine-protein kinase D1-like	0.111768	0.283595	3.61224
GO:0048846	axon extension involved in axon guidance	SEMA3F	SEMA3F	Uncharacterized protein	0.114905	0.283595	8.88009
GO:1902533	positive regulation of intracellular signal transduction	VEGFA	VEGFA	Vascular endothelial growth factor A	0.114905	0.283595	8.88009
GO:0017187	peptidyl-glutamic acid carboxylation	GAS6	GAS6	GAS6	0.114905	0.283595	8.88009
GO:0006623	protein targeting to vacuole	LOC102160444	LOC102160444	vacuolar protein sorting-associated protein 41 homolog	0.114905	0.283595	8.88009
GO:0006882	cellular zinc ion homeostasis	LCK	LCK	Non-specific protein-tyrosine kinase	0.114905	0.283595	8.88009
GO:1990440	positive regulation of transcription from RNA polymerase II promoter in response to endoplasmic reticulum stress	CREB3L1	CREB3L1	Uncharacterized protein	0.114905	0.283595	8.88009
GO:0007167	enzyme linked receptor protein signaling pathway	GAS6	GAS6	GAS6	0.114905	0.283595	8.88009
GO:0035999	tetrahydrofolate interconversion	LOC100514459	LOC100514459	Serine hydroxymethyltransferase	0.114905	0.283595	8.88009
GO:2001214	positive regulation of vasculogenesis	TMEM100	TMEM100	Uncharacterized protein	0.114905	0.283595	8.88009
GO:0032703	negative regulation of interleukin-2 production	IL20RB	IL20RB	Uncharacterized protein	0.114905	0.283595	8.88009
GO:0061549	sympathetic ganglion development	SEMA3F	SEMA3F	Uncharacterized protein	0.114905	0.283595	8.88009
GO:0097028	dendritic cell differentiation	GAS6	GAS6	GAS6	0.114905	0.283595	8.88009
GO:0034109	homotypic cell-cell adhesion	PPAP2B	PPAP2B	Uncharacterized protein	0.114905	0.283595	8.88009
GO:0031643	positive regulation of myelination	LOC102159413	LOC102159413	teneurin-4-like	0.114905	0.283595	8.88009
GO:0045176	apical protein localization	LOC100521617	LOC100521617	myelin and lymphocyte protein-like	0.114905	0.283595	8.88009
GO:2000147	positive regulation of cell motility	LOC100737213	LOC100737213	Uncharacterized protein	0.114905	0.283595	8.88009
GO:0050691	regulation of defense response to virus by host	LOC100625622	LOC100625622	Uncharacterized protein	0.114905	0.283595	8.88009
GO:0006516	glycoprotein catabolic process	FBXO6	FBXO6	F-box protein 6	0.114905	0.283595	8.88009
GO:0009086	methionine biosynthetic process	MTR	MTR	Uncharacterized protein	0.114905	0.283595	8.88009
GO:0033120	positive regulation of RNA splicing	LOC100736563	LOC100736563	phosphatidylinositol 3-kinase regulatory subunit alpha-like	0.114905	0.283595	8.88009
GO:0042446	hormone biosynthetic process	DIO3	DIO3	Type III iodothyronine deiodinase	0.114905	0.283595	8.88009
GO:0007019	microtubule depolymerization	LOC100155126	LOC100155126	Stathmin	0.114905	0.283595	8.88009
GO:0016446	somatic hypermutation of immunoglobulin genes	POLL	POLL	Uncharacterized protein	0.114905	0.283595	8.88009
GO:0032872	regulation of stress-activated MAPK cascade	LOC100737213	LOC100737213	Uncharacterized protein	0.114905	0.283595	8.88009
GO:0071732	cellular response to nitric oxide	FOXO1	FOXO1	Forkhead box protein O1	0.114905	0.283595	8.88009
GO:1900745	positive regulation of p38MAPK cascade	VEGFA	VEGFA	Vascular endothelial growth factor A	0.114905	0.283595	8.88009
GO:0007411	axon guidance	LGI1	LGI1	Uncharacterized protein	0.116483	0.286881	1.68144
GO:0007411	axon guidance	LOC100737702	LOC100737702	Uncharacterized protein	0.116483	0.286881	1.68144
GO:0007411	axon guidance	APBB1	APBB1	Uncharacterized protein	0.116483	0.286881	1.68144
GO:0007411	axon guidance	LOC100625485	LOC100625485	myosin light polypeptide 6-like	0.116483	0.286881	1.68144
GO:0007411	axon guidance	SEMA3F	SEMA3F	Uncharacterized protein	0.116483	0.286881	1.68144
GO:0007411	axon guidance	CNTN1	CNTN1	Uncharacterized protein	0.116483	0.286881	1.68144
GO:0007411	axon guidance	LOC100737213	LOC100737213	Uncharacterized protein	0.116483	0.286881	1.68144
GO:0007411	axon guidance	OPHN1	OPHN1	oligophrenin 1	0.116483	0.286881	1.68144
GO:0030335	positive regulation of cell migration	LOC100620317	LOC100620317	Protein Wnt	0.117106	0.287802	2.19714
GO:0030335	positive regulation of cell migration	LOC100738892	LOC100738892	Uncharacterized protein	0.117106	0.287802	2.19714
GO:0030335	positive regulation of cell migration	VEGFA	VEGFA	Vascular endothelial growth factor A	0.117106	0.287802	2.19714
GO:0030335	positive regulation of cell migration	LOC100736563	LOC100736563	phosphatidylinositol 3-kinase regulatory subunit alpha-like	0.117106	0.287802	2.19714
GO:0022904	respiratory electron transport chain	LOC100739326	LOC100739326	ATP synthase lipid-binding protein, mitochondrial-like	0.117504	0.288172	2.57809
GO:0022904	respiratory electron transport chain	LOC100737824	LOC100737824	ATP synthase subunit f, mitochondrial-like	0.117504	0.288172	2.57809
GO:0022904	respiratory electron transport chain	LOC100525869	LOC100525869	Uncharacterized protein	0.117504	0.288172	2.57809
GO:0006816	calcium ion transport	RAMP1	RAMP1	Receptor activity-modifying protein 1	0.120237	0.291001	2.17472
GO:0006816	calcium ion transport	STIM2	STIM2	stromal interaction molecule 2	0.120237	0.291001	2.17472
GO:0006816	calcium ion transport	ORAI1	ORAI1	Uncharacterized protein	0.120237	0.291001	2.17472
GO:0006816	calcium ion transport	LOC102161725	LOC102161725	Uncharacterized protein	0.120237	0.291001	2.17472
GO:0032508	DNA duplex unwinding	LOC100514246	LOC100514246	ATP-dependent RNA helicase A-like	0.120934	0.291001	3.43746
GO:0032508	DNA duplex unwinding	LOC100518399	LOC100518399	Uncharacterized protein	0.120934	0.291001	3.43746
GO:0046641	positive regulation of alpha-beta T cell proliferation	CD3E	CD3E	T-cell surface glycoprotein CD3 epsilon chain	0.123174	0.291001	8.19701
GO:0048617	embryonic foregut morphogenesis	ACVR2B	ACVR2B	Serine/threonine-protein kinase receptor	0.123174	0.291001	8.19701
GO:0032897	negative regulation of viral transcription	IFITM3	IFITM3	IFITM3	0.123174	0.291001	8.19701
GO:0008037	cell recognition	CADM1	CADM1	Uncharacterized protein	0.123174	0.291001	8.19701
GO:0060052	neurofilament cytoskeleton organization	NDEL1	NDEL1	nudE nuclear distribution E homolog (A. nidulans)-like 1	0.123174	0.291001	8.19701
GO:0060484	lung-associated mesenchyme development	LOC100620317	LOC100620317	Protein Wnt	0.123174	0.291001	8.19701
GO:0010667	negative regulation of cardiac muscle cell apoptotic process	MYOCD	MYOCD	Myocardin	0.123174	0.291001	8.19701
GO:0045806	negative regulation of endocytosis	LOC100737243	LOC100737243	serine/threonine-protein kinase D1-like	0.123174	0.291001	8.19701
GO:0007004	telomere maintenance via telomerase	LOC100737683	LOC100737683	PIN2/TERF1-interacting telomerase inhibitor 1-like	0.123174	0.291001	8.19701
GO:0009268	response to pH	KCNJ8	KCNJ8	Kir6.1	0.123174	0.291001	8.19701
GO:0000244	spliceosomal tri-snRNP complex assembly	PRPF3	PRPF3	Pre-mRNA processing factor 3-like protein	0.123174	0.291001	8.19701
GO:1902236	negative regulation of endoplasmic reticulum stress-induced intrinsic apoptotic signaling pathway	CREB3L1	CREB3L1	Uncharacterized protein	0.123174	0.291001	8.19701
GO:0002003	angiotensin maturation	ANPEP	ANPEP	Aminopeptidase N	0.123174	0.291001	8.19701
GO:0032237	activation of store-operated calcium channel activity	STIM2	STIM2	stromal interaction molecule 2	0.123174	0.291001	8.19701
GO:0060351	cartilage development involved in endochondral bone morphogenesis	SHOX2	SHOX2	Uncharacterized protein	0.123174	0.291001	8.19701
GO:0061298	retina vasculature development in camera-type eye	ACVR2B	ACVR2B	Serine/threonine-protein kinase receptor	0.123174	0.291001	8.19701
GO:0051403	stress-activated MAPK cascade	LOC102161161	LOC102161161	interleukin-1 receptor-associated kinase-like 2-like	0.127142	0.299765	3.33003
GO:0051403	stress-activated MAPK cascade	LOC100737213	LOC100737213	Uncharacterized protein	0.127142	0.299765	3.33003
GO:0006283	transcription-coupled nucleotide-excision repair	LOC100524934	LOC100524934	Uncharacterized protein	0.130273	0.299966	3.2788
GO:0006283	transcription-coupled nucleotide-excision repair	LOC100738785	LOC100738785	Uncharacterized protein	0.130273	0.299966	3.2788
GO:0048842	positive regulation of axon extension involved in axon guidance	VEGFA	VEGFA	Vascular endothelial growth factor A	0.131364	0.299966	7.61151
GO:0048843	negative regulation of axon extension involved in axon guidance	SEMA3F	SEMA3F	Uncharacterized protein	0.131364	0.299966	7.61151
GO:0042523	positive regulation of tyrosine phosphorylation of Stat5 protein	LCK	LCK	Non-specific protein-tyrosine kinase	0.131364	0.299966	7.61151
GO:0014002	astrocyte development	LAMC3	LAMC3	Uncharacterized protein	0.131364	0.299966	7.61151
GO:0033627	cell adhesion mediated by integrin	ITGA11	ITGA11	Uncharacterized protein	0.131364	0.299966	7.61151
GO:0006878	cellular copper ion homeostasis	MT-2B	MT-2B	Metallothionein-2A	0.131364	0.299966	7.61151
GO:0046827	positive regulation of protein export from nucleus	GAS6	GAS6	GAS6	0.131364	0.299966	7.61151
GO:0021612	facial nerve structural organization	SEMA3F	SEMA3F	Uncharacterized protein	0.131364	0.299966	7.61151
GO:0032330	regulation of chondrocyte differentiation	SHOX2	SHOX2	Uncharacterized protein	0.131364	0.299966	7.61151
GO:0060272	embryonic skeletal joint morphogenesis	SHOX2	SHOX2	Uncharacterized protein	0.131364	0.299966	7.61151
GO:0042994	cytoplasmic sequestering of transcription factor	LOC100737034	LOC100737034	max-interacting protein 1-like	0.131364	0.299966	7.61151
GO:0010832	negative regulation of myotube differentiation	MYOCD	MYOCD	Myocardin	0.131364	0.299966	7.61151
GO:0008354	germ cell migration	PPAP2B	PPAP2B	Uncharacterized protein	0.131364	0.299966	7.61151
GO:0000904	cell morphogenesis involved in differentiation	LAMC3	LAMC3	Uncharacterized protein	0.131364	0.299966	7.61151
GO:0043968	histone H2A acetylation	LOC100518399	LOC100518399	Uncharacterized protein	0.131364	0.299966	7.61151
GO:0051260	protein homooligomerization	LGI1	LGI1	Uncharacterized protein	0.133111	0.303357	2.08943
GO:0051260	protein homooligomerization	LOC100154530	LOC100154530	Uncharacterized protein	0.133111	0.303357	2.08943
GO:0051260	protein homooligomerization	LOC100738647	LOC100738647	glutamine synthetase-like	0.133111	0.303357	2.08943
GO:0051260	protein homooligomerization	GLUL	GLUL	Glutamine synthetase	0.133111	0.303357	2.08943
GO:0031100	organ regeneration	GAS6	GAS6	GAS6	0.133423	0.303471	3.22912
GO:0031100	organ regeneration	LOC100739014	LOC100739014	cation-independent mannose-6-phosphate receptor-like	0.133423	0.303471	3.22912
GO:0006486	protein glycosylation	LOC100155812	LOC100155812	Uncharacterized protein	0.136414	0.304764	2.06915
GO:0006486	protein glycosylation	B3GALTL	B3GALTL	Uncharacterized protein	0.136414	0.304764	2.06915
GO:0006486	protein glycosylation	B4GALT3	B4GALT3	Uncharacterized protein	0.136414	0.304764	2.06915
GO:0006486	protein glycosylation	GALNTL2	GALNTL2	Polypeptide N-acetylgalactosaminyltransferase	0.136414	0.304764	2.06915
GO:0030168	platelet activation	GAS6	GAS6	GAS6	0.136467	0.304764	1.88271
GO:0030168	platelet activation	LOC100623380	LOC100623380	Tetraspanin	0.136467	0.304764	1.88271
GO:0030168	platelet activation	LCK	LCK	Non-specific protein-tyrosine kinase	0.136467	0.304764	1.88271
GO:0030168	platelet activation	VEGFA	VEGFA	Vascular endothelial growth factor A	0.136467	0.304764	1.88271
GO:0030168	platelet activation	LOC100736563	LOC100736563	phosphatidylinositol 3-kinase regulatory subunit alpha-like	0.136467	0.304764	1.88271
GO:0071363	cellular response to growth factor stimulus	GAS6	GAS6	GAS6	0.136589	0.304764	3.18093
GO:0071363	cellular response to growth factor stimulus	MYOCD	MYOCD	Myocardin	0.136589	0.304764	3.18093
GO:0030324	lung development	ACVR2B	ACVR2B	Serine/threonine-protein kinase receptor	0.138277	0.304764	2.3857
GO:0030324	lung development	VEGFA	VEGFA	Vascular endothelial growth factor A	0.138277	0.304764	2.3857
GO:0030324	lung development	LOC100521387	LOC100521387	protein Hikeshi-like	0.138277	0.304764	2.3857
GO:0045722	positive regulation of gluconeogenesis	FOXO1	FOXO1	Forkhead box protein O1	0.139478	0.304764	7.10407
GO:0055012	ventricular cardiac muscle cell differentiation	MYOCD	MYOCD	Myocardin	0.139478	0.304764	7.10407
GO:0042535	positive regulation of tumor necrosis factor biosynthetic process	HSP27	HSP27	Heat shock protein beta-1	0.139478	0.304764	7.10407
GO:0046415	urate metabolic process	LOC100739395	LOC100739395	ATP-binding cassette sub-family G member 2-like	0.139478	0.304764	7.10407
GO:0010952	positive regulation of peptidase activity	FGL2	FGL2	Fibrinogen-like protein 2	0.139478	0.304764	7.10407
GO:0060038	cardiac muscle cell proliferation	LOC102159413	LOC102159413	teneurin-4-like	0.139478	0.304764	7.10407
GO:0060445	branching involved in salivary gland morphogenesis	LOC100154530	LOC100154530	Uncharacterized protein	0.139478	0.304764	7.10407
GO:0006107	oxaloacetate metabolic process	PCK1	PCK1	Phosphoenolpyruvate carboxykinase 1 (Soluble)	0.139478	0.304764	7.10407
GO:0021799	cerebral cortex radially oriented cell migration	NDEL1	NDEL1	nudE nuclear distribution E homolog (A. nidulans)-like 1	0.139478	0.304764	7.10407
GO:0002437	inflammatory response to antigenic stimulus	IL20RB	IL20RB	Uncharacterized protein	0.139478	0.304764	7.10407
GO:0035455	response to interferon-alpha	IFITM3	IFITM3	IFITM3	0.139478	0.304764	7.10407
GO:0006544	glycine metabolic process	LOC100514459	LOC100514459	Serine hydroxymethyltransferase	0.139478	0.304764	7.10407
GO:0040037	negative regulation of fibroblast growth factor receptor signaling pathway	SULF1	SULF1	Uncharacterized protein	0.139478	0.304764	7.10407
GO:0006596	polyamine biosynthetic process	SRM	SRM	Uncharacterized protein	0.139478	0.304764	7.10407
GO:0030239	myofibril assembly	TMOD4	TMOD4	Uncharacterized protein	0.139478	0.304764	7.10407
GO:0008543	fibroblast growth factor receptor signaling pathway	FOXO1	FOXO1	Forkhead box protein O1	0.139749	0.304764	2.04925
GO:0008543	fibroblast growth factor receptor signaling pathway	LCK	LCK	Non-specific protein-tyrosine kinase	0.139749	0.304764	2.04925
GO:0008543	fibroblast growth factor receptor signaling pathway	LOC100737213	LOC100737213	Uncharacterized protein	0.139749	0.304764	2.04925
GO:0008543	fibroblast growth factor receptor signaling pathway	LOC100736563	LOC100736563	phosphatidylinositol 3-kinase regulatory subunit alpha-like	0.139749	0.304764	2.04925
GO:0030036	actin cytoskeleton organization	LOC100738556	LOC100738556	coronin-2B-like	0.139749	0.304764	2.04925
GO:0030036	actin cytoskeleton organization	LOC100739056	LOC100739056	rho-related GTP-binding protein RhoE-like	0.139749	0.304764	2.04925
GO:0030036	actin cytoskeleton organization	OPHN1	OPHN1	oligophrenin 1	0.139749	0.304764	2.04925
GO:0030036	actin cytoskeleton organization	LOC100512841	LOC100512841	Uncharacterized protein	0.139749	0.304764	2.04925
GO:0060348	bone development	SULF1	SULF1	Uncharacterized protein	0.139771	0.304764	3.13415
GO:0060348	bone development	CADM1	CADM1	Uncharacterized protein	0.139771	0.304764	3.13415
GO:0008283	cell proliferation	GAS6	GAS6	GAS6	0.140123	0.304958	1.66502
GO:0008283	cell proliferation	LGI1	LGI1	Uncharacterized protein	0.140123	0.304958	1.66502
GO:0008283	cell proliferation	LRP1	LRP1	Prolow-density lipoprotein receptor-related protein 1	0.140123	0.304958	1.66502
GO:0008283	cell proliferation	LOC100737243	LOC100737243	serine/threonine-protein kinase D1-like	0.140123	0.304958	1.66502
GO:0008283	cell proliferation	VEGFA	VEGFA	Vascular endothelial growth factor A	0.140123	0.304958	1.66502
GO:0008283	cell proliferation	LOC100738647	LOC100738647	glutamine synthetase-like	0.140123	0.304958	1.66502
GO:0008283	cell proliferation	GLUL	GLUL	Glutamine synthetase	0.140123	0.304958	1.66502
GO:0030182	neuron differentiation	LOC100620317	LOC100620317	Protein Wnt	0.140418	0.305028	2.36802
GO:0030182	neuron differentiation	LOC100626091	LOC100626091	Uncharacterized protein	0.140418	0.305028	2.36802
GO:0030182	neuron differentiation	LOC102160596	LOC102160596	serine/arginine repetitive matrix protein 3-like	0.140418	0.305028	2.36802
GO:2000045	regulation of G1/S transition of mitotic cell cycle	PID1	PID1	phosphotyrosine interaction domain containing 1	0.147516	0.309997	6.66007
GO:0036148	phosphatidylglycerol acyl-chain remodeling	LPCAT1	LPCAT1	1-acylglycerol-3-phosphate O-acyltransferase 9 protein	0.147516	0.309997	6.66007
GO:0050927	positive regulation of positive chemotaxis	VEGFA	VEGFA	Vascular endothelial growth factor A	0.147516	0.309997	6.66007
GO:0048488	synaptic vesicle endocytosis	OPHN1	OPHN1	oligophrenin 1	0.147516	0.309997	6.66007
GO:2000727	positive regulation of cardiac muscle cell differentiation	MYOCD	MYOCD	Myocardin	0.147516	0.309997	6.66007
GO:0060218	hematopoietic stem cell differentiation	BATF	BATF	Uncharacterized protein	0.147516	0.309997	6.66007
GO:0045086	positive regulation of interleukin-2 biosynthetic process	CD3E	CD3E	T-cell surface glycoprotein CD3 epsilon chain	0.147516	0.309997	6.66007
GO:0036066	protein O-linked fucosylation	B3GALTL	B3GALTL	Uncharacterized protein	0.147516	0.309997	6.66007
GO:0015886	heme transport	LOC100739395	LOC100739395	ATP-binding cassette sub-family G member 2-like	0.147516	0.309997	6.66007
GO:0048739	cardiac muscle fiber development	VEGFA	VEGFA	Vascular endothelial growth factor A	0.147516	0.309997	6.66007
GO:0048714	positive regulation of oligodendrocyte differentiation	LOC102159413	LOC102159413	teneurin-4-like	0.147516	0.309997	6.66007
GO:0006590	thyroid hormone generation	DIO3	DIO3	Type III iodothyronine deiodinase	0.147516	0.309997	6.66007
GO:0033762	response to glucagon	LOC100525869	LOC100525869	Uncharacterized protein	0.147516	0.309997	6.66007
GO:0071398	cellular response to fatty acid	PID1	PID1	phosphotyrosine interaction domain containing 1	0.147516	0.309997	6.66007
GO:0002260	lymphocyte homeostasis	LOC100737517	LOC100737517	solute carrier family 40 member 1-like	0.147516	0.309997	6.66007
GO:0047496	vesicle transport along microtubule	NDEL1	NDEL1	nudE nuclear distribution E homolog (A. nidulans)-like 1	0.147516	0.309997	6.66007
GO:2000678	negative regulation of transcription regulatory region DNA binding	LOC102166329	LOC102166329	period circadian protein homolog 2-like	0.147516	0.309997	6.66007
GO:0007342	fusion of sperm to egg plasma membrane	LOC100623380	LOC100623380	Tetraspanin	0.147516	0.309997	6.66007
GO:0007275	multicellular organismal development	LRP1	LRP1	Prolow-density lipoprotein receptor-related protein 1	0.149108	0.312775	1.36507
GO:0007275	multicellular organismal development	LOC100620317	LOC100620317	Protein Wnt	0.149108	0.312775	1.36507
GO:0007275	multicellular organismal development	HOXC6	HOXC6	Uncharacterized protein	0.149108	0.312775	1.36507
GO:0007275	multicellular organismal development	CADM1	CADM1	Uncharacterized protein	0.149108	0.312775	1.36507
GO:0007275	multicellular organismal development	SHOX2	SHOX2	Uncharacterized protein	0.149108	0.312775	1.36507
GO:0007275	multicellular organismal development	ANPEP	ANPEP	Aminopeptidase N	0.149108	0.312775	1.36507
GO:0007275	multicellular organismal development	LOC102159413	LOC102159413	teneurin-4-like	0.149108	0.312775	1.36507
GO:0007275	multicellular organismal development	SEMA3F	SEMA3F	Uncharacterized protein	0.149108	0.312775	1.36507
GO:0007275	multicellular organismal development	TMEM100	TMEM100	Uncharacterized protein	0.149108	0.312775	1.36507
GO:0007275	multicellular organismal development	NDEL1	NDEL1	nudE nuclear distribution E homolog (A. nidulans)-like 1	0.149108	0.312775	1.36507
GO:0007275	multicellular organismal development	BANP	BANP	Uncharacterized protein	0.149108	0.312775	1.36507
GO:0007275	multicellular organismal development	VEGFA	VEGFA	Vascular endothelial growth factor A	0.149108	0.312775	1.36507
GO:0007275	multicellular organismal development	NXN	NXN	Uncharacterized protein	0.149108	0.312775	1.36507
GO:0007275	multicellular organismal development	PRR15	PRR15	proline rich 15	0.149108	0.312775	1.36507
GO:0007275	multicellular organismal development	DKK2	DKK2	Uncharacterized protein	0.149108	0.312775	1.36507
GO:0007275	multicellular organismal development	LOC102159987	LOC102159987	plexin domain-containing protein 2-like	0.149108	0.312775	1.36507
GO:0033280	response to vitamin D	SPP1	SPP1	Secreted phosphoprotein 1	0.155478	0.317526	6.2683
GO:0046697	decidualization	SPP1	SPP1	Secreted phosphoprotein 1	0.155478	0.317526	6.2683
GO:0050930	induction of positive chemotaxis	VEGFA	VEGFA	Vascular endothelial growth factor A	0.155478	0.317526	6.2683
GO:0032924	activin receptor signaling pathway	ACVR2B	ACVR2B	Serine/threonine-protein kinase receptor	0.155478	0.317526	6.2683
GO:0030502	negative regulation of bone mineralization	LTBP3	LTBP3	Uncharacterized protein	0.155478	0.317526	6.2683
GO:0002687	positive regulation of leukocyte migration	VEGFA	VEGFA	Vascular endothelial growth factor A	0.155478	0.317526	6.2683
GO:0045060	negative thymic T cell selection	CD3E	CD3E	T-cell surface glycoprotein CD3 epsilon chain	0.155478	0.317526	6.2683
GO:0050884	neuromuscular process controlling posture	LOC102161004	LOC102161004	probable hydrolase PNKD-like	0.155478	0.317526	6.2683
GO:0007020	microtubule nucleation	NDEL1	NDEL1	nudE nuclear distribution E homolog (A. nidulans)-like 1	0.155478	0.317526	6.2683
GO:0051482	positive regulation of cytosolic calcium ion concentration involved in phospholipase C-activating G-protein coupled signaling pathway	LOC100154530	LOC100154530	Uncharacterized protein	0.155478	0.317526	6.2683
GO:0021675	nerve development	SEMA3F	SEMA3F	Uncharacterized protein	0.155478	0.317526	6.2683
GO:0043122	regulation of I-kappaB kinase/NF-kappaB signaling	HSP27	HSP27	Heat shock protein beta-1	0.155478	0.317526	6.2683
GO:0045987	positive regulation of smooth muscle contraction	MYOCD	MYOCD	Myocardin	0.155478	0.317526	6.2683
GO:0051642	centrosome localization	NDEL1	NDEL1	nudE nuclear distribution E homolog (A. nidulans)-like 1	0.155478	0.317526	6.2683
GO:0051272	positive regulation of cellular component movement	VEGFA	VEGFA	Vascular endothelial growth factor A	0.155478	0.317526	6.2683
GO:0043433	negative regulation of sequence-specific DNA binding transcription factor activity	GAS6	GAS6	GAS6	0.155907	0.317842	2.91948
GO:0043433	negative regulation of sequence-specific DNA binding transcription factor activity	LOC102161161	LOC102161161	interleukin-1 receptor-associated kinase-like 2-like	0.155907	0.317842	2.91948
GO:0006184	GTP catabolic process	LOC100517308	LOC100517308	selenocysteine-specific elongation factor-like	0.156513	0.318517	1.79396
GO:0006184	GTP catabolic process	LOC100154530	LOC100154530	Uncharacterized protein	0.156513	0.318517	1.79396
GO:0006184	GTP catabolic process	LOC100620305	LOC100620305	guanine nucleotide-binding protein G(I)/G(S)/G(T) subunit beta-2-like	0.156513	0.318517	1.79396
GO:0006184	GTP catabolic process	LOC100739056	LOC100739056	rho-related GTP-binding protein RhoE-like	0.156513	0.318517	1.79396
GO:0006184	GTP catabolic process	TUBA8	TUBA8	Uncharacterized protein	0.156513	0.318517	1.79396
GO:0001764	neuron migration	GAS6	GAS6	GAS6	0.157931	0.31903	2.23555
GO:0001764	neuron migration	APBB1	APBB1	Uncharacterized protein	0.157931	0.31903	2.23555
GO:0001764	neuron migration	NDEL1	NDEL1	nudE nuclear distribution E homolog (A. nidulans)-like 1	0.157931	0.31903	2.23555
GO:0038095	Fc-epsilon receptor signaling pathway	FOXO1	FOXO1	Forkhead box protein O1	0.158645	0.31903	1.94632
GO:0038095	Fc-epsilon receptor signaling pathway	LCK	LCK	Non-specific protein-tyrosine kinase	0.158645	0.31903	1.94632
GO:0038095	Fc-epsilon receptor signaling pathway	LOC100737213	LOC100737213	Uncharacterized protein	0.158645	0.31903	1.94632
GO:0038095	Fc-epsilon receptor signaling pathway	LOC100736563	LOC100736563	phosphatidylinositol 3-kinase regulatory subunit alpha-like	0.158645	0.31903	1.94632
GO:0048666	neuron development	LOC102159413	LOC102159413	teneurin-4-like	0.159175	0.31903	2.88003
GO:0048666	neuron development	VEGFA	VEGFA	Vascular endothelial growth factor A	0.159175	0.31903	2.88003
GO:0048661	positive regulation of smooth muscle cell proliferation	SULF1	SULF1	Uncharacterized protein	0.159175	0.31903	2.88003
GO:0048661	positive regulation of smooth muscle cell proliferation	LOC100154530	LOC100154530	Uncharacterized protein	0.159175	0.31903	2.88003
GO:0006661	phosphatidylinositol biosynthetic process	LOC102164038	LOC102164038	protein VAC14 homolog	0.159175	0.31903	2.88003
GO:0006661	phosphatidylinositol biosynthetic process	LOC100736563	LOC100736563	phosphatidylinositol 3-kinase regulatory subunit alpha-like	0.159175	0.31903	2.88003
GO:0001933	negative regulation of protein phosphorylation	PPAP2B	PPAP2B	Uncharacterized protein	0.159175	0.31903	2.88003
GO:0001933	negative regulation of protein phosphorylation	PID1	PID1	phosphotyrosine interaction domain containing 1	0.159175	0.31903	2.88003
GO:0007229	integrin-mediated signaling pathway	LOC100738786	LOC100738786	carcinoembryonic antigen-related cell adhesion molecule 6-like	0.160165	0.31903	2.22002
GO:0007229	integrin-mediated signaling pathway	LOC100737243	LOC100737243	serine/threonine-protein kinase D1-like	0.160165	0.31903	2.22002
GO:0007229	integrin-mediated signaling pathway	ITGA11	ITGA11	Uncharacterized protein	0.160165	0.31903	2.22002
GO:0048015	phosphatidylinositol-mediated signaling	FOXO1	FOXO1	Forkhead box protein O1	0.162409	0.31903	2.20471
GO:0048015	phosphatidylinositol-mediated signaling	LCK	LCK	Non-specific protein-tyrosine kinase	0.162409	0.31903	2.20471
GO:0048015	phosphatidylinositol-mediated signaling	LOC100736563	LOC100736563	phosphatidylinositol 3-kinase regulatory subunit alpha-like	0.162409	0.31903	2.20471
GO:0006406	mRNA export from nucleus	THOC3	THOC3	Uncharacterized protein	0.162455	0.31903	2.84163
GO:0006406	mRNA export from nucleus	LOC100512854	LOC100512854	transcriptional repressor NF-X1-like	0.162455	0.31903	2.84163
GO:0001523	retinoid metabolic process	LRP1	LRP1	Prolow-density lipoprotein receptor-related protein 1	0.162455	0.31903	2.84163
GO:0001523	retinoid metabolic process	SDC4	SDC4	Syndecan-4	0.162455	0.31903	2.84163
GO:0043154	negative regulation of cysteine-type endopeptidase activity involved in apoptotic process	GAS6	GAS6	GAS6	0.162455	0.31903	2.84163
GO:0043154	negative regulation of cysteine-type endopeptidase activity involved in apoptotic process	VEGFA	VEGFA	Vascular endothelial growth factor A	0.162455	0.31903	2.84163
GO:0030818	negative regulation of cAMP biosynthetic process	APLP1	APLP1	Uncharacterized protein	0.163366	0.31903	5.92006
GO:0046426	negative regulation of JAK-STAT cascade	SOCS7	SOCS7	Uncharacterized protein	0.163366	0.31903	5.92006
GO:0090190	positive regulation of branching involved in ureteric bud morphogenesis	VEGFA	VEGFA	Vascular endothelial growth factor A	0.163366	0.31903	5.92006
GO:0043046	DNA methylation involved in gamete generation	DNMT3A	DNMT3A	DNA methyltransferase 3a2	0.163366	0.31903	5.92006
GO:0070498	interleukin-1-mediated signaling pathway	LOC102161161	LOC102161161	interleukin-1 receptor-associated kinase-like 2-like	0.163366	0.31903	5.92006
GO:0007016	cytoskeletal anchoring at plasma membrane	LOC100625326	LOC100625326	band 4.1-like protein 3-like	0.163366	0.31903	5.92006
GO:0048598	embryonic morphogenesis	SHOX2	SHOX2	Uncharacterized protein	0.163366	0.31903	5.92006
GO:1902176	negative regulation of oxidative stress-induced intrinsic apoptotic signaling pathway	HSP27	HSP27	Heat shock protein beta-1	0.163366	0.31903	5.92006
GO:0002042	cell migration involved in sprouting angiogenesis	VEGFA	VEGFA	Vascular endothelial growth factor A	0.163366	0.31903	5.92006
GO:0035265	organ growth	ACVR2B	ACVR2B	Serine/threonine-protein kinase receptor	0.163366	0.31903	5.92006
GO:0071542	dopaminergic neuron differentiation	VEGFA	VEGFA	Vascular endothelial growth factor A	0.163366	0.31903	5.92006
GO:0001659	temperature homeostasis	FOXO1	FOXO1	Forkhead box protein O1	0.163366	0.31903	5.92006
GO:0045954	positive regulation of natural killer cell mediated cytotoxicity	CADM1	CADM1	Uncharacterized protein	0.163366	0.31903	5.92006
GO:0001938	positive regulation of endothelial cell proliferation	LOC100737243	LOC100737243	serine/threonine-protein kinase D1-like	0.165748	0.323139	2.80424
GO:0001938	positive regulation of endothelial cell proliferation	VEGFA	VEGFA	Vascular endothelial growth factor A	0.165748	0.323139	2.80424
GO:0007169	transmembrane receptor protein tyrosine kinase signaling pathway	LCK	LCK	Non-specific protein-tyrosine kinase	0.166924	0.324327	2.17472
GO:0007169	transmembrane receptor protein tyrosine kinase signaling pathway	DOK1	DOK1	Docking protein 1	0.166924	0.324327	2.17472
GO:0007169	transmembrane receptor protein tyrosine kinase signaling pathway	CD3E	CD3E	T-cell surface glycoprotein CD3 epsilon chain	0.166924	0.324327	2.17472
GO:0018279	protein N-linked glycosylation via asparagine	NANP	NANP	Uncharacterized protein	0.166924	0.324327	2.17472
GO:0018279	protein N-linked glycosylation via asparagine	LOC100155812	LOC100155812	Uncharacterized protein	0.166924	0.324327	2.17472
GO:0018279	protein N-linked glycosylation via asparagine	B4GALT3	B4GALT3	Uncharacterized protein	0.166924	0.324327	2.17472
GO:0006954	inflammatory response	LOC102161161	LOC102161161	interleukin-1 receptor-associated kinase-like 2-like	0.167196	0.324327	1.65211
GO:0006954	inflammatory response	SPP1	SPP1	Secreted phosphoprotein 1	0.167196	0.324327	1.65211
GO:0006954	inflammatory response	LOC100738892	LOC100738892	Uncharacterized protein	0.167196	0.324327	1.65211
GO:0006954	inflammatory response	IL1RAP	IL1RAP	Interleukin 1 receptor accessory protein	0.167196	0.324327	1.65211
GO:0006954	inflammatory response	LOC100737243	LOC100737243	serine/threonine-protein kinase D1-like	0.167196	0.324327	1.65211
GO:0006954	inflammatory response	LOC100512854	LOC100512854	transcriptional repressor NF-X1-like	0.167196	0.324327	1.65211
GO:0060041	retina development in camera-type eye	LPCAT1	LPCAT1	1-acylglycerol-3-phosphate O-acyltransferase 9 protein	0.169052	0.324457	2.76782
GO:0060041	retina development in camera-type eye	LAMC3	LAMC3	Uncharacterized protein	0.169052	0.324457	2.76782
GO:0045814	negative regulation of gene expression, epigenetic	DNMT3A	DNMT3A	DNA methyltransferase 3a2	0.169052	0.324457	2.76782
GO:0045814	negative regulation of gene expression, epigenetic	LOC100524934	LOC100524934	Uncharacterized protein	0.169052	0.324457	2.76782
GO:0009607	response to biotic stimulus	IFITM3	IFITM3	IFITM3	0.171179	0.324457	5.60848
GO:0070371	ERK1 and ERK2 cascade	LOC100737213	LOC100737213	Uncharacterized protein	0.171179	0.324457	5.60848
GO:0031333	negative regulation of protein complex assembly	LOC100739557	LOC100739557	Uncharacterized protein	0.171179	0.324457	5.60848
GO:0010038	response to metal ion	LCK	LCK	Non-specific protein-tyrosine kinase	0.171179	0.324457	5.60848
GO:0060065	uterus development	MYOCD	MYOCD	Myocardin	0.171179	0.324457	5.60848
GO:0045190	isotype switching	BATF	BATF	Uncharacterized protein	0.171179	0.324457	5.60848
GO:0006750	glutathione biosynthetic process	LOC102161004	LOC102161004	probable hydrolase PNKD-like	0.171179	0.324457	5.60848
GO:0035909	aorta morphogenesis	LRP1	LRP1	Prolow-density lipoprotein receptor-related protein 1	0.171179	0.324457	5.60848
GO:0035810	positive regulation of urine volume	PTGER3	PTGER3	Prostaglandin EP3 receptor	0.171179	0.324457	5.60848
GO:0071354	cellular response to interleukin-6	PID1	PID1	phosphotyrosine interaction domain containing 1	0.171179	0.324457	5.60848
GO:0032836	glomerular basement membrane development	SULF1	SULF1	Uncharacterized protein	0.171179	0.324457	5.60848
GO:0050806	positive regulation of synaptic transmission	LGI1	LGI1	Uncharacterized protein	0.171179	0.324457	5.60848
GO:0072659	protein localization to plasma membrane	RAMP1	RAMP1	Receptor activity-modifying protein 1	0.172366	0.326174	2.73234
GO:0072659	protein localization to plasma membrane	LOC100625326	LOC100625326	band 4.1-like protein 3-like	0.172366	0.326174	2.73234
GO:0016477	cell migration	GAS6	GAS6	GAS6	0.172935	0.326718	1.87773
GO:0016477	cell migration	LOC100738786	LOC100738786	carcinoembryonic antigen-related cell adhesion molecule 6-like	0.172935	0.326718	1.87773
GO:0016477	cell migration	NDEL1	NDEL1	nudE nuclear distribution E homolog (A. nidulans)-like 1	0.172935	0.326718	1.87773
GO:0016477	cell migration	VEGFA	VEGFA	Vascular endothelial growth factor A	0.172935	0.326718	1.87773
GO:0043065	positive regulation of apoptotic process	LOC100620317	LOC100620317	Protein Wnt	0.173872	0.327953	1.63104
GO:0043065	positive regulation of apoptotic process	FOXO1	FOXO1	Forkhead box protein O1	0.173872	0.327953	1.63104
GO:0043065	positive regulation of apoptotic process	LOC100737702	LOC100737702	Uncharacterized protein	0.173872	0.327953	1.63104
GO:0043065	positive regulation of apoptotic process	APBB1	APBB1	Uncharacterized protein	0.173872	0.327953	1.63104
GO:0043065	positive regulation of apoptotic process	LOC100154530	LOC100154530	Uncharacterized protein	0.173872	0.327953	1.63104
GO:0043065	positive regulation of apoptotic process	LOC100739014	LOC100739014	cation-independent mannose-6-phosphate receptor-like	0.173872	0.327953	1.63104
GO:0015758	glucose transport	LOC102166970	LOC102166970	nucleoporin NUP53-like	0.175691	0.330311	2.69775
GO:0015758	glucose transport	LOC100624304	LOC100624304	Uncharacterized protein	0.175691	0.330311	2.69775
GO:0032868	response to insulin	GRB10	GRB10	Growth factor receptor-bound protein 10	0.175691	0.330311	2.69775
GO:0032868	response to insulin	PCK1	PCK1	Phosphoenolpyruvate carboxykinase 1 (Soluble)	0.175691	0.330311	2.69775
GO:0016055	Wnt signaling pathway	LOC100620317	LOC100620317	Protein Wnt	0.178403	0.331543	1.85324
GO:0016055	Wnt signaling pathway	NXN	NXN	Uncharacterized protein	0.178403	0.331543	1.85324
GO:0016055	Wnt signaling pathway	DKK2	DKK2	Uncharacterized protein	0.178403	0.331543	1.85324
GO:0016055	Wnt signaling pathway	BCL9	BCL9	B-cell CLL/lymphoma 9 protein	0.178403	0.331543	1.85324
GO:0014912	negative regulation of smooth muscle cell migration	LRP1	LRP1	Prolow-density lipoprotein receptor-related protein 1	0.178919	0.331543	5.32806
GO:0060412	ventricular septum morphogenesis	LOC100620317	LOC100620317	Protein Wnt	0.178919	0.331543	5.32806
GO:0042993	positive regulation of transcription factor import into nucleus	LOC100736563	LOC100736563	phosphatidylinositol 3-kinase regulatory subunit alpha-like	0.178919	0.331543	5.32806
GO:0001953	negative regulation of cell-matrix adhesion	LOC100736563	LOC100736563	phosphatidylinositol 3-kinase regulatory subunit alpha-like	0.178919	0.331543	5.32806
GO:0006940	regulation of smooth muscle contraction	CNN1	CNN1	Calponin-1	0.178919	0.331543	5.32806
GO:0006595	polyamine metabolic process	SRM	SRM	Uncharacterized protein	0.178919	0.331543	5.32806
GO:0060749	mammary gland alveolus development	VEGFA	VEGFA	Vascular endothelial growth factor A	0.178919	0.331543	5.32806
GO:0032012	regulation of ARF protein signal transduction	CYTH4	CYTH4	Cytohesin 4	0.178919	0.331543	5.32806
GO:0034166	toll-like receptor 10 signaling pathway	LOC102161161	LOC102161161	interleukin-1 receptor-associated kinase-like 2-like	0.18237	0.335566	2.63114
GO:0034166	toll-like receptor 10 signaling pathway	LOC100737213	LOC100737213	Uncharacterized protein	0.18237	0.335566	2.63114
GO:0034146	toll-like receptor 5 signaling pathway	LOC102161161	LOC102161161	interleukin-1 receptor-associated kinase-like 2-like	0.18237	0.335566	2.63114
GO:0034146	toll-like receptor 5 signaling pathway	LOC100737213	LOC100737213	Uncharacterized protein	0.18237	0.335566	2.63114
GO:0006888	ER to Golgi vesicle-mediated transport	MPPE1	MPPE1	metallophosphoesterase 1	0.185724	0.335566	2.59905
GO:0006888	ER to Golgi vesicle-mediated transport	ERGIC3	ERGIC3	ERGIC and golgi 3	0.185724	0.335566	2.59905
GO:0031589	cell-substrate adhesion	GAS6	GAS6	GAS6	0.186586	0.335566	5.07434
GO:0035567	non-canonical Wnt signaling pathway	LOC100620317	LOC100620317	Protein Wnt	0.186586	0.335566	5.07434
GO:0018149	peptide cross-linking	LOC100154530	LOC100154530	Uncharacterized protein	0.186586	0.335566	5.07434
GO:0031334	positive regulation of protein complex assembly	VEGFA	VEGFA	Vascular endothelial growth factor A	0.186586	0.335566	5.07434
GO:0042311	vasodilation	KCNJ8	KCNJ8	Kir6.1	0.186586	0.335566	5.07434
GO:0010875	positive regulation of cholesterol efflux	LRP1	LRP1	Prolow-density lipoprotein receptor-related protein 1	0.186586	0.335566	5.07434
GO:0031293	membrane protein intracellular domain proteolysis	RHBDD1	RHBDD1	Uncharacterized protein	0.186586	0.335566	5.07434
GO:0032148	activation of protein kinase B activity	GAS6	GAS6	GAS6	0.186586	0.335566	5.07434
GO:0060216	definitive hemopoiesis	LOC102160596	LOC102160596	serine/arginine repetitive matrix protein 3-like	0.186586	0.335566	5.07434
GO:0030500	regulation of bone mineralization	CREB3L1	CREB3L1	Uncharacterized protein	0.186586	0.335566	5.07434
GO:0042832	defense response to protozoan	BATF	BATF	Uncharacterized protein	0.186586	0.335566	5.07434
GO:0048596	embryonic camera-type eye morphogenesis	LOC102160596	LOC102160596	serine/arginine repetitive matrix protein 3-like	0.186586	0.335566	5.07434
GO:0048557	embryonic digestive tract morphogenesis	SHOX2	SHOX2	Uncharacterized protein	0.186586	0.335566	5.07434
GO:0061436	establishment of skin barrier	CLDN4	CLDN4	Claudin	0.186586	0.335566	5.07434
GO:0031146	SCF-dependent proteasomal ubiquitin-dependent protein catabolic process	FBXO6	FBXO6	F-box protein 6	0.186586	0.335566	5.07434
GO:0002092	positive regulation of receptor internalization	VEGFA	VEGFA	Vascular endothelial growth factor A	0.186586	0.335566	5.07434
GO:0032481	positive regulation of type I interferon production	LOC100514246	LOC100514246	ATP-dependent RNA helicase A-like	0.192455	0.342847	2.53717
GO:0032481	positive regulation of type I interferon production	LOC100524934	LOC100524934	Uncharacterized protein	0.192455	0.342847	2.53717
GO:0022408	negative regulation of cell-cell adhesion	VEGFA	VEGFA	Vascular endothelial growth factor A	0.194182	0.342847	4.84369
GO:0046907	intracellular transport	LOC100624304	LOC100624304	Uncharacterized protein	0.194182	0.342847	4.84369
GO:1902043	positive regulation of extrinsic apoptotic signaling pathway via death domain receptors	LOC100521617	LOC100521617	myelin and lymphocyte protein-like	0.194182	0.342847	4.84369
GO:0032715	negative regulation of interleukin-6 production	GAS6	GAS6	GAS6	0.194182	0.342847	4.84369
GO:0006349	regulation of gene expression by genetic imprinting	DNMT3A	DNMT3A	DNA methyltransferase 3a2	0.194182	0.342847	4.84369
GO:0012501	programmed cell death	LOC100154530	LOC100154530	Uncharacterized protein	0.194182	0.342847	4.84369
GO:0034389	lipid particle organization	LOC100624304	LOC100624304	Uncharacterized protein	0.194182	0.342847	4.84369
GO:0030111	regulation of Wnt signaling pathway	PPAP2B	PPAP2B	Uncharacterized protein	0.194182	0.342847	4.84369
GO:0030330	DNA damage response, signal transduction by p53 class mediator	BATF	BATF	Uncharacterized protein	0.194182	0.342847	4.84369
GO:0046597	negative regulation of viral entry into host cell	IFITM3	IFITM3	IFITM3	0.194182	0.342847	4.84369
GO:0070207	protein homotrimerization	SCARA5	SCARA5	Uncharacterized protein	0.194182	0.342847	4.84369
GO:0015992	proton transport	LOC100739326	LOC100739326	ATP synthase lipid-binding protein, mitochondrial-like	0.195832	0.345236	2.50732
GO:0015992	proton transport	LOC100737824	LOC100737824	ATP synthase subunit f, mitochondrial-like	0.195832	0.345236	2.50732
GO:0030509	BMP signaling pathway	ACVR2B	ACVR2B	Serine/threonine-protein kinase receptor	0.199217	0.350138	2.47817
GO:0030509	BMP signaling pathway	TMEM100	TMEM100	Uncharacterized protein	0.199217	0.350138	2.47817
GO:0045669	positive regulation of osteoblast differentiation	ACVR2B	ACVR2B	Serine/threonine-protein kinase receptor	0.199217	0.350138	2.47817
GO:0045669	positive regulation of osteoblast differentiation	LOC100737243	LOC100737243	serine/threonine-protein kinase D1-like	0.199217	0.350138	2.47817
GO:0030225	macrophage differentiation	VEGFA	VEGFA	Vascular endothelial growth factor A	0.201706	0.350267	4.63309
GO:0030224	monocyte differentiation	VEGFA	VEGFA	Vascular endothelial growth factor A	0.201706	0.350267	4.63309
GO:0045776	negative regulation of blood pressure	ADM2	ADM2	Uncharacterized protein	0.201706	0.350267	4.63309
GO:0042273	ribosomal large subunit biogenesis	LOC102164575	LOC102164575	60S ribosomal protein L35a-like	0.201706	0.350267	4.63309
GO:0032331	negative regulation of chondrocyte differentiation	LTBP3	LTBP3	Uncharacterized protein	0.201706	0.350267	4.63309
GO:0045879	negative regulation of smoothened signaling pathway	CD3E	CD3E	T-cell surface glycoprotein CD3 epsilon chain	0.201706	0.350267	4.63309
GO:0048593	camera-type eye morphogenesis	VEGFA	VEGFA	Vascular endothelial growth factor A	0.201706	0.350267	4.63309
GO:0060384	innervation	SULF1	SULF1	Uncharacterized protein	0.201706	0.350267	4.63309
GO:0045944	positive regulation of transcription from RNA polymerase II promoter	FOXO1	FOXO1	Forkhead box protein O1	0.204137	0.35396	1.32311
GO:0045944	positive regulation of transcription from RNA polymerase II promoter	CREB3L1	CREB3L1	Uncharacterized protein	0.204137	0.35396	1.32311
GO:0045944	positive regulation of transcription from RNA polymerase II promoter	GLIS1	GLIS1	Uncharacterized protein	0.204137	0.35396	1.32311
GO:0045944	positive regulation of transcription from RNA polymerase II promoter	SHOX2	SHOX2	Uncharacterized protein	0.204137	0.35396	1.32311
GO:0045944	positive regulation of transcription from RNA polymerase II promoter	APBB1	APBB1	Uncharacterized protein	0.204137	0.35396	1.32311
GO:0045944	positive regulation of transcription from RNA polymerase II promoter	MYOCD	MYOCD	Myocardin	0.204137	0.35396	1.32311
GO:0045944	positive regulation of transcription from RNA polymerase II promoter	LOC100737243	LOC100737243	serine/threonine-protein kinase D1-like	0.204137	0.35396	1.32311
GO:0045944	positive regulation of transcription from RNA polymerase II promoter	VEGFA	VEGFA	Vascular endothelial growth factor A	0.204137	0.35396	1.32311
GO:0045944	positive regulation of transcription from RNA polymerase II promoter	LOC100737517	LOC100737517	solute carrier family 40 member 1-like	0.204137	0.35396	1.32311
GO:0045944	positive regulation of transcription from RNA polymerase II promoter	LOC100737447	LOC100737447	Uncharacterized protein	0.204137	0.35396	1.32311
GO:0045944	positive regulation of transcription from RNA polymerase II promoter	PID1	PID1	phosphotyrosine interaction domain containing 1	0.204137	0.35396	1.32311
GO:0045944	positive regulation of transcription from RNA polymerase II promoter	BCL9	BCL9	B-cell CLL/lymphoma 9 protein	0.204137	0.35396	1.32311
GO:0045944	positive regulation of transcription from RNA polymerase II promoter	LOC100736563	LOC100736563	phosphatidylinositol 3-kinase regulatory subunit alpha-like	0.204137	0.35396	1.32311
GO:0034162	toll-like receptor 9 signaling pathway	LOC102161161	LOC102161161	interleukin-1 receptor-associated kinase-like 2-like	0.206005	0.355233	2.42184
GO:0034162	toll-like receptor 9 signaling pathway	LOC100737213	LOC100737213	Uncharacterized protein	0.206005	0.355233	2.42184
GO:0032259	methylation	DNMT3A	DNMT3A	DNA methyltransferase 3a2	0.208467	0.355233	1.7327
GO:0032259	methylation	MTR	MTR	Uncharacterized protein	0.208467	0.355233	1.7327
GO:0032259	methylation	LOC100514459	LOC100514459	Serine hydroxymethyltransferase	0.208467	0.355233	1.7327
GO:0032259	methylation	LOC100739557	LOC100739557	Uncharacterized protein	0.208467	0.355233	1.7327
GO:0014003	oligodendrocyte development	LOC100623380	LOC100623380	Tetraspanin	0.209159	0.355233	4.44005
GO:0010906	regulation of glucose metabolic process	LOC100739557	LOC100739557	Uncharacterized protein	0.209159	0.355233	4.44005
GO:0042326	negative regulation of phosphorylation	GRB10	GRB10	Growth factor receptor-bound protein 10	0.209159	0.355233	4.44005
GO:0006337	nucleosome disassembly	LOC100737447	LOC100737447	Uncharacterized protein	0.209159	0.355233	4.44005
GO:0032733	positive regulation of interleukin-10 production	IL20RB	IL20RB	Uncharacterized protein	0.209159	0.355233	4.44005
GO:0050919	negative chemotaxis	SEMA3F	SEMA3F	Uncharacterized protein	0.209159	0.355233	4.44005
GO:0070584	mitochondrion morphogenesis	PID1	PID1	phosphotyrosine interaction domain containing 1	0.209159	0.355233	4.44005
GO:0042462	eye photoreceptor cell development	VEGFA	VEGFA	Vascular endothelial growth factor A	0.209159	0.355233	4.44005
GO:0030193	regulation of blood coagulation	SCARA5	SCARA5	Uncharacterized protein	0.209159	0.355233	4.44005
GO:0001833	inner cell mass cell proliferation	NDEL1	NDEL1	nudE nuclear distribution E homolog (A. nidulans)-like 1	0.209159	0.355233	4.44005
GO:0071549	cellular response to dexamethasone stimulus	FBXO32	FBXO32	F-box only protein 32	0.209159	0.355233	4.44005
GO:0050850	positive regulation of calcium-mediated signaling	CD3E	CD3E	T-cell surface glycoprotein CD3 epsilon chain	0.209159	0.355233	4.44005
GO:0007507	heart development	SHOX2	SHOX2	Uncharacterized protein	0.212321	0.359659	1.71873
GO:0007507	heart development	MYOCD	MYOCD	Myocardin	0.212321	0.359659	1.71873
GO:0007507	heart development	ACVR2B	ACVR2B	Serine/threonine-protein kinase receptor	0.212321	0.359659	1.71873
GO:0007507	heart development	KCNJ8	KCNJ8	Kir6.1	0.212321	0.359659	1.71873
GO:0097190	apoptotic signaling pathway	LOC100737702	LOC100737702	Uncharacterized protein	0.213824	0.359659	1.91427
GO:0097190	apoptotic signaling pathway	CD3E	CD3E	T-cell surface glycoprotein CD3 epsilon chain	0.213824	0.359659	1.91427
GO:0097190	apoptotic signaling pathway	DAP3	DAP3	Uncharacterized protein	0.213824	0.359659	1.91427
GO:0045736	negative regulation of cyclin-dependent protein serine/threonine kinase activity	MYOCD	MYOCD	Myocardin	0.216542	0.359659	4.26244
GO:0030866	cortical actin cytoskeleton organization	LOC100625326	LOC100625326	band 4.1-like protein 3-like	0.216542	0.359659	4.26244
GO:0006855	drug transmembrane transport	LOC100739395	LOC100739395	ATP-binding cassette sub-family G member 2-like	0.216542	0.359659	4.26244
GO:0001502	cartilage condensation	SULF1	SULF1	Uncharacterized protein	0.216542	0.359659	4.26244
GO:0042953	lipoprotein transport	LRP1	LRP1	Prolow-density lipoprotein receptor-related protein 1	0.216542	0.359659	4.26244
GO:0034394	protein localization to cell surface	LOC100620317	LOC100620317	Protein Wnt	0.216542	0.359659	4.26244
GO:0015986	ATP synthesis coupled proton transport	LOC100739326	LOC100739326	ATP synthase lipid-binding protein, mitochondrial-like	0.216542	0.359659	4.26244
GO:0019433	triglyceride catabolic process	ABHD5	ABHD5	1-acylglycerol-3-phosphate O-acyltransferase ABHD5	0.216542	0.359659	4.26244
GO:0071901	negative regulation of protein serine/threonine kinase activity	HSP27	HSP27	Heat shock protein beta-1	0.216542	0.359659	4.26244
GO:0008156	negative regulation of DNA replication	S100A11	S100A11	Protein S100-A11	0.216542	0.359659	4.26244
GO:0002052	positive regulation of neuroblast proliferation	VEGFA	VEGFA	Vascular endothelial growth factor A	0.216542	0.359659	4.26244
GO:0018345	protein palmitoylation	ZDHHC18	ZDHHC18	Palmitoyltransferase	0.216542	0.359659	4.26244
GO:0040029	regulation of gene expression, epigenetic	DNMT3A	DNMT3A	DNA methyltransferase 3a2	0.219649	0.359659	2.31655
GO:0040029	regulation of gene expression, epigenetic	LOC100524934	LOC100524934	Uncharacterized protein	0.219649	0.359659	2.31655
GO:0032869	cellular response to insulin stimulus	FOXO1	FOXO1	Forkhead box protein O1	0.219649	0.359659	2.31655
GO:0032869	cellular response to insulin stimulus	LOC100736563	LOC100736563	phosphatidylinositol 3-kinase regulatory subunit alpha-like	0.219649	0.359659	2.31655
GO:0046474	glycerophospholipid biosynthetic process	LPCAT1	LPCAT1	1-acylglycerol-3-phosphate O-acyltransferase 9 protein	0.223071	0.359659	2.29164
GO:0046474	glycerophospholipid biosynthetic process	PLD4	PLD4	Uncharacterized protein	0.223071	0.359659	2.29164
GO:0010976	positive regulation of neuron projection development	LOC100737243	LOC100737243	serine/threonine-protein kinase D1-like	0.223071	0.359659	2.29164
GO:0010976	positive regulation of neuron projection development	CNTN1	CNTN1	Uncharacterized protein	0.223071	0.359659	2.29164
GO:0038124	toll-like receptor TLR6:TLR2 signaling pathway	LOC102161161	LOC102161161	interleukin-1 receptor-associated kinase-like 2-like	0.223071	0.359659	2.29164
GO:0038124	toll-like receptor TLR6:TLR2 signaling pathway	LOC100737213	LOC100737213	Uncharacterized protein	0.223071	0.359659	2.29164
GO:0038123	toll-like receptor TLR1:TLR2 signaling pathway	LOC102161161	LOC102161161	interleukin-1 receptor-associated kinase-like 2-like	0.223071	0.359659	2.29164
GO:0038123	toll-like receptor TLR1:TLR2 signaling pathway	LOC100737213	LOC100737213	Uncharacterized protein	0.223071	0.359659	2.29164
GO:0048873	homeostasis of number of cells within a tissue	IL20RB	IL20RB	Uncharacterized protein	0.223857	0.359659	4.0985
GO:0050772	positive regulation of axonogenesis	SHOX2	SHOX2	Uncharacterized protein	0.223857	0.359659	4.0985
GO:0097150	neuronal stem cell maintenance	FOXO1	FOXO1	Forkhead box protein O1	0.223857	0.359659	4.0985
GO:0006826	iron ion transport	LOC100737517	LOC100737517	solute carrier family 40 member 1-like	0.223857	0.359659	4.0985
GO:0019229	regulation of vasoconstriction	LOC102166329	LOC102166329	period circadian protein homolog 2-like	0.223857	0.359659	4.0985
GO:0051881	regulation of mitochondrial membrane potential	PID1	PID1	phosphotyrosine interaction domain containing 1	0.223857	0.359659	4.0985
GO:0051145	smooth muscle cell differentiation	MYOCD	MYOCD	Myocardin	0.223857	0.359659	4.0985
GO:0031032	actomyosin structure organization	CNN1	CNN1	Calponin-1	0.223857	0.359659	4.0985
GO:0017015	regulation of transforming growth factor beta receptor signaling pathway	BCL9	BCL9	B-cell CLL/lymphoma 9 protein	0.223857	0.359659	4.0985
GO:0009235	cobalamin metabolic process	MTR	MTR	Uncharacterized protein	0.223857	0.359659	4.0985
GO:0010107	potassium ion import	KCNJ8	KCNJ8	Kir6.1	0.223857	0.359659	4.0985
GO:0072661	protein targeting to plasma membrane	GAS6	GAS6	GAS6	0.223857	0.359659	4.0985
GO:0030511	positive regulation of transforming growth factor beta receptor signaling pathway	MYOCD	MYOCD	Myocardin	0.223857	0.359659	4.0985
GO:0001916	positive regulation of T cell mediated cytotoxicity	SLA-6	SLA-6	MHC class I antigen splice variant 1	0.223857	0.359659	4.0985
GO:0071773	cellular response to BMP stimulus	TMEM100	TMEM100	Uncharacterized protein	0.223857	0.359659	4.0985
GO:0071375	cellular response to peptide hormone stimulus	LCK	LCK	Non-specific protein-tyrosine kinase	0.223857	0.359659	4.0985
GO:0002040	sprouting angiogenesis	VEGFA	VEGFA	Vascular endothelial growth factor A	0.223857	0.359659	4.0985
GO:0031954	positive regulation of protein autophosphorylation	VEGFA	VEGFA	Vascular endothelial growth factor A	0.223857	0.359659	4.0985
GO:0000132	establishment of mitotic spindle orientation	NDEL1	NDEL1	nudE nuclear distribution E homolog (A. nidulans)-like 1	0.223857	0.359659	4.0985
GO:0070126	mitochondrial translational termination	MRPS23	MRPS23	Uncharacterized protein	0.226498	0.362396	2.26726
GO:0070126	mitochondrial translational termination	DAP3	DAP3	Uncharacterized protein	0.226498	0.362396	2.26726
GO:0006368	transcription elongation from RNA polymerase II promoter	LOC100524934	LOC100524934	Uncharacterized protein	0.226498	0.362396	2.26726
GO:0006368	transcription elongation from RNA polymerase II promoter	LOC100738785	LOC100738785	Uncharacterized protein	0.226498	0.362396	2.26726
GO:0007265	Ras protein signal transduction	DOK1	DOK1	Docking protein 1	0.226498	0.362396	2.26726
GO:0007265	Ras protein signal transduction	LOC100737213	LOC100737213	Uncharacterized protein	0.226498	0.362396	2.26726
GO:0070124	mitochondrial translational initiation	MRPS23	MRPS23	Uncharacterized protein	0.229928	0.364732	2.24339
GO:0070124	mitochondrial translational initiation	DAP3	DAP3	Uncharacterized protein	0.229928	0.364732	2.24339
GO:0034134	toll-like receptor 2 signaling pathway	LOC102161161	LOC102161161	interleukin-1 receptor-associated kinase-like 2-like	0.229928	0.364732	2.24339
GO:0034134	toll-like receptor 2 signaling pathway	LOC100737213	LOC100737213	Uncharacterized protein	0.229928	0.364732	2.24339
GO:0035666	TRIF-dependent toll-like receptor signaling pathway	LOC102161161	LOC102161161	interleukin-1 receptor-associated kinase-like 2-like	0.229928	0.364732	2.24339
GO:0035666	TRIF-dependent toll-like receptor signaling pathway	LOC100737213	LOC100737213	Uncharacterized protein	0.229928	0.364732	2.24339
GO:0045739	positive regulation of DNA repair	APBB1	APBB1	Uncharacterized protein	0.231102	0.364732	3.94671
GO:0046849	bone remodeling	LTBP3	LTBP3	Uncharacterized protein	0.231102	0.364732	3.94671
GO:0031214	biomineral tissue development	SPP1	SPP1	Secreted phosphoprotein 1	0.231102	0.364732	3.94671
GO:0008637	apoptotic mitochondrial changes	DAP3	DAP3	Uncharacterized protein	0.231102	0.364732	3.94671
GO:0045070	positive regulation of viral genome replication	LOC100624304	LOC100624304	Uncharacterized protein	0.231102	0.364732	3.94671
GO:0046326	positive regulation of glucose import	LOC100736563	LOC100736563	phosphatidylinositol 3-kinase regulatory subunit alpha-like	0.231102	0.364732	3.94671
GO:0010765	positive regulation of sodium ion transport	CNTN1	CNTN1	Uncharacterized protein	0.231102	0.364732	3.94671
GO:0070125	mitochondrial translational elongation	MRPS23	MRPS23	Uncharacterized protein	0.233361	0.3668	2.22002
GO:0070125	mitochondrial translational elongation	DAP3	DAP3	Uncharacterized protein	0.233361	0.3668	2.22002
GO:0006665	sphingolipid metabolic process	LOC100737243	LOC100737243	serine/threonine-protein kinase D1-like	0.233361	0.3668	2.22002
GO:0006665	sphingolipid metabolic process	PPAP2B	PPAP2B	Uncharacterized protein	0.233361	0.3668	2.22002
GO:0002244	hematopoietic progenitor cell differentiation	LOC100737702	LOC100737702	Uncharacterized protein	0.233361	0.3668	2.22002
GO:0002244	hematopoietic progenitor cell differentiation	PLD4	PLD4	Uncharacterized protein	0.233361	0.3668	2.22002
GO:0006805	xenobiotic metabolic process	CYP2A19	CYP2A19	Cytochrome p450 2A6	0.235752	0.368539	1.81638
GO:0006805	xenobiotic metabolic process	MTR	MTR	Uncharacterized protein	0.235752	0.368539	1.81638
GO:0006805	xenobiotic metabolic process	GSTA4	GSTA4	Glutathione S-transferase	0.235752	0.368539	1.81638
GO:0006493	protein O-linked glycosylation	B3GALTL	B3GALTL	Uncharacterized protein	0.236797	0.368539	2.19714
GO:0006493	protein O-linked glycosylation	GALNTL2	GALNTL2	Polypeptide N-acetylgalactosaminyltransferase	0.236797	0.368539	2.19714
GO:0006334	nucleosome assembly	LOC595122	LOC595122	Histone H1.3-like protein	0.236797	0.368539	2.19714
GO:0006334	nucleosome assembly	LOC100518399	LOC100518399	Uncharacterized protein	0.236797	0.368539	2.19714
GO:0009615	response to virus	IFITM3	IFITM3	IFITM3	0.238212	0.368539	1.80612
GO:0009615	response to virus	ANPEP	ANPEP	Aminopeptidase N	0.238212	0.368539	1.80612
GO:0009615	response to virus	HSP27	HSP27	Heat shock protein beta-1	0.238212	0.368539	1.80612
GO:0042738	exogenous drug catabolic process	CYP2A19	CYP2A19	Cytochrome p450 2A6	0.238279	0.368539	3.80575
GO:0006386	termination of RNA polymerase III transcription	LOC100524934	LOC100524934	Uncharacterized protein	0.238279	0.368539	3.80575
GO:0006385	transcription elongation from RNA polymerase III promoter	LOC100524934	LOC100524934	Uncharacterized protein	0.238279	0.368539	3.80575
GO:0043011	myeloid dendritic cell differentiation	BATF	BATF	Uncharacterized protein	0.238279	0.368539	3.80575
GO:0051493	regulation of cytoskeleton organization	LOC100155126	LOC100155126	Stathmin	0.238279	0.368539	3.80575
GO:0048568	embryonic organ development	SP2	SP2	Sp2 transcription factor	0.238279	0.368539	3.80575
GO:0051924	regulation of calcium ion transport	ORAI1	ORAI1	Uncharacterized protein	0.238279	0.368539	3.80575
GO:0032008	positive regulation of TOR signaling	GAS6	GAS6	GAS6	0.238279	0.368539	3.80575
GO:0016568	chromatin modification	APBB1	APBB1	Uncharacterized protein	0.239656	0.370174	1.52666
GO:0016568	chromatin modification	DNMT3A	DNMT3A	DNA methyltransferase 3a2	0.239656	0.370174	1.52666
GO:0016568	chromatin modification	LOC100518399	LOC100518399	Uncharacterized protein	0.239656	0.370174	1.52666
GO:0016568	chromatin modification	BANP	BANP	Uncharacterized protein	0.239656	0.370174	1.52666
GO:0016568	chromatin modification	LOC100737447	LOC100737447	Uncharacterized protein	0.239656	0.370174	1.52666
GO:0090090	negative regulation of canonical Wnt signaling pathway	LOC100620317	LOC100620317	Protein Wnt	0.240676	0.371256	1.79597
GO:0090090	negative regulation of canonical Wnt signaling pathway	FOXO1	FOXO1	Forkhead box protein O1	0.240676	0.371256	1.79597
GO:0090090	negative regulation of canonical Wnt signaling pathway	DKK2	DKK2	Uncharacterized protein	0.240676	0.371256	1.79597
GO:0006281	DNA repair	FBXO6	FBXO6	F-box protein 6	0.241252	0.371608	1.45642
GO:0006281	DNA repair	LOC102160662	LOC102160662	uncharacterized LOC102160662	0.241252	0.371608	1.45642
GO:0006281	DNA repair	LOC100518399	LOC100518399	Uncharacterized protein	0.241252	0.371608	1.45642
GO:0006281	DNA repair	POLL	POLL	Uncharacterized protein	0.241252	0.371608	1.45642
GO:0006281	DNA repair	LOC100524934	LOC100524934	Uncharacterized protein	0.241252	0.371608	1.45642
GO:0006281	DNA repair	LOC100738785	LOC100738785	Uncharacterized protein	0.241252	0.371608	1.45642
GO:0018146	keratan sulfate biosynthetic process	B4GALT3	B4GALT3	Uncharacterized protein	0.245389	0.371608	3.67452
GO:0050767	regulation of neurogenesis	LOC102166329	LOC102166329	period circadian protein homolog 2-like	0.245389	0.371608	3.67452
GO:0000096	sulfur amino acid metabolic process	MTR	MTR	Uncharacterized protein	0.245389	0.371608	3.67452
GO:0007178	transmembrane receptor protein serine/threonine kinase signaling pathway	ACVR2B	ACVR2B	Serine/threonine-protein kinase receptor	0.245389	0.371608	3.67452
GO:0000375	RNA splicing, via transesterification reactions	PRPF3	PRPF3	Pre-mRNA processing factor 3-like protein	0.245389	0.371608	3.67452
GO:2001234	negative regulation of apoptotic signaling pathway	HSP27	HSP27	Heat shock protein beta-1	0.245389	0.371608	3.67452
GO:0043044	ATP-dependent chromatin remodeling	LOC100737447	LOC100737447	Uncharacterized protein	0.245389	0.371608	3.67452
GO:0010842	retina layer formation	LOC102160596	LOC102160596	serine/arginine repetitive matrix protein 3-like	0.245389	0.371608	3.67452
GO:0070932	histone H3 deacetylation	LOC102166329	LOC102166329	period circadian protein homolog 2-like	0.245389	0.371608	3.67452
GO:0019373	epoxygenase P450 pathway	CYP2A19	CYP2A19	Cytochrome p450 2A6	0.245389	0.371608	3.67452
GO:0000245	spliceosomal complex assembly	LOC100523728	LOC100523728	Uncharacterized protein	0.245389	0.371608	3.67452
GO:0030513	positive regulation of BMP signaling pathway	SULF1	SULF1	Uncharacterized protein	0.245389	0.371608	3.67452
GO:0044070	regulation of anion transport	LOC100738820	LOC100738820	voltage-dependent anion-selective channel protein 3-like	0.245389	0.371608	3.67452
GO:0002756	MyD88-independent toll-like receptor signaling pathway	LOC102161161	LOC102161161	interleukin-1 receptor-associated kinase-like 2-like	0.247117	0.373737	2.13122
GO:0002756	MyD88-independent toll-like receptor signaling pathway	LOC100737213	LOC100737213	Uncharacterized protein	0.247117	0.373737	2.13122
GO:0019083	viral transcription	LOC102166970	LOC102166970	nucleoporin NUP53-like	0.250573	0.376378	1.7565
GO:0019083	viral transcription	LOC100624304	LOC100624304	Uncharacterized protein	0.250573	0.376378	1.7565
GO:0019083	viral transcription	LOC102164575	LOC102164575	60S ribosomal protein L35a-like	0.250573	0.376378	1.7565
GO:0045332	phospholipid translocation	LOC102159133	LOC102159133	probable phospholipid-transporting ATPase IF-like	0.252433	0.376378	3.55204
GO:0010508	positive regulation of autophagy	FOXO1	FOXO1	Forkhead box protein O1	0.252433	0.376378	3.55204
GO:0045773	positive regulation of axon extension	NDEL1	NDEL1	nudE nuclear distribution E homolog (A. nidulans)-like 1	0.252433	0.376378	3.55204
GO:0010975	regulation of neuron projection development	NDEL1	NDEL1	nudE nuclear distribution E homolog (A. nidulans)-like 1	0.252433	0.376378	3.55204
GO:0006754	ATP biosynthetic process	LOC100737824	LOC100737824	ATP synthase subunit f, mitochondrial-like	0.252433	0.376378	3.55204
GO:0030325	adrenal gland development	LOC100620317	LOC100620317	Protein Wnt	0.252433	0.376378	3.55204
GO:2000352	negative regulation of endothelial cell apoptotic process	GAS6	GAS6	GAS6	0.252433	0.376378	3.55204
GO:0032504	multicellular organism reproduction	LOC100623380	LOC100623380	Tetraspanin	0.252433	0.376378	3.55204
GO:1901687	glutathione derivative biosynthetic process	GSTA4	GSTA4	Glutathione S-transferase	0.252433	0.376378	3.55204
GO:0071345	cellular response to cytokine stimulus	PID1	PID1	phosphotyrosine interaction domain containing 1	0.252433	0.376378	3.55204
GO:0016192	vesicle-mediated transport	MPPE1	MPPE1	metallophosphoesterase 1	0.253838	0.377988	1.58455
GO:0016192	vesicle-mediated transport	CYTH4	CYTH4	Cytohesin 4	0.253838	0.377988	1.58455
GO:0016192	vesicle-mediated transport	LOC102160444	LOC102160444	vacuolar protein sorting-associated protein 41 homolog	0.253838	0.377988	1.58455
GO:0016192	vesicle-mediated transport	ERGIC3	ERGIC3	ERGIC and golgi 3	0.253838	0.377988	1.58455
GO:0051897	positive regulation of protein kinase B signaling	GAS6	GAS6	GAS6	0.257451	0.381389	2.06915
GO:0051897	positive regulation of protein kinase B signaling	VEGFA	VEGFA	Vascular endothelial growth factor A	0.257451	0.381389	2.06915
GO:0060021	palate development	LOC100620317	LOC100620317	Protein Wnt	0.257451	0.381389	2.06915
GO:0060021	palate development	ACVR2B	ACVR2B	Serine/threonine-protein kinase receptor	0.257451	0.381389	2.06915
GO:0034138	toll-like receptor 3 signaling pathway	LOC102161161	LOC102161161	interleukin-1 receptor-associated kinase-like 2-like	0.257451	0.381389	2.06915
GO:0034138	toll-like receptor 3 signaling pathway	LOC100737213	LOC100737213	Uncharacterized protein	0.257451	0.381389	2.06915
GO:0006928	cellular component movement	LOC100623380	LOC100623380	Tetraspanin	0.257451	0.381389	2.06915
GO:0006928	cellular component movement	HSP27	HSP27	Heat shock protein beta-1	0.257451	0.381389	2.06915
GO:0010043	response to zinc ion	LCK	LCK	Non-specific protein-tyrosine kinase	0.25941	0.381389	3.43746
GO:0043001	Golgi to plasma membrane protein transport	LOC100156903	LOC100156903	golgin subfamily A member 7-like	0.25941	0.381389	3.43746
GO:0006306	DNA methylation	DNMT3A	DNMT3A	DNA methyltransferase 3a2	0.25941	0.381389	3.43746
GO:0005980	glycogen catabolic process	PHGK	PHGK	Phosphorylase kinase gamma 1	0.25941	0.381389	3.43746
GO:0048041	focal adhesion assembly	LOC100737702	LOC100737702	Uncharacterized protein	0.25941	0.381389	3.43746
GO:0070423	nucleotide-binding oligomerization domain containing signaling pathway	LOC102161161	LOC102161161	interleukin-1 receptor-associated kinase-like 2-like	0.25941	0.381389	3.43746
GO:0007283	spermatogenesis	CADM1	CADM1	Uncharacterized protein	0.2611	0.383388	1.41453
GO:0007283	spermatogenesis	DNMT3A	DNMT3A	DNA methyltransferase 3a2	0.2611	0.383388	1.41453
GO:0007283	spermatogenesis	SMAF1	SMAF1	Adipogenin	0.2611	0.383388	1.41453
GO:0007283	spermatogenesis	LOC100518399	LOC100518399	Uncharacterized protein	0.2611	0.383388	1.41453
GO:0007283	spermatogenesis	RHBDD1	RHBDD1	Uncharacterized protein	0.2611	0.383388	1.41453
GO:0007283	spermatogenesis	LOC100739014	LOC100739014	cation-independent mannose-6-phosphate receptor-like	0.2611	0.383388	1.41453
GO:0042771	intrinsic apoptotic signaling pathway in response to DNA damage by p53 class mediator	LOC102160596	LOC102160596	serine/arginine repetitive matrix protein 3-like	0.266322	0.38762	3.33003
GO:0043388	positive regulation of DNA binding	MYOCD	MYOCD	Myocardin	0.266322	0.38762	3.33003
GO:0034341	response to interferon-gamma	IFITM3	IFITM3	IFITM3	0.266322	0.38762	3.33003
GO:0051966	regulation of synaptic transmission, glutamatergic	OPHN1	OPHN1	oligophrenin 1	0.266322	0.38762	3.33003
GO:0090501	RNA phosphodiester bond hydrolysis	DIS3L2	DIS3L2	DIS3-like exonuclease 2	0.266322	0.38762	3.33003
GO:0090503	RNA phosphodiester bond hydrolysis, exonucleolytic	DIS3L2	DIS3L2	DIS3-like exonuclease 2	0.266322	0.38762	3.33003
GO:0042130	negative regulation of T cell proliferation	IL20RB	IL20RB	Uncharacterized protein	0.266322	0.38762	3.33003
GO:0002755	MyD88-dependent toll-like receptor signaling pathway	LOC102161161	LOC102161161	interleukin-1 receptor-associated kinase-like 2-like	0.267788	0.389266	2.01059
GO:0002755	MyD88-dependent toll-like receptor signaling pathway	LOC100737213	LOC100737213	Uncharacterized protein	0.267788	0.389266	2.01059
GO:0045087	innate immune response	LOC102161161	LOC102161161	interleukin-1 receptor-associated kinase-like 2-like	0.272052	0.391205	1.27771
GO:0045087	innate immune response	FOXO1	FOXO1	Forkhead box protein O1	0.272052	0.391205	1.27771
GO:0045087	innate immune response	IFITM3	IFITM3	IFITM3	0.272052	0.391205	1.27771
GO:0045087	innate immune response	LCK	LCK	Non-specific protein-tyrosine kinase	0.272052	0.391205	1.27771
GO:0045087	innate immune response	LOC100514246	LOC100514246	ATP-dependent RNA helicase A-like	0.272052	0.391205	1.27771
GO:0045087	innate immune response	IL1RAP	IL1RAP	Interleukin 1 receptor accessory protein	0.272052	0.391205	1.27771
GO:0045087	innate immune response	LOC100524934	LOC100524934	Uncharacterized protein	0.272052	0.391205	1.27771
GO:0045087	innate immune response	LOC100737243	LOC100737243	serine/threonine-protein kinase D1-like	0.272052	0.391205	1.27771
GO:0045087	innate immune response	LOC100737213	LOC100737213	Uncharacterized protein	0.272052	0.391205	1.27771
GO:0045087	innate immune response	LOC100736563	LOC100736563	phosphatidylinositol 3-kinase regulatory subunit alpha-like	0.272052	0.391205	1.27771
GO:0048011	neurotrophin TRK receptor signaling pathway	FOXO1	FOXO1	Forkhead box protein O1	0.272556	0.391205	1.44784
GO:0048011	neurotrophin TRK receptor signaling pathway	LOC100737702	LOC100737702	Uncharacterized protein	0.272556	0.391205	1.44784
GO:0048011	neurotrophin TRK receptor signaling pathway	LCK	LCK	Non-specific protein-tyrosine kinase	0.272556	0.391205	1.44784
GO:0048011	neurotrophin TRK receptor signaling pathway	LOC100737213	LOC100737213	Uncharacterized protein	0.272556	0.391205	1.44784
GO:0048011	neurotrophin TRK receptor signaling pathway	LOC100736563	LOC100736563	phosphatidylinositol 3-kinase regulatory subunit alpha-like	0.272556	0.391205	1.44784
GO:0006820	anion transport	LOC100738820	LOC100738820	voltage-dependent anion-selective channel protein 3-like	0.273169	0.391205	3.22912
GO:0014065	phosphatidylinositol 3-kinase signaling	LOC100736563	LOC100736563	phosphatidylinositol 3-kinase regulatory subunit alpha-like	0.273169	0.391205	3.22912
GO:0036151	phosphatidylcholine acyl-chain remodeling	LPCAT1	LPCAT1	1-acylglycerol-3-phosphate O-acyltransferase 9 protein	0.273169	0.391205	3.22912
GO:0050715	positive regulation of cytokine secretion	CADM1	CADM1	Uncharacterized protein	0.273169	0.391205	3.22912
GO:0015991	ATP hydrolysis coupled proton transport	LOC100739326	LOC100739326	ATP synthase lipid-binding protein, mitochondrial-like	0.273169	0.391205	3.22912
GO:0045671	negative regulation of osteoclast differentiation	LOC100736563	LOC100736563	phosphatidylinositol 3-kinase regulatory subunit alpha-like	0.273169	0.391205	3.22912
GO:0034080	CENP-A containing nucleosome assembly	LOC100518399	LOC100518399	Uncharacterized protein	0.273169	0.391205	3.22912
GO:0014823	response to activity	PCK1	PCK1	Phosphoenolpyruvate carboxykinase 1 (Soluble)	0.273169	0.391205	3.22912
GO:0002931	response to ischemia	LOC102166329	LOC102166329	period circadian protein homolog 2-like	0.273169	0.391205	3.22912
GO:0010575	positive regulation vascular endothelial growth factor production	SULF1	SULF1	Uncharacterized protein	0.273169	0.391205	3.22912
GO:0016310	phosphorylation	LOC102161161	LOC102161161	interleukin-1 receptor-associated kinase-like 2-like	0.273882	0.391743	1.25905
GO:0016310	phosphorylation	PHGK	PHGK	Phosphorylase kinase gamma 1	0.273882	0.391743	1.25905
GO:0016310	phosphorylation	LCK	LCK	Non-specific protein-tyrosine kinase	0.273882	0.391743	1.25905
GO:0016310	phosphorylation	DOK1	DOK1	Docking protein 1	0.273882	0.391743	1.25905
GO:0016310	phosphorylation	DCLK2	DCLK2	Uncharacterized protein	0.273882	0.391743	1.25905
GO:0016310	phosphorylation	ACVR2B	ACVR2B	Serine/threonine-protein kinase receptor	0.273882	0.391743	1.25905
GO:0016310	phosphorylation	LOC100737243	LOC100737243	serine/threonine-protein kinase D1-like	0.273882	0.391743	1.25905
GO:0016310	phosphorylation	LOC102160596	LOC102160596	serine/arginine repetitive matrix protein 3-like	0.273882	0.391743	1.25905
GO:0016310	phosphorylation	LOC100737213	LOC100737213	Uncharacterized protein	0.273882	0.391743	1.25905
GO:0016310	phosphorylation	LOC100736563	LOC100736563	phosphatidylinositol 3-kinase regulatory subunit alpha-like	0.273882	0.391743	1.25905
GO:0016310	phosphorylation	PCK1	PCK1	Phosphoenolpyruvate carboxykinase 1 (Soluble)	0.273882	0.391743	1.25905
GO:0006811	ion transport	LOC100739326	LOC100739326	ATP synthase lipid-binding protein, mitochondrial-like	0.27545	0.3935	1.27313
GO:0006811	ion transport	LOC100737824	LOC100737824	ATP synthase subunit f, mitochondrial-like	0.27545	0.3935	1.27313
GO:0006811	ion transport	STIM2	STIM2	stromal interaction molecule 2	0.27545	0.3935	1.27313
GO:0006811	ion transport	SCARA5	SCARA5	Uncharacterized protein	0.27545	0.3935	1.27313
GO:0006811	ion transport	LOC100737517	LOC100737517	solute carrier family 40 member 1-like	0.27545	0.3935	1.27313
GO:0006811	ion transport	LOC100738820	LOC100738820	voltage-dependent anion-selective channel protein 3-like	0.27545	0.3935	1.27313
GO:0006811	ion transport	ORAI1	ORAI1	Uncharacterized protein	0.27545	0.3935	1.27313
GO:0006811	ion transport	KCNJ8	KCNJ8	Kir6.1	0.27545	0.3935	1.27313
GO:0006811	ion transport	LOC102161725	LOC102161725	Uncharacterized protein	0.27545	0.3935	1.27313
GO:0006811	ion transport	LOC102159133	LOC102159133	probable phospholipid-transporting ATPase IF-like	0.27545	0.3935	1.27313
GO:0006378	mRNA polyadenylation	APLP1	APLP1	Uncharacterized protein	0.279951	0.395546	3.13415
GO:0032570	response to progesterone	CLDN4	CLDN4	Claudin	0.279951	0.395546	3.13415
GO:0070555	response to interleukin-1	LOC102161161	LOC102161161	interleukin-1 receptor-associated kinase-like 2-like	0.279951	0.395546	3.13415
GO:0019933	cAMP-mediated signaling	LOC100154530	LOC100154530	Uncharacterized protein	0.279951	0.395546	3.13415
GO:0006501	C-terminal protein lipidation	LOC100626091	LOC100626091	Uncharacterized protein	0.279951	0.395546	3.13415
GO:0001816	cytokine production	BATF	BATF	Uncharacterized protein	0.279951	0.395546	3.13415
GO:0061098	positive regulation of protein tyrosine kinase activity	GAS6	GAS6	GAS6	0.279951	0.395546	3.13415
GO:0090004	positive regulation of establishment of protein localization to plasma membrane	LOC100736563	LOC100736563	phosphatidylinositol 3-kinase regulatory subunit alpha-like	0.279951	0.395546	3.13415
GO:0007585	respiratory gaseous exchange	LOC100739396	LOC100739396	Uncharacterized protein	0.279951	0.395546	3.13415
GO:0009117	nucleotide metabolic process	HDHD1	HDHD1	Uncharacterized protein	0.28667	0.401616	3.0446
GO:0015701	bicarbonate transport	PTGER3	PTGER3	Prostaglandin EP3 receptor	0.28667	0.401616	3.0446
GO:0006749	glutathione metabolic process	GSTA4	GSTA4	Glutathione S-transferase	0.28667	0.401616	3.0446
GO:0061418	regulation of transcription from RNA polymerase II promoter in response to hypoxia	VEGFA	VEGFA	Vascular endothelial growth factor A	0.28667	0.401616	3.0446
GO:0001895	retina homeostasis	HSP27	HSP27	Heat shock protein beta-1	0.28667	0.401616	3.0446
GO:0017144	drug metabolic process	PCK1	PCK1	Phosphoenolpyruvate carboxykinase 1 (Soluble)	0.28667	0.401616	3.0446
GO:0001654	eye development	LOC102160596	LOC102160596	serine/arginine repetitive matrix protein 3-like	0.28667	0.401616	3.0446
GO:0006479	protein methylation	LOC100739557	LOC100739557	Uncharacterized protein	0.293326	0.407984	2.96003
GO:0006027	glycosaminoglycan catabolic process	SDC4	SDC4	Syndecan-4	0.293326	0.407984	2.96003
GO:0001755	neural crest cell migration	SEMA3F	SEMA3F	Uncharacterized protein	0.293326	0.407984	2.96003
GO:0016925	protein sumoylation	LOC100624304	LOC100624304	Uncharacterized protein	0.293326	0.407984	2.96003
GO:0030100	regulation of endocytosis	OPHN1	OPHN1	oligophrenin 1	0.293326	0.407984	2.96003
GO:0006730	one-carbon metabolic process	LOC100514459	LOC100514459	Serine hydroxymethyltransferase	0.293326	0.407984	2.96003
GO:0032543	mitochondrial translation	MRPS23	MRPS23	Uncharacterized protein	0.295312	0.409762	1.86949
GO:0032543	mitochondrial translation	DAP3	DAP3	Uncharacterized protein	0.295312	0.409762	1.86949
GO:0048013	ephrin receptor signaling pathway	LOC100737702	LOC100737702	Uncharacterized protein	0.295312	0.409762	1.86949
GO:0048013	ephrin receptor signaling pathway	LOC100625485	LOC100625485	myosin light polypeptide 6-like	0.295312	0.409762	1.86949
GO:0007623	circadian rhythm	LOC102166329	LOC102166329	period circadian protein homolog 2-like	0.298743	0.411238	1.85324
GO:0007623	circadian rhythm	LOC100514246	LOC100514246	ATP-dependent RNA helicase A-like	0.298743	0.411238	1.85324
GO:0000077	DNA damage checkpoint	FBXO6	FBXO6	F-box protein 6	0.29992	0.411238	2.88003
GO:0055007	cardiac muscle cell differentiation	MYOCD	MYOCD	Myocardin	0.29992	0.411238	2.88003
GO:0050918	positive chemotaxis	VEGFA	VEGFA	Vascular endothelial growth factor A	0.29992	0.411238	2.88003
GO:0031663	lipopolysaccharide-mediated signaling pathway	LOC102161161	LOC102161161	interleukin-1 receptor-associated kinase-like 2-like	0.29992	0.411238	2.88003
GO:0001937	negative regulation of endothelial cell proliferation	SULF1	SULF1	Uncharacterized protein	0.29992	0.411238	2.88003
GO:0007080	mitotic metaphase plate congression	LOC100737683	LOC100737683	PIN2/TERF1-interacting telomerase inhibitor 1-like	0.29992	0.411238	2.88003
GO:0030316	osteoclast differentiation	TFRC	TFRC	Transferrin receptor protein 1	0.29992	0.411238	2.88003
GO:0033572	transferrin transport	TFRC	TFRC	Transferrin receptor protein 1	0.29992	0.411238	2.88003
GO:0042339	keratan sulfate metabolic process	B4GALT3	B4GALT3	Uncharacterized protein	0.29992	0.411238	2.88003
GO:0030336	negative regulation of cell migration	SULF1	SULF1	Uncharacterized protein	0.302171	0.413835	1.83726
GO:0030336	negative regulation of cell migration	LOC100620317	LOC100620317	Protein Wnt	0.302171	0.413835	1.83726
GO:0008152	metabolic process	SULF1	SULF1	Uncharacterized protein	0.302538	0.413849	1.13642
GO:0008152	metabolic process	LOC100517308	LOC100517308	selenocysteine-specific elongation factor-like	0.302538	0.413849	1.13642
GO:0008152	metabolic process	ACP2	ACP2	Uncharacterized protein	0.302538	0.413849	1.13642
GO:0008152	metabolic process	ZDHHC18	ZDHHC18	Palmitoyltransferase	0.302538	0.413849	1.13642
GO:0008152	metabolic process	NANP	NANP	Uncharacterized protein	0.302538	0.413849	1.13642
GO:0008152	metabolic process	LOC100739395	LOC100739395	ATP-binding cassette sub-family G member 2-like	0.302538	0.413849	1.13642
GO:0008152	metabolic process	RIMKLB	RIMKLB	Uncharacterized protein	0.302538	0.413849	1.13642
GO:0008152	metabolic process	MPPE1	MPPE1	metallophosphoesterase 1	0.302538	0.413849	1.13642
GO:0008152	metabolic process	LOC100514246	LOC100514246	ATP-dependent RNA helicase A-like	0.302538	0.413849	1.13642
GO:0008152	metabolic process	HDHD1	HDHD1	Uncharacterized protein	0.302538	0.413849	1.13642
GO:0008152	metabolic process	LOC100625485	LOC100625485	myosin light polypeptide 6-like	0.302538	0.413849	1.13642
GO:0008152	metabolic process	LOC100625622	LOC100625622	Uncharacterized protein	0.302538	0.413849	1.13642
GO:0008152	metabolic process	LOC100739056	LOC100739056	rho-related GTP-binding protein RhoE-like	0.302538	0.413849	1.13642
GO:0008152	metabolic process	LOC100737213	LOC100737213	Uncharacterized protein	0.302538	0.413849	1.13642
GO:0008152	metabolic process	GSTA4	GSTA4	Glutathione S-transferase	0.302538	0.413849	1.13642
GO:0008152	metabolic process	LPCAT1	LPCAT1	1-acylglycerol-3-phosphate O-acyltransferase 9 protein	0.302538	0.413849	1.13642
GO:0008152	metabolic process	B3GALTL	B3GALTL	Uncharacterized protein	0.302538	0.413849	1.13642
GO:0008152	metabolic process	LOC100627376	LOC100627376	chromodomain Y-like protein 2-like	0.302538	0.413849	1.13642
GO:0008152	metabolic process	TUBA8	TUBA8	Uncharacterized protein	0.302538	0.413849	1.13642
GO:0008152	metabolic process	LOC102164668	LOC102164668	methionine--tRNA ligase, cytoplasmic-like	0.302538	0.413849	1.13642
GO:0008152	metabolic process	PLD4	PLD4	Uncharacterized protein	0.302538	0.413849	1.13642
GO:0008152	metabolic process	SRM	SRM	Uncharacterized protein	0.302538	0.413849	1.13642
GO:0008152	metabolic process	B4GALT3	B4GALT3	Uncharacterized protein	0.302538	0.413849	1.13642
GO:0008152	metabolic process	ABHD5	ABHD5	1-acylglycerol-3-phosphate O-acyltransferase ABHD5	0.302538	0.413849	1.13642
GO:0008152	metabolic process	GALNTL2	GALNTL2	Polypeptide N-acetylgalactosaminyltransferase	0.302538	0.413849	1.13642
GO:0008152	metabolic process	LOC102159133	LOC102159133	probable phospholipid-transporting ATPase IF-like	0.302538	0.413849	1.13642
GO:0001889	liver development	CADM1	CADM1	Uncharacterized protein	0.305596	0.415285	1.82156
GO:0001889	liver development	LOC100739014	LOC100739014	cation-independent mannose-6-phosphate receptor-like	0.305596	0.415285	1.82156
GO:0006446	regulation of translational initiation	HSP27	HSP27	Heat shock protein beta-1	0.306452	0.415285	2.80424
GO:0032720	negative regulation of tumor necrosis factor production	GAS6	GAS6	GAS6	0.306452	0.415285	2.80424
GO:1900026	positive regulation of substrate adhesion-dependent cell spreading	LOC100737702	LOC100737702	Uncharacterized protein	0.306452	0.415285	2.80424
GO:0045880	positive regulation of smoothened signaling pathway	SHOX2	SHOX2	Uncharacterized protein	0.306452	0.415285	2.80424
GO:2000379	positive regulation of reactive oxygen species metabolic process	PID1	PID1	phosphotyrosine interaction domain containing 1	0.306452	0.415285	2.80424
GO:0048514	blood vessel morphogenesis	VEGFA	VEGFA	Vascular endothelial growth factor A	0.306452	0.415285	2.80424
GO:0060349	bone morphogenesis	LTBP3	LTBP3	Uncharacterized protein	0.306452	0.415285	2.80424
GO:0008150	biological_process	SOCS7	SOCS7	Uncharacterized protein	0.308582	0.417198	1.24714
GO:0008150	biological_process	LOC100738600	LOC100738600	prickle-like protein 4-like	0.308582	0.417198	1.24714
GO:0008150	biological_process	DIO3	DIO3	Type III iodothyronine deiodinase	0.308582	0.417198	1.24714
GO:0008150	biological_process	LOC100625326	LOC100625326	band 4.1-like protein 3-like	0.308582	0.417198	1.24714
GO:0008150	biological_process	HDHD1	HDHD1	Uncharacterized protein	0.308582	0.417198	1.24714
GO:0008150	biological_process	PTGER3	PTGER3	Prostaglandin EP3 receptor	0.308582	0.417198	1.24714
GO:0008150	biological_process	LOC102160444	LOC102160444	vacuolar protein sorting-associated protein 41 homolog	0.308582	0.417198	1.24714
GO:0008150	biological_process	LOC102164035	LOC102164035	pleckstrin homology domain-containing family A member 5-like	0.308582	0.417198	1.24714
GO:0008150	biological_process	SDC4	SDC4	Syndecan-4	0.308582	0.417198	1.24714
GO:0000122	negative regulation of transcription from RNA polymerase II promoter	LOC102166329	LOC102166329	period circadian protein homolog 2-like	0.308582	0.417198	1.24714
GO:0000122	negative regulation of transcription from RNA polymerase II promoter	FOXO1	FOXO1	Forkhead box protein O1	0.308582	0.417198	1.24714
GO:0000122	negative regulation of transcription from RNA polymerase II promoter	GLIS1	GLIS1	Uncharacterized protein	0.308582	0.417198	1.24714
GO:0000122	negative regulation of transcription from RNA polymerase II promoter	SHOX2	SHOX2	Uncharacterized protein	0.308582	0.417198	1.24714
GO:0000122	negative regulation of transcription from RNA polymerase II promoter	DNMT3A	DNMT3A	DNA methyltransferase 3a2	0.308582	0.417198	1.24714
GO:0000122	negative regulation of transcription from RNA polymerase II promoter	MYOCD	MYOCD	Myocardin	0.308582	0.417198	1.24714
GO:0000122	negative regulation of transcription from RNA polymerase II promoter	VEGFA	VEGFA	Vascular endothelial growth factor A	0.308582	0.417198	1.24714
GO:0000122	negative regulation of transcription from RNA polymerase II promoter	LOC100737034	LOC100737034	max-interacting protein 1-like	0.308582	0.417198	1.24714
GO:0000122	negative regulation of transcription from RNA polymerase II promoter	LOC100512854	LOC100512854	transcriptional repressor NF-X1-like	0.308582	0.417198	1.24714
GO:0007603	phototransduction, visible light	LRP1	LRP1	Prolow-density lipoprotein receptor-related protein 1	0.309018	0.4173	1.80612
GO:0007603	phototransduction, visible light	SDC4	SDC4	Syndecan-4	0.309018	0.4173	1.80612
GO:0008285	negative regulation of cell proliferation	LOC100623380	LOC100623380	Tetraspanin	0.31147	0.419156	1.32101
GO:0008285	negative regulation of cell proliferation	S100A11	S100A11	Protein S100-A11	0.31147	0.419156	1.32101
GO:0008285	negative regulation of cell proliferation	DIS3L2	DIS3L2	DIS3-like exonuclease 2	0.31147	0.419156	1.32101
GO:0008285	negative regulation of cell proliferation	MYOCD	MYOCD	Myocardin	0.31147	0.419156	1.32101
GO:0008285	negative regulation of cell proliferation	LOC100737034	LOC100737034	max-interacting protein 1-like	0.31147	0.419156	1.32101
GO:0008285	negative regulation of cell proliferation	LOC100737683	LOC100737683	PIN2/TERF1-interacting telomerase inhibitor 1-like	0.31147	0.419156	1.32101
GO:0006810	transport	LOC100739326	LOC100739326	ATP synthase lipid-binding protein, mitochondrial-like	0.311721	0.419156	1.13564
GO:0006810	transport	TOMM6	TOMM6	Uncharacterized protein	0.311721	0.419156	1.13564
GO:0006810	transport	RAMP1	RAMP1	Receptor activity-modifying protein 1	0.311721	0.419156	1.13564
GO:0006810	transport	LOC100739395	LOC100739395	ATP-binding cassette sub-family G member 2-like	0.311721	0.419156	1.13564
GO:0006810	transport	LOC100739319	LOC100739319	vacuolar-sorting protein SNF8-like	0.311721	0.419156	1.13564
GO:0006810	transport	LOC100737824	LOC100737824	ATP synthase subunit f, mitochondrial-like	0.311721	0.419156	1.13564
GO:0006810	transport	MPPE1	MPPE1	metallophosphoesterase 1	0.311721	0.419156	1.13564
GO:0006810	transport	STIM2	STIM2	stromal interaction molecule 2	0.311721	0.419156	1.13564
GO:0006810	transport	LOC102160444	LOC102160444	vacuolar protein sorting-associated protein 41 homolog	0.311721	0.419156	1.13564
GO:0006810	transport	SCARA5	SCARA5	Uncharacterized protein	0.311721	0.419156	1.13564
GO:0006810	transport	LOC102166970	LOC102166970	nucleoporin NUP53-like	0.311721	0.419156	1.13564
GO:0006810	transport	NDEL1	NDEL1	nudE nuclear distribution E homolog (A. nidulans)-like 1	0.311721	0.419156	1.13564
GO:0006810	transport	LOC100737517	LOC100737517	solute carrier family 40 member 1-like	0.311721	0.419156	1.13564
GO:0006810	transport	ERGIC3	ERGIC3	ERGIC and golgi 3	0.311721	0.419156	1.13564
GO:0006810	transport	LOC100739014	LOC100739014	cation-independent mannose-6-phosphate receptor-like	0.311721	0.419156	1.13564
GO:0006810	transport	LOC100738820	LOC100738820	voltage-dependent anion-selective channel protein 3-like	0.311721	0.419156	1.13564
GO:0006810	transport	ORAI1	ORAI1	Uncharacterized protein	0.311721	0.419156	1.13564
GO:0006810	transport	THOC3	THOC3	Uncharacterized protein	0.311721	0.419156	1.13564
GO:0006810	transport	LOC100521387	LOC100521387	protein Hikeshi-like	0.311721	0.419156	1.13564
GO:0006810	transport	LOC100624304	LOC100624304	Uncharacterized protein	0.311721	0.419156	1.13564
GO:0006810	transport	KCNJ8	KCNJ8	Kir6.1	0.311721	0.419156	1.13564
GO:0006810	transport	LOC100736563	LOC100736563	phosphatidylinositol 3-kinase regulatory subunit alpha-like	0.311721	0.419156	1.13564
GO:0006810	transport	LOC102161725	LOC102161725	Uncharacterized protein	0.311721	0.419156	1.13564
GO:0006810	transport	LOC102159133	LOC102159133	probable phospholipid-transporting ATPase IF-like	0.311721	0.419156	1.13564
GO:0042327	positive regulation of phosphorylation	GRB10	GRB10	Growth factor receptor-bound protein 10	0.312922	0.419156	2.73234
GO:0006363	termination of RNA polymerase I transcription	LOC100524934	LOC100524934	Uncharacterized protein	0.312922	0.419156	2.73234
GO:0031623	receptor internalization	RAMP1	RAMP1	Receptor activity-modifying protein 1	0.312922	0.419156	2.73234
GO:0051209	release of sequestered calcium ion into cytosol	LCK	LCK	Non-specific protein-tyrosine kinase	0.312922	0.419156	2.73234
GO:0030073	insulin secretion	ACVR2B	ACVR2B	Serine/threonine-protein kinase receptor	0.312922	0.419156	2.73234
GO:0042981	regulation of apoptotic process	LCK	LCK	Non-specific protein-tyrosine kinase	0.315427	0.422024	1.42557
GO:0042981	regulation of apoptotic process	LOC100739014	LOC100739014	cation-independent mannose-6-phosphate receptor-like	0.315427	0.422024	1.42557
GO:0042981	regulation of apoptotic process	CD3E	CD3E	T-cell surface glycoprotein CD3 epsilon chain	0.315427	0.422024	1.42557
GO:0042981	regulation of apoptotic process	LOC100739557	LOC100739557	Uncharacterized protein	0.315427	0.422024	1.42557
GO:0034504	protein localization to nucleus	BANP	BANP	Uncharacterized protein	0.319332	0.423343	2.66403
GO:2001244	positive regulation of intrinsic apoptotic signaling pathway	LCK	LCK	Non-specific protein-tyrosine kinase	0.319332	0.423343	2.66403
GO:0048469	cell maturation	VEGFA	VEGFA	Vascular endothelial growth factor A	0.319332	0.423343	2.66403
GO:0006362	transcription elongation from RNA polymerase I promoter	LOC100524934	LOC100524934	Uncharacterized protein	0.319332	0.423343	2.66403
GO:0031667	response to nutrient levels	LOC100620317	LOC100620317	Protein Wnt	0.319332	0.423343	2.66403
GO:0031016	pancreas development	ACVR2B	ACVR2B	Serine/threonine-protein kinase receptor	0.319332	0.423343	2.66403
GO:0045071	negative regulation of viral genome replication	IFITM3	IFITM3	IFITM3	0.319332	0.423343	2.66403
GO:0030032	lamellipodium assembly	LOC100737702	LOC100737702	Uncharacterized protein	0.319332	0.423343	2.66403
GO:0006112	energy reserve metabolic process	LOC100620305	LOC100620305	guanine nucleotide-binding protein G(I)/G(S)/G(T) subunit beta-2-like	0.322665	0.42726	1.7469
GO:0006112	energy reserve metabolic process	PID1	PID1	phosphotyrosine interaction domain containing 1	0.322665	0.42726	1.7469
GO:0006366	transcription from RNA polymerase II promoter	FOXO1	FOXO1	Forkhead box protein O1	0.323023	0.42726	1.27075
GO:0006366	transcription from RNA polymerase II promoter	GLIS1	GLIS1	Uncharacterized protein	0.323023	0.42726	1.27075
GO:0006366	transcription from RNA polymerase II promoter	SP2	SP2	Sp2 transcription factor	0.323023	0.42726	1.27075
GO:0006366	transcription from RNA polymerase II promoter	MYOCD	MYOCD	Myocardin	0.323023	0.42726	1.27075
GO:0006366	transcription from RNA polymerase II promoter	LOC100524934	LOC100524934	Uncharacterized protein	0.323023	0.42726	1.27075
GO:0006366	transcription from RNA polymerase II promoter	LOC100738785	LOC100738785	Uncharacterized protein	0.323023	0.42726	1.27075
GO:0006366	transcription from RNA polymerase II promoter	LOC100512854	LOC100512854	transcriptional repressor NF-X1-like	0.323023	0.42726	1.27075
GO:0040018	positive regulation of multicellular organism growth	DIO3	DIO3	Type III iodothyronine deiodinase	0.325681	0.429796	2.59905
GO:0001944	vasculature development	VEGFA	VEGFA	Vascular endothelial growth factor A	0.325681	0.429796	2.59905
GO:0009791	post-embryonic development	ACVR2B	ACVR2B	Serine/threonine-protein kinase receptor	0.329463	0.431712	1.71873
GO:0009791	post-embryonic development	LOC100739014	LOC100739014	cation-independent mannose-6-phosphate receptor-like	0.329463	0.431712	1.71873
GO:0006936	muscle contraction	LOC100625485	LOC100625485	myosin light polypeptide 6-like	0.329463	0.431712	1.71873
GO:0006936	muscle contraction	TMOD4	TMOD4	Uncharacterized protein	0.329463	0.431712	1.71873
GO:0050766	positive regulation of phagocytosis	GAS6	GAS6	GAS6	0.331971	0.431712	2.53717
GO:0035115	embryonic forelimb morphogenesis	SHOX2	SHOX2	Uncharacterized protein	0.331971	0.431712	2.53717
GO:0032760	positive regulation of tumor necrosis factor production	LOC100736563	LOC100736563	phosphatidylinositol 3-kinase regulatory subunit alpha-like	0.331971	0.431712	2.53717
GO:0006361	transcription initiation from RNA polymerase I promoter	LOC100524934	LOC100524934	Uncharacterized protein	0.331971	0.431712	2.53717
GO:0006360	transcription from RNA polymerase I promoter	LOC100524934	LOC100524934	Uncharacterized protein	0.331971	0.431712	2.53717
GO:0050714	positive regulation of protein secretion	LOC100624304	LOC100624304	Uncharacterized protein	0.331971	0.431712	2.53717
GO:0048754	branching morphogenesis of an epithelial tube	VEGFA	VEGFA	Vascular endothelial growth factor A	0.331971	0.431712	2.53717
GO:0042157	lipoprotein metabolic process	LRP1	LRP1	Prolow-density lipoprotein receptor-related protein 1	0.331971	0.431712	2.53717
GO:0042177	negative regulation of protein catabolic process	BANP	BANP	Uncharacterized protein	0.331971	0.431712	2.53717
GO:0051258	protein polymerization	TUBA8	TUBA8	Uncharacterized protein	0.331971	0.431712	2.53717
GO:0086010	membrane depolarization during action potential	LOC102161725	LOC102161725	Uncharacterized protein	0.331971	0.431712	2.53717
GO:0051091	positive regulation of sequence-specific DNA binding transcription factor activity	MYOCD	MYOCD	Myocardin	0.332854	0.432375	1.70498
GO:0051091	positive regulation of sequence-specific DNA binding transcription factor activity	PPAP2B	PPAP2B	Uncharacterized protein	0.332854	0.432375	1.70498
GO:0071456	cellular response to hypoxia	MYOCD	MYOCD	Myocardin	0.33624	0.434457	1.69145
GO:0071456	cellular response to hypoxia	VEGFA	VEGFA	Vascular endothelial growth factor A	0.33624	0.434457	1.69145
GO:0038083	peptidyl-tyrosine autophosphorylation	LCK	LCK	Non-specific protein-tyrosine kinase	0.338202	0.434457	2.47817
GO:0007157	heterophilic cell-cell adhesion via plasma membrane cell adhesion molecules	CADM1	CADM1	Uncharacterized protein	0.338202	0.434457	2.47817
GO:0007631	feeding behavior	ADM2	ADM2	Uncharacterized protein	0.338202	0.434457	2.47817
GO:0001569	patterning of blood vessels	VEGFA	VEGFA	Vascular endothelial growth factor A	0.338202	0.434457	2.47817
GO:0071897	DNA biosynthetic process	POLL	POLL	Uncharacterized protein	0.338202	0.434457	2.47817
GO:0050690	regulation of defense response to virus by virus	LCK	LCK	Non-specific protein-tyrosine kinase	0.338202	0.434457	2.47817
GO:0007040	lysosome organization	ACP2	ACP2	Uncharacterized protein	0.338202	0.434457	2.47817
GO:1903507	negative regulation of nucleic acid-templated transcription	HOXC6	HOXC6	Uncharacterized protein	0.338202	0.434457	2.47817
GO:0071333	cellular response to glucose stimulus	GAS6	GAS6	GAS6	0.338202	0.434457	2.47817
GO:0007595	lactation	VEGFA	VEGFA	Vascular endothelial growth factor A	0.344375	0.438502	2.42184
GO:0033077	T cell differentiation in thymus	CD3E	CD3E	T-cell surface glycoprotein CD3 epsilon chain	0.344375	0.438502	2.42184
GO:0032320	positive regulation of Ras GTPase activity	LOC100620317	LOC100620317	Protein Wnt	0.344375	0.438502	2.42184
GO:0042059	negative regulation of epidermal growth factor receptor signaling pathway	LOC100737702	LOC100737702	Uncharacterized protein	0.344375	0.438502	2.42184
GO:0030177	positive regulation of Wnt signaling pathway	SULF1	SULF1	Uncharacterized protein	0.344375	0.438502	2.42184
GO:0034332	adherens junction organization	CADM1	CADM1	Uncharacterized protein	0.344375	0.438502	2.42184
GO:0007017	microtubule-based process	TUBA8	TUBA8	Uncharacterized protein	0.344375	0.438502	2.42184
GO:0019432	triglyceride biosynthetic process	LPCAT1	LPCAT1	1-acylglycerol-3-phosphate O-acyltransferase 9 protein	0.344375	0.438502	2.42184
GO:0034142	toll-like receptor 4 signaling pathway	LOC102161161	LOC102161161	interleukin-1 receptor-associated kinase-like 2-like	0.346366	0.440553	1.65211
GO:0034142	toll-like receptor 4 signaling pathway	LOC100737213	LOC100737213	Uncharacterized protein	0.346366	0.440553	1.65211
GO:0000187	activation of MAPK activity	LOC102161161	LOC102161161	interleukin-1 receptor-associated kinase-like 2-like	0.349729	0.442403	1.6394
GO:0000187	activation of MAPK activity	LOC100737213	LOC100737213	Uncharacterized protein	0.349729	0.442403	1.6394
GO:0007188	adenylate cyclase-modulating G-protein coupled receptor signaling pathway	PTGER3	PTGER3	Prostaglandin EP3 receptor	0.35049	0.442403	2.36802
GO:0048286	lung alveolus development	MYOCD	MYOCD	Myocardin	0.35049	0.442403	2.36802
GO:0031018	endocrine pancreas development	FOXO1	FOXO1	Forkhead box protein O1	0.35049	0.442403	2.36802
GO:0030501	positive regulation of bone mineralization	ACVR2B	ACVR2B	Serine/threonine-protein kinase receptor	0.35049	0.442403	2.36802
GO:0050873	brown fat cell differentiation	SMAF1	SMAF1	Adipogenin	0.35049	0.442403	2.36802
GO:0071902	positive regulation of protein serine/threonine kinase activity	LOC100737213	LOC100737213	Uncharacterized protein	0.35049	0.442403	2.36802
GO:0030203	glycosaminoglycan metabolic process	SDC4	SDC4	Syndecan-4	0.356437	0.447613	1.61456
GO:0030203	glycosaminoglycan metabolic process	B4GALT3	B4GALT3	Uncharacterized protein	0.356437	0.447613	1.61456
GO:0030217	T cell differentiation	LCK	LCK	Non-specific protein-tyrosine kinase	0.356547	0.447613	2.31655
GO:0097191	extrinsic apoptotic signaling pathway	LOC102160596	LOC102160596	serine/arginine repetitive matrix protein 3-like	0.356547	0.447613	2.31655
GO:0048536	spleen development	LOC100737517	LOC100737517	solute carrier family 40 member 1-like	0.356547	0.447613	2.31655
GO:0048565	digestive tract development	MYOCD	MYOCD	Myocardin	0.356547	0.447613	2.31655
GO:0006383	transcription from RNA polymerase III promoter	LOC100524934	LOC100524934	Uncharacterized protein	0.362548	0.451239	2.26726
GO:0008219	cell death	PTGER3	PTGER3	Prostaglandin EP3 receptor	0.362548	0.451239	2.26726
GO:1902017	regulation of cilium assembly	LOC100738820	LOC100738820	voltage-dependent anion-selective channel protein 3-like	0.362548	0.451239	2.26726
GO:0045600	positive regulation of fat cell differentiation	SMAF1	SMAF1	Adipogenin	0.362548	0.451239	2.26726
GO:0048545	response to steroid hormone	SPP1	SPP1	Secreted phosphoprotein 1	0.362548	0.451239	2.26726
GO:0035914	skeletal muscle cell differentiation	BCL9	BCL9	B-cell CLL/lymphoma 9 protein	0.362548	0.451239	2.26726
GO:0071377	cellular response to glucagon stimulus	LOC100620305	LOC100620305	guanine nucleotide-binding protein G(I)/G(S)/G(T) subunit beta-2-like	0.362548	0.451239	2.26726
GO:0035872	nucleotide-binding domain, leucine rich repeat containing receptor signaling pathway	LOC102161161	LOC102161161	interleukin-1 receptor-associated kinase-like 2-like	0.362548	0.451239	2.26726
GO:0030308	negative regulation of cell growth	LOC100620317	LOC100620317	Protein Wnt	0.36312	0.451467	1.59046
GO:0030308	negative regulation of cell growth	APBB1	APBB1	Uncharacterized protein	0.36312	0.451467	1.59046
GO:0007517	muscle organ development	ITGA11	ITGA11	Uncharacterized protein	0.366451	0.454735	1.57868
GO:0007517	muscle organ development	LOC100512841	LOC100512841	Uncharacterized protein	0.366451	0.454735	1.57868
GO:0007596	blood coagulation	GAS6	GAS6	GAS6	0.367245	0.454735	1.20896
GO:0007596	blood coagulation	LOC100623380	LOC100623380	Tetraspanin	0.367245	0.454735	1.20896
GO:0007596	blood coagulation	LCK	LCK	Non-specific protein-tyrosine kinase	0.367245	0.454735	1.20896
GO:0007596	blood coagulation	LOC100738786	LOC100738786	carcinoembryonic antigen-related cell adhesion molecule 6-like	0.367245	0.454735	1.20896
GO:0007596	blood coagulation	VEGFA	VEGFA	Vascular endothelial growth factor A	0.367245	0.454735	1.20896
GO:0007596	blood coagulation	ORAI1	ORAI1	Uncharacterized protein	0.367245	0.454735	1.20896
GO:0007596	blood coagulation	LOC100736563	LOC100736563	phosphatidylinositol 3-kinase regulatory subunit alpha-like	0.367245	0.454735	1.20896
GO:0030819	positive regulation of cAMP biosynthetic process	RAMP1	RAMP1	Receptor activity-modifying protein 1	0.368492	0.454735	2.22002
GO:0032956	regulation of actin cytoskeleton organization	LRP1	LRP1	Prolow-density lipoprotein receptor-related protein 1	0.368492	0.454735	2.22002
GO:0021549	cerebellum development	CNTN1	CNTN1	Uncharacterized protein	0.368492	0.454735	2.22002
GO:0001541	ovarian follicle development	VEGFA	VEGFA	Vascular endothelial growth factor A	0.368492	0.454735	2.22002
GO:0030522	intracellular receptor signaling pathway	PTGER3	PTGER3	Prostaglandin EP3 receptor	0.368492	0.454735	2.22002
GO:0019058	viral life cycle	LOC102166970	LOC102166970	nucleoporin NUP53-like	0.373872	0.460044	1.38391
GO:0019058	viral life cycle	LOC100624304	LOC100624304	Uncharacterized protein	0.373872	0.460044	1.38391
GO:0019058	viral life cycle	LOC102164575	LOC102164575	60S ribosomal protein L35a-like	0.373872	0.460044	1.38391
GO:0007249	I-kappaB kinase/NF-kappaB signaling	LOC102161161	LOC102161161	interleukin-1 receptor-associated kinase-like 2-like	0.37438	0.460044	2.17472
GO:0031124	mRNA 3'-end processing	LOC100512854	LOC100512854	transcriptional repressor NF-X1-like	0.37438	0.460044	2.17472
GO:0030049	muscle filament sliding	LOC100625485	LOC100625485	myosin light polypeptide 6-like	0.37438	0.460044	2.17472
GO:0042552	myelination	LOC100521617	LOC100521617	myelin and lymphocyte protein-like	0.380214	0.46475	2.13122
GO:0006024	glycosaminoglycan biosynthetic process	SDC4	SDC4	Syndecan-4	0.380214	0.46475	2.13122
GO:0040007	growth	VEGFA	VEGFA	Vascular endothelial growth factor A	0.380214	0.46475	2.13122
GO:0042692	muscle cell differentiation	MYOCD	MYOCD	Myocardin	0.380214	0.46475	2.13122
GO:0018107	peptidyl-threonine phosphorylation	FOXO1	FOXO1	Forkhead box protein O1	0.380214	0.46475	2.13122
GO:0042593	glucose homeostasis	FOXO1	FOXO1	Forkhead box protein O1	0.382998	0.46766	1.5223
GO:0042593	glucose homeostasis	PCK1	PCK1	Phosphoenolpyruvate carboxykinase 1 (Soluble)	0.382998	0.46766	1.5223
GO:0051056	regulation of small GTPase mediated signal transduction	SIPA1L2	SIPA1L2	Uncharacterized protein	0.383874	0.468223	1.36035
GO:0051056	regulation of small GTPase mediated signal transduction	LOC100737702	LOC100737702	Uncharacterized protein	0.383874	0.468223	1.36035
GO:0051056	regulation of small GTPase mediated signal transduction	OPHN1	OPHN1	oligophrenin 1	0.383874	0.468223	1.36035
GO:0042752	regulation of circadian rhythm	LOC102166329	LOC102166329	period circadian protein homolog 2-like	0.385992	0.468223	2.08943
GO:0015914	phospholipid transport	LOC102159133	LOC102159133	probable phospholipid-transporting ATPase IF-like	0.385992	0.468223	2.08943
GO:0000413	protein peptidyl-prolyl isomerization	LOC100624304	LOC100624304	Uncharacterized protein	0.385992	0.468223	2.08943
GO:0051402	neuron apoptotic process	LOC100626091	LOC100626091	Uncharacterized protein	0.385992	0.468223	2.08943
GO:0007566	embryo implantation	SPP1	SPP1	Secreted phosphoprotein 1	0.385992	0.468223	2.08943
GO:0007156	homophilic cell adhesion via plasma membrane adhesion molecules	CADM1	CADM1	Uncharacterized protein	0.386284	0.468223	1.51151
GO:0007156	homophilic cell adhesion via plasma membrane adhesion molecules	LOC100738786	LOC100738786	carcinoembryonic antigen-related cell adhesion molecule 6-like	0.386284	0.468223	1.51151
GO:0002376	immune system process	CADM1	CADM1	Uncharacterized protein	0.387701	0.46945	1.23335
GO:0002376	immune system process	IFITM3	IFITM3	IFITM3	0.387701	0.46945	1.23335
GO:0002376	immune system process	IL1RAP	IL1RAP	Interleukin 1 receptor accessory protein	0.387701	0.46945	1.23335
GO:0002376	immune system process	LOC100737243	LOC100737243	serine/threonine-protein kinase D1-like	0.387701	0.46945	1.23335
GO:0002376	immune system process	ORAI1	ORAI1	Uncharacterized protein	0.387701	0.46945	1.23335
GO:0006120	mitochondrial electron transport, NADH to ubiquinone	LOC100514246	LOC100514246	ATP-dependent RNA helicase A-like	0.391717	0.473325	2.04925
GO:0050729	positive regulation of inflammatory response	LOC100154530	LOC100154530	Uncharacterized protein	0.391717	0.473325	2.04925
GO:0002224	toll-like receptor signaling pathway	LOC102161161	LOC102161161	interleukin-1 receptor-associated kinase-like 2-like	0.396096	0.476701	1.48002
GO:0002224	toll-like receptor signaling pathway	LOC100737213	LOC100737213	Uncharacterized protein	0.396096	0.476701	1.48002
GO:0048146	positive regulation of fibroblast proliferation	GAS6	GAS6	GAS6	0.397388	0.476701	2.01059
GO:0006369	termination of RNA polymerase II transcription	LOC100512854	LOC100512854	transcriptional repressor NF-X1-like	0.397388	0.476701	2.01059
GO:0032729	positive regulation of interferon-gamma production	CD3E	CD3E	T-cell surface glycoprotein CD3 epsilon chain	0.397388	0.476701	2.01059
GO:0008625	extrinsic apoptotic signaling pathway via death domain receptors	LOC100736563	LOC100736563	phosphatidylinositol 3-kinase regulatory subunit alpha-like	0.397388	0.476701	2.01059
GO:0009968	negative regulation of signal transduction	SOCS7	SOCS7	Uncharacterized protein	0.397388	0.476701	2.01059
GO:0050853	B cell receptor signaling pathway	LCK	LCK	Non-specific protein-tyrosine kinase	0.397388	0.476701	2.01059
GO:0045599	negative regulation of fat cell differentiation	FOXO1	FOXO1	Forkhead box protein O1	0.403005	0.480459	1.97335
GO:0008277	regulation of G-protein coupled receptor protein signaling pathway	RAMP1	RAMP1	Receptor activity-modifying protein 1	0.403005	0.480459	1.97335
GO:0007205	protein kinase C-activating G-protein coupled receptor signaling pathway	LRP1	LRP1	Prolow-density lipoprotein receptor-related protein 1	0.403005	0.480459	1.97335
GO:0032855	positive regulation of Rac GTPase activity	LOC100737702	LOC100737702	Uncharacterized protein	0.403005	0.480459	1.97335
GO:0070830	tight junction assembly	LOC100620317	LOC100620317	Protein Wnt	0.403005	0.480459	1.97335
GO:0001657	ureteric bud development	SDC4	SDC4	Syndecan-4	0.403005	0.480459	1.97335
GO:0006006	glucose metabolic process	PHGK	PHGK	Phosphorylase kinase gamma 1	0.405834	0.482838	1.44981
GO:0006006	glucose metabolic process	PCK1	PCK1	Phosphoenolpyruvate carboxykinase 1 (Soluble)	0.405834	0.482838	1.44981
GO:0008360	regulation of cell shape	LOC100625326	LOC100625326	band 4.1-like protein 3-like	0.405834	0.482838	1.44981
GO:0008360	regulation of cell shape	VEGFA	VEGFA	Vascular endothelial growth factor A	0.405834	0.482838	1.44981
GO:0006418	tRNA aminoacylation for protein translation	LOC102164668	LOC102164668	methionine--tRNA ligase, cytoplasmic-like	0.40857	0.48321	1.93747
GO:0007189	adenylate cyclase-activating G-protein coupled receptor signaling pathway	ADM2	ADM2	Uncharacterized protein	0.40857	0.48321	1.93747
GO:2001237	negative regulation of extrinsic apoptotic signaling pathway	VEGFA	VEGFA	Vascular endothelial growth factor A	0.40857	0.48321	1.93747
GO:0070936	protein K48-linked ubiquitination	LOC100625622	LOC100625622	Uncharacterized protein	0.40857	0.48321	1.93747
GO:0006461	protein complex assembly	IL1RAP	IL1RAP	Interleukin 1 receptor accessory protein	0.409062	0.48321	1.44002
GO:0006461	protein complex assembly	CD3E	CD3E	T-cell surface glycoprotein CD3 epsilon chain	0.409062	0.48321	1.44002
GO:0048511	rhythmic process	LOC102166329	LOC102166329	period circadian protein homolog 2-like	0.409062	0.48321	1.44002
GO:0048511	rhythmic process	LOC100514246	LOC100514246	ATP-dependent RNA helicase A-like	0.409062	0.48321	1.44002
GO:0007568	aging	LRP1	LRP1	Prolow-density lipoprotein receptor-related protein 1	0.409062	0.48321	1.44002
GO:0007568	aging	LCK	LCK	Non-specific protein-tyrosine kinase	0.409062	0.48321	1.44002
GO:0010467	gene expression	DNMT3A	DNMT3A	DNA methyltransferase 3a2	0.41048	0.484391	1.12052
GO:0010467	gene expression	LOC100514246	LOC100514246	ATP-dependent RNA helicase A-like	0.41048	0.484391	1.12052
GO:0010467	gene expression	LOC100524934	LOC100524934	Uncharacterized protein	0.41048	0.484391	1.12052
GO:0010467	gene expression	LOC102166970	LOC102166970	nucleoporin NUP53-like	0.41048	0.484391	1.12052
GO:0010467	gene expression	HSP27	HSP27	Heat shock protein beta-1	0.41048	0.484391	1.12052
GO:0010467	gene expression	LOC100738785	LOC100738785	Uncharacterized protein	0.41048	0.484391	1.12052
GO:0010467	gene expression	LOC100624304	LOC100624304	Uncharacterized protein	0.41048	0.484391	1.12052
GO:0010467	gene expression	LOC100512854	LOC100512854	transcriptional repressor NF-X1-like	0.41048	0.484391	1.12052
GO:0010467	gene expression	LOC102164668	LOC102164668	methionine--tRNA ligase, cytoplasmic-like	0.41048	0.484391	1.12052
GO:0010467	gene expression	LOC102164575	LOC102164575	60S ribosomal protein L35a-like	0.41048	0.484391	1.12052
GO:0015031	protein transport	TOMM6	TOMM6	Uncharacterized protein	0.411169	0.484711	1.13969
GO:0015031	protein transport	RAMP1	RAMP1	Receptor activity-modifying protein 1	0.411169	0.484711	1.13969
GO:0015031	protein transport	LOC100739319	LOC100739319	vacuolar-sorting protein SNF8-like	0.411169	0.484711	1.13969
GO:0015031	protein transport	LOC102160444	LOC102160444	vacuolar protein sorting-associated protein 41 homolog	0.411169	0.484711	1.13969
GO:0015031	protein transport	LOC102166970	LOC102166970	nucleoporin NUP53-like	0.411169	0.484711	1.13969
GO:0015031	protein transport	LOC100521387	LOC100521387	protein Hikeshi-like	0.411169	0.484711	1.13969
GO:0015031	protein transport	LOC100624304	LOC100624304	Uncharacterized protein	0.411169	0.484711	1.13969
GO:0015031	protein transport	LOC100736563	LOC100736563	phosphatidylinositol 3-kinase regulatory subunit alpha-like	0.411169	0.484711	1.13969
GO:0006464	cellular protein modification process	RIMKLB	RIMKLB	Uncharacterized protein	0.412282	0.48553	1.43035
GO:0006464	cellular protein modification process	LOC100739557	LOC100739557	Uncharacterized protein	0.412282	0.48553	1.43035
GO:0030155	regulation of cell adhesion	CYTH4	CYTH4	Cytohesin 4	0.414083	0.486171	1.90288
GO:0045665	negative regulation of neuron differentiation	APBB1	APBB1	Uncharacterized protein	0.414083	0.486171	1.90288
GO:0048705	skeletal system morphogenesis	ACVR2B	ACVR2B	Serine/threonine-protein kinase receptor	0.414083	0.486171	1.90288
GO:0009887	organ morphogenesis	LOC100737447	LOC100737447	Uncharacterized protein	0.415493	0.48684	1.42081
GO:0009887	organ morphogenesis	APLP1	APLP1	Uncharacterized protein	0.415493	0.48684	1.42081
GO:0070374	positive regulation of ERK1 and ERK2 cascade	GAS6	GAS6	GAS6	0.415493	0.48684	1.42081
GO:0070374	positive regulation of ERK1 and ERK2 cascade	VEGFA	VEGFA	Vascular endothelial growth factor A	0.415493	0.48684	1.42081
GO:0030204	chondroitin sulfate metabolic process	SDC4	SDC4	Syndecan-4	0.419545	0.490596	1.86949
GO:0071230	cellular response to amino acid stimulus	DNMT3A	DNMT3A	DNA methyltransferase 3a2	0.419545	0.490596	1.86949
GO:0006626	protein targeting to mitochondrion	TOMM6	TOMM6	Uncharacterized protein	0.424955	0.495424	1.83726
GO:0051289	protein homotetramerization	LOC100514459	LOC100514459	Serine hydroxymethyltransferase	0.424955	0.495424	1.83726
GO:0002062	chondrocyte differentiation	SHOX2	SHOX2	Uncharacterized protein	0.424955	0.495424	1.83726
GO:0006325	chromatin organization	DNMT3A	DNMT3A	DNA methyltransferase 3a2	0.435614	0.506335	1.24876
GO:0006325	chromatin organization	LOC100518399	LOC100518399	Uncharacterized protein	0.435614	0.506335	1.24876
GO:0006325	chromatin organization	LOC100737447	LOC100737447	Uncharacterized protein	0.435614	0.506335	1.24876
GO:0019882	antigen processing and presentation	SLA-6	SLA-6	MHC class I antigen splice variant 1	0.435623	0.506335	1.77602
GO:0032526	response to retinoic acid	LOC100739014	LOC100739014	cation-independent mannose-6-phosphate receptor-like	0.435623	0.506335	1.77602
GO:0051092	positive regulation of NF-kappaB transcription factor activity	LOC102161161	LOC102161161	interleukin-1 receptor-associated kinase-like 2-like	0.440844	0.510458	1.34887
GO:0051092	positive regulation of NF-kappaB transcription factor activity	LOC100737243	LOC100737243	serine/threonine-protein kinase D1-like	0.440844	0.510458	1.34887
GO:0008542	visual learning	APBB1	APBB1	Uncharacterized protein	0.440882	0.510458	1.7469
GO:0030593	neutrophil chemotaxis	SPP1	SPP1	Secreted phosphoprotein 1	0.440882	0.510458	1.7469
GO:0008284	positive regulation of cell proliferation	VWCE	VWCE	Uncharacterized protein	0.44093	0.510458	1.13363
GO:0008284	positive regulation of cell proliferation	MYOCD	MYOCD	Myocardin	0.44093	0.510458	1.13363
GO:0008284	positive regulation of cell proliferation	LOC100514459	LOC100514459	Serine hydroxymethyltransferase	0.44093	0.510458	1.13363
GO:0008284	positive regulation of cell proliferation	LOC102160596	LOC102160596	serine/arginine repetitive matrix protein 3-like	0.44093	0.510458	1.13363
GO:0008284	positive regulation of cell proliferation	VEGFA	VEGFA	Vascular endothelial growth factor A	0.44093	0.510458	1.13363
GO:0008284	positive regulation of cell proliferation	MZB1	MZB1	Uncharacterized protein	0.44093	0.510458	1.13363
GO:0043524	negative regulation of neuron apoptotic process	LRP1	LRP1	Prolow-density lipoprotein receptor-related protein 1	0.44397	0.513464	1.34039
GO:0043524	negative regulation of neuron apoptotic process	VEGFA	VEGFA	Vascular endothelial growth factor A	0.44397	0.513464	1.34039
GO:0007193	adenylate cyclase-inhibiting G-protein coupled receptor signaling pathway	APLP1	APLP1	Uncharacterized protein	0.446092	0.514893	1.71873
GO:0010811	positive regulation of cell-substrate adhesion	SPP1	SPP1	Secreted phosphoprotein 1	0.446092	0.514893	1.71873
GO:0007219	Notch signaling pathway	TMEM100	TMEM100	Uncharacterized protein	0.447085	0.515526	1.33201
GO:0007219	Notch signaling pathway	CNTN1	CNTN1	Uncharacterized protein	0.447085	0.515526	1.33201
GO:0042542	response to hydrogen peroxide	LCK	LCK	Non-specific protein-tyrosine kinase	0.451254	0.518785	1.69145
GO:1903506	regulation of nucleic acid-templated transcription	MYOCD	MYOCD	Myocardin	0.451254	0.518785	1.69145
GO:0016266	O-glycan processing	GALNTL2	GALNTL2	Polypeptide N-acetylgalactosaminyltransferase	0.451254	0.518785	1.69145
GO:0006397	mRNA processing	LOC102166933	LOC102166933	serine/arginine-rich splicing factor 11-like	0.451979	0.519104	1.16779
GO:0006397	mRNA processing	PRPF3	PRPF3	Pre-mRNA processing factor 3-like protein	0.451979	0.519104	1.16779
GO:0006397	mRNA processing	THOC3	THOC3	Uncharacterized protein	0.451979	0.519104	1.16779
GO:0006397	mRNA processing	LOC100523728	LOC100523728	Uncharacterized protein	0.451979	0.519104	1.16779
GO:0007368	determination of left/right symmetry	ACVR2B	ACVR2B	Serine/threonine-protein kinase receptor	0.456367	0.522591	1.66502
GO:0048812	neuron projection morphogenesis	LOC100625326	LOC100625326	band 4.1-like protein 3-like	0.456367	0.522591	1.66502
GO:0051781	positive regulation of cell division	VEGFA	VEGFA	Vascular endothelial growth factor A	0.456367	0.522591	1.66502
GO:0032321	positive regulation of Rho GTPase activity	LOC100737702	LOC100737702	Uncharacterized protein	0.459447	0.5256	1.29953
GO:0032321	positive regulation of Rho GTPase activity	OPHN1	OPHN1	oligophrenin 1	0.459447	0.5256	1.29953
GO:0032922	circadian regulation of gene expression	LOC102166329	LOC102166329	period circadian protein homolog 2-like	0.461432	0.526831	1.6394
GO:0042102	positive regulation of T cell proliferation	CD3E	CD3E	T-cell surface glycoprotein CD3 epsilon chain	0.461432	0.526831	1.6394
GO:0043406	positive regulation of MAP kinase activity	VEGFA	VEGFA	Vascular endothelial growth factor A	0.466449	0.531514	1.61456
GO:0042110	T cell activation	CD3E	CD3E	T-cell surface glycoprotein CD3 epsilon chain	0.466449	0.531514	1.61456
GO:0007416	synapse assembly	CADM1	CADM1	Uncharacterized protein	0.47142	0.536124	1.59046
GO:0007254	JNK cascade	LOC102161161	LOC102161161	interleukin-1 receptor-associated kinase-like 2-like	0.47142	0.536124	1.59046
GO:0001934	positive regulation of protein phosphorylation	GAS6	GAS6	GAS6	0.474665	0.539286	1.26108
GO:0001934	positive regulation of protein phosphorylation	VEGFA	VEGFA	Vascular endothelial growth factor A	0.474665	0.539286	1.26108
GO:0008630	intrinsic apoptotic signaling pathway in response to DNA damage	LOC100736563	LOC100736563	phosphatidylinositol 3-kinase regulatory subunit alpha-like	0.476344	0.540664	1.56708
GO:0007389	pattern specification process	ACVR2B	ACVR2B	Serine/threonine-protein kinase receptor	0.486054	0.55007	1.5223
GO:0003007	heart morphogenesis	VEGFA	VEGFA	Vascular endothelial growth factor A	0.486054	0.55007	1.5223
GO:0019827	stem cell maintenance	DIS3L2	DIS3L2	DIS3-like exonuclease 2	0.486054	0.55007	1.5223
GO:0006631	fatty acid metabolic process	LOC102166329	LOC102166329	period circadian protein homolog 2-like	0.486647	0.550206	1.23192
GO:0006631	fatty acid metabolic process	ABHD5	ABHD5	1-acylglycerol-3-phosphate O-acyltransferase ABHD5	0.486647	0.550206	1.23192
GO:0007050	cell cycle arrest	GAS6	GAS6	GAS6	0.489616	0.553023	1.22484
GO:0007050	cell cycle arrest	APBB1	APBB1	Uncharacterized protein	0.489616	0.553023	1.22484
GO:0006955	immune response	SP2	SP2	Sp2 transcription factor	0.491812	0.554963	1.10713
GO:0006955	immune response	IFITM3	IFITM3	IFITM3	0.491812	0.554963	1.10713
GO:0006955	immune response	IL1RAP	IL1RAP	Interleukin 1 receptor accessory protein	0.491812	0.554963	1.10713
GO:0006955	immune response	SLA-6	SLA-6	MHC class I antigen splice variant 1	0.491812	0.554963	1.10713
GO:0007519	skeletal muscle tissue development	LOC100625485	LOC100625485	myosin light polypeptide 6-like	0.495583	0.558674	1.48002
GO:0016525	negative regulation of angiogenesis	SULF1	SULF1	Uncharacterized protein	0.50028	0.561243	1.45974
GO:0030326	embryonic limb morphogenesis	SHOX2	SHOX2	Uncharacterized protein	0.50028	0.561243	1.45974
GO:0034613	cellular protein localization	ZDHHC18	ZDHHC18	Palmitoyltransferase	0.50028	0.561243	1.45974
GO:1902600	hydrogen ion transmembrane transport	LOC100739396	LOC100739396	Uncharacterized protein	0.50028	0.561243	1.45974
GO:0023014	signal transduction by phosphorylation	ACVR2B	ACVR2B	Serine/threonine-protein kinase receptor	0.50028	0.561243	1.45974
GO:0006488	dolichol-linked oligosaccharide biosynthetic process	NANP	NANP	Uncharacterized protein	0.509544	0.570532	1.42081
GO:0042475	odontogenesis of dentin-containing tooth	ACVR2B	ACVR2B	Serine/threonine-protein kinase receptor	0.509544	0.570532	1.42081
GO:0018108	peptidyl-tyrosine phosphorylation	LCK	LCK	Non-specific protein-tyrosine kinase	0.510084	0.570585	1.17747
GO:0018108	peptidyl-tyrosine phosphorylation	LOC100737213	LOC100737213	Uncharacterized protein	0.510084	0.570585	1.17747
GO:0006351	transcription, DNA-templated	LOC102166329	LOC102166329	period circadian protein homolog 2-like	0.511935	0.572105	1.01193
GO:0006351	transcription, DNA-templated	VGLL4	VGLL4	Uncharacterized protein	0.511935	0.572105	1.01193
GO:0006351	transcription, DNA-templated	FOXO1	FOXO1	Forkhead box protein O1	0.511935	0.572105	1.01193
GO:0006351	transcription, DNA-templated	HOXC6	HOXC6	Uncharacterized protein	0.511935	0.572105	1.01193
GO:0006351	transcription, DNA-templated	CREB3L1	CREB3L1	Uncharacterized protein	0.511935	0.572105	1.01193
GO:0006351	transcription, DNA-templated	GLIS1	GLIS1	Uncharacterized protein	0.511935	0.572105	1.01193
GO:0006351	transcription, DNA-templated	SP2	SP2	Sp2 transcription factor	0.511935	0.572105	1.01193
GO:0006351	transcription, DNA-templated	APBB1	APBB1	Uncharacterized protein	0.511935	0.572105	1.01193
GO:0006351	transcription, DNA-templated	LOC100739319	LOC100739319	vacuolar-sorting protein SNF8-like	0.511935	0.572105	1.01193
GO:0006351	transcription, DNA-templated	LOC102166542	LOC102166542	Uncharacterized protein	0.511935	0.572105	1.01193
GO:0006351	transcription, DNA-templated	PTGER3	PTGER3	Prostaglandin EP3 receptor	0.511935	0.572105	1.01193
GO:0006351	transcription, DNA-templated	MYOCD	MYOCD	Myocardin	0.511935	0.572105	1.01193
GO:0006351	transcription, DNA-templated	LOC100518399	LOC100518399	Uncharacterized protein	0.511935	0.572105	1.01193
GO:0006351	transcription, DNA-templated	LOC100524934	LOC100524934	Uncharacterized protein	0.511935	0.572105	1.01193
GO:0006351	transcription, DNA-templated	BANP	BANP	Uncharacterized protein	0.511935	0.572105	1.01193
GO:0006351	transcription, DNA-templated	LOC102160596	LOC102160596	serine/arginine repetitive matrix protein 3-like	0.511935	0.572105	1.01193
GO:0006351	transcription, DNA-templated	LOC100737034	LOC100737034	max-interacting protein 1-like	0.511935	0.572105	1.01193
GO:0006351	transcription, DNA-templated	LOC100738785	LOC100738785	Uncharacterized protein	0.511935	0.572105	1.01193
GO:0006351	transcription, DNA-templated	LOC100737447	LOC100737447	Uncharacterized protein	0.511935	0.572105	1.01193
GO:0006351	transcription, DNA-templated	BATF	BATF	Uncharacterized protein	0.511935	0.572105	1.01193
GO:0006351	transcription, DNA-templated	LOC100512854	LOC100512854	transcriptional repressor NF-X1-like	0.511935	0.572105	1.01193
GO:0006351	transcription, DNA-templated	ZBTB12	ZBTB12	Zinc finger and BTB domain containing 12	0.511935	0.572105	1.01193
GO:0006351	transcription, DNA-templated	LOC100511482	LOC100511482	Uncharacterized protein	0.511935	0.572105	1.01193
GO:0001558	regulation of cell growth	TFRC	TFRC	Transferrin receptor protein 1	0.518635	0.579035	1.38391
GO:0043330	response to exogenous dsRNA	KCNJ8	KCNJ8	Kir6.1	0.523117	0.582357	1.36617
GO:0000186	activation of MAPKK activity	LOC100737213	LOC100737213	Uncharacterized protein	0.523117	0.582357	1.36617
GO:0071300	cellular response to retinoic acid	LOC100620317	LOC100620317	Protein Wnt	0.523117	0.582357	1.36617
GO:0032088	negative regulation of NF-kappaB transcription factor activity	LOC102161161	LOC102161161	interleukin-1 receptor-associated kinase-like 2-like	0.527557	0.586736	1.34887
GO:0045165	cell fate commitment	LOC100620317	LOC100620317	Protein Wnt	0.531955	0.588244	1.33201
GO:0009612	response to mechanical stimulus	LCK	LCK	Non-specific protein-tyrosine kinase	0.531955	0.588244	1.33201
GO:0006302	double-strand break repair	APBB1	APBB1	Uncharacterized protein	0.531955	0.588244	1.33201
GO:0007224	smoothened signaling pathway	LOC102160596	LOC102160596	serine/arginine repetitive matrix protein 3-like	0.531955	0.588244	1.33201
GO:0060333	interferon-gamma-mediated signaling pathway	MT-2B	MT-2B	Metallothionein-2A	0.531955	0.588244	1.33201
GO:0007586	digestion	ADM2	ADM2	Uncharacterized protein	0.531955	0.588244	1.33201
GO:0007166	cell surface receptor signaling pathway	LCK	LCK	Non-specific protein-tyrosine kinase	0.535466	0.591562	1.06918
GO:0007166	cell surface receptor signaling pathway	DOK1	DOK1	Docking protein 1	0.535466	0.591562	1.06918
GO:0007166	cell surface receptor signaling pathway	CD3E	CD3E	T-cell surface glycoprotein CD3 epsilon chain	0.535466	0.591562	1.06918
GO:0009967	positive regulation of signal transduction	GRB10	GRB10	Growth factor receptor-bound protein 10	0.536313	0.591934	1.31557
GO:0001701	in utero embryonic development	SP2	SP2	Sp2 transcription factor	0.537666	0.592864	1.06561
GO:0001701	in utero embryonic development	TMEM100	TMEM100	Uncharacterized protein	0.537666	0.592864	1.06561
GO:0001701	in utero embryonic development	VEGFA	VEGFA	Vascular endothelial growth factor A	0.537666	0.592864	1.06561
GO:0001666	response to hypoxia	MYOCD	MYOCD	Myocardin	0.543874	0.599139	1.10426
GO:0001666	response to hypoxia	VEGFA	VEGFA	Vascular endothelial growth factor A	0.543874	0.599139	1.10426
GO:0034976	response to endoplasmic reticulum stress	LOC100736563	LOC100736563	phosphatidylinositol 3-kinase regulatory subunit alpha-like	0.549141	0.604367	1.26858
GO:0016197	endosomal transport	LOC100739319	LOC100739319	vacuolar-sorting protein SNF8-like	0.553337	0.608409	1.25366
GO:0038096	Fc-gamma receptor signaling pathway involved in phagocytosis	LOC100736563	LOC100736563	phosphatidylinositol 3-kinase regulatory subunit alpha-like	0.557494	0.611819	1.23908
GO:0045216	cell-cell junction organization	CADM1	CADM1	Uncharacterized protein	0.557494	0.611819	1.23908
GO:0016567	protein ubiquitination	SOCS7	SOCS7	Uncharacterized protein	0.558179	0.611992	1.00529
GO:0016567	protein ubiquitination	FBXO6	FBXO6	F-box protein 6	0.558179	0.611992	1.00529
GO:0016567	protein ubiquitination	FBXO32	FBXO32	F-box only protein 32	0.558179	0.611992	1.00529
GO:0016567	protein ubiquitination	LOC100625622	LOC100625622	Uncharacterized protein	0.558179	0.611992	1.00529
GO:0016567	protein ubiquitination	LOC102166949	LOC102166949	E3 ubiquitin-protein ligase RNF169-like	0.558179	0.611992	1.00529
GO:0043123	positive regulation of I-kappaB kinase/NF-kappaB signaling	LOC100154530	LOC100154530	Uncharacterized protein	0.56014	0.612984	1.07097
GO:0043123	positive regulation of I-kappaB kinase/NF-kappaB signaling	LOC100737243	LOC100737243	serine/threonine-protein kinase D1-like	0.56014	0.612984	1.07097
GO:0051607	defense response to virus	IFITM3	IFITM3	IFITM3	0.56014	0.612984	1.07097
GO:0051607	defense response to virus	KCNJ8	KCNJ8	Kir6.1	0.56014	0.612984	1.07097
GO:0007565	female pregnancy	CLDN4	CLDN4	Claudin	0.561612	0.614015	1.22484
GO:0034329	cell junction assembly	CADM1	CADM1	Uncharacterized protein	0.569733	0.622308	1.19732
GO:0046777	protein autophosphorylation	LCK	LCK	Non-specific protein-tyrosine kinase	0.573371	0.625195	1.04472
GO:0046777	protein autophosphorylation	LOC100737243	LOC100737243	serine/threonine-protein kinase D1-like	0.573371	0.625195	1.04472
GO:0007015	actin filament organization	TMOD4	TMOD4	Uncharacterized protein	0.573737	0.625195	1.18401
GO:0006412	translation	LOC100517308	LOC100517308	selenocysteine-specific elongation factor-like	0.574533	0.625195	0.993577
GO:0006412	translation	MRPS23	MRPS23	Uncharacterized protein	0.574533	0.625195	0.993577
GO:0006412	translation	LOC102164668	LOC102164668	methionine--tRNA ligase, cytoplasmic-like	0.574533	0.625195	0.993577
GO:0006412	translation	LOC102164575	LOC102164575	60S ribosomal protein L35a-like	0.574533	0.625195	0.993577
GO:0007264	small GTPase mediated signal transduction	LOC100737702	LOC100737702	Uncharacterized protein	0.574533	0.625195	0.993577
GO:0007264	small GTPase mediated signal transduction	LOC100739056	LOC100739056	rho-related GTP-binding protein RhoE-like	0.574533	0.625195	0.993577
GO:0007264	small GTPase mediated signal transduction	LOC100737213	LOC100737213	Uncharacterized protein	0.574533	0.625195	0.993577
GO:0007264	small GTPase mediated signal transduction	OPHN1	OPHN1	oligophrenin 1	0.574533	0.625195	0.993577
GO:0006457	protein folding	LOC100624304	LOC100624304	Uncharacterized protein	0.575982	0.626185	1.03962
GO:0006457	protein folding	LOC100155812	LOC100155812	Uncharacterized protein	0.575982	0.626185	1.03962
GO:0032355	response to estradiol	gpr81	HCAR1	G-protein coupled receptor 81	0.577703	0.627468	1.171
GO:0032496	response to lipopolysaccharide	PTGER3	PTGER3	Prostaglandin EP3 receptor	0.581168	0.629378	1.02958
GO:0032496	response to lipopolysaccharide	KCNJ8	KCNJ8	Kir6.1	0.581168	0.629378	1.02958
GO:0030307	positive regulation of cell growth	LGI1	LGI1	Uncharacterized protein	0.581632	0.629378	1.15827
GO:0007059	chromosome segregation	NDEL1	NDEL1	nudE nuclear distribution E homolog (A. nidulans)-like 1	0.581632	0.629378	1.15827
GO:0071356	cellular response to tumor necrosis factor	PID1	PID1	phosphotyrosine interaction domain containing 1	0.581632	0.629378	1.15827
GO:0035264	multicellular organism growth	SP2	SP2	Sp2 transcription factor	0.585524	0.63241	1.14582
GO:0051216	cartilage development	SULF1	SULF1	Uncharacterized protein	0.585524	0.63241	1.14582
GO:0034765	regulation of ion transmembrane transport	KCNJ8	KCNJ8	Kir6.1	0.586306	0.632665	1.01972
GO:0034765	regulation of ion transmembrane transport	LOC102161725	LOC102161725	Uncharacterized protein	0.586306	0.632665	1.01972
GO:0050776	regulation of immune response	CD3E	CD3E	T-cell surface glycoprotein CD3 epsilon chain	0.58938	0.635391	1.13363
GO:0045893	positive regulation of transcription, DNA-templated	LOC100620317	LOC100620317	Protein Wnt	0.590441	0.635944	0.965811
GO:0045893	positive regulation of transcription, DNA-templated	FOXO1	FOXO1	Forkhead box protein O1	0.590441	0.635944	0.965811
GO:0045893	positive regulation of transcription, DNA-templated	GLIS1	GLIS1	Uncharacterized protein	0.590441	0.635944	0.965811
GO:0045893	positive regulation of transcription, DNA-templated	APBB1	APBB1	Uncharacterized protein	0.590441	0.635944	0.965811
GO:0045893	positive regulation of transcription, DNA-templated	MYOCD	MYOCD	Myocardin	0.590441	0.635944	0.965811
GO:0045893	positive regulation of transcription, DNA-templated	LOC100737447	LOC100737447	Uncharacterized protein	0.590441	0.635944	0.965811
GO:0006629	lipid metabolic process	PPAP2B	PPAP2B	Uncharacterized protein	0.593133	0.637731	0.965227
GO:0006629	lipid metabolic process	LPCAT1	LPCAT1	1-acylglycerol-3-phosphate O-acyltransferase 9 protein	0.593133	0.637731	0.965227
GO:0006629	lipid metabolic process	PLD4	PLD4	Uncharacterized protein	0.593133	0.637731	0.965227
GO:0006629	lipid metabolic process	ABHD5	ABHD5	1-acylglycerol-3-phosphate O-acyltransferase ABHD5	0.593133	0.637731	0.965227
GO:0006629	lipid metabolic process	PCK1	PCK1	Phosphoenolpyruvate carboxykinase 1 (Soluble)	0.593133	0.637731	0.965227
GO:0007338	single fertilization	LOC100623380	LOC100623380	Tetraspanin	0.5932	0.637731	1.1217
GO:0030855	epithelial cell differentiation	VEGFA	VEGFA	Vascular endothelial growth factor A	0.596984	0.641205	1.11001
GO:0055085	transmembrane transport	LOC100739395	LOC100739395	ATP-binding cassette sub-family G member 2-like	0.598416	0.642149	0.957136
GO:0055085	transmembrane transport	TFRC	TFRC	Transferrin receptor protein 1	0.598416	0.642149	0.957136
GO:0055085	transmembrane transport	LOC100521617	LOC100521617	myelin and lymphocyte protein-like	0.598416	0.642149	0.957136
GO:0055085	transmembrane transport	LOC102166970	LOC102166970	nucleoporin NUP53-like	0.598416	0.642149	0.957136
GO:0055085	transmembrane transport	LOC100737517	LOC100737517	solute carrier family 40 member 1-like	0.598416	0.642149	0.957136
GO:0055085	transmembrane transport	LOC100738820	LOC100738820	voltage-dependent anion-selective channel protein 3-like	0.598416	0.642149	0.957136
GO:0055085	transmembrane transport	LOC100624304	LOC100624304	Uncharacterized protein	0.598416	0.642149	0.957136
GO:0055085	transmembrane transport	LOC102161725	LOC102161725	Uncharacterized protein	0.598416	0.642149	0.957136
GO:0055085	transmembrane transport	LOC102159133	LOC102159133	probable phospholipid-transporting ATPase IF-like	0.598416	0.642149	0.957136
GO:0006200	ATP catabolic process	LOC100739395	LOC100739395	ATP-binding cassette sub-family G member 2-like	0.604332	0.647422	0.955705
GO:0006200	ATP catabolic process	LOC100737824	LOC100737824	ATP synthase subunit f, mitochondrial-like	0.604332	0.647422	0.955705
GO:0006200	ATP catabolic process	LOC100514246	LOC100514246	ATP-dependent RNA helicase A-like	0.604332	0.647422	0.955705
GO:0006200	ATP catabolic process	LOC100625485	LOC100625485	myosin light polypeptide 6-like	0.604332	0.647422	0.955705
GO:0007584	response to nutrient	CD3E	CD3E	T-cell surface glycoprotein CD3 epsilon chain	0.604447	0.647422	1.08736
GO:0006367	transcription initiation from RNA polymerase II promoter	LOC100524934	LOC100524934	Uncharacterized protein	0.606384	0.648898	0.98213
GO:0006367	transcription initiation from RNA polymerase II promoter	LOC100738785	LOC100738785	Uncharacterized protein	0.606384	0.648898	0.98213
GO:0000226	microtubule cytoskeleton organization	NDEL1	NDEL1	nudE nuclear distribution E homolog (A. nidulans)-like 1	0.608125	0.649563	1.07637
GO:0030097	hemopoiesis	LCK	LCK	Non-specific protein-tyrosine kinase	0.608125	0.649563	1.07637
GO:0008203	cholesterol metabolic process	LRP1	LRP1	Prolow-density lipoprotein receptor-related protein 1	0.61538	0.656104	1.05506
GO:0043086	negative regulation of catalytic activity	LOC100737139	LOC100737139	uncharacterized LOC100737139	0.61538	0.656104	1.05506
GO:0043547	positive regulation of GTPase activity	SIPA1L2	SIPA1L2	Uncharacterized protein	0.621242	0.661745	0.934747
GO:0043547	positive regulation of GTPase activity	LOC100737702	LOC100737702	Uncharacterized protein	0.621242	0.661745	0.934747
GO:0043547	positive regulation of GTPase activity	CYTH4	CYTH4	Cytohesin 4	0.621242	0.661745	0.934747
GO:0043547	positive regulation of GTPase activity	OPHN1	OPHN1	oligophrenin 1	0.621242	0.661745	0.934747
GO:0030968	endoplasmic reticulum unfolded protein response	CREB3L1	CREB3L1	Uncharacterized protein	0.62601	0.666213	1.02463
GO:0030900	forebrain development	APLP1	APLP1	Uncharacterized protein	0.629488	0.669299	1.01487
GO:0060337	type I interferon signaling pathway	IFITM3	IFITM3	IFITM3	0.632932	0.672346	1.00529
GO:0006919	activation of cysteine-type endopeptidase activity involved in apoptotic process	LCK	LCK	Non-specific protein-tyrosine kinase	0.636345	0.675352	0.995898
GO:0006996	organelle organization	LOC100738957	LOC100738957	B9 domain-containing protein 2-like	0.643152	0.681953	0.908191
GO:0006996	organelle organization	MRPS23	MRPS23	Uncharacterized protein	0.643152	0.681953	0.908191
GO:0006996	organelle organization	DAP3	DAP3	Uncharacterized protein	0.643152	0.681953	0.908191
GO:0006767	water-soluble vitamin metabolic process	MTR	MTR	Uncharacterized protein	0.646392	0.684763	0.968737
GO:0050796	regulation of insulin secretion	LOC102166329	LOC102166329	period circadian protein homolog 2-like	0.649679	0.68699	0.96001
GO:0045471	response to ethanol	LOC100739326	LOC100739326	ATP synthase lipid-binding protein, mitochondrial-like	0.649679	0.68699	0.96001
GO:0006310	DNA recombination	LOC100518399	LOC100518399	Uncharacterized protein	0.652935	0.689804	0.951438
GO:0009653	anatomical structure morphogenesis	LOC100737517	LOC100737517	solute carrier family 40 member 1-like	0.656161	0.692581	0.943019
GO:0000278	mitotic cell cycle	LOC100738957	LOC100738957	B9 domain-containing protein 2-like	0.673653	0.710398	0.871666
GO:0000278	mitotic cell cycle	LOC102166970	LOC102166970	nucleoporin NUP53-like	0.673653	0.710398	0.871666
GO:0000278	mitotic cell cycle	NDEL1	NDEL1	nudE nuclear distribution E homolog (A. nidulans)-like 1	0.673653	0.710398	0.871666
GO:0000278	mitotic cell cycle	LOC100624304	LOC100624304	Uncharacterized protein	0.673653	0.710398	0.871666
GO:0006766	vitamin metabolic process	MTR	MTR	Uncharacterized protein	0.674891	0.710412	0.895472
GO:0035023	regulation of Rho protein signal transduction	LOC100737702	LOC100737702	Uncharacterized protein	0.674891	0.710412	0.895472
GO:0030183	B cell differentiation	LOC100736563	LOC100736563	phosphatidylinositol 3-kinase regulatory subunit alpha-like	0.677912	0.712944	0.888009
GO:0006396	RNA processing	LOC100514246	LOC100514246	ATP-dependent RNA helicase A-like	0.680904	0.715443	0.88067
GO:0010033	response to organic substance	SPP1	SPP1	Secreted phosphoprotein 1	0.683868	0.71661	0.873452
GO:0006338	chromatin remodeling	LOC100737447	LOC100737447	Uncharacterized protein	0.683868	0.71661	0.873452
GO:0007409	axonogenesis	APBB1	APBB1	Uncharacterized protein	0.683868	0.71661	0.873452
GO:0007160	cell-matrix adhesion	ITGA11	ITGA11	Uncharacterized protein	0.686805	0.719038	0.86635
GO:0006874	cellular calcium ion homeostasis	STIM2	STIM2	stromal interaction molecule 2	0.689714	0.720134	0.859364
GO:0000165	MAPK cascade	LOC100737213	LOC100737213	Uncharacterized protein	0.689714	0.720134	0.859364
GO:0002474	antigen processing and presentation of peptide antigen via MHC class I	SLA-6	SLA-6	MHC class I antigen splice variant 1	0.689714	0.720134	0.859364
GO:0007204	positive regulation of cytosolic calcium ion concentration	PTGER3	PTGER3	Prostaglandin EP3 receptor	0.695451	0.724819	0.845723
GO:0016042	lipid catabolic process	PLD4	PLD4	Uncharacterized protein	0.695451	0.724819	0.845723
GO:0006914	autophagy	FOXO1	FOXO1	Forkhead box protein O1	0.69828	0.727113	0.839064
GO:0006869	lipid transport	LOC102159133	LOC102159133	probable phospholipid-transporting ATPase IF-like	0.701082	0.728513	0.832509
GO:0001503	ossification	SPP1	SPP1	Secreted phosphoprotein 1	0.701082	0.728513	0.832509
GO:0007420	brain development	LOC100623380	LOC100623380	Tetraspanin	0.701508	0.728513	0.819701
GO:0007420	brain development	CADM1	CADM1	Uncharacterized protein	0.701508	0.728513	0.819701
GO:0006355	regulation of transcription, DNA-templated	LOC102166329	LOC102166329	period circadian protein homolog 2-like	0.707102	0.733666	0.902018
GO:0006355	regulation of transcription, DNA-templated	VGLL4	VGLL4	Uncharacterized protein	0.707102	0.733666	0.902018
GO:0006355	regulation of transcription, DNA-templated	FOXO1	FOXO1	Forkhead box protein O1	0.707102	0.733666	0.902018
GO:0006355	regulation of transcription, DNA-templated	HOXC6	HOXC6	Uncharacterized protein	0.707102	0.733666	0.902018
GO:0006355	regulation of transcription, DNA-templated	CREB3L1	CREB3L1	Uncharacterized protein	0.707102	0.733666	0.902018
GO:0006355	regulation of transcription, DNA-templated	GLIS1	GLIS1	Uncharacterized protein	0.707102	0.733666	0.902018
GO:0006355	regulation of transcription, DNA-templated	SP2	SP2	Sp2 transcription factor	0.707102	0.733666	0.902018
GO:0006355	regulation of transcription, DNA-templated	SHOX2	SHOX2	Uncharacterized protein	0.707102	0.733666	0.902018
GO:0006355	regulation of transcription, DNA-templated	APBB1	APBB1	Uncharacterized protein	0.707102	0.733666	0.902018
GO:0006355	regulation of transcription, DNA-templated	LOC100739319	LOC100739319	vacuolar-sorting protein SNF8-like	0.707102	0.733666	0.902018
GO:0006355	regulation of transcription, DNA-templated	LOC102166542	LOC102166542	Uncharacterized protein	0.707102	0.733666	0.902018
GO:0006355	regulation of transcription, DNA-templated	MYOCD	MYOCD	Myocardin	0.707102	0.733666	0.902018
GO:0006355	regulation of transcription, DNA-templated	LOC100518399	LOC100518399	Uncharacterized protein	0.707102	0.733666	0.902018
[truncated: 110 more rows]
