# Supplementary material for: Testosterone Deficiency Induces Changes of the Transcriptomes of Visceral Adipose Tissue in Miniature Pigs Fed a High-Fat and High-Cholesterol Diet
Source: Int J Mol Sci. 2016 Dec 16;17(12):2125. doi: 10.3390/ijms17122125 (PMC5187925; doi:10.3390/ijms17122125)
Supplement: Supplementary file 1 [file ijms-17-02125-s001.zip › ijms-158040-Supplementary Materials/Table S8 Primers of quantitative real-time RT-PCR.xlsx]

## Sheet: Sheet1
Table S8. Primers of quantitative real-time RT-PCR.
Gene	Sequence	Product size (bp)	GeneBank
NCF1	5'-AAGAACGAGAATGGCTGGTG-3'	165	NM_001113220
	5'-CTCCAAGAGGGCAGTGTAGG-3'
GP91-PHOX	5'-GCCTGTGGCTGTGATAAGC-3'	170	NM_214043
	5'-CAGACCGACTTGAGAATGGAG-3'
S100A9	5'-CAAATGTCGCAGATGGAATG-3'	178	NM_001177906
	5'-GGATGTGGTTTATGGCTTTCTC-3'
LEP	5'-TGTGGCTTTGGCCCTATCTG-3'	174	NM_213840
	5'-GATGGAGCCCAGGGATGAAG-3'
LOC100520753	5'-CCAAATTTCTTTTGTCCCAGTG-3'	110	XM_003128902
	5'-CTCCGTATGAAGGGGAAGGTA-3'
EMR1	5'-GATGGAGTTCGCCTTGTTTG-3'	112	XM_005654734
	5'-GTTATGGTTGCGGATGGTTC-3'
LCN2	5'-TCGTGCGTGTGGTGTCTACT-3'	108	NM_001244410
	5'-CCTTGGTCCTCCCGTAAAG-3'
ABHD5	5'-TGTTCAGACTCCCAGTGGTG-3'	117	NM_001012407
	5'-ACCGAAACTGGAATGTCAGG-3'
DIO3	5'-GGGGTGAGCCTGAAACTGAA-3'	164	NM_001001625
	5'-TTCGTGAGCCTGCTTGAAGA-3'
GSTA4	5'-GATTGACGGGATGAAGTTGG-3'	167	NM_001243379
	5'-CTGGTTTGAGGAAAGGATGC-3'
PCK1	5'-GCCTGTAACCCAGAGCTGAC-3'	110	NM_001123158
	5'-GCAAAGCACTTCTTCCCAAG-3'
β-Actin	5'-TCTGGCATCACACCTTCTACA-3'	108	XM_003357928
	5'-GAGTCATCTTCTCACGGTTGG-3'
